# Supplementary material for: The METTL5-TRMT112 N6-methyladenosine methyltransferase complex regulates mRNA translation via 18S rRNA methylation
Source: J Biol Chem. 2022 Jan 14;298(3):101590. doi: 10.1016/j.jbc.2022.101590 (PMC8857481; doi:10.1016/j.jbc.2022.101590)
Supplement: Supplemental Table S1 [file mmc1.xlsx]

## Sheet: Band 1 (~25 kDa)
Supplementary Table S1. Proteomics analysis of METTL5 binding partners
Protein name	Protein accession numbers	Protein molecular weight (Da)	Exclusive unique peptide count	Exclusive unique spectrum count	Exclusive spectrum count	Percentage of total spectra	Percentage sequence coverage
Methyltransferase-like protein 5 OS=Homo sapiens OX=9606 GN=METTL5 PE=1 SV=1	sp|Q9NRN9|METL5_HUMAN	23720.4	33	74	240	0.0377	0.971
Putative RNA-binding protein Luc7-like 2 OS=Homo sapiens OX=9606 GN=LUC7L2 PE=1 SV=2	sp|Q9Y383|LC7L2_HUMAN	46514.5	22	34	34	0.00534	0.449
High mobility group protein B1 OS=Homo sapiens OX=9606 GN=HMGB1 PE=1 SV=3	sp|P09429|HMGB1_HUMAN	24894.7	13	26	27	0.00424	0.479
High mobility group protein B2 OS=Homo sapiens OX=9606 GN=HMGB2 PE=1 SV=2	sp|P26583|HMGB2_HUMAN	24034.6	21	26	26	0.00408	0.608
Trypsin - Sus scrofa (Pig).	IPI:CON_Trypsin|SWISS-PROT:P00761|TRYP_PIG	24409.3	8	19	26	0.00408	0.342
14-3-3 protein theta OS=Homo sapiens OX=9606 GN=YWHAQ PE=1 SV=1	sp|P27348|1433T_HUMAN	27765.4	16	21	21	0.0033	0.514
Proteasome subunit alpha type-4 OS=Homo sapiens OX=9606 GN=PSMA4 PE=1 SV=1	sp|P25789|PSA4_HUMAN	29484.8	13	21	21	0.0033	0.46
Eukaryotic translation initiation factor 4H OS=Homo sapiens OX=9606 GN=EIF4H PE=1 SV=5	sp|Q15056|IF4H_HUMAN	27386	15	19	19	0.00298	0.496
Heat shock protein HSP 90-beta OS=Homo sapiens OX=9606 GN=HSP90AB1 PE=1 SV=4	sp|P08238|HS90B_HUMAN	83267.3	13	17	17	0.00267	0.131
Calcyclin-binding protein OS=Homo sapiens OX=9606 GN=CACYBP PE=1 SV=2	sp|Q9HB71|CYBP_HUMAN	26210.3	14	16	16	0.00251	0.566
Proteasome subunit alpha type-1 OS=Homo sapiens OX=9606 GN=PSMA1 PE=1 SV=1	sp|P25786|PSA1_HUMAN	29556	13	16	16	0.00251	0.494
General transcription factor IIF subunit 2 OS=Homo sapiens OX=9606 GN=GTF2F2 PE=1 SV=2	sp|P13984|T2FB_HUMAN	28380.3	13	15	15	0.00235	0.482
Tax_Id=9606 Gene_Symbol=KRT10 Keratin, type I cytoskeletal 10	IPI:CON_00009865.2|SWISS-PROT:P13645,sp|P13645|K1C10_HUMAN	59512.4	10	15	15	0.00235	0.164
Multifunctional methyltransferase subunit TRM112-like protein OS=Homo sapiens OX=9606 GN=TRMT112 PE=1 SV=1	sp|Q9UI30|TR112_HUMAN	14199.4	9	12	15	0.00235	0.704
14-3-3 protein zeta/delta OS=Homo sapiens OX=9606 GN=YWHAZ PE=1 SV=1	sp|P63104|1433Z_HUMAN	27745.9	11	13	13	0.00204	0.629
Keratin, type II cytoskeletal 1 OS=Homo sapiens OX=9606 GN=KRT1 PE=1 SV=6	sp|P04264|K2C1_HUMAN	66040.3	12	13	13	0.00204	0.183
14-3-3 protein epsilon OS=Homo sapiens OX=9606 GN=YWHAE PE=1 SV=1	sp|P62258|1433E_HUMAN	29175	10	13	13	0.00204	0.475
Tax_Id=9606 Gene_Symbol=KRT2 Keratin, type II cytoskeletal 2 epidermal	IPI:CON_00021304.1|SWISS-PROT:P35908,sp|P35908|K22E_HUMAN	65866.4	10	12	12	0.00188	0.194
14-3-3 protein gamma OS=Homo sapiens OX=9606 GN=YWHAG PE=1 SV=2	sp|P61981|1433G_HUMAN	28303.1	9	12	12	0.00188	0.449
ADP/ATP translocase 2 OS=Homo sapiens OX=9606 GN=SLC25A5 PE=1 SV=7	sp|P05141|ADT2_HUMAN	32853.5	11	12	12	0.00188	0.305
Phosphate carrier protein, mitochondrial OS=Homo sapiens OX=9606 GN=SLC25A3 PE=1 SV=2	sp|Q00325|MPCP_HUMAN	40095.9	9	12	12	0.00188	0.24
Immunoglobulin kappa variable 2D-29 OS=Homo sapiens OX=9606 GN=IGKV2D-29 PE=3 SV=1	sp|A0A075B6S2|KVD29_HUMAN,sp|A0A0A0MRZ7|KVD26_HUMAN,sp|A2NJV5|KV229_HUMAN	13085.5	4	7	12	0.00188	0.192
Coilin OS=Homo sapiens OX=9606 GN=COIL PE=1 SV=1	sp|P38432|COIL_HUMAN	62609.3	9	11	11	0.00173	0.163
Peptidyl-prolyl cis-trans isomerase FKBP3 OS=Homo sapiens OX=9606 GN=FKBP3 PE=1 SV=1	sp|Q00688|FKBP3_HUMAN	25177.4	11	11	11	0.00173	0.433
Coatomer subunit delta OS=Homo sapiens OX=9606 GN=ARCN1 PE=1 SV=1	sp|P48444|COPD_HUMAN	57211.2	8	10	10	0.00157	0.168
Serum albumin - Mus musculus (Mouse).	IPI:CON_MSA|SWISS-PROT:P07724	68692.9	8	10	10	0.00157	0.178
Ran-specific GTPase-activating protein OS=Homo sapiens OX=9606 GN=RANBP1 PE=1 SV=1	sp|P43487|RANG_HUMAN	23310.8	9	10	10	0.00157	0.577
Signal recognition particle receptor subunit beta OS=Homo sapiens OX=9606 GN=SRPRB PE=1 SV=3	sp|Q9Y5M8|SRPRB_HUMAN	29703.1	10	10	10	0.00157	0.373
Very-long-chain enoyl-CoA reductase OS=Homo sapiens OX=9606 GN=TECR PE=1 SV=1	sp|Q9NZ01|TECR_HUMAN	36036	9	10	10	0.00157	0.256
Poly(rC)-binding protein 2 OS=Homo sapiens OX=9606 GN=PCBP2 PE=1 SV=1	sp|Q15366|PCBP2_HUMAN	38580.9	8	9	9	0.00141	0.258
Keratin, type I cytoskeletal 9 OS=Homo sapiens OX=9606 GN=KRT9 PE=1 SV=3	sp|P35527|K1C9_HUMAN	62065.9	8	9	9	0.00141	0.156
40S ribosomal protein S4, X isoform OS=Homo sapiens OX=9606 GN=RPS4X PE=1 SV=2	sp|P62701|RS4X_HUMAN	29599.3	9	9	9	0.00141	0.255
Proteasome activator complex subunit 2 OS=Homo sapiens OX=9606 GN=PSME2 PE=1 SV=4	sp|Q9UL46|PSME2_HUMAN	27402.3	8	9	9	0.00141	0.289
Heat shock protein HSP 90-alpha OS=Homo sapiens OX=9606 GN=HSP90AA1 PE=1 SV=5	sp|P07900|HS90A_HUMAN	84663.2	6	8	8	0.00126	0.13
Complement component 1 Q subcomponent-binding protein, mitochondrial OS=Homo sapiens OX=9606 GN=C1QBP PE=1 SV=1	sp|Q07021|C1QBP_HUMAN	31362.6	5	7	7	0.0011	0.241
Heat shock 70 kDa protein 1A OS=Homo sapiens OX=9606 GN=HSPA1A PE=1 SV=1	sp|P0DMV8|HS71A_HUMAN,sp|P0DMV9|HS71B_HUMAN	70054	6	7	7	0.0011	0.108
Phosphorylase b kinase gamma catalytic chain, skeletal muscle/heart isoform OS=Homo sapiens OX=9606 GN=PHKG1 PE=2 SV=3	sp|Q16816|PHKG1_HUMAN	45024.7	2	3	7	0.0011	0.031
COP9 signalosome complex subunit 7b OS=Homo sapiens OX=9606 GN=COPS7B PE=1 SV=1	sp|Q9H9Q2|CSN7B_HUMAN	29622.6	5	7	7	0.0011	0.201
Splicing factor U2AF 35 kDa subunit-like protein OS=Homo sapiens OX=9606 GN=U2AF1L5 PE=1 SV=1	sp|P0DN76|U2AF5_HUMAN,sp|Q01081|U2AF1_HUMAN	27872.2	5	6	6	0.000941	0.213
Mitochondrial 2-oxoglutarate/malate carrier protein OS=Homo sapiens OX=9606 GN=SLC25A11 PE=1 SV=3	sp|Q02978|M2OM_HUMAN	34063.2	5	6	6	0.000941	0.182
Thymocyte nuclear protein 1 OS=Homo sapiens OX=9606 GN=THYN1 PE=1 SV=1	sp|Q9P016|THYN1_HUMAN	25697.9	5	6	6	0.000941	0.2
Four and a half LIM domains protein 1 OS=Homo sapiens OX=9606 GN=FHL1 PE=1 SV=4	sp|Q13642|FHL1_HUMAN	36262	5	6	6	0.000941	0.155
Probable ATP-dependent RNA helicase DDX46 OS=Homo sapiens OX=9606 GN=DDX46 PE=1 SV=2	sp|Q7L014|DDX46_HUMAN	117366	5	6	6	0.000941	0.0475
Luc7-like protein 3 OS=Homo sapiens OX=9606 GN=LUC7L3 PE=1 SV=2	sp|O95232|LC7L3_HUMAN	51467.1	5	6	6	0.000941	0.113
Zinc finger Ran-binding domain-containing protein 2 OS=Homo sapiens OX=9606 GN=ZRANB2 PE=1 SV=2	sp|O95218|ZRAB2_HUMAN	37405.4	5	5	5	0.000785	0.173
Ribonuclease P protein subunit p30 OS=Homo sapiens OX=9606 GN=RPP30 PE=1 SV=1	sp|P78346|RPP30_HUMAN	29322.2	5	5	5	0.000785	0.194
Magnesium transporter protein 1 OS=Homo sapiens OX=9606 GN=MAGT1 PE=1 SV=1	sp|Q9H0U3|MAGT1_HUMAN	38037	3	4	4	0.000628	0.0716
Tropomyosin alpha-4 chain OS=Homo sapiens OX=9606 GN=TPM4 PE=1 SV=3	sp|P67936|TPM4_HUMAN	28522.4	4	4	4	0.000628	0.141
26S proteasome non-ATPase regulatory subunit 9 OS=Homo sapiens OX=9606 GN=PSMD9 PE=1 SV=3	sp|O00233|PSMD9_HUMAN	24681.2	4	4	4	0.000628	0.193
Spindlin-1 OS=Homo sapiens OX=9606 GN=SPIN1 PE=1 SV=3	sp|Q9Y657|SPIN1_HUMAN	29600.5	4	4	4	0.000628	0.164
Eukaryotic translation initiation factor 4E OS=Homo sapiens OX=9606 GN=EIF4E PE=1 SV=2	sp|P06730|IF4E_HUMAN	25097.6	3	4	4	0.000628	0.152
Small nuclear ribonucleoprotein-associated proteins B and B' OS=Homo sapiens OX=9606 GN=SNRPB PE=1 SV=2	sp|P14678|RSMB_HUMAN,sp|P63162|RSMN_HUMAN	24610.6	3	4	4	0.000628	0.0958
ADP-sugar pyrophosphatase OS=Homo sapiens OX=9606 GN=NUDT5 PE=1 SV=1	sp|Q9UKK9|NUDT5_HUMAN	24327.8	4	4	4	0.000628	0.201
THO complex subunit 4 OS=Homo sapiens OX=9606 GN=ALYREF PE=1 SV=3	sp|Q86V81|THOC4_HUMAN	26888.7	4	4	4	0.000628	0.113
RNA-binding protein FUS OS=Homo sapiens OX=9606 GN=FUS PE=1 SV=1	sp|P35637|FUS_HUMAN	53426	4	4	4	0.000628	0.0837
FACT complex subunit SSRP1 OS=Homo sapiens OX=9606 GN=SSRP1 PE=1 SV=1	sp|Q08945|SSRP1_HUMAN	81077.6	4	4	4	0.000628	0.0508
Elongation factor 1-beta OS=Homo sapiens OX=9606 GN=EEF1B2 PE=1 SV=3	sp|P24534|EF1B_HUMAN	24764.2	4	4	4	0.000628	0.12
COP9 signalosome complex subunit 7a OS=Homo sapiens OX=9606 GN=COPS7A PE=1 SV=1	sp|Q9UBW8|CSN7A_HUMAN	30276.8	3	4	4	0.000628	0.124
YrdC domain-containing protein, mitochondrial OS=Homo sapiens OX=9606 GN=YRDC PE=1 SV=1	sp|Q86U90|YRDC_HUMAN	29328.3	4	4	4	0.000628	0.151
Pyrroline-5-carboxylate reductase 3 OS=Homo sapiens OX=9606 GN=PYCR3 PE=1 SV=3	sp|Q53H96|P5CR3_HUMAN	28662.5	3	3	3	0.000471	0.128
Exosome complex component MTR3 OS=Homo sapiens OX=9606 GN=EXOSC6 PE=1 SV=1	sp|Q5RKV6|EXOS6_HUMAN	28235.6	3	3	3	0.000471	0.154
Thioredoxin domain-containing protein 9 OS=Homo sapiens OX=9606 GN=TXNDC9 PE=1 SV=2	sp|O14530|TXND9_HUMAN	26535	3	3	3	0.000471	0.119
(Bos taurus) Bovine serum albumin precursor	IPI:CON_00708398.1|SWISS-PROT:P02769	69294.2	3	3	3	0.000471	0.056
60 kDa heat shock protein, mitochondrial OS=Homo sapiens OX=9606 GN=HSPD1 PE=1 SV=2	sp|P10809|CH60_HUMAN	61055.7	3	3	3	0.000471	0.0803
Polyubiquitin-B OS=Homo sapiens OX=9606 GN=UBB PE=1 SV=1	sp|P0CG47|UBB_HUMAN,sp|P0CG48|UBC_HUMAN,sp|P62979|RS27A_HUMAN,sp|P62987|RL40_HUMAN	14728.9	3	3	3	0.000471	0.135
Elongator complex protein 6 OS=Homo sapiens OX=9606 GN=ELP6 PE=1 SV=1	sp|Q0PNE2|ELP6_HUMAN	29793.5	3	3	3	0.000471	0.094
Density-regulated protein OS=Homo sapiens OX=9606 GN=DENR PE=1 SV=2	sp|O43583|DENR_HUMAN	22092.4	3	3	3	0.000471	0.192
MOB kinase activator 2 OS=Homo sapiens OX=9606 GN=MOB2 PE=1 SV=1	sp|Q70IA6|MOB2_HUMAN	26926.7	3	3	3	0.000471	0.101
BTB/POZ domain-containing protein KCTD5 OS=Homo sapiens OX=9606 GN=KCTD5 PE=1 SV=1	sp|Q9NXV2|KCTD5_HUMAN	26092.9	3	3	3	0.000471	0.154
Ribosome maturation protein SBDS OS=Homo sapiens OX=9606 GN=SBDS PE=1 SV=4	sp|Q9Y3A5|SBDS_HUMAN	28763.9	3	3	3	0.000471	0.104
Peroxiredoxin-1 OS=Homo sapiens OX=9606 GN=PRDX1 PE=1 SV=1	sp|Q06830|PRDX1_HUMAN	22110.9	3	3	3	0.000471	0.216
SLIT and NTRK-like protein 5 OS=Homo sapiens OX=9606 GN=SLITRK5 PE=2 SV=2	sp|O94991|SLIK5_HUMAN	107488	2	3	3	0.000471	0.0271
Nascent polypeptide-associated complex subunit alpha, muscle-specific form OS=Homo sapiens OX=9606 GN=NACA PE=1 SV=1	sp|E9PAV3|NACAM_HUMAN,sp|Q13765|NACA_HUMAN	205423	2	3	3	0.000471	0.0106
Transmembrane emp24 domain-containing protein 1 OS=Homo sapiens OX=9606 GN=TMED1 PE=1 SV=1	sp|Q13445|TMED1_HUMAN	25206	2	3	3	0.000471	0.0925
Down syndrome critical region protein 3 OS=Homo sapiens OX=9606 GN=DSCR3 PE=2 SV=1	sp|O14972|DSCR3_HUMAN	33010.4	3	3	3	0.000471	0.104
Serine/arginine-rich splicing factor 11 OS=Homo sapiens OX=9606 GN=SRSF11 PE=1 SV=1	sp|Q05519|SRS11_HUMAN	53543.7	2	2	2	0.000314	0.0455
RNA-binding protein 10 OS=Homo sapiens OX=9606 GN=RBM10 PE=1 SV=3	sp|P98175|RBM10_HUMAN	103535	2	2	2	0.000314	0.0237
Translational activator of cytochrome c oxidase 1 OS=Homo sapiens OX=9606 GN=TACO1 PE=1 SV=1	sp|Q9BSH4|TACO1_HUMAN	32477.3	2	2	2	0.000314	0.0539
Tax_Id=9606 Gene_Symbol=KRT5 Keratin, type II cytoskeletal 5	IPI:CON_00009867.3|SWISS-PROT:P13647,sp|P13647|K2C5_HUMAN	62379.6	2	2	2	0.000314	0.0712
GTP-binding nuclear protein Ran OS=Homo sapiens OX=9606 GN=RAN PE=1 SV=3	sp|P62826|RAN_HUMAN	24423.1	2	2	2	0.000314	0.0972
Putative RNA-binding protein Luc7-like 1 OS=Homo sapiens OX=9606 GN=LUC7L PE=1 SV=1	sp|Q9NQ29|LUC7L_HUMAN	43729.1	2	2	2	0.000314	0.21
Arginine and glutamate-rich protein 1 OS=Homo sapiens OX=9606 GN=ARGLU1 PE=1 SV=1	sp|Q9NWB6|ARGL1_HUMAN	33217.2	2	2	2	0.000314	0.0549
Complex I assembly factor TIMMDC1, mitochondrial OS=Homo sapiens OX=9606 GN=TIMMDC1 PE=1 SV=2	sp|Q9NPL8|TIDC1_HUMAN	32178.3	2	2	2	0.000314	0.0772
Proteasome assembly chaperone 2 OS=Homo sapiens OX=9606 GN=PSMG2 PE=1 SV=1	sp|Q969U7|PSMG2_HUMAN	29397.4	2	2	2	0.000314	0.0795
ADP/ATP translocase 3 OS=Homo sapiens OX=9606 GN=SLC25A6 PE=1 SV=4	sp|P12236|ADT3_HUMAN	32867.1	2	2	2	0.000314	0.315
Adenylate kinase 2, mitochondrial OS=Homo sapiens OX=9606 GN=AK2 PE=1 SV=2	sp|P54819|KAD2_HUMAN	26479	2	2	2	0.000314	0.1
Ensconsin OS=Homo sapiens OX=9606 GN=MAP7 PE=1 SV=1	sp|Q14244|MAP7_HUMAN	84051.4	2	2	2	0.000314	0.0267
Proteasome subunit beta type-7 OS=Homo sapiens OX=9606 GN=PSMB7 PE=1 SV=1	sp|Q99436|PSB7_HUMAN	29965.9	2	2	2	0.000314	0.0722
Ras association domain-containing protein 5 OS=Homo sapiens OX=9606 GN=RASSF5 PE=1 SV=1	sp|Q8WWW0|RASF5_HUMAN	47091.3	2	2	2	0.000314	0.055
Vesicle transport through interaction with t-SNAREs homolog 1B OS=Homo sapiens OX=9606 GN=VTI1B PE=1 SV=3	sp|Q9UEU0|VTI1B_HUMAN	26689.8	2	2	2	0.000314	0.0948
F-actin-capping protein subunit beta OS=Homo sapiens OX=9606 GN=CAPZB PE=1 SV=4	sp|P47756|CAPZB_HUMAN	31351.6	2	2	2	0.000314	0.0866
28S ribosomal protein S2, mitochondrial OS=Homo sapiens OX=9606 GN=MRPS2 PE=1 SV=1	sp|Q9Y399|RT02_HUMAN	33250.6	2	2	2	0.000314	0.0541

## Sheet: Band 2 (~65 kDa)
Protein name	Protein accession numbers	Protein molecular weight (Da)	Exclusive unique peptide count	Exclusive unique spectrum count	Exclusive spectrum count	Percentage of total spectra	Percentage sequence coverage
Heat shock 70 kDa protein 1A OS=Homo sapiens OX=9606 GN=HSPA1A PE=1 SV=1	sp|P0DMV8|HS71A_HUMAN,sp|P0DMV9|HS71B_HUMAN	70054	58	130	216	0.0351	0.657
Methyltransferase-like protein 5 OS=Homo sapiens OX=9606 GN=METTL5 PE=1 SV=1	sp|Q9NRN9|METL5_HUMAN	23720.4	19	37	70	0.0114	0.885
Heat shock cognate 71 kDa protein OS=Homo sapiens OX=9606 GN=HSPA8 PE=1 SV=1	sp|P11142|HSP7C_HUMAN	70899.8	31	58	62	0.0101	0.491
(Bos taurus) Bovine serum albumin precursor	IPI:CON_00708398.1|SWISS-PROT:P02769	69294.2	44	62	62	0.0101	0.702
Serum albumin - Mus musculus (Mouse).	IPI:CON_MSA|SWISS-PROT:P07724	68692.9	36	55	55	0.00893	0.609
Mitogen-activated protein kinase kinase kinase 7 OS=Homo sapiens OX=9606 GN=MAP3K7 PE=1 SV=1	sp|O43318|M3K7_HUMAN	67196.5	33	51	54	0.00877	0.49
Plastin-3 OS=Homo sapiens OX=9606 GN=PLS3 PE=1 SV=4	sp|P13797|PLST_HUMAN	70813.9	34	47	47	0.00763	0.492
Eukaryotic translation initiation factor 4B OS=Homo sapiens OX=9606 GN=EIF4B PE=1 SV=2	sp|P23588|IF4B_HUMAN	69153.9	33	46	46	0.00747	0.404
Stress-70 protein, mitochondrial OS=Homo sapiens OX=9606 GN=HSPA9 PE=1 SV=2	sp|P38646|GRP75_HUMAN	73681.3	34	45	46	0.00747	0.443
Protein arginine N-methyltransferase 5 OS=Homo sapiens OX=9606 GN=PRMT5 PE=1 SV=4	sp|O14744|ANM5_HUMAN	72685.1	31	44	46	0.00747	0.425
Cytoskeleton-associated protein 5 OS=Homo sapiens OX=9606 GN=CKAP5 PE=1 SV=3	sp|Q14008|CKAP5_HUMAN	225502	27	41	41	0.00666	0.127
Dolichyl-diphosphooligosaccharide--protein glycosyltransferase subunit 1 OS=Homo sapiens OX=9606 GN=RPN1 PE=1 SV=1	sp|P04843|RPN1_HUMAN	68571	32	41	41	0.00666	0.45
AP-3 complex subunit beta-1 OS=Homo sapiens OX=9606 GN=AP3B1 PE=1 SV=3	sp|O00203|AP3B1_HUMAN	121324	28	36	36	0.00585	0.216
Signal recognition particle subunit SRP68 OS=Homo sapiens OX=9606 GN=SRP68 PE=1 SV=2	sp|Q9UHB9|SRP68_HUMAN	70732	29	35	35	0.00569	0.397
Kinesin light chain 4 OS=Homo sapiens OX=9606 GN=KLC4 PE=1 SV=3	sp|Q9NSK0|KLC4_HUMAN	68640.1	27	32	32	0.0052	0.399
V-type proton ATPase catalytic subunit A OS=Homo sapiens OX=9606 GN=ATP6V1A PE=1 SV=2	sp|P38606|VATA_HUMAN	68305.5	21	31	31	0.00504	0.331
Mini-chromosome maintenance complex-binding protein OS=Homo sapiens OX=9606 GN=MCMBP PE=1 SV=2	sp|Q9BTE3|MCMBP_HUMAN	72981.3	24	29	29	0.00471	0.357
Negative elongation factor B OS=Homo sapiens OX=9606 GN=NELFB PE=1 SV=1	sp|Q8WX92|NELFB_HUMAN	65699.5	21	28	28	0.00455	0.281
Trypsin - Sus scrofa (Pig).	IPI:CON_Trypsin|SWISS-PROT:P00761|TRYP_PIG	24409.3	6	14	27	0.00439	0.346
Glucosidase 2 subunit beta OS=Homo sapiens OX=9606 GN=PRKCSH PE=1 SV=2	sp|P14314|GLU2B_HUMAN	59425.8	16	26	27	0.00439	0.231
Heat shock protein HSP 90-beta OS=Homo sapiens OX=9606 GN=HSP90AB1 PE=1 SV=4	sp|P08238|HS90B_HUMAN	83267.3	25	26	26	0.00422	0.309
Transketolase OS=Homo sapiens OX=9606 GN=TKT PE=1 SV=3	sp|P29401|TKT_HUMAN	67879.4	20	25	26	0.00422	0.31
60 kDa heat shock protein, mitochondrial OS=Homo sapiens OX=9606 GN=HSPD1 PE=1 SV=2	sp|P10809|CH60_HUMAN	61055.7	22	25	25	0.00406	0.304
Leucine-rich repeat-containing protein 47 OS=Homo sapiens OX=9606 GN=LRRC47 PE=1 SV=1	sp|Q8N1G4|LRC47_HUMAN	63474.8	19	24	24	0.0039	0.322
Cleavage and polyadenylation specificity factor subunit 6 OS=Homo sapiens OX=9606 GN=CPSF6 PE=1 SV=2	sp|Q16630|CPSF6_HUMAN	59211	16	22	23	0.00374	0.249
RNA-binding protein FUS OS=Homo sapiens OX=9606 GN=FUS PE=1 SV=1	sp|P35637|FUS_HUMAN	53426	12	23	23	0.00374	0.181
X-ray repair cross-complementing protein 6 OS=Homo sapiens OX=9606 GN=XRCC6 PE=1 SV=2	sp|P12956|XRCC6_HUMAN	69846.4	19	22	22	0.00357	0.325
CTP synthase 1 OS=Homo sapiens OX=9606 GN=CTPS1 PE=1 SV=2	sp|P17812|PYRG1_HUMAN	66690.7	19	21	21	0.00341	0.262
Coiled-coil domain-containing protein 22 OS=Homo sapiens OX=9606 GN=CCDC22 PE=1 SV=1	sp|O60826|CCD22_HUMAN	70756.7	19	21	21	0.00341	0.287
Lariat debranching enzyme OS=Homo sapiens OX=9606 GN=DBR1 PE=1 SV=2	sp|Q9UK59|DBR1_HUMAN	61556.1	15	20	20	0.00325	0.287
RUN and FYVE domain-containing protein 1 OS=Homo sapiens OX=9606 GN=RUFY1 PE=1 SV=2	sp|Q96T51|RUFY1_HUMAN	79819.3	19	20	20	0.00325	0.261
Melanoma-associated antigen D2 OS=Homo sapiens OX=9606 GN=MAGED2 PE=1 SV=2	sp|Q9UNF1|MAGD2_HUMAN	64956	18	19	19	0.00309	0.302
Sorting nexin-2 OS=Homo sapiens OX=9606 GN=SNX2 PE=1 SV=2	sp|O60749|SNX2_HUMAN	58472.2	17	19	19	0.00309	0.343
Mitochondrial import receptor subunit TOM70 OS=Homo sapiens OX=9606 GN=TOMM70 PE=1 SV=1	sp|O94826|TOM70_HUMAN	67457.2	17	18	18	0.00292	0.27
T-complex protein 1 subunit gamma OS=Homo sapiens OX=9606 GN=CCT3 PE=1 SV=4	sp|P49368|TCPG_HUMAN	60535.4	15	18	18	0.00292	0.281
Protein phosphatase 1G OS=Homo sapiens OX=9606 GN=PPM1G PE=1 SV=1	sp|O15355|PPM1G_HUMAN	59271.9	15	18	18	0.00292	0.28
Gamma-taxilin OS=Homo sapiens OX=9606 GN=TXLNG PE=1 SV=2	sp|Q9NUQ3|TXLNG_HUMAN	60586.6	15	16	16	0.0026	0.275
Tether containing UBX domain for GLUT4 OS=Homo sapiens OX=9606 GN=ASPSCR1 PE=1 SV=1	sp|Q9BZE9|ASPC1_HUMAN	60183.5	12	15	15	0.00244	0.266
Dihydroxyacetone phosphate acyltransferase OS=Homo sapiens OX=9606 GN=GNPAT PE=1 SV=1	sp|O15228|GNPAT_HUMAN	77190.3	14	15	15	0.00244	0.178
T-complex protein 1 subunit epsilon OS=Homo sapiens OX=9606 GN=CCT5 PE=1 SV=1	sp|P48643|TCPE_HUMAN	59672.4	12	14	14	0.00227	0.224
T-complex protein 1 subunit alpha OS=Homo sapiens OX=9606 GN=TCP1 PE=1 SV=1	sp|P17987|TCPA_HUMAN	60345.2	13	14	14	0.00227	0.218
Endoplasmin OS=Homo sapiens OX=9606 GN=HSP90B1 PE=1 SV=1	sp|P14625|ENPL_HUMAN	92471.7	14	14	14	0.00227	0.156
Eukaryotic peptide chain release factor GTP-binding subunit ERF3A OS=Homo sapiens OX=9606 GN=GSPT1 PE=1 SV=1	sp|P15170|ERF3A_HUMAN	55756.7	13	14	14	0.00227	0.228
Heat shock protein HSP 90-alpha OS=Homo sapiens OX=9606 GN=HSP90AA1 PE=1 SV=5	sp|P07900|HS90A_HUMAN	84663.2	10	13	13	0.00211	0.286
Kinesin light chain 1 OS=Homo sapiens OX=9606 GN=KLC1 PE=1 SV=2	sp|Q07866|KLC1_HUMAN	65310.5	11	13	13	0.00211	0.257
Golgi resident protein GCP60 OS=Homo sapiens OX=9606 GN=ACBD3 PE=1 SV=4	sp|Q9H3P7|GCP60_HUMAN	60592.7	10	12	12	0.00195	0.239
Calcium-binding mitochondrial carrier protein Aralar2 OS=Homo sapiens OX=9606 GN=SLC25A13 PE=1 SV=2	sp|Q9UJS0|CMC2_HUMAN	74177.2	11	11	12	0.00195	0.13
Tax_Id=9606 Gene_Symbol=KRT10 Keratin, type I cytoskeletal 10	IPI:CON_00009865.2|SWISS-PROT:P13645,sp|P13645|K1C10_HUMAN	59512.4	11	12	12	0.00195	0.159
Optineurin OS=Homo sapiens OX=9606 GN=OPTN PE=1 SV=3	sp|Q96CV9|OPTN_HUMAN	65923	10	12	12	0.00195	0.18
mRNA-capping enzyme OS=Homo sapiens OX=9606 GN=RNGTT PE=1 SV=1	sp|O60942|MCE1_HUMAN	68558.9	11	12	12	0.00195	0.184
Succinate dehydrogenase [ubiquinone] flavoprotein subunit, mitochondrial OS=Homo sapiens OX=9606 GN=SDHA PE=1 SV=2	sp|P31040|SDHA_HUMAN	72691.8	8	11	11	0.00179	0.128
Microtubule-associated protein 1B OS=Homo sapiens OX=9606 GN=MAP1B PE=1 SV=2	sp|P46821|MAP1B_HUMAN	270634	10	11	11	0.00179	0.0551
ATP-dependent RNA helicase DDX3X OS=Homo sapiens OX=9606 GN=DDX3X PE=1 SV=3	sp|O00571|DDX3X_HUMAN	73245.8	11	11	11	0.00179	0.159
F-box only protein 21 OS=Homo sapiens OX=9606 GN=FBXO21 PE=2 SV=2	sp|O94952|FBX21_HUMAN	72271.5	9	11	11	0.00179	0.116
T-complex protein 1 subunit eta OS=Homo sapiens OX=9606 GN=CCT7 PE=1 SV=2	sp|Q99832|TCPH_HUMAN	59367.8	10	11	11	0.00179	0.168
HAUS augmin-like complex subunit 3 OS=Homo sapiens OX=9606 GN=HAUS3 PE=1 SV=1	sp|Q68CZ6|HAUS3_HUMAN	69652.9	9	11	11	0.00179	0.144
Lamin-B1 OS=Homo sapiens OX=9606 GN=LMNB1 PE=1 SV=2	sp|P20700|LMNB1_HUMAN	66409.6	10	11	11	0.00179	0.174
Arginine--tRNA ligase, cytoplasmic OS=Homo sapiens OX=9606 GN=RARS PE=1 SV=2	sp|P54136|SYRC_HUMAN	75382	10	10	10	0.00162	0.156
Deoxynucleoside triphosphate triphosphohydrolase SAMHD1 OS=Homo sapiens OX=9606 GN=SAMHD1 PE=1 SV=2	sp|Q9Y3Z3|SAMH1_HUMAN	72202.7	9	10	10	0.00162	0.137
Src substrate cortactin OS=Homo sapiens OX=9606 GN=CTTN PE=1 SV=2	sp|Q14247|SRC8_HUMAN	61585.5	10	10	10	0.00162	0.165
Splicing factor 1 OS=Homo sapiens OX=9606 GN=SF1 PE=1 SV=4	sp|Q15637|SF01_HUMAN	68330.5	9	10	10	0.00162	0.153
Septin-9 OS=Homo sapiens OX=9606 GN=SEPT9 PE=1 SV=2	sp|Q9UHD8|SEPT9_HUMAN	65402.3	9	9	9	0.00146	0.167
Polyubiquitin-B OS=Homo sapiens OX=9606 GN=UBB PE=1 SV=1	sp|P0CG47|UBB_HUMAN,sp|P0CG48|UBC_HUMAN,sp|P62979|RS27A_HUMAN,sp|P62987|RL40_HUMAN	14728.9	6	9	9	0.00146	0.258
Serine/threonine-protein kinase PAK 4 OS=Homo sapiens OX=9606 GN=PAK4 PE=1 SV=1	sp|O96013|PAK4_HUMAN	64072.8	9	9	9	0.00146	0.142
T-complex protein 1 subunit delta OS=Homo sapiens OX=9606 GN=CCT4 PE=1 SV=4	sp|P50991|TCPD_HUMAN	57926	9	9	9	0.00146	0.156
Tax_Id=9606 Gene_Symbol=KRT2 Keratin, type II cytoskeletal 2 epidermal	IPI:CON_00021304.1|SWISS-PROT:P35908,sp|P35908|K22E_HUMAN	65866.4	8	9	9	0.00146	0.135
ATP-dependent DNA helicase Q1 OS=Homo sapiens OX=9606 GN=RECQL PE=1 SV=3	sp|P46063|RECQ1_HUMAN	73458.9	9	9	9	0.00146	0.148
DNA polymerase alpha subunit B OS=Homo sapiens OX=9606 GN=POLA2 PE=1 SV=2	sp|Q14181|DPOA2_HUMAN	65948.8	9	9	9	0.00146	0.135
Alkyldihydroxyacetonephosphate synthase, peroxisomal OS=Homo sapiens OX=9606 GN=AGPS PE=1 SV=1	sp|O00116|ADAS_HUMAN	72913.3	9	9	9	0.00146	0.172
Keratin, type II cytoskeletal 1 OS=Homo sapiens OX=9606 GN=KRT1 PE=1 SV=6	sp|P04264|K2C1_HUMAN	66040.3	8	9	9	0.00146	0.148
T-complex protein 1 subunit theta OS=Homo sapiens OX=9606 GN=CCT8 PE=1 SV=4	sp|P50990|TCPQ_HUMAN	59621	8	8	8	0.0013	0.144
Calnexin OS=Homo sapiens OX=9606 GN=CANX PE=1 SV=2	sp|P27824|CALX_HUMAN	67570.2	6	8	8	0.0013	0.0878
N6-adenosine-methyltransferase catalytic subunit OS=Homo sapiens OX=9606 GN=METTL3 PE=1 SV=2	sp|Q86U44|MTA70_HUMAN	64475	8	8	8	0.0013	0.179
Nuclear speckle splicing regulatory protein 1 OS=Homo sapiens OX=9606 GN=NSRP1 PE=1 SV=1	sp|Q9H0G5|NSRP1_HUMAN	66390.6	8	8	8	0.0013	0.154
Dihydropyrimidinase-related protein 2 OS=Homo sapiens OX=9606 GN=DPYSL2 PE=1 SV=1	sp|Q16555|DPYL2_HUMAN	62294	7	8	8	0.0013	0.135
Wiskott-Aldrich syndrome protein family member 2 OS=Homo sapiens OX=9606 GN=WASF2 PE=1 SV=3	sp|Q9Y6W5|WASF2_HUMAN	54285.3	6	7	7	0.00114	0.127
Heat shock-related 70 kDa protein 2 OS=Homo sapiens OX=9606 GN=HSPA2 PE=1 SV=1	sp|P54652|HSP72_HUMAN	70023	7	7	7	0.00114	0.321
Replication protein A 70 kDa DNA-binding subunit OS=Homo sapiens OX=9606 GN=RPA1 PE=1 SV=2	sp|P27694|RFA1_HUMAN	68139	6	7	7	0.00114	0.112
Multifunctional methyltransferase subunit TRM112-like protein OS=Homo sapiens OX=9606 GN=TRMT112 PE=1 SV=1	sp|Q9UI30|TR112_HUMAN	14199.4	6	7	7	0.00114	0.528
Sorting nexin-1 OS=Homo sapiens OX=9606 GN=SNX1 PE=1 SV=3	sp|Q13596|SNX1_HUMAN	59070.8	7	7	7	0.00114	0.169
Myristoylated alanine-rich C-kinase substrate OS=Homo sapiens OX=9606 GN=MARCKS PE=1 SV=4	sp|P29966|MARCS_HUMAN	31554.2	6	7	7	0.00114	0.307
T-complex protein 1 subunit zeta OS=Homo sapiens OX=9606 GN=CCT6A PE=1 SV=3	sp|P40227|TCPZ_HUMAN	58025.3	7	7	7	0.00114	0.113
Myotubularin-related protein 14 OS=Homo sapiens OX=9606 GN=MTMR14 PE=1 SV=2	sp|Q8NCE2|MTMRE_HUMAN	72205.6	7	7	7	0.00114	0.106
FACT complex subunit SSRP1 OS=Homo sapiens OX=9606 GN=SSRP1 PE=1 SV=1	sp|Q08945|SSRP1_HUMAN	81077.6	7	7	7	0.00114	0.0748
Rab GTPase-binding effector protein 2 OS=Homo sapiens OX=9606 GN=RABEP2 PE=1 SV=2	sp|Q9H5N1|RABE2_HUMAN	63542.3	6	7	7	0.00114	0.114
TGF-beta-activated kinase 1 and MAP3K7-binding protein 1 OS=Homo sapiens OX=9606 GN=TAB1 PE=1 SV=1	sp|Q15750|TAB1_HUMAN	54644	7	7	7	0.00114	0.149
Endoplasmic reticulum chaperone BiP OS=Homo sapiens OX=9606 GN=HSPA5 PE=1 SV=2	sp|P11021|BIP_HUMAN	72334.7	6	7	7	0.00114	0.139
Ubiquilin-2 OS=Homo sapiens OX=9606 GN=UBQLN2 PE=1 SV=2	sp|Q9UHD9|UBQL2_HUMAN	65697.1	6	6	6	0.000975	0.155
Protein kinase C iota type OS=Homo sapiens OX=9606 GN=PRKCI PE=1 SV=2	sp|P41743|KPCI_HUMAN	68263.2	5	6	6	0.000975	0.0587
TATA-binding protein-associated factor 2N OS=Homo sapiens OX=9606 GN=TAF15 PE=1 SV=1	sp|Q92804|RBP56_HUMAN	61831	4	6	6	0.000975	0.108
Nucleolin OS=Homo sapiens OX=9606 GN=NCL PE=1 SV=3	sp|P19338|NUCL_HUMAN	76615.9	6	6	6	0.000975	0.0775
DNA replication licensing factor MCM4 OS=Homo sapiens OX=9606 GN=MCM4 PE=1 SV=5	sp|P33991|MCM4_HUMAN	96560.6	6	6	6	0.000975	0.0521
Serine/threonine-protein kinase 38 OS=Homo sapiens OX=9606 GN=STK38 PE=1 SV=1	sp|Q15208|STK38_HUMAN	54192.2	6	6	6	0.000975	0.133
E3 ubiquitin-protein ligase AMFR OS=Homo sapiens OX=9606 GN=AMFR PE=1 SV=2	sp|Q9UKV5|AMFR_HUMAN	72996.3	6	6	6	0.000975	0.0855
Nuclear pore complex protein Nup85 OS=Homo sapiens OX=9606 GN=NUP85 PE=1 SV=1	sp|Q9BW27|NUP85_HUMAN	75022.6	4	5	5	0.000812	0.0503
Ras and Rab interactor-like protein OS=Homo sapiens OX=9606 GN=RINL PE=2 SV=2	sp|Q6ZS11|RINL_HUMAN	62466.7	5	5	5	0.000812	0.115
T-complex protein 1 subunit beta OS=Homo sapiens OX=9606 GN=CCT2 PE=1 SV=4	sp|P78371|TCPB_HUMAN	57489.9	5	5	5	0.000812	0.0972
Probable ATP-dependent RNA helicase DDX46 OS=Homo sapiens OX=9606 GN=DDX46 PE=1 SV=2	sp|Q7L014|DDX46_HUMAN	117366	5	5	5	0.000812	0.0446
TBC1 domain family member 15 OS=Homo sapiens OX=9606 GN=TBC1D15 PE=1 SV=2	sp|Q8TC07|TBC15_HUMAN	79493.2	5	5	5	0.000812	0.068
Leucine-rich repeat-containing protein 40 OS=Homo sapiens OX=9606 GN=LRRC40 PE=1 SV=1	sp|Q9H9A6|LRC40_HUMAN	68254.3	5	5	5	0.000812	0.0615
Rho GTPase-activating protein 42 OS=Homo sapiens OX=9606 GN=ARHGAP42 PE=1 SV=3	sp|A6NI28|RHG42_HUMAN	98572.4	4	4	5	0.000812	0.04
Interferon regulatory factor 2-binding protein 2 OS=Homo sapiens OX=9606 GN=IRF2BP2 PE=1 SV=2	sp|Q7Z5L9|I2BP2_HUMAN	61024.2	5	5	5	0.000812	0.0988
Protein zwilch homolog OS=Homo sapiens OX=9606 GN=ZWILCH PE=1 SV=2	sp|Q9H900|ZWILC_HUMAN	67216.1	5	5	5	0.000812	0.0863
Probable ATP-dependent RNA helicase DDX5 OS=Homo sapiens OX=9606 GN=DDX5 PE=1 SV=1	sp|P17844|DDX5_HUMAN	69149.7	5	5	5	0.000812	0.0977
Autophagy-related protein 16-1 OS=Homo sapiens OX=9606 GN=ATG16L1 PE=1 SV=2	sp|Q676U5|A16L1_HUMAN	68265.9	4	4	4	0.00065	0.0544
Signal recognition particle receptor subunit alpha OS=Homo sapiens OX=9606 GN=SRPRA PE=1 SV=2	sp|P08240|SRPRA_HUMAN	69812.8	4	4	4	0.00065	0.0752
Streptavidin (S.avidinii)	IPI:CON_Strepavidin|IPI12345678	16622	3	4	4	0.00065	0.3
Mitogen-activated protein kinase 6 OS=Homo sapiens OX=9606 GN=MAPK6 PE=1 SV=1	sp|Q16659|MK06_HUMAN	82683.1	4	4	4	0.00065	0.0569
Probable ATP-dependent RNA helicase DDX41 OS=Homo sapiens OX=9606 GN=DDX41 PE=1 SV=2	sp|Q9UJV9|DDX41_HUMAN	69839.7	4	4	4	0.00065	0.0707
E3 ubiquitin-protein ligase TRIM21 OS=Homo sapiens OX=9606 GN=TRIM21 PE=1 SV=1	sp|P19474|RO52_HUMAN	54169.5	4	4	4	0.00065	0.0695
Neutral amino acid transporter B(0) OS=Homo sapiens OX=9606 GN=SLC1A5 PE=1 SV=2	sp|Q15758|AAAT_HUMAN	56599.8	4	4	4	0.00065	0.0795
DNA replication licensing factor MCM7 OS=Homo sapiens OX=9606 GN=MCM7 PE=1 SV=4	sp|P33993|MCM7_HUMAN	81309	4	4	4	0.00065	0.0487
Heat shock 70 kDa protein 1-like OS=Homo sapiens OX=9606 GN=HSPA1L PE=1 SV=2	sp|P34931|HS71L_HUMAN	70377.1	3	3	4	0.00065	0.301
Huntingtin OS=Homo sapiens OX=9606 GN=HTT PE=1 SV=2	sp|P42858|HD_HUMAN	347603	4	4	4	0.00065	0.00955
Dolichyl-diphosphooligosaccharide--protein glycosyltransferase subunit STT3B OS=Homo sapiens OX=9606 GN=STT3B PE=1 SV=1	sp|Q8TCJ2|STT3B_HUMAN	93677.7	3	4	4	0.00065	0.0291
Cleavage stimulation factor subunit 2 tau variant OS=Homo sapiens OX=9606 GN=CSTF2T PE=1 SV=1	sp|Q9H0L4|CSTFT_HUMAN	64436.9	4	4	4	0.00065	0.0666
Heterogeneous nuclear ribonucleoprotein K OS=Homo sapiens OX=9606 GN=HNRNPK PE=1 SV=1	sp|P61978|HNRPK_HUMAN	50978.5	4	4	4	0.00065	0.0972
U4/U6 small nuclear ribonucleoprotein Prp31 OS=Homo sapiens OX=9606 GN=PRPF31 PE=1 SV=2	sp|Q8WWY3|PRP31_HUMAN	55457.4	4	4	4	0.00065	0.0822
Origin recognition complex subunit 2 OS=Homo sapiens OX=9606 GN=ORC2 PE=1 SV=2	sp|Q13416|ORC2_HUMAN	65973.9	4	4	4	0.00065	0.0676
RNA-binding protein EWS OS=Homo sapiens OX=9606 GN=EWSR1 PE=1 SV=1	sp|Q01844|EWS_HUMAN	68478.4	3	4	4	0.00065	0.0716
Transcription intermediary factor 1-beta OS=Homo sapiens OX=9606 GN=TRIM28 PE=1 SV=5	sp|Q13263|TIF1B_HUMAN	88549	4	4	4	0.00065	0.0479
Shootin-1 OS=Homo sapiens OX=9606 GN=SHTN1 PE=1 SV=4	sp|A0MZ66|SHOT1_HUMAN	71640.4	4	4	4	0.00065	0.065
RUN and FYVE domain-containing protein 2 OS=Homo sapiens OX=9606 GN=RUFY2 PE=1 SV=3	sp|Q8WXA3|RUFY2_HUMAN	70012.4	3	3	3	0.000487	0.0561
Immunoglobulin kappa variable 2D-29 OS=Homo sapiens OX=9606 GN=IGKV2D-29 PE=3 SV=1	sp|A0A075B6S2|KVD29_HUMAN,sp|A0A0A0MRZ7|KVD26_HUMAN,sp|A2NJV5|KV229_HUMAN	13085.5	2	2	3	0.000487	0.167
ATPase WRNIP1 OS=Homo sapiens OX=9606 GN=WRNIP1 PE=1 SV=2	sp|Q96S55|WRIP1_HUMAN	72134.2	3	3	3	0.000487	0.0511
Aspartate--tRNA ligase, mitochondrial OS=Homo sapiens OX=9606 GN=DARS2 PE=1 SV=1	sp|Q6PI48|SYDM_HUMAN	73565	3	3	3	0.000487	0.0388
Eukaryotic translation initiation factor 5B OS=Homo sapiens OX=9606 GN=EIF5B PE=1 SV=4	sp|O60841|IF2P_HUMAN	138832	2	3	3	0.000487	0.0172
DDB1- and CUL4-associated factor 8 OS=Homo sapiens OX=9606 GN=DCAF8 PE=1 SV=1	sp|Q5TAQ9|DCAF8_HUMAN	66851.4	3	3	3	0.000487	0.0536
General transcription factor II-I OS=Homo sapiens OX=9606 GN=GTF2I PE=1 SV=2	sp|P78347|GTF2I_HUMAN	112418	3	3	3	0.000487	0.0301
Transitional endoplasmic reticulum ATPase OS=Homo sapiens OX=9606 GN=VCP PE=1 SV=4	sp|P55072|TERA_HUMAN	89324.8	3	3	3	0.000487	0.0372
Heterogeneous nuclear ribonucleoprotein U OS=Homo sapiens OX=9606 GN=HNRNPU PE=1 SV=6	sp|Q00839|HNRPU_HUMAN	90585.2	3	3	3	0.000487	0.0303
Polypeptide N-acetylgalactosaminyltransferase 1 OS=Homo sapiens OX=9606 GN=GALNT1 PE=1 SV=1	sp|Q10472|GALT1_HUMAN	64219.7	3	3	3	0.000487	0.0483
Signal recognition particle subunit SRP72 OS=Homo sapiens OX=9606 GN=SRP72 PE=1 SV=3	sp|O76094|SRP72_HUMAN	74608.3	3	3	3	0.000487	0.0492
E3 ubiquitin/ISG15 ligase TRIM25 OS=Homo sapiens OX=9606 GN=TRIM25 PE=1 SV=2	sp|Q14258|TRI25_HUMAN	70973.2	3	3	3	0.000487	0.0571
Protein RUFY3 OS=Homo sapiens OX=9606 GN=RUFY3 PE=1 SV=1	sp|Q7L099|RUFY3_HUMAN	52967.1	3	3	3	0.000487	0.0682
Glycogen [starch] synthase, muscle OS=Homo sapiens OX=9606 GN=GYS1 PE=1 SV=2	sp|P13807|GYS1_HUMAN	83787.1	2	2	2	0.000325	0.0231
Kinesin-like protein KIF21A OS=Homo sapiens OX=9606 GN=KIF21A PE=1 SV=2	sp|Q7Z4S6|KI21A_HUMAN	187183	2	2	2	0.000325	0.0125
GTPase-activating protein and VPS9 domain-containing protein 1 OS=Homo sapiens OX=9606 GN=GAPVD1 PE=1 SV=2	sp|Q14C86|GAPD1_HUMAN	164983	2	2	2	0.000325	0.0122
Calcium-binding mitochondrial carrier protein Aralar1 OS=Homo sapiens OX=9606 GN=SLC25A12 PE=1 SV=2	sp|O75746|CMC1_HUMAN	74764	2	2	2	0.000325	0.0752
Putative RNA-binding protein Luc7-like 2 OS=Homo sapiens OX=9606 GN=LUC7L2 PE=1 SV=2	sp|Q9Y383|LC7L2_HUMAN	46514.5	2	2	2	0.000325	0.0765
Insulin receptor substrate 4 OS=Homo sapiens OX=9606 GN=IRS4 PE=1 SV=1	sp|O14654|IRS4_HUMAN	133769	2	2	2	0.000325	0.0175
RAF proto-oncogene serine/threonine-protein kinase OS=Homo sapiens OX=9606 GN=RAF1 PE=1 SV=1	sp|P04049|RAF1_HUMAN	73052.2	2	2	2	0.000325	0.0247
Neuroplastin OS=Homo sapiens OX=9606 GN=NPTN PE=1 SV=2	sp|Q9Y639|NPTN_HUMAN	44387.6	2	2	2	0.000325	0.0402
Interferon regulatory factor 2-binding protein 1 OS=Homo sapiens OX=9606 GN=IRF2BP1 PE=1 SV=1	sp|Q8IU81|I2BP1_HUMAN	61688.1	2	2	2	0.000325	0.0291
Complement component 1 Q subcomponent-binding protein, mitochondrial OS=Homo sapiens OX=9606 GN=C1QBP PE=1 SV=1	sp|Q07021|C1QBP_HUMAN	31362.6	2	2	2	0.000325	0.0993
Kinesin light chain 2 OS=Homo sapiens OX=9606 GN=KLC2 PE=1 SV=1	sp|Q9H0B6|KLC2_HUMAN	68936.2	2	2	2	0.000325	0.0836
Dystrophin OS=Homo sapiens OX=9606 GN=DMD PE=1 SV=3	sp|P11532|DMD_HUMAN	426749	2	2	2	0.000325	0.00461
Myotubularin-related protein 2 OS=Homo sapiens OX=9606 GN=MTMR2 PE=1 SV=4	sp|Q13614|MTMR2_HUMAN	73382.5	2	2	2	0.000325	0.0264
Fatty acid synthase OS=Homo sapiens OX=9606 GN=FASN PE=1 SV=3	sp|P49327|FAS_HUMAN	273427	2	2	2	0.000325	0.00836
Tubulin alpha-1B chain OS=Homo sapiens OX=9606 GN=TUBA1B PE=1 SV=1	sp|P68363|TBA1B_HUMAN,sp|Q71U36|TBA1A_HUMAN,sp|Q9BQE3|TBA1C_HUMAN	50135.7	2	2	2	0.000325	0.0421
Coatomer subunit beta OS=Homo sapiens OX=9606 GN=COPB1 PE=1 SV=3	sp|P53618|COPB_HUMAN	107146	2	2	2	0.000325	0.0273
Immunoglobulin superfamily member 8 OS=Homo sapiens OX=9606 GN=IGSF8 PE=1 SV=1	sp|Q969P0|IGSF8_HUMAN	65032.8	2	2	2	0.000325	0.0392
Sec1 family domain-containing protein 1 OS=Homo sapiens OX=9606 GN=SCFD1 PE=1 SV=4	sp|Q8WVM8|SCFD1_HUMAN	72382.3	2	2	2	0.000325	0.0389
ATP-citrate synthase OS=Homo sapiens OX=9606 GN=ACLY PE=1 SV=3	sp|P53396|ACLY_HUMAN	120843	2	2	2	0.000325	0.0163

## Sheet: Band 3 (~75 kDa)
Protein name	Protein accession numbers	Protein molecular weight (Da)	Exclusive unique peptide count	Exclusive unique spectrum count	Exclusive spectrum count	Percentage of total spectra	Percentage sequence coverage
Heat shock protein HSP 90-beta OS=Homo sapiens OX=9606 GN=HSP90AB1 PE=1 SV=4	sp|P08238|HS90B_HUMAN	83267.3	61	104	109	0.0181	0.559
Apolipoprotein B-100 OS=Homo sapiens OX=9606 GN=APOB PE=1 SV=2	sp|P04114|APOB_HUMAN	515615	72	79	80	0.0133	0.139
Heat shock protein HSP 90-alpha OS=Homo sapiens OX=9606 GN=HSP90AA1 PE=1 SV=5	sp|P07900|HS90A_HUMAN	84663.2	32	50	51	0.00846	0.504
DNA replication licensing factor MCM5 OS=Homo sapiens OX=9606 GN=MCM5 PE=1 SV=5	sp|P33992|MCM5_HUMAN	82288.3	36	43	43	0.00713	0.486
(Bos taurus) Bovine serum albumin precursor	IPI:CON_00708398.1|SWISS-PROT:P02769	69294.2	27	37	37	0.00613	0.46
Heat shock 70 kDa protein 1A OS=Homo sapiens OX=9606 GN=HSPA1A PE=1 SV=1	sp|P0DMV8|HS71A_HUMAN,sp|P0DMV9|HS71B_HUMAN	70054	27	36	36	0.00597	0.44
DNA replication licensing factor MCM4 OS=Homo sapiens OX=9606 GN=MCM4 PE=1 SV=5	sp|P33991|MCM4_HUMAN	96560.6	26	36	36	0.00597	0.282
Serum albumin - Mus musculus (Mouse).	IPI:CON_MSA|SWISS-PROT:P07724	68692.9	20	26	26	0.00431	0.367
Arf-GAP with coiled-coil, ANK repeat and PH domain-containing protein 2 OS=Homo sapiens OX=9606 GN=ACAP2 PE=1 SV=3	sp|Q15057|ACAP2_HUMAN	88030.1	25	26	26	0.00431	0.294
DNA replication licensing factor MCM2 OS=Homo sapiens OX=9606 GN=MCM2 PE=1 SV=4	sp|P49736|MCM2_HUMAN	101898	19	25	25	0.00415	0.228
Endoplasmin OS=Homo sapiens OX=9606 GN=HSP90B1 PE=1 SV=1	sp|P14625|ENPL_HUMAN	92471.7	23	25	25	0.00415	0.252
Nuclear pore complex protein Nup93 OS=Homo sapiens OX=9606 GN=NUP93 PE=1 SV=2	sp|Q8N1F7|NUP93_HUMAN	93491.2	22	24	24	0.00398	0.309
Alpha-2-macroglobulin OS=Homo sapiens OX=9606 GN=A2M PE=1 SV=3	sp|P01023|A2MG_HUMAN	163290	18	21	21	0.00348	0.119
Methyltransferase-like protein 5 OS=Homo sapiens OX=9606 GN=METTL5 PE=1 SV=1	sp|Q9NRN9|METL5_HUMAN	23720.4	10	18	20	0.00332	0.474
Sodium/potassium-transporting ATPase subunit alpha-1 OS=Homo sapiens OX=9606 GN=ATP1A1 PE=1 SV=1	sp|P05023|AT1A1_HUMAN	112900	18	19	19	0.00315	0.183
Far upstream element-binding protein 2 OS=Homo sapiens OX=9606 GN=KHSRP PE=1 SV=4	sp|Q92945|FUBP2_HUMAN	73115.6	19	19	19	0.00315	0.338
Trypsin - Sus scrofa (Pig).	IPI:CON_Trypsin|SWISS-PROT:P00761|TRYP_PIG	24409.3	8	12	17	0.00282	0.459
E3 UFM1-protein ligase 1 OS=Homo sapiens OX=9606 GN=UFL1 PE=1 SV=2	sp|O94874|UFL1_HUMAN	89598	14	15	16	0.00265	0.175
Coatomer subunit gamma-2 OS=Homo sapiens OX=9606 GN=COPG2 PE=1 SV=1	sp|Q9UBF2|COPG2_HUMAN	97624.5	13	15	15	0.00249	0.207
Angiomotin OS=Homo sapiens OX=9606 GN=AMOT PE=1 SV=1	sp|Q4VCS5|AMOT_HUMAN	118084	13	13	13	0.00216	0.129
Centromere/kinetochore protein zw10 homolog OS=Homo sapiens OX=9606 GN=ZW10 PE=1 SV=3	sp|O43264|ZW10_HUMAN	88832.5	12	12	12	0.00199	0.16
FACT complex subunit SPT16 OS=Homo sapiens OX=9606 GN=SUPT16H PE=1 SV=1	sp|Q9Y5B9|SP16H_HUMAN	119917	10	12	12	0.00199	0.1
Pre-mRNA-splicing factor ATP-dependent RNA helicase DHX15 OS=Homo sapiens OX=9606 GN=DHX15 PE=1 SV=2	sp|O43143|DHX15_HUMAN	90935.2	9	10	12	0.00199	0.121
RNA-binding protein EWS OS=Homo sapiens OX=9606 GN=EWSR1 PE=1 SV=1	sp|Q01844|EWS_HUMAN	68478.4	8	12	12	0.00199	0.157
Importin subunit beta-1 OS=Homo sapiens OX=9606 GN=KPNB1 PE=1 SV=2	sp|Q14974|IMB1_HUMAN	97171.3	9	11	11	0.00182	0.112
Probable ATP-dependent RNA helicase DDX46 OS=Homo sapiens OX=9606 GN=DDX46 PE=1 SV=2	sp|Q7L014|DDX46_HUMAN	117366	11	11	11	0.00182	0.111
Shootin-1 OS=Homo sapiens OX=9606 GN=SHTN1 PE=1 SV=4	sp|A0MZ66|SHOT1_HUMAN	71640.4	11	11	11	0.00182	0.185
Eukaryotic translation initiation factor 4B OS=Homo sapiens OX=9606 GN=EIF4B PE=1 SV=2	sp|P23588|IF4B_HUMAN	69153.9	9	11	11	0.00182	0.18
ATP-dependent RNA helicase DDX1 OS=Homo sapiens OX=9606 GN=DDX1 PE=1 SV=2	sp|Q92499|DDX1_HUMAN	82433.2	10	10	10	0.00166	0.132
Transitional endoplasmic reticulum ATPase OS=Homo sapiens OX=9606 GN=VCP PE=1 SV=4	sp|P55072|TERA_HUMAN	89324.8	9	10	10	0.00166	0.108
Sarcoplasmic/endoplasmic reticulum calcium ATPase 2 OS=Homo sapiens OX=9606 GN=ATP2A2 PE=1 SV=1	sp|P16615|AT2A2_HUMAN	114759	10	10	10	0.00166	0.112
Transducin-like enhancer protein 3 OS=Homo sapiens OX=9606 GN=TLE3 PE=1 SV=2	sp|Q04726|TLE3_HUMAN	83417.4	9	10	10	0.00166	0.122
Cold shock domain-containing protein E1 OS=Homo sapiens OX=9606 GN=CSDE1 PE=1 SV=2	sp|O75534|CSDE1_HUMAN	88885	8	10	10	0.00166	0.099
Keratin, type II cytoskeletal 1 OS=Homo sapiens OX=9606 GN=KRT1 PE=1 SV=6	sp|P04264|K2C1_HUMAN	66040.3	9	10	10	0.00166	0.171
Aldehyde dehydrogenase family 16 member A1 OS=Homo sapiens OX=9606 GN=ALDH16A1 PE=1 SV=2	sp|Q8IZ83|A16A1_HUMAN	85126.8	8	9	9	0.00149	0.115
Cullin-1 OS=Homo sapiens OX=9606 GN=CUL1 PE=1 SV=2	sp|Q13616|CUL1_HUMAN	89681.4	9	9	9	0.00149	0.102
AP-1 complex subunit gamma-1 OS=Homo sapiens OX=9606 GN=AP1G1 PE=1 SV=5	sp|O43747|AP1G1_HUMAN	91354.3	8	9	9	0.00149	0.0864
Transducin-like enhancer protein 4 OS=Homo sapiens OX=9606 GN=TLE4 PE=1 SV=3	sp|Q04727|TLE4_HUMAN	83755.8	8	9	9	0.00149	0.114
Kinesin-like protein KIF3B OS=Homo sapiens OX=9606 GN=KIF3B PE=1 SV=1	sp|O15066|KIF3B_HUMAN	85127	8	9	9	0.00149	0.111
Actin, cytoplasmic 1 OS=Homo sapiens OX=9606 GN=ACTB PE=1 SV=1	sp|P60709|ACTB_HUMAN	41737.8	8	9	9	0.00149	0.149
Elongator complex protein 2 OS=Homo sapiens OX=9606 GN=ELP2 PE=1 SV=2	sp|Q6IA86|ELP2_HUMAN	92498.4	8	9	9	0.00149	0.1
Cullin-4B OS=Homo sapiens OX=9606 GN=CUL4B PE=1 SV=4	sp|Q13620|CUL4B_HUMAN	103987	8	8	8	0.00133	0.0887
DNA replication licensing factor MCM7 OS=Homo sapiens OX=9606 GN=MCM7 PE=1 SV=4	sp|P33993|MCM7_HUMAN	81309	8	8	8	0.00133	0.111
Tax_Id=9606 Gene_Symbol=KRT10 Keratin, type I cytoskeletal 10	IPI:CON_00009865.2|SWISS-PROT:P13645,sp|P13645|K1C10_HUMAN	59512.4	7	8	8	0.00133	0.111
Catenin beta-1 OS=Homo sapiens OX=9606 GN=CTNNB1 PE=1 SV=1	sp|P35222|CTNB1_HUMAN	85497	7	8	8	0.00133	0.11
Histone deacetylase 6 OS=Homo sapiens OX=9606 GN=HDAC6 PE=1 SV=2	sp|Q9UBN7|HDAC6_HUMAN	131419	7	7	7	0.00116	0.0543
DNA replication licensing factor MCM6 OS=Homo sapiens OX=9606 GN=MCM6 PE=1 SV=1	sp|Q14566|MCM6_HUMAN	92890.6	7	7	7	0.00116	0.0719
Keratin, type I cytoskeletal 9 OS=Homo sapiens OX=9606 GN=KRT9 PE=1 SV=3	sp|P35527|K1C9_HUMAN	62065.9	7	7	7	0.00116	0.152
Glycogen [starch] synthase, muscle OS=Homo sapiens OX=9606 GN=GYS1 PE=1 SV=2	sp|P13807|GYS1_HUMAN	83787.1	6	6	6	0.000995	0.0733
Collagen alpha-2(I) chain OS=Homo sapiens OX=9606 GN=COL1A2 PE=1 SV=7	sp|P08123|CO1A2_HUMAN	129315	6	6	6	0.000995	0.0395
Immunoglobulin heavy constant mu OS=Homo sapiens OX=9606 GN=IGHM PE=1 SV=4	sp|P01871|IGHM_HUMAN,sp|P0DOX6|IGM_HUMAN	49438.8	5	6	6	0.000995	0.11
Ribonucleoside-diphosphate reductase large subunit OS=Homo sapiens OX=9606 GN=RRM1 PE=1 SV=1	sp|P23921|RIR1_HUMAN	90073.5	5	6	6	0.000995	0.0606
Cullin-3 OS=Homo sapiens OX=9606 GN=CUL3 PE=1 SV=2	sp|Q13618|CUL3_HUMAN	88932.1	5	5	5	0.000829	0.0547
Streptavidin (S.avidinii)	IPI:CON_Strepavidin|IPI12345678	16622	3	5	5	0.000829	0.225
Polyubiquitin-B OS=Homo sapiens OX=9606 GN=UBB PE=1 SV=1	sp|P0CG47|UBB_HUMAN,sp|P0CG48|UBC_HUMAN,sp|P62979|RS27A_HUMAN,sp|P62987|RL40_HUMAN	14728.9	4	5	5	0.000829	0.162
General transcription factor II-I OS=Homo sapiens OX=9606 GN=GTF2I PE=1 SV=2	sp|P78347|GTF2I_HUMAN	112418	5	5	5	0.000829	0.0651
Oxysterol-binding protein-related protein 9 OS=Homo sapiens OX=9606 GN=OSBPL9 PE=1 SV=2	sp|Q96SU4|OSBL9_HUMAN	83186.2	4	4	5	0.000829	0.0611
Heterogeneous nuclear ribonucleoprotein U OS=Homo sapiens OX=9606 GN=HNRNPU PE=1 SV=6	sp|Q00839|HNRPU_HUMAN	90585.2	5	5	5	0.000829	0.0727
Transportin-1 OS=Homo sapiens OX=9606 GN=TNPO1 PE=1 SV=2	sp|Q92973|TNPO1_HUMAN	102359	5	5	5	0.000829	0.0468
Histone H2B type 1-K OS=Homo sapiens OX=9606 GN=HIST1H2BK PE=1 SV=3	sp|O60814|H2B1K_HUMAN,sp|P58876|H2B1D_HUMAN,sp|P62807|H2B1C_HUMAN,sp|Q5QNW6|H2B2F_HUMAN,sp|Q93079|H2B1H_HUMAN,sp|Q99877|H2B1N_HUMAN,sp|Q99879|H2B1M_HUMAN	13890.6	3	5	5	0.000829	0.214
Vimentin OS=Homo sapiens OX=9606 GN=VIM PE=1 SV=4	sp|P08670|VIME_HUMAN	53652.7	5	5	5	0.000829	0.116
A-kinase anchor protein 8-like OS=Homo sapiens OX=9606 GN=AKAP8L PE=1 SV=4	sp|Q9ULX6|AKP8L_HUMAN	71640.8	4	4	4	0.000663	0.0588
Threonine--tRNA ligase, cytoplasmic OS=Homo sapiens OX=9606 GN=TARS PE=1 SV=3	sp|P26639|SYTC_HUMAN	83437.8	4	4	4	0.000663	0.0443
Multifunctional methyltransferase subunit TRM112-like protein OS=Homo sapiens OX=9606 GN=TRMT112 PE=1 SV=1	sp|Q9UI30|TR112_HUMAN	14199.4	4	4	4	0.000663	0.368
Mannosyl-oligosaccharide glucosidase OS=Homo sapiens OX=9606 GN=MOGS PE=1 SV=5	sp|Q13724|MOGS_HUMAN	91919.1	3	3	4	0.000663	0.0442
Vacuolar protein sorting-associated protein 51 homolog OS=Homo sapiens OX=9606 GN=VPS51 PE=1 SV=2	sp|Q9UID3|VPS51_HUMAN	86043.5	4	4	4	0.000663	0.0563
Pantothenate kinase 4 OS=Homo sapiens OX=9606 GN=PANK4 PE=1 SV=1	sp|Q9NVE7|PANK4_HUMAN	85993.3	4	4	4	0.000663	0.0608
Kinesin-associated protein 3 OS=Homo sapiens OX=9606 GN=KIFAP3 PE=1 SV=2	sp|Q92845|KIFA3_HUMAN	91210	4	4	4	0.000663	0.0556
X-ray repair cross-complementing protein 5 OS=Homo sapiens OX=9606 GN=XRCC5 PE=1 SV=3	sp|P13010|XRCC5_HUMAN	82707.1	4	4	4	0.000663	0.0546
Inter-alpha-trypsin inhibitor heavy chain H2 OS=Homo sapiens OX=9606 GN=ITIH2 PE=1 SV=2	sp|P19823|ITIH2_HUMAN	106466	3	3	3	0.000497	0.0359
DNA mismatch repair protein Mlh1 OS=Homo sapiens OX=9606 GN=MLH1 PE=1 SV=1	sp|P40692|MLH1_HUMAN	84603.2	3	3	3	0.000497	0.0384
Coatomer subunit gamma-1 OS=Homo sapiens OX=9606 GN=COPG1 PE=1 SV=1	sp|Q9Y678|COPG1_HUMAN	97719.4	3	3	3	0.000497	0.0378
Insulin receptor substrate 4 OS=Homo sapiens OX=9606 GN=IRS4 PE=1 SV=1	sp|O14654|IRS4_HUMAN	133769	3	3	3	0.000497	0.0366
Dynein assembly factor 5, axonemal OS=Homo sapiens OX=9606 GN=DNAAF5 PE=1 SV=4	sp|Q86Y56|DAAF5_HUMAN	93522.4	3	3	3	0.000497	0.0444
Peptidyl-prolyl cis-trans isomerase B OS=Homo sapiens OX=9606 GN=PPIB PE=1 SV=2	sp|P23284|PPIB_HUMAN	23743.2	3	3	3	0.000497	0.125
Dynamin-like 120 kDa protein, mitochondrial OS=Homo sapiens OX=9606 GN=OPA1 PE=1 SV=3	sp|O60313|OPA1_HUMAN	111634	3	3	3	0.000497	0.0281
Gelsolin OS=Homo sapiens OX=9606 GN=GSN PE=1 SV=1	sp|P06396|GELS_HUMAN	85697.8	3	3	3	0.000497	0.0396
RNA-binding protein FUS OS=Homo sapiens OX=9606 GN=FUS PE=1 SV=1	sp|P35637|FUS_HUMAN	53426	2	2	2	0.000332	0.0418
Immunoglobulin kappa variable 2D-29 OS=Homo sapiens OX=9606 GN=IGKV2D-29 PE=3 SV=1	sp|A0A075B6S2|KVD29_HUMAN,sp|A0A0A0MRZ7|KVD26_HUMAN,sp|A2NJV5|KV229_HUMAN	13085.5	2	2	2	0.000332	0.167
Disks large homolog 5 OS=Homo sapiens OX=9606 GN=DLG5 PE=1 SV=4	REV_sp|Q8TDM6|DLG5_HUMAN	213870	2	2	2	0.000332	0.0073
Immunoglobulin gamma-1 heavy chain OS=Homo sapiens OX=9606 PE=1 SV=2	sp|P0DOX5|IGG1_HUMAN	49327.7	2	2	2	0.000332	0.0334
RNA-binding protein 10 OS=Homo sapiens OX=9606 GN=RBM10 PE=1 SV=3	sp|P98175|RBM10_HUMAN	103535	2	2	2	0.000332	0.0204
Tax_Id=9606 Gene_Symbol=KRT5 Keratin, type II cytoskeletal 5	IPI:CON_00009867.3|SWISS-PROT:P13647,sp|P13647|K2C5_HUMAN	62379.6	2	2	2	0.000332	0.0305
Nuclear autoantigenic sperm protein OS=Homo sapiens OX=9606 GN=NASP PE=1 SV=2	sp|P49321|NASP_HUMAN	85235.5	2	2	2	0.000332	0.0254
DnaJ homolog subfamily C member 10 OS=Homo sapiens OX=9606 GN=DNAJC10 PE=1 SV=2	sp|Q8IXB1|DJC10_HUMAN	91082.4	2	2	2	0.000332	0.0252
Transgelin-2 OS=Homo sapiens OX=9606 GN=TAGLN2 PE=1 SV=3	sp|P37802|TAGL2_HUMAN	22391.9	2	2	2	0.000332	0.0905
Mitotic spindle assembly checkpoint protein MAD1 OS=Homo sapiens OX=9606 GN=MAD1L1 PE=1 SV=2	sp|Q9Y6D9|MD1L1_HUMAN	83068.4	2	2	2	0.000332	0.0292
Cullin-2 OS=Homo sapiens OX=9606 GN=CUL2 PE=1 SV=2	sp|Q13617|CUL2_HUMAN	86985.4	2	2	2	0.000332	0.0228
Titin OS=Homo sapiens OX=9606 GN=TTN PE=1 SV=4	sp|Q8WZ42|TITIN_HUMAN	3.81569e+06	2	2	2	0.000332	0.000437
Hyaluronidase PH-20 OS=Homo sapiens OX=9606 GN=SPAM1 PE=1 SV=1	sp|P38567|HYALP_HUMAN	57849.6	2	2	2	0.000332	0.0413
Glyceraldehyde-3-phosphate dehydrogenase, testis-specific OS=Homo sapiens OX=9606 GN=GAPDHS PE=1 SV=2	sp|O14556|G3PT_HUMAN	44500.5	2	2	2	0.000332	0.0441
Peroxiredoxin-1 OS=Homo sapiens OX=9606 GN=PRDX1 PE=1 SV=1	sp|Q06830|PRDX1_HUMAN	22110.9	2	2	2	0.000332	0.0905
Collagen alpha-1(I) chain OS=Homo sapiens OX=9606 GN=COL1A1 PE=1 SV=5	sp|P02452|CO1A1_HUMAN	138941	2	2	2	0.000332	0.0123
Hemoglobin subunit alpha OS=Homo sapiens OX=9606 GN=HBA1 PE=1 SV=2	sp|P69905|HBA_HUMAN	15257.6	2	2	2	0.000332	0.0634
Transcription intermediary factor 1-beta OS=Homo sapiens OX=9606 GN=TRIM28 PE=1 SV=5	sp|Q13263|TIF1B_HUMAN	88549	2	2	2	0.000332	0.0347
DNA-directed RNA polymerase III subunit RPC5 OS=Homo sapiens OX=9606 GN=POLR3E PE=1 SV=1	sp|Q9NVU0|RPC5_HUMAN	79898.2	2	2	2	0.000332	0.0226
Myosin-9 OS=Homo sapiens OX=9606 GN=MYH9 PE=1 SV=4	sp|P35579|MYH9_HUMAN	226538	2	2	2	0.000332	0.00765
Protein arginine N-methyltransferase 5 OS=Homo sapiens OX=9606 GN=PRMT5 PE=1 SV=4	sp|O14744|ANM5_HUMAN	72685.1	2	2	2	0.000332	0.0345
