# Supplementary material for: The METTL5-TRMT112 N6-methyladenosine methyltransferase complex regulates mRNA translation via 18S rRNA methylation
Source: J Biol Chem. 2022 Jan 14;298(3):101590. doi: 10.1016/j.jbc.2022.101590 (PMC8857481; doi:10.1016/j.jbc.2022.101590)
Supplement: Supplemental Table S5 [file mmc5.xlsx]

## Sheet: TE_all
Supplementary information, Table S5. METTL5 knockout versus wild type HepG2 ribosome profiling data. Sheet 1: translation efficiency data for all transcripts (an output of RiboToolkit). Sheet 2: translation efficiency data for significantly differentially translated transcripts (Padj < 0.05). Sheet 3: transcript counts from input samples (output of featureCounts).
GeneID	gene_name	RNA.WT1	RNA.WT2	RNA.KO1	RNA.KO2	RPF.WT1	RPF.WT2	RPF.KO1	RPF.KO2	log2FoldChange	pvalue	padj
ENSG00000000419	DPM1	559.658	524.376	461.743	388.073	955.029	822.252	844.162	799.496	0.241945	0.235496	0.468637
ENSG00000000457	SCYL3	91.9146	82.4222	111.518	102.415	106.906	122.335	79.5924	107.045	-0.591386	0.135356	1
ENSG00000000460	C1orf112	377.871	403.585	374.94	348.412	251.824	336.923	338.871	372.429	0.37836	0.127659	0.334401
ENSG00000001036	FUCA2	797.274	665.773	651.624	566.295	800.609	721.978	664.476	721.442	0.131936	0.525692	0.73115
ENSG00000001084	GCLC	597.785	661.509	1666.13	1354.99	667.57	625.714	1950.01	1804.16	0.276457	0.153538	0.370263
ENSG00000001167	NFYA	422.807	428.453	382.777	319.796	453.758	415.137	402.786	403.651	0.172805	0.449422	0.672082
ENSG00000001460	STPG1	42.8935	32.6847	42.1958	32.6323	19.0056	20.0549	19.2951	23.4162	0.147032	0.84086	1
ENSG00000001461	NIPAL3	319.318	321.873	336.361	332.849	299.337	330.906	283.397	314.446	-0.139435	0.561516	0.75695
ENSG00000001497	LAS1L	1338.55	1313.78	1182.69	1362.02	3535.03	3144.61	4147.25	4039.85	0.35341	0.0251146	0.127788
ENSG00000001617	SEMA3F	496.339	503.06	558.191	700.841	1366.02	1099.01	1012.99	1098.33	-0.555596	0.00840273	0.0673534
ENSG00000001629	ANKIB1	864.678	912.329	929.514	918.724	401.492	294.808	301.487	264.268	-0.349667	0.116223	0.316522
ENSG00000001630	CYP51A1	147.744	149.923	132.616	185.251	1085.69	898.461	1266.24	1203.15	0.21741	0.361691	0.596892
ENSG00000001631	KRIT1	46.2977	28.4215	48.2238	33.1343	16.6299	12.033	21.707	16.7259	0.314089	0.694888	1
ENSG00000002016	RAD52	95.9997	85.2644	42.1958	43.677	142.542	126.346	56.6795	49.0625	-0.268078	0.533895	1
ENSG00000002330	BAD	133.446	161.292	196.512	269.091	154.42	148.407	165.215	136.037	-0.670247	0.0520522	0.196906
ENSG00000002549	LAP3	595.062	567.719	840.903	808.778	952.653	974.67	1789.62	1784.09	0.38621	0.019662	0.110172
ENSG00000002746	HECW1	57.1913	46.1849	111.518	111.452	42.7625	58.1593	166.421	154.993	0.551585	0.19985	1
ENSG00000002822	MAD1L1	0.680849	1.42107	2.41119	1.5061	394.365	344.945	261.69	291.03	-1.29714	0.212413	0.443813
ENSG00000002834	LASP1	2097.69	2078.32	1926.54	2281.75	867.128	864.368	908.077	859.709	0.0181525	0.916724	0.958128
ENSG00000002919	SNX11	307.744	307.662	292.357	395.603	95.0278	94.2582	137.478	80.2841	0.0355416	0.922279	0.960502
ENSG00000003056	M6PR	601.189	531.481	462.346	434.762	389.614	302.83	329.223	321.136	0.252254	0.283315	0.520198
ENSG00000003096	KLHL13	1828.08	1733	1113.97	955.372	1461.05	1460	1142.03	973.444	0.317796	0.0761119	0.246487
ENSG00000003137	CYP26B1	63.9998	62.5272	127.793	145.088	61.768	108.297	135.066	86.9744	-0.741788	0.0949292	1
ENSG00000003147	ICA1	32.6807	18.4739	43.4014	26.6078	23.7569	22.0604	24.1189	26.7614	-0.291928	0.704409	1
ENSG00000003249	DBNDD1	34.7233	44.0533	19.2895	27.6119	16.6299	40.1099	18.0892	15.6108	-0.0324912	0.966345	1
ENSG00000003393	ALS2	232.85	264.32	281.507	258.548	111.658	134.368	136.272	111.506	-0.116711	0.713394	0.853581
ENSG00000003400	CASP10	69.4466	73.1852	58.4714	56.7299	57.0167	52.1428	67.533	89.2045	0.835399	0.0810062	1
ENSG00000003402	CFLAR	339.743	353.847	396.038	381.546	147.293	206.566	190.539	185.099	-0.0889556	0.74469	0.869017
ENSG00000003436	TFPI	443.232	405.006	440.042	369.498	330.221	214.588	312.34	243.082	0.103464	0.719094	0.856348
ENSG00000003509	NDUFAF7	129.361	105.87	106.092	108.44	152.044	234.643	238.777	180.639	0.240658	0.501723	0.710616
ENSG00000003756	RBM5	376.509	414.953	363.487	345.902	760.222	892.445	904.46	960.064	0.329992	0.0993859	0.288547
ENSG00000003989	SLC7A2	13.617	8.52644	3.01399	2.51017	16.6299	6.01648	3.61784	6.69034	0.903512	0.518972	1
ENSG00000004059	ARF5	786.38	782.3	842.108	902.659	1463.43	1321.62	1745	1819.77	0.203666	0.215473	0.447555
ENSG00000004139	SARM1	107.574	132.16	84.3917	109.946	87.9007	134.368	84.4162	92.5497	-0.0384459	0.925933	1
ENSG00000004142	POLDIP2	1975.14	2015.08	1898.81	2214.98	2014.59	1614.42	1923.48	2142.02	0.121599	0.505097	0.713889
ENSG00000004399	PLXND1	315.914	306.952	468.977	608.466	757.846	615.687	850.192	768.274	-0.552742	0.0170881	0.100854
ENSG00000004455	AK2	1229.61	1244.86	1317.11	1379.09	458.509	387.06	447.406	448.253	-0.0363167	0.847121	0.922821
ENSG00000004478	FKBP4	1222.8	1217.86	983.766	1019.13	4644.48	4833.24	4501.8	4303	0.178353	0.19896	0.428352
ENSG00000004487	KDM1A	1567.99	1537.6	1248.39	1363.02	6452.39	5960.33	4888.91	4749.03	-0.115146	0.418596	0.648108
ENSG00000004534	RBM6	463.658	453.322	376.749	408.656	582.045	740.027	478.761	593.21	-0.0820981	0.721145	0.856673
ENSG00000004660	CAMKK1	168.85	128.607	210.376	226.92	232.818	252.692	295.457	225.241	-0.457977	0.135804	0.346779
ENSG00000004700	RECQL	392.169	395.769	262.82	221.397	387.238	346.95	287.015	235.277	0.213604	0.40441	0.636363
ENSG00000004766	VPS50	315.233	311.925	296.576	244.491	363.481	342.939	414.845	489.51	0.573413	0.0207316	0.113677
ENSG00000004777	ARHGAP33	8.17018	28.4215	8.43917	19.0773	66.5194	60.1648	43.4141	32.3366	-0.348248	0.660535	1
ENSG00000004779	NDUFAB1	1795.4	1874.39	1305.06	1358	2090.61	1951.35	2436.01	2243.49	0.67421	8.86837e-06	0.000679192
ENSG00000004799	PDK4	68.7657	66.7904	94.6392	72.293	49.8896	76.2088	123.007	122.656	0.651765	0.14194	1
ENSG00000004864	SLC25A13	789.784	702.01	1035	879.565	1655.86	1439.94	2691.67	2457.58	0.376314	0.0403725	0.171174
ENSG00000004866	ST7	490.892	435.559	411.711	428.236	384.862	362.994	373.843	345.668	0.0864184	0.701158	0.846931
ENSG00000004897	CDC27	1367.82	1463.7	1195.35	1058.29	444.255	639.752	422.081	561.989	0.1858	0.434355	0.661238
ENSG00000004961	HCCS	959.316	883.197	940.967	796.729	833.869	920.522	1150.47	1134.01	0.464804	0.012734	0.0858252
ENSG00000004975	DVL2	440.509	454.033	515.995	531.655	1240.11	1281.51	1136	993.516	-0.473084	0.00910624	0.0708436
ENSG00000005007	UPF1	798.635	757.432	669.708	678.751	1660.61	1632.47	1386.84	1357.02	-0.0565125	0.7245	0.857801
ENSG00000005020	SKAP2	119.149	157.029	166.975	149.606	92.6521	122.335	101.299	114.851	-0.195628	0.601486	0.784233
ENSG00000005022	SLC25A5	2919.48	2971.46	3523.96	3910.85	6224.32	6321.32	8756.37	8679.6	0.138752	0.303371	0.540499
ENSG00000005059	MCUB	97.3614	88.817	91.0225	86.852	251.824	206.566	201.393	225.241	-0.0316037	0.922109	0.960447
ENSG00000005073	HOXA11	103.489	83.1327	162.153	176.214	40.3868	70.1923	130.242	111.506	0.249642	0.549689	1
ENSG00000005100	DHX33	874.891	887.46	824.627	783.676	525.028	561.538	531.822	515.156	0.0769191	0.681523	0.835943
ENSG00000005102	MEOX1	38.1275	38.369	112.723	130.027	14.2542	16.0439	49.4438	39.027	-0.128958	0.834758	1
ENSG00000005156	LIG3	755.742	654.404	673.325	666.2	570.167	565.549	563.177	566.449	0.0669013	0.73423	0.863871
ENSG00000005175	RPAP3	501.785	510.876	548.546	435.766	394.365	557.527	563.177	510.696	0.210126	0.397205	0.630661
ENSG00000005187	ACSM3	1.3617	2.84215	0.602798	1.00407	2.37569	12.033	7.23568	3.34517	0.888162	0.659997	1
ENSG00000005189	REXO5	149.787	120.081	109.709	100.407	125.912	146.401	197.775	149.418	0.707672	0.0487644	0.190318
ENSG00000005194	CIAPIN1	575.317	495.954	360.473	409.66	4259.62	4825.22	3933.8	3330.67	0.151829	0.409155	0.639901
ENSG00000005206	SPPL2B	59.2338	59.685	65.705	70.2849	182.928	218.599	190.539	159.453	-0.397781	0.266303	0.504055
ENSG00000005238	FAM214B	43.5743	61.1061	78.9665	76.3093	30.884	30.0824	53.0616	27.8764	-0.165806	0.782756	1
ENSG00000005243	COPZ2	100.085	88.817	130.204	157.137	142.542	98.2692	129.036	136.037	-0.457773	0.220547	1
ENSG00000005249	PRKAR2B	16.3404	15.6318	25.3175	16.0651	2.37569	2.00549	7.23568	16.7259	2.09914	0.137638	1
ENSG00000005302	MSL3	326.807	306.952	492.486	373.514	73.6465	58.1593	67.533	127.116	0.127269	0.741212	0.867554
ENSG00000005339	CREBBP	857.869	727.589	834.272	789.701	1107.07	1008.76	1142.03	1087.18	0.0423975	0.817925	0.905964
ENSG00000005379	TSPOAP1	6.80849	18.4739	19.2895	24.0977	21.3812	12.033	8.44162	21.1861	-0.935734	0.357902	1
ENSG00000005436	GCFC2	290.722	312.636	294.768	295.698	263.702	316.868	239.983	257.578	-0.195496	0.441897	0.666313
ENSG00000005448	WDR54	100.766	121.502	77.1581	117.476	370.608	453.242	328.017	302.18	-0.204998	0.519394	0.725468
ENSG00000005469	CROT	80.3401	41.2111	50.0322	39.6607	38.0111	48.1318	80.7984	95.8949	1.47352	0.00908862	1
ENSG00000005483	KMT2E	573.955	629.535	612.443	516.594	230.442	264.725	220.688	207.401	-0.12152	0.621047	0.798559
ENSG00000005486	RHBDD2	273.02	336.084	330.333	329.837	660.443	780.137	395.55	472.784	-0.848208	0.000347257	0.00900232
ENSG00000005700	IBTK	1440.68	1521.97	1353.28	1139.62	674.697	667.829	617.444	616.626	0.128362	0.490842	0.702846
ENSG00000005801	ZNF195	1060.76	978.408	1057.91	984.992	881.383	840.302	1119.12	1102.79	0.366684	0.0326213	0.149043
ENSG00000005810	MYCBP2	1009.02	1008.96	1283.96	1088.91	368.233	535.467	621.062	595.44	0.187998	0.396591	0.629871
ENSG00000005812	FBXL3	1043.74	1056.57	1217.65	1020.13	171.05	260.714	280.985	254.233	0.205602	0.396335	0.629708
ENSG00000005882	PDK2	153.872	145.66	128.999	176.716	232.818	290.797	277.368	314.446	0.140198	0.649469	0.817299
ENSG00000005884	ITGA3	940.933	961.356	862.604	911.193	2088.24	1594.37	1485.73	1428.39	-0.234961	0.209514	0.440404
ENSG00000005889	ZFX	2197.1	2406.59	2834.36	2512.18	660.443	661.813	750.098	837.408	0.0486943	0.781754	0.88516
ENSG00000005893	LAMP2	1029.44	902.381	1120	822.835	1007.29	956.62	1447.14	1226.56	0.438269	0.045862	0.183644
ENSG00000005961	ITGA2B	6.80849	8.52644	5.42518	8.03256	9.50278	4.01099	8.44162	11.1506	0.747212	0.576108	1
ENSG00000006007	GDE1	1439.31	1483.6	1352.08	1354.49	308.84	308.846	291.839	395.845	0.268284	0.209248	0.440205
ENSG00000006015	REX1BD	128	89.5276	150.699	164.667	332.597	352.967	565.589	530.767	0.14068	0.611944	0.791961
ENSG00000006016	CRLF1	78.9784	97.3435	40.3874	42.1709	156.796	66.1813	56.6795	55.7528	0.120148	0.815775	1
ENSG00000006025	OSBPL7	8.85103	11.3686	25.3175	18.0733	38.0111	24.0659	16.8832	32.3366	-1.41829	0.0902437	1
ENSG00000006062	MAP3K14	172.936	181.897	242.927	256.038	199.558	150.412	225.512	199.595	-0.20494	0.490609	0.702846
ENSG00000006118	TMEM132A	239.659	270.714	202.54	240.475	456.133	375.027	235.159	220.781	-0.661284	0.013237	0.0874496
ENSG00000006125	AP2B1	3069.27	3198.83	3438.36	3338.53	3641.94	3327.11	5064.97	4377.71	0.326082	0.0312992	0.146015
ENSG00000006194	ZNF263	254.637	243.003	228.46	247.503	125.912	102.28	121.801	107.045	0.0733228	0.818941	0.906707
ENSG00000006282	SPATA20	264.169	274.978	328.525	487.476	449.006	487.335	412.434	434.872	-0.745295	0.00555836	0.052039
ENSG00000006327	TNFRSF12A	930.039	868.986	816.188	1068.83	2076.36	1662.55	1737.77	1876.64	-0.115547	0.576765	0.767521
ENSG00000006432	MAP3K9	148.425	171.95	220.021	217.883	116.409	102.28	66.327	74.7088	-1.07845	0.00233137	0.0311559
ENSG00000006451	RALA	1011.06	1015.36	1261.05	1190.32	691.327	667.829	1127.56	1148.51	0.470314	0.00526922	0.0506854
ENSG00000006453	BAIAP2L1	650.21	649.43	582.303	552.74	636.686	746.044	631.916	615.511	0.0441376	0.819923	0.907013
ENSG00000006459	KDM7A	21.7872	19.895	31.9483	20.0814	16.6299	42.1154	9.64757	18.956	-1.36583	0.109863	1
ENSG00000006468	ETV1	45.6169	48.3165	51.8406	42.673	23.7569	36.0989	53.0616	26.7614	0.38953	0.544458	1
ENSG00000006530	AGK	159.999	157.029	201.937	152.619	197.183	154.423	225.512	247.543	0.275939	0.388338	0.620734
ENSG00000006534	ALDH3B1	646.125	658.667	921.678	1067.33	817.239	948.599	938.226	989.055	-0.484819	0.0104394	0.0760721
ENSG00000006576	PHTF2	951.146	906.644	928.911	790.203	299.337	413.132	388.315	366.854	0.188734	0.406131	0.63785
ENSG00000006607	FARP2	466.381	500.218	464.757	418.195	444.255	407.115	436.552	340.092	-0.00115294	0.996101	0.997562
ENSG00000006611	USH1C	117.787	112.265	92.8309	103.419	339.724	320.879	282.191	260.923	-0.0544711	0.848914	0.923927
ENSG00000006625	GGCT	635.232	606.798	767.964	731.465	237.569	214.588	324.4	349.013	0.307302	0.166396	0.389017
ENSG00000006634	DBF4	408.509	399.321	429.795	340.882	185.304	246.676	246.013	197.365	0.0982441	0.729455	0.860307
ENSG00000006638	TBXA2R	236.935	275.688	374.337	485.468	384.862	338.928	362.99	361.278	-0.744653	0.00412559	0.0440637
ENSG00000006652	IFRD1	150.468	157.029	172.4	129.525	249.448	238.654	224.306	199.595	-0.173808	0.573756	0.765133
ENSG00000006695	COX10	285.276	249.398	325.511	345.4	194.807	166.456	271.338	291.03	0.316169	0.240143	0.47359
ENSG00000006704	GTF2IRD1	502.466	513.007	579.289	723.934	962.156	1141.13	1046.76	985.71	-0.412843	0.0445824	0.181133
ENSG00000006712	PAF1	536.509	586.192	447.276	441.289	734.089	798.186	776.629	715.866	0.297558	0.12341	0.327545
ENSG00000006715	VPS41	612.764	650.851	715.521	661.682	441.879	334.917	541.47	453.828	0.238861	0.293199	0.530325
ENSG00000006740	ARHGAP44	35.4041	34.8163	90.4197	110.95	14.2542	62.1703	45.826	66.9034	-0.992436	0.106204	1
ENSG00000006744	ELAC2	522.892	505.902	493.691	508.059	912.267	964.642	950.286	797.266	-0.066317	0.731722	0.861989
ENSG00000006747	SCIN	25.1914	27.7109	9.04197	7.53052	52.2653	34.0934	20.5011	34.5668	1.04386	0.168955	1
ENSG00000006756	ARSD	19.7446	9.94751	23.5091	31.6282	35.6354	30.0824	43.4141	32.3366	-0.68573	0.354324	1
ENSG00000006757	PNPLA4	85.7869	99.4751	110.312	136.051	76.0222	66.1813	91.6519	55.7528	-0.361735	0.422684	1
ENSG00000006831	ADIPOR2	1314.04	1442.39	1141.7	1222.45	774.476	709.945	851.398	801.726	0.377746	0.0327221	0.149254
ENSG00000006837	CDKL3	5.44679	5.68429	5.42518	5.02035	2.37569	2.00549	8.44162	10.0355	2.17792	0.201049	1
ENSG00000007038	PRSS21	626.381	643.746	704.068	857.977	1674.86	1472.03	1959.66	2076.24	0.0606775	0.741533	0.867805
ENSG00000007047	MARK4	114.383	97.3435	87.4057	112.958	228.067	146.401	114.565	114.851	-0.621513	0.104831	0.298185
ENSG00000007080	CCDC124	646.806	629.535	614.251	729.959	883.758	828.269	722.362	830.717	-0.214748	0.28231	0.519412
ENSG00000007168	PAFAH1B1	2542.29	2622.59	2538.38	2223.51	1076.19	1024.81	1193.89	1214.3	0.315312	0.0510733	0.195366
ENSG00000007174	DNAH9	2.72339	2.84215	12.056	2.00814	2.37569	8.02197	6.02973	1.11506	-1.9086	0.313699	1
ENSG00000007202	KIAA0100	3699.05	3795.68	3560.73	4002.72	1361.27	1506.13	950.286	1094.99	-0.501446	0.00240163	0.0317325
ENSG00000007255	TRAPPC6A	20.4255	9.23697	15.0699	21.0855	80.7736	52.1428	104.917	126.001	0.519275	0.391977	1
ENSG00000007341	ST7L	150.468	114.396	135.027	153.121	118.785	160.439	147.125	153.878	-0.0207599	0.953438	0.974177
ENSG00000007376	RPUSD1	280.51	316.189	309.235	401.628	346.851	268.736	306.31	308.871	-0.250234	0.359552	0.594725
ENSG00000007384	RHBDF1	30.6382	29.132	17.4811	26.1058	90.2764	138.379	38.5903	40.142	-1.09731	0.0514134	1
ENSG00000007392	LUC7L	172.255	141.397	179.634	139.064	325.47	266.731	349.724	318.906	0.158977	0.591927	0.778549
ENSG00000007516	BAIAP3	2.72339	0.710536	2.41119	4.51831	7.12708	6.01648	25.3249	22.3011	0.845622	0.555641	1
ENSG00000007520	TSR3	503.147	439.111	571.452	715.902	693.703	577.582	557.147	554.183	-0.642325	0.00464606	0.0472802
ENSG00000007541	PIGQ	162.723	189.003	213.39	260.054	890.885	778.132	642.769	587.635	-0.870335	0.0002007	0.00629938
ENSG00000007545	CRAMP1	102.808	128.607	87.4057	112.456	182.928	232.637	138.684	107.045	-0.556514	0.13167	0.340803
ENSG00000007866	TEAD3	120.51	129.318	124.176	165.169	294.586	196.538	224.306	214.091	-0.371776	0.267488	0.504899
ENSG00000007923	DNAJC11	954.55	967.75	903.594	1089.42	1411.16	1612.42	1359.1	1440.65	-0.165176	0.3656	0.600561
ENSG00000007944	MYLIP	403.062	358.821	459.935	389.579	173.426	174.478	235.159	264.268	0.366539	0.170477	0.393393
ENSG00000007968	E2F2	287.999	339.636	329.128	312.266	173.426	170.467	149.537	150.533	-0.22732	0.421491	0.65095
ENSG00000008018	PSMB1	1853.95	1973.87	1716.77	1841.46	4504.32	4073.16	6883.54	7080.61	0.808742	1.94936e-08	5.50659e-06
ENSG00000008083	JARID2	351.999	337.505	351.431	364.477	268.453	216.593	262.896	188.445	-0.155671	0.575845	0.766796
ENSG00000008086	CDKL5	320.68	352.426	311.646	303.229	76.0222	116.319	55.4735	78.054	-0.405555	0.237717	0.471343
ENSG00000008128	CDK11A	2.72339	9.23697	6.02798	7.02849	42.7625	42.1154	33.7665	27.8764	-0.601521	0.499909	1
ENSG00000008130	NADK	497.02	464.691	608.826	745.522	862.377	1074.94	918.931	1029.2	-0.489	0.0223164	0.118712
ENSG00000008256	CYTH3	562.381	565.587	542.518	592.903	420.498	350.961	352.136	336.747	-0.169436	0.43974	0.664373
ENSG00000008277	ADAM22	66.0423	81.7117	35.5651	31.1262	47.5139	38.1044	20.5011	4.46023	-0.644298	0.357218	1
ENSG00000008282	SYPL1	1196.25	1277.54	1338.81	1049.75	1895.8	2061.65	2783.32	2614.81	0.498574	0.00633184	0.056689
ENSG00000008283	CYB561	683.572	738.958	598.578	694.314	372.984	310.852	211.041	280.994	-0.331434	0.17802	0.402204
ENSG00000008294	SPAG9	1011.74	887.46	993.411	808.778	527.404	655.796	633.122	631.122	0.168473	0.435727	0.661995
ENSG00000008300	CELSR3	175.659	176.213	151.302	144.586	273.205	437.198	182.098	197.365	-0.660579	0.0352046	0.156425
ENSG00000008324	SS18L2	248.51	297.004	363.487	363.975	106.906	102.28	118.183	95.8949	-0.383199	0.227331	0.459827
ENSG00000008382	MPND	25.8722	20.6056	19.8923	17.5712	90.2764	86.2362	75.9746	107.045	0.370934	0.491596	1
ENSG00000008394	MGST1	1410.04	1313.07	0.602798	6.02442	1848.29	1616.43	54.2676	25.6463	3.19085	0.000903017	0.0162542
ENSG00000008405	CRY1	309.786	304.82	307.427	260.556	261.326	262.72	373.843	297.72	0.471625	0.074714	0.243266
ENSG00000008441	NFIX	118.468	103.028	221.227	203.324	187.68	192.527	250.837	197.365	-0.702188	0.0242033	0.124993
ENSG00000008513	ST3GAL1	125.957	104.449	178.428	145.088	59.3924	26.0714	101.299	74.7088	0.581093	0.213158	1
ENSG00000008517	IL32	14.9787	8.52644	44.0042	47.6933	19.0056	18.0494	92.8578	122.656	0.582912	0.380366	1
ENSG00000008710	PKD1	262.808	245.135	301.399	391.587	852.874	591.621	662.064	725.902	-0.503102	0.0528277	0.198831
ENSG00000008735	MAPK8IP2	23.1489	14.9213	78.9665	115.468	49.8896	94.2582	247.219	163.913	-0.856865	0.0943671	1
ENSG00000008838	MED24	467.743	525.086	564.821	587.883	1382.65	1560.27	1539.99	1516.48	-0.162908	0.355576	0.59229
ENSG00000008853	RHOBTB2	262.808	298.425	300.193	355.441	334.973	360.989	273.75	231.932	-0.689464	0.00822583	0.0663902
ENSG00000008869	HEATR5B	235.574	224.529	243.53	235.956	487.017	399.093	552.323	550.838	0.261143	0.261638	0.4988
ENSG00000008952	SEC62	1204.42	1175.94	1124.22	862.998	793.482	866.373	1039.53	896.506	0.481807	0.0204123	0.112681
ENSG00000008988	RPS20	3583.31	3823.4	3835.6	4488.19	42.7625	42.1154	72.3568	128.232	1.07707	0.0156026	0.0960307
ENSG00000009307	CSDE1	7446.44	7483.37	7015.36	6136.37	4188.35	4710.9	5424.35	4718.92	0.371124	0.0190208	0.107982
ENSG00000009335	UBE3C	1811.74	1821.1	1967.53	1794.77	1624.97	1736.76	1673.85	1670.35	-0.0585775	0.701621	0.847115
ENSG00000009413	REV3L	894.635	857.617	848.739	693.812	228.067	242.665	224.306	221.896	0.105685	0.653218	0.819355
ENSG00000009780	FAM76A	120.51	115.817	138.041	132.035	80.7736	48.1318	124.212	111.506	0.695817	0.0824732	1
ENSG00000009830	POMT2	167.489	181.897	191.087	264.07	244.696	268.736	255.661	233.047	-0.45814	0.127656	0.334401
ENSG00000009844	VTA1	546.721	561.324	616.059	502.035	401.492	449.231	500.468	500.66	0.220652	0.318354	0.555272
ENSG00000009950	MLXIPL	3.40424	7.10536	15.6727	15.061	19.0056	22.0604	47.0319	23.4162	-0.782161	0.402906	1
ENSG00000009954	BAZ1B	1914.55	1850.95	1807.19	1641.65	1872.05	2095.74	1965.69	1810.85	0.0544638	0.733295	0.863221
ENSG00000010017	RANBP9	1062.8	1091.38	922.281	842.916	1924.31	1736.76	1778.77	1679.28	0.206485	0.205487	0.435536
ENSG00000010072	SPRTN	266.893	202.503	281.507	202.822	152.044	272.747	195.363	207.401	-0.129368	0.718351	0.856348
ENSG00000010165	EEF1AKNMT	488.849	550.666	508.761	563.785	394.365	405.11	459.465	561.989	0.307987	0.173526	0.397624
ENSG00000010219	DYRK4	76.255	45.4743	74.7469	56.2279	26.1326	24.0659	25.3249	42.3722	0.336871	0.602753	1
ENSG00000010244	ZNF207	1011.06	1028.86	916.855	755.06	2349.56	2446.7	2464.95	2109.69	0.219247	0.221874	0.454636
ENSG00000010256	UQCRC1	1806.97	1832.47	1781.87	2142.18	4007.8	3299.04	4471.65	3956.22	0.0976068	0.586986	0.774704
ENSG00000010270	STARD3NL	834.72	792.959	726.371	782.672	427.625	262.72	416.051	478.359	0.493319	0.0470491	0.186363
ENSG00000010278	CD9	1742.29	1841.71	1149.54	1293.74	5720.67	4566.51	3945.86	3994.13	0.17941	0.294999	0.532064
ENSG00000010292	NCAPD2	2062.97	2018.63	1174.85	1269.65	4492.44	3916.73	2437.22	2182.17	-0.124573	0.434216	0.661238
ENSG00000010319	SEMA3G	10.8936	3.55268	5.42518	8.03256	19.0056	30.0824	8.44162	15.6108	-0.932086	0.401821	1
ENSG00000010322	NISCH	201.531	248.688	207.965	207.34	608.178	756.071	325.605	406.996	-0.782507	0.00255518	0.0327904
ENSG00000010404	IDS	38.1275	39.0795	57.8686	84.8439	19.0056	10.0275	10.8535	11.1506	-1.26254	0.104187	1
ENSG00000010539	ZNF200	151.148	189.003	178.428	164.165	66.5194	134.368	85.6222	75.8239	-0.344348	0.393743	0.626928
ENSG00000010626	LRRC23	36.7658	31.2636	11.4532	23.0936	54.641	40.1099	9.64757	7.8054	-1.47091	0.066862	1
ENSG00000010704	HFE	179.063	142.818	141.055	148.602	137.79	154.423	88.0341	131.577	-0.259069	0.478277	0.692111
ENSG00000010803	SCMH1	278.467	291.32	310.441	351.926	258.951	314.863	239.983	208.516	-0.579411	0.0281621	0.136916
ENSG00000010810	FYN	156.595	141.397	91.6253	70.7869	95.0278	154.423	37.3843	44.6023	-0.734397	0.0938139	1
ENSG00000010818	HIVEP2	83.7444	76.0274	84.9945	108.44	38.0111	46.1264	26.5308	28.9915	-0.882567	0.0947813	1
ENSG00000011007	ELOA	914.38	973.435	978.944	912.699	437.128	358.983	488.408	419.261	0.190324	0.361814	0.596974
ENSG00000011009	LYPLA2	214.467	196.819	245.339	349.416	166.299	118.324	224.306	236.392	0.170244	0.604279	0.786254
ENSG00000011021	CLCN6	159.319	142.818	177.825	178.724	266.078	296.813	278.574	249.773	-0.333088	0.230174	0.462947
ENSG00000011028	MRC2	1681.02	1535.47	1023.55	1203.88	4012.55	3792.39	2320.24	2205.58	-0.256653	0.114413	0.3141
ENSG00000011105	TSPAN9	26.5531	27.0004	9.04197	8.03256	26.1326	28.0769	3.61784	8.92045	-0.448267	0.638098	1
ENSG00000011114	BTBD7	599.147	643.746	718.535	660.678	168.674	160.439	223.1	163.913	0.0825409	0.751214	0.871242
ENSG00000011132	APBA3	72.17	83.1327	98.8588	112.958	173.426	114.313	150.743	161.683	-0.321013	0.393403	1
ENSG00000011143	MKS1	113.021	149.213	101.873	118.982	173.426	154.423	171.244	204.055	0.44382	0.200715	0.430434
ENSG00000011198	ABHD5	423.488	513.718	508.159	462.876	306.465	238.654	356.96	283.224	0.185341	0.481052	0.694288
ENSG00000011243	AKAP8L	221.276	240.161	202.54	271.601	710.333	699.917	547.5	637.812	-0.29249	0.230732	0.463614
ENSG00000011258	MBTD1	287.318	304.11	211.582	186.757	204.31	246.676	85.6222	108.16	-0.648842	0.0336007	0.151589
ENSG00000011260	UTP18	1009.7	989.777	792.679	742.509	1529.95	1508.13	1697.97	1517.59	0.463458	0.00494511	0.0490945
ENSG00000011275	RNF216	475.913	454.743	500.925	479.945	551.161	605.659	730.803	763.814	0.29255	0.136088	0.347192
ENSG00000011295	TTC19	381.956	440.533	534.079	510.569	375.36	377.033	328.017	370.199	-0.452015	0.0472696	0.186618
ENSG00000011304	PTBP1	3221.1	3200.97	3177.95	3338.03	5656.53	5298.51	6566.38	6419.38	0.224599	0.0900338	0.273068
ENSG00000011332	DPF1	21.7872	24.1582	17.4811	39.1587	45.1382	28.0769	49.4438	36.7969	-0.0654017	0.92793	1
ENSG00000011347	SYT7	40.1701	45.4743	33.7567	26.6078	21.3812	12.033	25.3249	26.7614	1.16989	0.113812	1
ENSG00000011376	LARS2	206.978	226.661	186.867	192.781	180.553	162.445	143.508	129.347	-0.136928	0.653223	0.819355
ENSG00000011405	PIK3C2A	1164.93	1151.07	1588.97	1233.5	610.553	569.56	874.311	880.895	0.289506	0.150019	0.365218
ENSG00000011422	PLAUR	170.212	152.055	121.162	152.117	399.117	344.945	295.457	256.463	-0.19421	0.497589	0.708105
ENSG00000011426	ANLN	4502.45	4303.01	4141.82	3551.39	4478.18	4618.65	6227.51	5510.61	0.56258	0.000292139	0.00804122
ENSG00000011451	WIZ	322.722	307.662	417.136	433.256	736.465	673.846	699.449	690.22	-0.451842	0.0230454	0.121096
ENSG00000011454	RABGAP1	543.998	519.402	557.588	437.272	781.603	601.648	862.251	792.805	0.359816	0.116101	0.316358
ENSG00000011465	DCN	56.5104	84.5538	71.1301	85.3459	111.658	138.379	215.864	185.099	0.52187	0.186398	1
ENSG00000011478	QPCTL	241.701	227.372	257.395	333.351	517.901	601.648	447.406	402.535	-0.735029	0.00331776	0.0383815
ENSG00000011485	PPP5C	943.656	964.908	1071.77	1150.66	1363.65	1333.65	1333.78	1370.4	-0.215998	0.177574	0.401691
ENSG00000011523	CEP68	176.34	166.265	151.905	157.639	61.768	108.297	78.3865	64.6733	-0.122101	0.756748	1
ENSG00000011566	MAP4K3	252.595	290.609	238.708	186.757	201.934	332.912	219.482	285.455	0.26406	0.421997	0.65095
ENSG00000011638	TMEM159	104.17	117.949	110.915	115.468	28.5083	24.0659	33.7665	17.8409	-0.057112	0.918076	1
ENSG00000011677	GABRA3	42.2126	61.1061	54.8546	80.3256	45.1382	66.1813	30.1487	37.9119	-1.10893	0.0532216	1
ENSG00000012048	BRCA1	522.211	550.666	420.15	375.02	311.216	316.868	226.718	195.135	-0.143199	0.551608	0.749631
ENSG00000012061	ERCC1	366.977	362.374	426.781	552.238	534.531	551.511	541.47	517.386	-0.463702	0.0425272	0.176986
ENSG00000012124	CD22	14.2978	14.2107	5.42518	6.52645	14.2542	20.0549	12.0595	3.34517	0.0739973	0.948406	1
ENSG00000012171	SEMA3B	801.359	717.642	506.953	604.45	2147.63	2434.67	1293.98	1275.62	-0.385942	0.035531	0.157506
ENSG00000012174	MBTPS2	989.273	1078.59	865.015	731.465	876.631	942.582	939.432	941.108	0.420834	0.0242071	0.124993
ENSG00000012211	PRICKLE3	68.7657	75.3168	77.1581	103.921	102.155	58.1593	102.505	89.2045	-0.0612303	0.893274	1
ENSG00000012232	EXTL3	635.913	748.905	358.665	454.341	149.669	208.571	86.8281	101.47	-0.168049	0.57366	0.765133
ENSG00000012660	ELOVL5	2220.93	2069.79	1995.86	1607.52	2753.43	2559.01	3194.55	3061.95	0.488969	0.00422086	0.0447886
ENSG00000012822	CALCOCO1	78.9784	103.738	115.737	142.076	223.315	340.934	493.232	396.96	0.150109	0.650387	0.817299
ENSG00000012963	UBR7	789.104	794.38	752.894	726.946	496.52	507.39	746.481	828.487	0.747584	7.07592e-05	0.0028276
ENSG00000012983	MAP4K5	1013.1	1008.25	896.36	794.219	807.736	730	652.417	681.3	0.0552472	0.765053	0.878612
ENSG00000013275	PSMC4	794.55	701.299	839.094	846.933	3159.67	3447.44	3235.55	3989.67	-0.0436688	0.805893	0.899929
ENSG00000013288	MAN2B2	134.808	111.554	166.372	176.214	391.99	381.044	307.516	331.172	-0.749978	0.00509801	0.0498964
ENSG00000013306	SLC25A39	2867.73	2979.28	3710.22	5102.68	4231.11	3994.94	4679.07	4888.41	-0.374061	0.0449756	0.181946
ENSG00000013364	MVP	110.978	114.396	168.181	189.267	536.907	535.467	763.364	721.442	-0.198255	0.392986	0.626332
ENSG00000013374	NUB1	689.019	726.168	655.844	578.344	406.244	505.384	756.128	698.025	0.866678	3.66074e-05	0.00179869
ENSG00000013375	PGM3	523.573	556.35	478.621	419.199	639.062	593.626	698.243	642.273	0.389393	0.0565416	0.207801
ENSG00000013392	RWDD2A	72.8508	85.9749	101.873	59.2401	47.5139	12.033	41.0022	37.9119	0.427063	0.50082	1
ENSG00000013441	CLK1	509.275	451.901	517.803	350.42	520.277	703.928	490.82	472.784	-0.20007	0.46196	0.680643
ENSG00000013503	POLR3B	311.148	311.925	350.828	321.302	337.349	304.835	572.824	462.749	0.582141	0.0162968	0.0986722
ENSG00000013523	ANGEL1	185.872	171.95	127.793	135.047	190.056	168.461	98.8876	124.886	-0.230149	0.486509	0.699558
ENSG00000013561	RNF14	582.806	540.008	595.564	467.896	180.553	222.61	215.864	207.401	0.143581	0.587306	0.774882
ENSG00000013563	DNASE1L1	258.042	279.951	288.137	352.93	173.426	170.467	153.155	190.675	-0.252317	0.395112	0.628324
ENSG00000013573	DDX11	85.1061	106.58	87.4057	95.3866	161.547	156.429	123.007	82.5142	-0.565481	0.148141	1
ENSG00000013583	HEBP1	357.446	412.111	273.67	283.65	798.233	732.005	923.755	858.594	0.685777	0.000760878	0.0148055
ENSG00000013588	GPRC5A	1574.12	1460.86	825.833	806.77	1586.96	1265.47	938.226	842.983	0.217298	0.244189	0.47708
ENSG00000013619	MAMLD1	54.4679	71.7642	62.0882	75.8073	95.0278	98.2692	72.3568	65.7883	-0.617322	0.171425	1
ENSG00000013810	TACC3	797.274	659.378	762.539	639.592	4050.56	4175.44	3570.81	3385.31	-0.185518	0.291797	0.529085
ENSG00000014123	UFL1	295.488	304.82	267.039	190.271	287.459	232.637	249.631	228.587	0.277975	0.347385	0.583988
ENSG00000014138	POLA2	85.1061	105.159	81.9805	89.8642	9.50278	2.00549	21.707	18.956	2.0374	0.0141137	1
ENSG00000014164	ZC3H3	120.51	100.896	130.807	131.533	377.735	413.132	270.132	283.224	-0.760463	0.00597041	0.0542616
ENSG00000014216	CAPN1	550.807	548.534	631.732	776.146	1142.71	960.631	1421.81	1276.74	0.00328765	0.987	0.991964
ENSG00000014641	MDH1	2911.31	3399.21	3298.51	3911.35	10590.8	11222.7	16335.7	16287.6	0.38798	0.0146836	0.0926718
ENSG00000014824	SLC30A9	776.848	747.484	703.465	570.312	258.951	284.78	323.194	317.791	0.494887	0.0330081	0.149973
ENSG00000014914	MTMR11	44.936	35.5268	47.0182	54.2198	21.3812	18.0494	26.5308	25.6463	0.0782658	0.908679	1
ENSG00000014919	COX15	341.786	414.953	358.665	341.384	401.492	389.066	472.731	526.307	0.451227	0.0524848	0.198092
ENSG00000015133	CCDC88C	296.169	249.398	248.955	209.851	282.708	264.725	161.597	211.861	-0.296536	0.311723	0.548461
ENSG00000015153	YAF2	254.637	247.977	315.263	254.03	144.917	154.423	190.539	220.781	0.279665	0.34758	0.584076
ENSG00000015171	ZMYND11	984.507	912.329	763.745	714.396	912.267	1125.08	780.247	677.954	-0.125552	0.524684	0.730119
ENSG00000015475	BID	387.403	333.952	362.884	388.073	73.6465	128.352	75.9746	113.736	-0.161591	0.639136	0.810746
ENSG00000015532	XYLT2	168.85	152.765	126.588	153.121	389.614	377.033	258.072	289.915	-0.284058	0.302454	0.539688
ENSG00000015676	NUDCD3	1042.38	1159.6	1191.13	1318.85	769.725	798.186	807.984	749.318	-0.200288	0.269467	0.506185
ENSG00000016391	CHDH	27.9148	26.2898	16.8783	27.6119	49.8896	38.1044	32.5605	36.7969	-0.058424	0.930702	1
ENSG00000016864	GLT8D1	386.722	391.506	285.123	315.278	178.177	162.445	191.745	166.143	0.446208	0.103053	0.295487
ENSG00000017260	ATP2C1	914.38	862.591	865.618	751.546	665.194	788.159	514.939	521.847	-0.353264	0.0756986	0.245593
ENSG00000017483	SLC38A5	411.233	394.348	508.159	654.151	833.869	740.027	892.4	918.807	-0.325936	0.127776	0.334422
ENSG00000017797	RALBP1	895.997	887.46	902.991	912.197	947.902	920.522	1087.76	1045.92	0.166388	0.318221	0.555272
ENSG00000018189	RUFY3	62.6381	66.7904	72.9385	62.2523	23.7569	86.2362	30.1487	30.1065	-0.955644	0.118746	1
ENSG00000018408	WWTR1	1683.74	1841	1703.51	1408.71	1423.04	1355.71	1332.57	1499.75	0.208526	0.249366	0.483276
ENSG00000018510	AGPS	2372.08	2231.08	2944.06	2297.81	1537.07	1293.54	2073.02	2246.84	0.424687	0.025848	0.129915
ENSG00000018610	CXorf56	307.063	331.11	377.954	338.873	140.166	158.434	255.661	195.135	0.421291	0.14318	0.356417
ENSG00000018699	TTC27	407.147	390.795	358.665	339.878	432.376	362.994	630.71	631.122	0.862561	7.12013e-05	0.00283146
ENSG00000019144	PHLDB1	296.85	333.242	247.75	224.41	532.155	595.632	379.873	422.606	-0.0749981	0.747048	0.870158
ENSG00000019485	PRDM11	117.787	139.976	164.564	149.606	190.056	186.511	159.185	167.259	-0.490281	0.122793	0.326597
ENSG00000019549	SNAI2	178.382	206.766	237.502	165.671	133.039	106.291	161.597	140.497	0.277375	0.437158	0.662815
ENSG00000019995	ZRANB1	816.338	884.618	870.44	768.113	441.879	423.159	365.402	373.544	-0.1716	0.402834	0.635163
ENSG00000020129	NCDN	269.616	297.715	343.595	355.943	717.46	595.632	789.895	745.973	-0.0739078	0.728558	0.860045
ENSG00000020181	ADGRA2	29.2765	46.1849	69.9245	46.1872	102.155	78.2143	77.1806	66.9034	-0.93871	0.0706274	1
ENSG00000020256	ZFP64	241.701	241.582	200.732	222.401	230.442	208.571	148.331	191.79	-0.172797	0.556467	0.753155
ENSG00000020426	MNAT1	405.105	379.426	311.044	276.621	764.974	689.89	629.504	660.114	0.246431	0.235562	0.468637
ENSG00000020577	SAMD4A	122.553	108.002	58.4714	70.2849	16.6299	40.1099	26.5308	15.6108	0.372215	0.535945	1
ENSG00000020633	RUNX3	59.9147	58.9745	59.677	71.2889	26.1326	24.0659	19.2951	22.3011	-0.407105	0.514944	1
ENSG00000020922	MRE11	156.595	162.713	145.877	112.958	130.663	208.571	171.244	208.516	0.45948	0.195389	0.423881
ENSG00000021355	SERPINB1	849.018	847.67	726.371	729.959	2406.58	2394.56	2830.36	2679.48	0.418896	0.00488534	0.0487911
ENSG00000021574	SPAST	575.317	659.378	552.766	486.974	268.453	238.654	291.839	259.808	0.372283	0.123871	0.328399
ENSG00000021645	NRXN3	57.8721	61.1061	45.2098	33.1343	52.2653	48.1318	22.913	27.8764	-0.371473	0.526631	1
ENSG00000021762	OSBPL5	1742.97	1761.42	2707.77	3468.56	4240.61	3660.03	4709.22	4813.7	-0.547892	0.00205538	0.0288812
ENSG00000021776	AQR	754.38	706.273	693.82	620.515	776.852	717.967	833.309	818.452	0.298584	0.110813	0.308414
ENSG00000021826	CPS1	7592.14	7888.37	5563.22	5431.51	4639.73	4664.78	3146.31	3143.34	-0.0713194	0.577887	0.768016
ENSG00000022267	FHL1	111.659	85.2644	124.176	127.015	175.801	164.45	262.896	292.145	0.357984	0.267179	0.504702
ENSG00000022277	RTF2	1026.72	1087.12	734.208	756.064	1299.5	1251.43	1070.88	990.17	0.196499	0.240739	0.474184
ENSG00000022567	SLC45A4	119.829	131.449	131.41	132.537	90.2764	62.1703	98.8876	85.8594	0.216759	0.583862	1
ENSG00000022840	RNF10	1348.08	1377.73	1567.88	1720.98	634.31	661.813	446.2	508.466	-0.712247	8.93825e-05	0.00337429
ENSG00000022976	ZNF839	165.446	162.713	134.424	144.084	133.039	172.472	113.359	107.045	-0.242428	0.472221	0.687314
ENSG00000023041	ZDHHC6	673.359	682.115	562.41	541.194	296.962	218.599	189.334	156.108	-0.274758	0.271035	0.507929
ENSG00000023171	GRAMD1B	703.317	749.616	1163.4	1224.96	876.631	972.664	1154.09	1121.75	-0.41994	0.0147437	0.0927224
ENSG00000023191	RNH1	1598.63	1751.47	2156.21	2960.5	9386.37	8613.6	11147.8	12270.1	-0.231802	0.220779	0.453288
ENSG00000023228	NDUFS1	2216.16	2228.24	2151.39	1850.5	1681.99	1754.81	2253.91	2329.35	0.566685	0.000332625	0.00878989
ENSG00000023287	RB1CC1	1056.68	1107.73	1150.74	856.973	361.106	365	347.312	391.385	0.134694	0.561626	0.756966
ENSG00000023318	ERP44	305.701	334.663	284.521	234.952	396.741	413.132	502.88	427.067	0.501428	0.0411603	0.17336
ENSG00000023330	ALAS1	443.232	395.769	449.084	473.921	529.78	559.533	697.037	691.335	0.210968	0.298802	0.53562
ENSG00000023445	BIRC3	93.9571	107.291	333.95	297.707	19.0056	6.01648	43.4141	39.027	0.125386	0.826631	1
ENSG00000023516	AKAP11	277.105	265.741	266.437	232.944	121.16	154.423	208.629	151.648	0.498669	0.11521	0.315128
ENSG00000023572	GLRX2	580.764	564.876	544.929	438.276	501.271	479.313	671.712	566.449	0.558653	0.0129255	0.08645
ENSG00000023608	SNAPC1	142.978	181.897	105.49	105.427	346.851	365	293.045	254.233	0.241298	0.401362	0.634057
ENSG00000023697	DERA	377.871	370.189	200.129	230.434	140.166	248.681	118.183	101.47	-0.041872	0.899075	0.951088
ENSG00000023734	STRAP	3490.71	3554.81	2463.63	2371.61	2553.87	2388.54	1997.05	1908.98	0.204253	0.149654	0.36498
ENSG00000023839	ABCC2	1019.23	963.487	1497.95	1451.88	879.007	938.571	1129.97	1378.21	-0.108718	0.550164	0.748441
ENSG00000023902	PLEKHO1	67.404	98.054	79.5693	94.8846	61.768	30.0824	47.0319	30.1065	-0.314385	0.573764	1
ENSG00000023909	GCLM	770.721	753.879	1487.1	1091.93	629.559	734.011	957.521	1169.69	-0.11763	0.606766	0.788738
ENSG00000024048	UBR2	569.87	552.087	546.738	466.39	791.106	826.263	677.742	633.352	-0.155362	0.433217	0.661
ENSG00000024422	EHD2	997.443	972.014	982.56	1195.34	3451.88	3589.83	3030.54	3173.45	-0.328986	0.0458485	0.183644
ENSG00000024526	DEPDC1	1029.44	1021.04	731.194	595.915	273.205	236.648	250.837	207.401	0.476963	0.0471925	0.186603
ENSG00000024862	CCDC28A	55.8296	53.2902	71.7329	54.2198	128.287	96.2637	108.535	141.612	-0.0389152	0.92841	1
ENSG00000025039	RRAGD	41.5318	24.8688	179.031	144.084	4.75139	2.00549	22.913	37.9119	0.942621	0.342456	1
ENSG00000025156	HSF2	171.574	166.976	173.003	143.08	294.586	298.819	393.138	360.163	0.445245	0.0982863	0.286636
ENSG00000025293	PHF20	628.423	655.825	533.476	474.423	536.907	651.785	379.873	355.703	-0.346013	0.107886	0.303711
ENSG00000025423	HSD17B6	37.4467	26.2898	19.8923	23.5956	33.2597	16.0439	19.2951	36.7969	0.761538	0.328982	1
ENSG00000025434	NR1H3	110.297	94.5013	75.9525	106.933	64.1437	60.1648	62.7092	54.6378	0.077781	0.867009	1
ENSG00000025708	TYMP	6.80849	14.2107	16.8783	14.057	85.525	44.1209	95.2697	76.9389	-0.137208	0.836489	1
ENSG00000025770	NCAPH2	560.338	633.088	705.876	852.455	914.642	920.522	880.341	1019.16	-0.33592	0.0985873	0.28731
ENSG00000025772	TOMM34	984.507	1143.96	733.002	824.843	802.985	922.527	795.924	664.574	0.206286	0.315166	0.552029
ENSG00000025796	SEC63	495.658	476.77	428.589	294.694	425.249	505.384	395.55	343.437	0.0934705	0.726974	0.859115
ENSG00000025800	KPNA6	1540.08	1632.1	1587.77	1558.32	1304.26	1484.07	1546.02	1538.78	0.15589	0.326244	0.562887
ENSG00000026025	VIM	9305.84	8758.07	9862.98	8851.38	20122.1	20602.4	25510.6	24204.5	0.236813	0.0779684	0.249655
ENSG00000026103	FAS	52.4253	39.0795	83.7889	64.7625	57.0167	34.0934	59.0914	59.098	-0.304732	0.573841	1
ENSG00000026297	RNASET2	19.7446	16.3423	28.9343	22.0895	30.884	8.02197	4.82378	20.071	-1.10046	0.270633	1
ENSG00000026508	CD44	2818.71	2766.12	2784.32	2660.78	5490.23	4692.86	6126.21	5680.1	0.250722	0.0947209	0.280794
ENSG00000026559	KCNG1	79.6593	90.2381	50.0322	78.3174	178.177	218.599	104.917	93.6648	-0.605333	0.13275	1
ENSG00000026652	AGPAT4	61.9572	78.8695	40.3874	68.7788	140.166	226.621	125.418	126.001	-0.192484	0.664193	1
ENSG00000026950	BTN3A1	102.808	104.449	190.484	191.275	45.1382	58.1593	74.7687	118.196	0.0148055	0.972238	1
ENSG00000027001	MIPEP	50.3828	61.1061	18.0839	32.1302	33.2597	50.1373	31.3546	35.6818	0.81702	0.20345	1
ENSG00000027075	PRKCH	56.5104	91.6592	51.8406	52.7137	52.2653	28.0769	7.23568	8.92045	-1.79132	0.0114802	1
ENSG00000027697	IFNGR1	168.17	157.739	153.111	147.598	190.056	136.374	188.128	180.639	0.301051	0.346895	0.583404
ENSG00000027847	B4GALT7	270.978	309.083	269.451	323.31	235.194	134.368	91.6519	92.5497	-1.02458	0.00255366	0.0327904
ENSG00000027869	SH2D2A	38.1275	63.2377	54.2518	72.795	19.0056	32.0879	50.6497	59.098	0.756247	0.220588	1
ENSG00000028116	VRK2	283.914	342.478	329.73	265.074	266.078	300.824	412.434	396.96	0.586787	0.0256812	0.129784
ENSG00000028203	VEZT	595.062	608.219	660.666	678.249	152.044	146.401	159.185	121.541	-0.244615	0.347804	0.5841
ENSG00000028310	BRD9	516.764	552.087	408.094	430.746	810.112	872.39	555.941	476.129	-0.358184	0.0771829	0.248051
ENSG00000028528	SNX1	727.146	699.168	787.254	711.885	1658.23	2137.86	1974.13	1970.31	-0.0179266	0.923537	0.960627
ENSG00000028839	TBPL1	200.17	154.186	185.662	132.537	47.5139	90.2472	139.89	89.2045	0.870939	0.0503501	0.19392
ENSG00000029153	ARNTL2	260.084	255.793	134.424	132.035	23.7569	28.0769	9.64757	11.1506	-0.368648	0.50819	1
ENSG00000029363	BCLAF1	839.486	867.565	783.034	629.05	408.619	405.11	314.752	268.729	-0.20626	0.364083	0.599271
ENSG00000029364	SLC39A9	1510.8	1462.99	1245.98	1284.21	536.907	344.945	539.058	534.112	0.525447	0.0160359	0.0976354
ENSG00000029534	ANK1	10.2127	9.23697	30.1399	24.0977	11.8785	28.0769	26.5308	24.5312	-1.1474	0.177931	1
ENSG00000029639	TFB1M	123.914	130.739	115.737	107.435	190.056	204.56	239.983	269.844	0.559781	0.0666106	0.228316
ENSG00000029725	RABEP1	1281.36	1305.26	1555.82	1343.95	370.608	342.939	377.461	365.739	-0.103708	0.601673	0.784233
ENSG00000029993	HMGB3	810.21	697.747	576.275	567.801	498.896	441.209	701.861	393.615	0.6191	0.0315676	0.146766
ENSG00000030066	NUP160	1701.44	1696.76	1408.74	1250.57	2375.69	2384.53	2252.71	2182.17	0.252069	0.0971865	0.284444
ENSG00000030110	BAK1	106.212	137.134	133.821	156.133	47.5139	30.0824	28.9427	50.1776	-0.202858	0.68723	1
ENSG00000030419	IKZF2	59.2338	58.264	54.2518	44.1791	19.0056	2.00549	6.02973	4.46023	-0.67911	0.461186	1
ENSG00000030582	GRN	1016.51	1035.96	1253.22	1651.19	3487.52	3198.76	4154.48	4056.58	-0.205019	0.259331	0.495438
ENSG00000031003	FAM13B	689.019	719.063	1120.6	952.862	218.564	180.494	395.55	326.712	0.302967	0.203147	0.43338
ENSG00000031691	CENPQ	349.275	323.294	332.744	310.258	608.178	471.291	775.423	715.866	0.536254	0.0167979	0.100079
ENSG00000031698	SARS	968.848	1033.12	1092.27	1117.53	1739.01	1843.05	2194.82	2193.32	0.149351	0.328788	0.565265
ENSG00000031823	RANBP3	584.168	517.981	540.71	571.316	496.52	631.731	419.669	378.004	-0.518056	0.0201989	0.111955
ENSG00000032219	ARID4A	140.936	120.791	110.312	74.3011	114.033	120.33	104.917	105.93	0.354742	0.371486	1
ENSG00000032389	EIPR1	319.318	376.584	394.23	488.982	415.746	377.033	636.74	599.901	0.297475	0.210649	0.441813
ENSG00000032444	PNPLA6	824.508	894.565	918.061	1084.9	2290.17	2348.43	1638.88	1779.63	-0.661812	0.000119497	0.00423776
ENSG00000032742	IFT88	94.638	85.2644	33.1539	23.5956	52.2653	118.324	34.9724	30.1065	0.263839	0.642421	1
ENSG00000033011	ALG1	245.786	273.556	217.007	282.646	470.387	389.066	499.262	521.847	0.305065	0.233094	0.466075
ENSG00000033030	ZCCHC8	269.616	288.478	245.941	225.916	242.321	264.725	256.867	224.126	0.16349	0.53905	0.740633
ENSG00000033100	CHPF2	307.744	333.242	305.016	339.376	410.995	401.099	270.132	237.507	-0.687259	0.00458871	0.0470472
ENSG00000033170	FUT8	180.425	187.582	186.265	189.267	35.6354	16.0439	31.3546	44.6023	0.567404	0.244902	1
ENSG00000033178	UBA6	541.956	463.27	563.013	381.044	470.387	348.956	465.495	429.297	0.223721	0.425081	0.65337
ENSG00000033327	GAB2	157.276	124.344	242.325	243.487	130.663	192.527	184.51	173.949	-0.646618	0.0479124	0.188227
ENSG00000033627	ATP6V0A1	308.424	350.294	295.371	334.857	422.874	435.192	429.317	362.393	-0.055352	0.817962	0.905964
ENSG00000033800	PIAS1	475.913	456.164	514.186	471.411	363.481	403.104	475.143	467.209	0.215386	0.315793	0.552858
ENSG00000033867	SLC4A7	595.743	593.298	420.753	407.652	468.012	489.34	382.285	316.676	0.0654512	0.76389	0.877805
ENSG00000034152	MAP2K3	287.318	351.005	429.795	451.329	541.658	709.945	773.011	966.754	0.00622225	0.979488	0.987808
ENSG00000034510	TMSB10	9106.35	8573.33	8040.72	9736.46	1893.43	1951.35	1734.15	1302.39	-0.349406	0.0658609	0.227076
ENSG00000034533	ASTE1	68.7657	62.5272	72.9385	76.3093	71.2708	90.2472	71.1508	76.9389	-0.316147	0.475697	1
ENSG00000034677	RNF19A	945.699	995.461	846.931	750.542	539.283	681.868	396.756	519.616	-0.134824	0.550367	0.748441
ENSG00000034693	PEX3	159.319	144.239	116.34	95.8886	204.31	188.516	176.068	183.984	0.396081	0.216028	0.448139
ENSG00000034713	GABARAPL2	342.467	320.452	258.6	197.802	301.713	302.83	267.72	245.312	0.303838	0.261813	0.498851
ENSG00000035115	SH3YL1	59.9147	66.7904	45.8126	49.1994	14.2542	22.0604	22.913	26.7614	0.850707	0.200002	1
ENSG00000035141	FAM136A	824.508	813.564	754.703	746.024	216.188	232.637	266.514	259.808	0.353432	0.105316	0.299018
ENSG00000035403	VCL	1652.42	1427.47	1640.82	1581.41	2494.48	2280.25	2852.06	2656.07	0.141885	0.379236	0.61332
ENSG00000035499	DEPDC1B	299.573	248.688	264.628	238.467	206.685	204.56	221.894	216.321	0.217147	0.437282	0.662815
ENSG00000035664	DAPK2	27.2339	31.2636	45.2098	33.6363	61.768	32.0879	66.327	44.6023	-0.173141	0.779591	1
ENSG00000035681	NSMAF	508.594	517.981	591.947	544.708	178.177	208.571	247.219	211.861	0.0943257	0.703064	0.847982
ENSG00000035687	ADSS	975.656	908.776	868.632	800.745	974.035	1078.96	946.668	944.453	0.0553668	0.75282	0.871701
ENSG00000035862	TIMP2	879.656	886.039	1142.9	983.486	662.819	607.665	582.472	680.185	-0.274023	0.16715	0.389889
ENSG00000035928	RFC1	677.444	760.274	638.966	582.36	372.984	519.423	367.814	346.783	-0.0916236	0.694111	0.842888
ENSG00000036054	TBC1D23	425.53	413.532	440.645	317.286	342.1	264.725	406.404	361.278	0.49253	0.0714514	0.23688
ENSG00000036257	CUL3	1017.87	1094.23	1191.73	849.945	1007.29	1068.93	1577.38	1410.55	0.574305	0.00767618	0.0634139
ENSG00000036549	AC118549.1	1105.7	1159.6	1278.53	1150.66	491.769	455.247	388.315	376.889	-0.406286	0.0345188	0.154663
ENSG00000036672	USP2	210.382	206.056	243.53	247.503	220.94	238.654	242.395	210.746	-0.261329	0.338933	0.576045
ENSG00000037042	TUBG2	34.7233	27.7109	41.593	34.1384	42.7625	46.1264	61.5033	52.4077	0.0796104	0.89072	1
ENSG00000037241	RPL26L1	343.829	416.374	335.156	458.358	35.6354	46.1264	31.3546	20.071	-0.752052	0.0862684	0.264785
ENSG00000037474	NSUN2	2407.48	2359.69	2169.47	1967.47	5316.8	4646.73	4841.87	4591.8	0.126641	0.401154	0.633923
ENSG00000037637	FBXO42	357.446	395.769	420.753	387.571	306.465	252.692	296.663	279.879	-0.0528201	0.83015	0.912714
ENSG00000037749	MFAP3	466.381	456.164	406.286	420.203	173.426	198.544	185.716	202.94	0.218277	0.390442	0.623247
ENSG00000037757	MRI1	650.21	613.903	437.631	470.407	1432.54	1508.13	840.544	769.389	-0.393526	0.0279091	0.136445
ENSG00000037897	METTL1	185.191	195.397	92.2281	149.606	254.199	324.89	239.983	249.773	0.403266	0.225636	0.458435
ENSG00000038002	AGA	62.6381	47.6059	37.3735	41.6689	85.525	82.2252	82.0043	85.8594	0.481434	0.307079	1
ENSG00000038210	PI4K2B	883.061	826.354	1001.85	734.979	691.327	952.609	619.856	699.141	-0.342567	0.159635	0.378109
ENSG00000038219	BOD1L1	1267.74	1114.83	943.378	697.326	1183.1	1395.82	1070.88	913.231	0.159388	0.473223	0.688447
ENSG00000038274	MAT2B	1356.93	1435.28	1437.07	1123.05	351.603	547.5	621.062	642.273	0.60889	0.0112383	0.0794341
ENSG00000038295	TLL1	706.721	730.431	453.907	441.289	308.84	479.313	255.661	221.896	-0.048843	0.848926	0.923927
ENSG00000038358	EDC4	302.297	290.609	236.9	238.467	1354.15	1325.63	904.46	771.619	-0.358689	0.0680136	0.230352
ENSG00000038382	TRIO	1602.72	1609.36	1518.45	1553.3	1244.86	1379.78	885.164	842.983	-0.54034	0.000756425	0.0147656
ENSG00000038532	CLEC16A	370.382	367.347	383.379	393.093	710.333	619.698	499.262	487.28	-0.502816	0.0151865	0.0942484
ENSG00000039068	CDH1	5.44679	2.84215	8.43917	1.5061	4.75139	18.0494	6.02973	4.46023	-1.38548	0.382473	1
ENSG00000039123	MTREX	522.211	453.322	468.977	373.012	762.598	824.258	979.228	824.027	0.397245	0.0750745	0.244052
ENSG00000039139	DNAH5	18.3829	18.4739	19.2895	27.1099	19.0056	10.0275	34.9724	22.3011	0.66272	0.438345	1
ENSG00000039319	ZFYVE16	522.211	517.981	418.342	360.963	363.481	310.852	308.722	288.8	0.24655	0.295674	0.532811
ENSG00000039523	RIPOR1	544.679	521.534	347.212	336.363	2045.47	1891.18	1014.2	950.028	-0.360666	0.0376247	0.16308
ENSG00000039560	RAI14	771.402	805.748	720.343	761.587	225.691	369.011	410.022	409.226	0.540116	0.0258497	0.129915
ENSG00000039650	PNKP	119.149	101.607	183.853	223.908	349.227	379.038	348.518	396.96	-0.853758	0.0020092	0.0285089
ENSG00000040199	PHLPP2	456.169	465.401	277.287	246.499	206.685	306.841	107.329	157.223	-0.14518	0.635336	0.807951
ENSG00000040275	SPDL1	913.018	895.986	806.543	614.993	508.399	595.632	566.795	441.562	0.214505	0.367966	0.602359
ENSG00000040341	STAU2	340.424	373.032	308.632	274.111	90.2764	90.2472	110.947	94.7798	0.479314	0.133646	0.34396
ENSG00000040487	SLC66A1	233.531	281.372	219.418	190.773	190.056	164.45	167.627	139.382	0.123471	0.690898	0.841361
ENSG00000040531	CTNS	139.574	160.581	191.69	191.275	201.934	152.418	217.07	253.118	0.0643521	0.835277	0.914907
ENSG00000040608	RTN4R	58.553	135.002	97.0504	134.043	173.426	154.423	116.977	132.692	-0.650293	0.160426	0.379501
ENSG00000040633	PHF23	590.977	677.141	581.7	660.678	719.835	605.659	547.5	619.972	-0.151115	0.480602	0.693883
ENSG00000040933	INPP4A	334.297	290.609	372.529	381.546	368.233	292.802	250.837	183.984	-0.873166	0.00148487	0.0229443
ENSG00000041353	RAB27B	38.1275	36.9479	269.451	235.956	2.37569	2.00549	55.4735	50.1776	1.85042	0.0924866	1
ENSG00000041357	PSMA4	1520.34	1357.83	1493.13	1126.57	2057.35	2029.56	3154.75	3066.41	0.743014	8.19873e-05	0.00315324
ENSG00000041515	MYO16	7.48934	14.2107	34.3595	16.5671	23.7569	12.033	49.4438	34.5668	0.0222353	0.979685	1
ENSG00000041802	LSG1	616.849	612.482	598.578	620.515	688.951	738.022	664.476	799.496	0.0484555	0.806333	0.900016
ENSG00000041880	PARP3	58.553	77.4485	83.7889	85.3459	49.8896	46.1264	55.4735	63.5582	-0.00171471	0.997218	1
ENSG00000041982	TNC	8.17018	4.97375	9.64476	8.53459	11.8785	20.0549	4.82378	3.34517	-2.44761	0.0541324	1
ENSG00000041988	THAP3	89.1912	98.054	95.8448	114.464	71.2708	64.1758	50.6497	62.4432	-0.424157	0.339914	1
ENSG00000042088	TDP1	439.828	432.006	417.739	408.656	584.421	567.555	643.975	680.185	0.279372	0.158572	0.377074
ENSG00000042286	AIFM2	340.424	348.163	330.936	379.036	703.205	683.873	710.302	760.469	0.0396786	0.846397	0.922523
ENSG00000042317	SPATA7	19.7446	26.2898	18.6867	22.0895	19.0056	8.02197	21.707	20.071	0.828918	0.347002	1
ENSG00000042429	MED17	49.702	38.369	54.8546	39.1587	21.3812	28.0769	43.4141	53.5227	0.872956	0.166584	1
ENSG00000042445	RETSAT	204.255	236.609	298.988	293.188	325.47	375.027	451.024	441.562	-0.0797134	0.742019	0.868127
ENSG00000042493	CAPG	882.38	794.38	957.846	1293.74	2646.52	2877.88	3887.97	3833.56	0.056395	0.769687	0.880283
ENSG00000042753	AP2S1	1382.8	1253.39	1496.14	1701.4	1491.94	1099.01	1910.22	2201.12	0.390516	0.0549661	0.204498
ENSG00000043093	DCUN1D1	555.573	565.587	582.905	410.664	356.354	453.242	442.582	493.97	0.38251	0.141999	0.355193
ENSG00000043143	JADE2	1285.44	1271.15	1116.98	1311.82	1235.36	1233.38	859.84	724.787	-0.567067	0.00220288	0.0301318
ENSG00000043355	ZIC2	97.3614	94.5013	121.765	119.484	59.3924	128.352	92.8578	136.037	-0.0594366	0.892982	1
ENSG00000043514	TRIT1	245.786	229.503	260.409	217.883	152.044	124.341	179.686	204.055	0.473148	0.123298	0.327545
ENSG00000043591	ADRB1	49.0211	51.1586	45.8126	63.7584	23.7569	16.0439	12.0595	14.4957	-0.69842	0.332784	1
ENSG00000044090	CUL7	194.723	201.082	229.666	230.936	477.515	555.522	414.845	491.74	-0.408974	0.0893909	0.271643
ENSG00000044115	CTNNA1	2813.27	2540.17	2959.74	2553.85	7093.82	6798.62	9346.08	8628.31	0.329623	0.0315622	0.146766
ENSG00000044446	PHKA2	206.978	162.002	180.839	205.332	306.465	316.868	358.166	401.42	0.218784	0.423707	0.651971
ENSG00000044459	CNTLN	285.956	245.135	284.521	222.903	144.917	244.67	211.041	190.675	0.1002	0.760252	0.875814
ENSG00000044574	HSPA5	4769.34	4608.54	2806.02	3182.9	6188.68	5515.11	4545.21	4111.21	0.211894	0.169258	0.39235
ENSG00000046604	DSG2	838.125	726.879	855.973	667.204	688.951	762.088	909.283	867.514	0.33098	0.120812	0.323853
ENSG00000046647	GEMIN8	58.553	50.4481	56.663	48.6974	130.663	66.1813	89.24	107.045	0.0627059	0.896489	1
ENSG00000046651	OFD1	232.85	192.555	216.404	201.316	130.663	254.698	147.125	161.683	-0.304177	0.391925	0.625006
ENSG00000046653	GPM6B	51.7445	54.0008	47.0182	32.6323	14.2542	24.0659	19.2951	22.3011	0.513815	0.46967	1
ENSG00000047056	WDR37	268.254	282.793	300.193	328.833	382.487	425.165	389.521	353.473	-0.315242	0.181963	0.407279
ENSG00000047188	YTHDC2	535.828	530.06	532.873	476.431	415.746	467.28	595.737	452.713	0.323542	0.16476	0.38696
ENSG00000047230	CTPS2	339.743	305.531	314.66	280.135	351.603	409.121	307.516	340.092	-0.115816	0.637375	0.809391
ENSG00000047249	ATP6V1H	377.871	378.005	469.579	394.599	729.338	653.791	1087.76	1035.89	0.428718	0.0345741	0.154771
ENSG00000047315	POLR2B	1156.08	1163.15	962.065	818.819	1366.02	1468.02	1584.61	1534.32	0.519223	0.00245556	0.0320447
ENSG00000047346	FAM214A	100.766	83.1327	86.8029	68.7788	40.3868	76.2088	74.7687	89.2045	0.719106	0.132395	1
ENSG00000047365	ARAP2	202.893	180.476	341.184	305.237	52.2653	60.1648	138.684	80.2841	0.198637	0.612905	0.791961
ENSG00000047410	TPR	1740.93	1561.76	1344.24	1065.82	1560.83	1494.09	1243.33	1158.54	0.108738	0.563	0.758194
ENSG00000047578	KIAA0556	85.1061	83.1327	57.2658	69.7828	133.039	160.439	97.6816	90.3196	-0.24533	0.533527	1
ENSG00000047579	DTNBP1	166.127	138.555	174.209	165.671	444.255	533.461	593.325	609.936	0.140214	0.568524	0.761502
ENSG00000047597	XK	174.297	150.634	229.666	196.798	59.3924	52.1428	74.7687	98.125	0.24933	0.529134	0.733321
ENSG00000047617	ANO2	130.042	139.976	30.7427	21.0855	287.459	292.802	27.7368	35.6818	-0.797021	0.0552483	1
ENSG00000047621	C12orf4	268.935	216.714	218.213	177.72	83.1493	72.1978	107.329	79.169	0.561937	0.135481	0.346291
ENSG00000047634	SCML1	450.041	431.296	698.643	659.172	249.448	258.709	429.317	468.324	0.197241	0.371621	0.605473
ENSG00000047644	WWC3	1149.95	1168.12	1121.2	1173.76	1042.93	1271.48	582.472	665.689	-0.87833	2.50851e-06	0.000260123
ENSG00000047849	MAP4	1932.93	1788.42	2077.24	1876.1	2952.99	2667.31	4059.21	3617.24	0.363512	0.0231578	0.121608
ENSG00000047932	GOPC	492.934	547.113	599.181	556.757	230.442	238.654	420.875	356.818	0.574993	0.0144577	0.0917411
ENSG00000048028	USP28	321.361	272.846	300.796	254.532	209.061	162.445	252.043	228.587	0.476937	0.0989555	0.287644
ENSG00000048140	TSPAN17	242.382	224.529	376.749	442.293	206.685	178.489	156.773	137.152	-1.19891	2.78514e-05	0.00145324
ENSG00000048162	NOP16	988.592	874.67	1016.92	1051.76	1368.4	1457.99	1620.79	1634.67	0.0522463	0.751902	0.871242
ENSG00000048342	CC2D2A	177.021	148.502	113.929	138.06	235.194	230.632	184.51	169.489	-0.0288855	0.92643	0.962012
ENSG00000048392	RRM2B	275.744	281.372	302.002	267.083	137.79	154.423	154.361	179.524	0.160435	0.583888	0.772483
ENSG00000048405	ZNF800	295.488	309.794	272.465	192.279	147.293	124.341	202.599	181.754	0.888588	0.00576761	0.0533078
ENSG00000048471	SNX29	101.446	92.3697	92.8309	105.427	154.42	188.516	60.2973	99.24	-1.13691	0.00448258	1
ENSG00000048544	MRPS10	476.594	456.875	441.851	403.134	560.664	543.489	820.043	661.229	0.568108	0.00851525	0.0678426
ENSG00000048649	RSF1	272.339	291.32	347.212	255.034	287.459	302.83	270.132	252.003	-0.27194	0.326672	0.56327
ENSG00000048707	VPS13D	763.912	714.8	723.96	606.96	403.868	461.264	402.786	389.155	0.0223065	0.918163	0.958175
ENSG00000048828	FAM120A	2447.65	2488.3	2816.27	2897.24	2513.48	2617.17	2464.95	2538.98	-0.247566	0.0733414	0.240517
ENSG00000048991	R3HDM1	728.508	734.695	755.306	592.903	294.586	288.791	282.191	226.357	-0.0802004	0.745481	0.869321
ENSG00000049089	COL9A2	5.44679	12.0791	10.2476	11.0448	14.2542	8.02197	25.3249	33.4517	1.13446	0.26693	1
ENSG00000049130	KITLG	5593.17	5763.87	5194.31	4448.03	879.007	740.027	950.286	960.064	0.478371	0.00486648	0.0487362
ENSG00000049167	ERCC8	126.638	96.6329	129.602	145.088	35.6354	36.0989	41.0022	41.2571	-0.10208	0.833984	1
ENSG00000049192	ADAMTS6	129.361	138.555	89.2141	87.8561	23.7569	36.0989	7.23568	12.2656	-1.02583	0.0912458	1
ENSG00000049239	H6PD	119.149	123.633	107.298	134.043	114.033	68.1868	74.7687	66.9034	-0.343833	0.413207	1
ENSG00000049245	VAMP3	1079.83	1139.7	1226.69	1159.7	534.531	503.379	724.774	663.459	0.316115	0.0832128	0.259588
ENSG00000049246	PER3	136.851	99.4751	145.274	152.117	197.183	270.742	133.86	140.497	-1.10659	0.00129683	0.0207492
ENSG00000049323	LTBP1	177.021	148.502	107.298	105.929	166.299	214.588	124.212	86.9744	-0.24824	0.489894	0.702716
ENSG00000049449	RCN1	230.127	219.556	218.816	227.422	102.155	46.1264	121.801	131.577	0.811557	0.0281872	0.136957
ENSG00000049541	RFC2	725.104	660.799	770.376	752.55	674.697	633.736	706.684	754.893	0.0256194	0.891215	0.946375
ENSG00000049618	ARID1B	479.998	478.191	496.103	500.529	465.636	407.115	449.818	427.067	-0.0472283	0.822897	0.908413
ENSG00000049656	CLPTM1L	3603.05	3664.24	5033.96	5745.79	1874.42	1796.92	2063.37	2014.91	-0.416935	0.00533148	0.050868
ENSG00000049759	NEDD4L	334.978	348.163	487.663	481.953	330.221	234.643	549.911	468.324	0.352517	0.153387	0.370008
ENSG00000049769	PPP1R3F	177.702	179.766	330.333	414.681	691.327	725.989	844.162	857.479	-0.798493	0.000293563	0.00804303
ENSG00000049860	HEXB	605.274	567.008	782.431	715.902	601.051	443.214	777.835	614.396	0.0655644	0.777896	0.883467
ENSG00000049883	PTCD2	192.68	262.188	244.133	249.511	128.287	162.445	173.656	129.347	-0.0674628	0.841564	0.919089
ENSG00000050130	JKAMP	522.211	557.06	532.873	512.578	1171.22	1161.18	1350.66	1358.14	0.262136	0.125072	0.330504
ENSG00000050165	DKK3	89.872	73.8958	183.251	234.45	76.0222	84.2307	197.775	240.852	0.0985674	0.790382	0.89056
ENSG00000050327	ARHGEF5	45.6169	57.5534	57.2658	59.2401	45.1382	50.1373	33.7665	24.5312	-0.89214	0.116674	1
ENSG00000050344	NFE2L3	12.9361	16.3423	19.2895	42.1709	14.2542	16.0439	10.8535	13.3807	-1.39969	0.140726	1
ENSG00000050393	MCUR1	1344.68	1394.07	1508.8	1471.97	586.796	539.478	742.863	669.034	0.205355	0.245278	0.478068
ENSG00000050405	LIMA1	1778.38	1759.29	1412.36	1250.07	1449.17	1564.29	1531.55	1397.17	0.368208	0.0258142	0.129915
ENSG00000050426	LETMD1	360.85	382.979	355.048	366.485	356.354	334.917	290.633	312.216	-0.151902	0.51328	0.720017
ENSG00000050438	SLC4A8	74.2125	60.3956	56.663	52.7137	66.5194	80.2197	42.2081	59.098	-0.234905	0.635618	1
ENSG00000050555	LAMC3	160.68	149.923	88.0085	116.472	289.835	320.879	186.922	152.763	-0.250443	0.430233	0.658287
ENSG00000050748	MAPK9	748.934	768.8	909.019	904.165	610.553	529.45	637.945	627.777	-0.102607	0.58353	0.772133
ENSG00000050820	BCAR1	418.722	395.769	323.702	304.735	1040.55	1040.85	665.682	517.386	-0.441375	0.0390859	0.167144
ENSG00000051009	FAM160A2	189.957	255.083	316.469	356.947	494.144	334.917	560.765	628.892	-0.0717818	0.796947	0.893409
ENSG00000051108	HERPUD1	580.083	564.166	349.02	401.628	791.106	910.494	725.98	845.213	0.490526	0.017671	0.103033
ENSG00000051128	HOMER3	118.468	122.923	117.546	163.161	330.221	320.879	283.397	366.854	-0.221877	0.472225	0.687314
ENSG00000051180	RAD51	341.105	331.82	345.403	304.233	1016.8	1181.24	793.513	886.47	-0.336762	0.0988135	0.287644
ENSG00000051341	POLQ	469.786	471.796	464.154	424.721	152.044	280.769	143.508	159.453	-0.443781	0.139306	0.351894
ENSG00000051382	PIK3CB	692.423	787.985	704.671	613.487	237.569	262.72	248.425	321.136	0.354286	0.150796	0.366705
ENSG00000051523	CYBA	292.084	285.636	160.344	183.745	1380.28	1171.21	630.71	652.308	-0.244737	0.243993	0.47708
ENSG00000051596	THOC3	30.6382	28.4215	37.3735	46.6892	21.3812	18.0494	6.02973	22.3011	-0.968316	0.239629	1
ENSG00000051620	HEBP2	42.2126	45.4743	54.8546	62.7543	57.0167	72.1978	66.327	81.3991	-0.237363	0.62983	1
ENSG00000051825	MPHOSPH9	1082.55	1102.75	1037.41	889.104	223.315	238.654	262.896	235.277	0.28802	0.197137	0.425658
ENSG00000052126	PLEKHA5	56.5104	48.3165	71.1301	55.7259	45.1382	28.0769	20.5011	50.1776	-0.302875	0.634253	1
ENSG00000052344	PRSS8	102.808	98.7645	25.3175	22.5916	147.293	148.407	44.62	31.2216	0.108073	0.814565	1
ENSG00000052723	SIKE1	574.636	564.876	635.349	505.047	159.172	162.445	150.743	189.56	0.0831046	0.7618	0.876991
ENSG00000052749	RRP12	380.594	397.19	461.743	455.346	1111.82	1229.37	1049.17	1145.16	-0.332158	0.0700743	0.234041
ENSG00000052795	FNIP2	120.51	122.923	236.9	224.912	87.9007	62.1703	110.947	98.125	-0.433952	0.238282	0.47202
ENSG00000052802	MSMO1	928.678	851.222	966.888	813.798	959.78	723.983	1034.7	1010.24	0.284254	0.173792	0.397642
ENSG00000052841	TTC17	395.573	338.926	341.786	284.152	237.569	296.813	279.779	210.746	0.102173	0.720818	0.856557
ENSG00000053108	FSTL4	77.6167	195.397	107.901	65.2645	99.7792	108.297	16.8832	25.6463	-1.62769	0.00647982	1
ENSG00000053254	FOXN3	921.869	1060.83	954.832	927.76	142.542	212.582	225.512	283.224	0.582431	0.0204018	0.112681
ENSG00000053371	AKR7A2	349.275	365.216	367.104	473.419	1085.69	1137.11	853.81	1050.38	-0.459423	0.0378465	0.163765
ENSG00000053372	MRTO4	896.678	901.671	879.482	845.427	1990.83	2015.52	2015.14	1964.73	0.050661	0.738066	0.865974
ENSG00000053501	USE1	375.828	347.452	408.094	479.945	693.703	774.121	946.668	868.629	0.00725897	0.972043	0.98442
ENSG00000053524	MCF2L2	10.2127	14.2107	15.6727	13.5549	9.50278	8.02197	3.61784	7.8054	-0.860377	0.473775	1
ENSG00000053747	LAMA3	118.468	135.002	166.975	130.529	156.796	134.368	141.096	90.3196	-0.560811	0.142707	0.356093
ENSG00000053770	AP5M1	598.466	673.588	754.1	679.253	185.304	108.297	123.007	157.223	-0.219792	0.446083	0.67031
ENSG00000053900	ANAPC4	219.914	243.003	222.432	173.704	315.967	403.104	372.637	297.72	0.120527	0.674442	0.832834
ENSG00000053918	KCNQ1	15.6595	24.1582	42.1958	70.7869	23.7569	8.02197	31.3546	50.1776	-0.110568	0.888001	1
ENSG00000054116	TRAPPC3	914.38	874.67	965.079	1060.3	375.36	393.077	457.054	505.121	0.144469	0.467329	0.685174
ENSG00000054118	THRAP3	955.231	937.197	957.846	885.087	1078.57	1026.81	1074.5	1077.14	0.0709455	0.672545	0.832067
ENSG00000054148	PHPT1	980.422	969.172	1135.07	1407.71	1510.94	1425.91	1712.44	1674.82	-0.177628	0.32161	0.558163
ENSG00000054267	ARID4B	265.531	246.556	217.007	156.635	180.553	284.78	203.805	181.754	0.177108	0.593677	0.779267
ENSG00000054277	OPN3	671.317	692.062	1008.48	870.528	187.68	148.407	271.338	333.402	0.394877	0.110038	0.307165
ENSG00000054282	SDCCAG8	68.7657	53.2902	81.3777	67.7747	87.9007	98.2692	77.1806	71.3636	-0.615304	0.168262	1
ENSG00000054392	HHAT	24.5106	27.0004	21.7007	23.0936	11.8785	8.02197	6.02973	14.4957	0.270583	0.782912	1
ENSG00000054523	KIF1B	909.614	895.276	842.108	677.747	1107.07	1393.82	1260.21	1165.23	0.202378	0.32142	0.55804
ENSG00000054598	FOXC1	770.04	729.01	790.871	706.865	724.587	605.659	625.886	491.74	-0.247805	0.254475	0.489816
ENSG00000054611	TBC1D22A	149.106	171.95	186.265	220.393	137.79	182.5	192.951	153.878	-0.236503	0.474943	0.689358
ENSG00000054654	SYNE2	894.635	824.222	695.026	579.348	439.503	407.115	202.599	258.693	-0.439526	0.0610566	0.216663
ENSG00000054690	PLEKHH1	71.4891	57.5534	89.8169	83.8398	85.525	122.335	90.446	109.276	-0.491625	0.246841	1
ENSG00000054793	ATP9A	1094.8	1082.15	1314.7	1324.87	717.46	617.692	594.531	614.396	-0.417864	0.019199	0.108396
ENSG00000054965	FAM168A	151.829	137.844	177.825	165.169	59.3924	34.0934	51.8557	64.6733	0.0988148	0.820286	1
ENSG00000054967	RELT	49.702	34.8163	39.7847	47.6933	66.5194	38.1044	32.5605	47.9474	-0.411709	0.495024	1
ENSG00000055044	NOP58	1344	1146.1	1243.57	1028.67	2218.9	2181.98	2401.04	2390.68	0.255955	0.149011	0.364592
ENSG00000055070	SZRD1	1679.65	1538.31	1689.04	1858.03	242.321	156.429	161.597	217.436	-0.196703	0.422212	0.650999
ENSG00000055130	CUL1	1187.4	1308.1	954.832	924.748	1059.56	1107.03	1474.87	1310.19	0.770191	7.22909e-06	0.000574958
ENSG00000055147	FAM114A2	162.723	133.581	132.013	128.019	106.906	164.45	135.066	170.604	0.352173	0.333019	0.569896
ENSG00000055208	TAB2	516.764	498.796	540.71	469.403	178.177	182.5	214.658	173.949	0.113436	0.664123	0.827703
ENSG00000055211	GINM1	232.85	240.872	213.39	126.513	225.691	154.423	185.716	177.294	0.423047	0.245394	0.478179
ENSG00000055332	EIF2AK2	1805.61	1791.26	3359.39	2700.45	605.802	681.868	1284.33	1357.02	0.282187	0.129123	0.336787
ENSG00000055483	USP36	872.848	870.407	920.472	989.511	840.996	665.824	564.383	593.21	-0.508269	0.00939467	0.0720785
ENSG00000055609	KMT2C	714.891	702.01	719.741	674.233	327.846	371.016	285.809	229.702	-0.420221	0.0618294	0.218228
ENSG00000055732	MCOLN3	106.212	122.212	195.306	181.737	135.415	118.324	308.722	262.038	0.449944	0.156855	0.374823
ENSG00000055917	PUM2	1732.76	1607.94	1808.39	1486.53	615.305	581.593	687.389	802.841	0.338543	0.0862231	0.264785
ENSG00000055950	MRPL43	554.892	520.823	532.27	645.115	1361.27	1241.4	1896.95	2070.66	0.477935	0.010647	0.0767785
ENSG00000056050	HPF1	97.3614	96.6329	106.695	63.2564	128.287	194.533	162.803	202.94	0.370337	0.367267	0.602091
ENSG00000056097	ZFR	1435.23	1551.1	1317.11	1205.89	1582.21	1756.81	1925.9	1806.39	0.40282	0.0136099	0.0884174
ENSG00000056277	ZNF280C	83.7444	100.186	83.7889	78.3174	80.7736	94.2582	82.0043	108.16	0.300097	0.475696	1
ENSG00000056291	NPFFR2	5.44679	5.68429	53.649	56.2279	4.75139	4.01099	42.2081	43.4872	-0.00505014	0.996037	1
ENSG00000056558	TRAF1	2.04255	3.55268	7.83637	12.0488	4.75139	4.01099	12.0595	12.2656	-0.358031	0.806632	1
ENSG00000056586	RC3H2	1425.7	1489.28	1404.52	1209.9	282.708	332.912	268.926	228.587	-0.156223	0.467994	0.68522
ENSG00000056736	IL17RB	31.319	28.4215	17.4811	18.0733	80.7736	38.1044	27.7368	27.8764	-0.333116	0.621841	1
ENSG00000056972	TRAF3IP2	232.169	194.687	213.39	206.336	230.442	312.857	285.809	233.047	-0.0487268	0.868272	0.935045
ENSG00000056998	GYG2	7.48934	20.6056	4.21958	5.52238	7.12708	8.02197	2.41189	4.46023	0.386242	0.791153	1
ENSG00000057019	DCBLD2	691.061	681.404	629.321	550.732	121.16	110.302	113.359	152.763	0.427125	0.125982	0.331953
ENSG00000057252	SOAT1	1150.63	1236.33	1157.37	1144.14	1575.09	1470.03	1596.67	1633.56	0.138694	0.377519	0.611676
ENSG00000057294	PKP2	305.02	322.583	178.428	192.781	292.21	316.868	192.951	204.055	0.137675	0.59938	0.783111
ENSG00000057608	GDI2	3371.56	3547.71	3726.5	3286.32	2634.64	2627.2	3780.64	3454.45	0.44016	0.00353775	0.039484
ENSG00000057657	PRDM1	30.6382	33.3952	29.5371	30.6241	19.0056	12.033	22.913	11.1506	0.231783	0.778686	1
ENSG00000057663	ATG5	742.806	779.458	795.09	724.938	603.426	641.758	605.385	650.078	0.0136321	0.942896	0.9705
ENSG00000057757	PITHD1	503.828	478.191	685.381	685.78	206.685	208.571	297.869	363.508	0.191226	0.41919	0.648905
ENSG00000057935	MTA3	191.318	170.529	206.157	189.267	114.033	146.401	115.771	143.842	-0.136693	0.683216	0.836733
ENSG00000058056	USP13	1079.15	1145.38	896.36	831.872	472.763	525.439	513.733	548.608	0.452324	0.0178645	0.103498
ENSG00000058063	ATP11B	1254.8	1237.75	1032.59	875.549	470.387	547.5	387.109	351.243	-0.0810011	0.692786	0.842158
ENSG00000058091	CDK14	71.4891	99.4751	15.0699	14.559	49.8896	28.0769	3.61784	3.34517	-0.943089	0.279246	1
ENSG00000058262	SEC61A1	2874.54	2908.94	2974.2	3181.39	1734.26	1506.13	2434.81	2059.51	0.383033	0.0215306	0.116095
ENSG00000058272	PPP1R12A	1139.74	1145.38	1192.94	932.781	867.128	892.445	1012.99	937.763	0.25341	0.19656	0.425081
ENSG00000058453	CROCC	34.0424	61.1061	55.4574	61.2482	187.68	236.648	131.448	151.648	-0.885558	0.0328015	1
ENSG00000058600	POLR3E	511.998	515.849	538.298	613.487	610.553	699.917	584.884	578.714	-0.339186	0.0944531	0.280551
ENSG00000058668	ATP2B4	871.486	797.222	778.212	796.227	544.034	579.588	543.882	537.457	0.0270725	0.886462	0.94412
ENSG00000058729	RIOK2	269.616	218.845	270.656	179.728	365.857	282.775	426.905	392.5	0.461594	0.131604	0.340738
ENSG00000058799	YIPF1	140.255	146.37	190.484	169.186	47.5139	88.2417	60.2973	60.2131	-0.518619	0.208311	1
ENSG00000058804	NDC1	2759.48	2747.64	2427.47	2076.42	1406.41	1273.49	1221.62	1078.26	0.0706527	0.681713	0.835943
ENSG00000059122	FLYWCH1	254.637	270.714	373.132	455.848	624.808	675.851	801.954	849.673	-0.316384	0.14323	0.35642
ENSG00000059145	UNKL	241.701	327.557	251.367	267.083	159.172	198.544	149.537	167.259	-0.0459846	0.882704	0.942862
ENSG00000059378	PARP12	123.914	119.37	428.589	460.868	244.696	172.472	826.073	954.489	0.233811	0.362427	0.597745
ENSG00000059573	ALDH18A1	519.488	495.954	359.87	355.441	396.741	354.972	237.571	248.658	-0.1198	0.60062	0.783734
ENSG00000059588	TARBP1	612.764	628.825	642.582	597.923	821.99	854.34	701.861	815.106	-0.142279	0.45593	0.676263
ENSG00000059691	GATB	182.467	169.108	138.041	159.145	501.271	481.318	639.151	547.493	0.51268	0.0359856	0.158833
ENSG00000059728	MXD1	243.744	267.872	199.526	203.826	59.3924	96.2637	95.2697	59.098	0.310067	0.421741	0.65095
ENSG00000059758	CDK17	334.297	370.9	403.874	348.914	216.188	342.939	379.873	363.508	0.307562	0.26244	0.499631
ENSG00000059769	DNAJC25	128	136.423	130.807	144.084	83.1493	88.2417	72.3568	27.8764	-0.841513	0.0743604	1
ENSG00000059804	SLC2A3	409.19	390.084	303.207	283.65	218.564	200.549	139.89	105.93	-0.324365	0.249349	0.483276
ENSG00000060069	CTDP1	208.34	203.924	243.53	236.458	520.277	615.687	511.321	570.909	-0.291217	0.205393	0.435536
ENSG00000060138	YBX3	814.976	665.062	481.033	443.799	2259.29	2264.2	1134.8	1063.76	-0.361623	0.0485771	0.19004
ENSG00000060237	WNK1	4341.77	4514.04	2930.8	2686.39	2917.35	2667.31	1696.77	1571.11	-0.115661	0.439969	0.664373
ENSG00000060339	CCAR1	914.38	867.565	764.348	565.793	995.416	1052.88	900.842	810.646	0.163329	0.444047	0.668314
ENSG00000060491	OGFR	420.084	363.084	232.077	260.054	1487.18	1397.83	719.95	675.724	-0.378303	0.0566513	0.208105
ENSG00000060642	PIGV	62.6381	83.1327	42.7986	85.8479	83.1493	62.1703	77.1806	66.9034	0.166633	0.754419	1
ENSG00000060656	PTPRU	42.2126	58.9745	143.466	187.761	47.5139	36.0989	170.038	131.577	0.145927	0.75206	1
ENSG00000060688	SNRNP40	773.444	721.905	752.894	596.417	2354.31	4191.48	1669.03	1903.4	-0.725551	0.103766	0.296869
ENSG00000060749	QSER1	1371.91	1443.1	1526.28	1176.27	503.647	473.297	471.525	449.368	-0.0247216	0.906774	0.954315
ENSG00000060762	MPC1	110.297	105.87	163.358	150.61	42.7625	54.1483	97.6816	103.7	0.508788	0.215263	1
ENSG00000060971	ACAA1	299.573	297.715	250.161	377.53	437.128	421.154	505.291	464.979	0.102748	0.705081	0.848615
ENSG00000060982	BCAT1	4731.22	4903.41	2775.28	2443.4	3506.52	2905.96	2463.75	2557.94	0.533338	0.00110519	0.0186675
ENSG00000061273	HDAC7	723.061	818.538	1021.74	1149.66	2530.11	2268.21	2238.24	2472.08	-0.520684	0.00266163	0.0335964
ENSG00000061455	PRDM6	2.72339	2.84215	7.83637	7.53052	11.8785	6.01648	6.02973	1.11506	-2.79196	0.0814276	1
ENSG00000061656	SPAG4	3.40424	7.8159	3.01399	3.01221	9.50278	12.033	9.64757	8.92045	0.67285	0.625239	1
ENSG00000061676	NCKAP1	2871.82	3035.41	3228.58	2732.58	2116.74	2202.03	2760.41	2504.42	0.272409	0.0935859	0.27919
ENSG00000061794	MRPS35	1003.57	928.671	731.194	569.809	532.155	469.286	489.614	472.784	0.516893	0.0191197	0.108244
ENSG00000061936	SFSWAP	285.956	213.871	328.525	307.747	662.819	922.527	963.551	1161.89	0.0730217	0.775115	0.882374
ENSG00000061938	TNK2	135.489	130.739	115.737	158.141	342.1	302.83	185.716	185.099	-0.840948	0.00652202	0.0577604
ENSG00000061987	MON2	283.233	272.846	165.769	144.586	342.1	302.83	184.51	148.303	-0.110807	0.695441	0.843761
ENSG00000062038	CDH3	106.212	108.002	171.195	179.226	197.183	158.434	239.983	165.028	-0.520157	0.12576	0.331623
ENSG00000062194	GPBP1	749.614	658.667	754.703	625.535	106.906	182.5	115.771	89.2045	-0.487013	0.105556	0.299341
ENSG00000062282	DGAT2	74.2125	66.7904	93.4337	103.921	80.7736	88.2417	131.448	92.5497	-0.08447	0.841297	1
ENSG00000062370	ZNF112	36.085	22.0266	24.1119	24.0977	9.50278	2.00549	32.5605	18.956	2.49108	0.0135014	1
ENSG00000062485	CS	1767.48	1683.97	1878.32	1913.76	1244.86	1255.44	2010.31	1828.69	0.48241	0.0017775	0.0263318
ENSG00000062582	MRPS24	29.9573	44.0533	51.8406	45.1831	2342.43	2326.37	2877.39	2640.45	-0.148247	0.54457	0.743657
ENSG00000062598	ELMO2	172.936	244.424	203.143	204.328	256.575	224.615	211.041	273.189	0.0469652	0.881112	0.942091
ENSG00000062650	WAPL	1491.74	1447.36	1419.59	1175.77	553.537	481.318	703.067	497.315	0.394913	0.0859096	0.264079
ENSG00000062716	VMP1	1081.19	1109.15	912.636	922.74	639.062	577.582	943.05	877.55	0.83843	2.31951e-06	0.000243608
ENSG00000062725	APPBP2	428.254	436.269	454.51	416.187	387.238	385.055	574.03	570.909	0.558637	0.00815199	0.0661199
ENSG00000062822	POLD1	429.616	459.006	594.359	719.918	1803.15	1893.19	2133.32	2000.41	-0.405442	0.0244157	0.125479
ENSG00000063046	EIF4B	2698.88	2717.09	2943.46	3796.89	1042.93	822.252	1102.23	1096.1	-0.0757101	0.702669	0.847756
ENSG00000063169	BICRA	76.9359	70.3431	74.7469	77.8154	413.371	284.78	241.189	218.551	-0.648834	0.048877	0.190576
ENSG00000063176	SPHK2	166.808	214.582	231.474	299.715	289.835	340.934	282.191	312.216	-0.568634	0.0510213	0.195366
ENSG00000063177	RPL18	2702.97	2604.12	3217.73	4128.23	7098.57	7376.21	6925.75	6660.23	-0.560935	0.000784257	0.0150108
ENSG00000063180	CA11	25.1914	21.3161	15.6727	23.0936	19.0056	28.0769	14.4714	4.46023	-1.07938	0.242324	1
ENSG00000063241	ISOC2	381.956	410.69	505.747	579.348	553.537	519.423	660.858	720.327	-0.088244	0.672839	0.83211
ENSG00000063244	U2AF2	2741.1	2628.27	2469.06	2868.12	3691.83	4488.29	3690.2	3697.53	-0.139514	0.404607	0.636432
ENSG00000063245	EPN1	1090.72	1064.38	1408.14	1683.82	2024.09	1847.06	1344.63	1364.83	-1.03522	1.84779e-09	7.20816e-07
ENSG00000063322	MED29	310.467	341.057	339.978	375.02	152.044	146.401	155.567	162.798	-0.0401054	0.886275	0.94412
ENSG00000063438	AHRR	47.6594	61.1061	57.2658	77.8154	11.8785	24.0659	12.0595	6.69034	-1.29004	0.0886782	1
ENSG00000063587	ZNF275	84.4252	87.396	103.681	96.3907	38.0111	34.0934	26.5308	27.8764	-0.620497	0.23713	1
ENSG00000063601	MTMR1	582.806	603.245	659.461	615.997	487.017	559.533	699.449	648.963	0.257752	0.194603	0.422749
ENSG00000063660	GPC1	679.487	775.195	1010.29	1403.69	1304.26	1237.39	1753.45	1698.23	-0.289887	0.171069	0.394283
ENSG00000063761	ADCK1	81.7018	87.396	112.12	127.517	168.674	188.516	239.983	244.197	-0.068958	0.829768	0.912533
ENSG00000063854	HAGH	292.765	260.056	309.235	407.652	201.934	282.775	301.487	332.287	0.00376859	0.989606	0.993602
ENSG00000063978	RNF4	942.295	911.618	985.574	1017.62	425.249	465.275	512.527	573.139	0.172469	0.368927	0.603123
ENSG00000064012	CASP8	281.19	306.241	393.627	292.686	408.619	389.066	604.179	593.21	0.364529	0.140666	0.353428
ENSG00000064042	LIMCH1	1756.59	1584.5	1721.59	1541.75	757.846	912.5	705.478	674.609	-0.244314	0.187235	0.414324
ENSG00000064102	INTS13	1346.04	1411.84	665.489	579.348	726.962	824.258	533.028	512.926	0.577553	0.00246172	0.0320611
ENSG00000064115	TM7SF3	901.444	955.671	491.28	527.137	311.216	324.89	173.656	165.028	-0.0450636	0.840526	0.918549
ENSG00000064195	DLX3	4.76594	9.23697	16.2755	10.0407	2.37569	8.02197	20.5011	5.57528	0.371479	0.785018	1
ENSG00000064199	SPA17	12.9361	13.5002	19.2895	29.118	11.8785	34.0934	33.7665	25.6463	-0.535335	0.521626	1
ENSG00000064205	CCN5	1397.1	1297.44	595.564	826.349	3368.73	3054.37	1366.34	1552.16	-0.216724	0.29025	0.52733
ENSG00000064225	ST3GAL6	17.0212	22.0266	12.6588	10.0407	2.37569	10.0275	4.82378	1.11506	-0.343434	0.801113	1
ENSG00000064309	CDON	229.446	199.661	244.736	174.708	116.409	154.423	112.153	98.125	-0.338042	0.343626	0.58004
ENSG00000064313	TAF2	668.593	672.878	624.498	595.915	315.967	310.852	290.633	299.95	0.0516147	0.809554	0.901068
ENSG00000064393	HIPK2	147.744	113.686	364.09	303.229	45.1382	40.1099	37.3843	34.5668	-1.59139	0.000273726	0.00778598
ENSG00000064419	TNPO3	1229.61	1254.1	1298.43	1192.33	1299.5	1267.47	1470.05	1493.06	0.203801	0.198827	0.428312
ENSG00000064490	RFXANK	302.978	234.477	265.231	356.445	306.465	338.928	406.404	350.128	0.0153097	0.957127	0.975951
ENSG00000064545	TMEM161A	153.872	141.397	142.863	170.692	280.332	218.599	198.981	237.507	-0.275034	0.374275	0.608225
ENSG00000064547	LPAR2	8.85103	3.55268	3.61679	3.01221	4.75139	6.01648	6.02973	2.23011	0.510486	0.764775	1
ENSG00000064601	CTSA	307.744	306.241	248.955	227.924	1389.78	1215.33	862.251	838.523	-0.247738	0.204706	0.434854
ENSG00000064607	SUGP2	628.423	607.509	596.77	611.478	458.509	591.621	452.23	517.386	-0.0865345	0.689266	0.840884
ENSG00000064651	SLC12A2	177.702	145.66	156.727	96.8927	147.293	188.516	166.421	117.081	0.103905	0.793307	0.891709
ENSG00000064652	SNX24	144.34	149.923	117.546	85.8479	47.5139	18.0494	32.5605	33.4517	0.580505	0.275832	1
ENSG00000064666	CNN2	838.806	864.012	760.731	930.27	1031.05	948.599	903.254	889.815	-0.132774	0.486061	0.699054
ENSG00000064687	ABCA7	161.361	125.765	124.176	150.61	306.465	300.824	246.013	297.72	-0.0962671	0.750823	0.871242
ENSG00000064703	DDX20	439.828	449.059	471.388	389.077	451.382	439.203	372.637	438.217	-0.0855427	0.712755	0.853389
ENSG00000064726	BTBD1	1350.8	1406.86	1390.05	1299.77	757.846	818.241	739.245	689.105	-0.10776	0.532264	0.735669
ENSG00000064932	SBNO2	373.105	340.347	529.256	671.221	1031.05	872.39	870.693	908.771	-0.846892	8.74817e-05	0.00331782
ENSG00000064933	PMS1	219.914	149.923	182.648	139.566	159.172	106.291	148.331	152.763	0.392853	0.299947	0.536483
ENSG00000064961	HMG20B	1813.1	1816.13	2568.52	3125.17	1712.88	1873.13	2367.27	2311.51	-0.267278	0.111989	0.309622
ENSG00000064995	TAF11	626.381	642.325	573.261	601.94	285.083	314.863	225.512	218.551	-0.327135	0.143655	0.357045
ENSG00000064999	ANKS1A	333.616	312.636	261.011	290.678	510.774	557.527	437.758	456.058	-0.0314826	0.887738	0.945075
ENSG00000065000	AP3D1	1129.53	1241.31	1258.64	1369.55	1282.87	1401.84	1257.8	1390.48	-0.169647	0.322108	0.558576
ENSG00000065029	ZNF76	214.467	181.897	203.746	224.41	161.547	278.764	161.597	148.303	-0.629258	0.0609666	0.216663
ENSG00000065054	SLC9A3R2	387.403	375.163	389.407	421.207	2019.34	2131.84	1480.9	1462.95	-0.58543	0.000510974	0.0114943
ENSG00000065057	NTHL1	199.489	189.003	224.844	275.617	446.631	350.961	542.676	554.183	0.0970843	0.701945	0.847182
ENSG00000065060	UHRF1BP1	1094.12	1180.2	1239.95	1237.52	629.559	772.115	564.383	693.565	-0.281941	0.159475	0.378015
ENSG00000065135	GNAI3	1596.59	1593.02	1710.14	1417.24	2484.98	2920	4318.49	4713.34	0.768814	9.53242e-06	0.000709906
ENSG00000065150	IPO5	6327.13	6755.07	6267.29	6049.02	9127.42	9122.99	10886.1	10006.5	0.282061	0.033321	0.150977
ENSG00000065154	OAT	795.912	792.248	509.967	540.189	1570.33	1337.66	1552.05	1491.95	0.663938	0.000135356	0.00467863
ENSG00000065183	WDR3	904.848	874.67	989.191	915.209	1240.11	1099.01	1599.08	1360.37	0.243074	0.179487	0.403944
ENSG00000065243	PKN2	1197.61	1182.33	1006.67	770.121	1130.83	1050.88	909.283	817.337	0.08576	0.67192	0.831601
ENSG00000065268	WDR18	260.084	265.741	271.259	395.101	1477.68	1381.79	1386.84	1292.35	-0.438652	0.0529374	0.199111
ENSG00000065308	TRAM2	930.72	896.697	977.738	981.98	534.531	495.357	502.88	482.82	-0.16252	0.38302	0.616917
ENSG00000065325	GLP2R	1285.44	1262.62	524.434	632.564	724.587	541.483	305.104	335.632	0.160663	0.475371	0.689415
ENSG00000065328	MCM10	618.891	674.299	566.027	541.696	553.537	581.593	769.394	699.141	0.593512	0.00238337	0.0315931
ENSG00000065357	DGKA	76.9359	111.554	86.8029	78.3174	225.691	172.472	201.393	229.702	0.311687	0.385856	0.619305
ENSG00000065361	ERBB3	28.5956	47.6059	22.3035	18.0733	14.2542	14.0385	21.707	25.6463	1.66324	0.0425232	1
ENSG00000065413	ANKRD44	117.106	112.975	140.452	126.011	166.299	228.626	243.601	233.047	0.0534025	0.866306	0.933786
ENSG00000065427	KARS	1797.44	1769.95	1245.38	1217.94	4090.95	3954.83	3496.04	4185.92	0.468083	0.00290001	0.0353021
ENSG00000065457	ADAT1	301.616	291.32	168.181	177.72	128.287	90.2472	56.6795	60.2131	-0.113539	0.74615	0.86973
ENSG00000065485	PDIA5	200.17	199.661	130.204	162.157	280.332	294.808	232.748	196.25	0.0235912	0.935478	0.966113
ENSG00000065491	TBC1D22B	218.552	278.53	217.007	221.899	197.183	288.791	116.977	151.648	-0.681289	0.036377	0.160034
ENSG00000065518	NDUFB4	346.552	367.347	481.635	469.905	1102.32	990.714	1239.71	1379.33	-0.0891899	0.631959	0.805014
ENSG00000065526	SPEN	644.083	635.93	681.764	582.36	465.636	467.28	319.576	291.03	-0.593397	0.00607552	0.054882
ENSG00000065534	MYLK	35.4041	38.369	19.8923	26.1058	33.2597	16.0439	8.44162	10.0355	-0.715148	0.389206	1
ENSG00000065548	ZC3H15	1338.55	1114.83	1177.26	886.091	679.449	822.252	897.224	785	0.411737	0.0723136	0.238772
ENSG00000065559	MAP2K4	467.743	487.428	575.672	498.521	168.674	96.2637	183.304	198.48	0.377347	0.192141	0.421001
ENSG00000065600	PACC1	193.361	167.687	142.26	141.072	629.559	695.906	425.699	405.881	-0.323911	0.173318	0.397624
ENSG00000065613	SLK	993.358	953.54	1033.2	760.583	810.112	988.708	1123.94	1103.91	0.425578	0.0503109	0.19386
ENSG00000065615	CYB5R4	184.51	191.845	274.876	241.479	49.8896	30.0824	95.2697	71.3636	0.622244	0.129212	0.336888
ENSG00000065621	GSTO2	157.276	162.002	151.302	164.667	92.6521	102.28	207.423	185.099	1.01961	0.00212777	0.0292466
ENSG00000065665	SEC61A2	83.0635	72.4747	45.8126	52.2116	166.299	156.429	79.5924	64.6733	-0.4984	0.224298	1
ENSG00000065802	ASB1	275.063	256.504	273.67	346.404	182.928	218.599	174.862	172.834	-0.436014	0.13431	0.344826
ENSG00000065809	FAM107B	1119.32	1183.75	902.388	754.056	118.785	120.33	132.654	150.533	0.721419	0.00534636	0.050868
ENSG00000065833	ME1	900.082	949.987	1329.77	1082.89	1689.12	1752.8	3071.54	2840.05	0.397585	0.0232742	0.121985
ENSG00000065882	TBC1D1	405.786	392.927	463.551	452.333	249.448	244.67	209.835	190.675	-0.500703	0.0401032	0.170574
ENSG00000065883	CDK13	808.167	797.222	805.941	750.04	201.934	218.599	161.597	161.683	-0.336644	0.145313	0.35915
ENSG00000065911	MTHFD2	2003.06	1850.95	1713.75	1509.62	776.852	756.071	832.103	690.22	0.247762	0.184253	0.410722
ENSG00000065923	SLC9A7	247.148	245.135	248.955	292.686	114.033	152.418	106.123	117.081	-0.402135	0.207238	0.437333
ENSG00000065970	FOXJ2	216.51	184.739	170.592	143.08	220.94	154.423	170.038	127.116	0.0255511	0.94073	0.969123
ENSG00000065978	YBX1	959.316	790.827	972.313	1134.6	327.846	358.983	615.033	504.006	0.433208	0.0581276	0.211028
ENSG00000065989	PDE4A	71.4891	83.8433	64.4994	74.3011	106.906	62.1703	56.6795	53.5227	-0.444691	0.350362	1
ENSG00000066027	PPP2R5A	784.338	866.854	990.397	832.374	199.558	302.83	293.045	317.791	0.129595	0.601607	0.784233
ENSG00000066044	ELAVL1	1315.4	1228.52	1215.84	1079.88	3259.45	2984.17	3468.3	3209.13	0.246208	0.12095	0.323893
ENSG00000066084	DIP2B	1493.78	1601.55	1501.57	1305.29	909.891	982.692	875.517	944.453	0.0842704	0.634704	0.807626
ENSG00000066117	SMARCD1	1218.04	1262.62	1268.89	1350.98	1603.59	1632.47	1779.98	2020.48	0.152963	0.342787	0.579463
ENSG00000066135	KDM4A	171.574	147.792	162.153	158.141	422.874	419.148	441.376	469.439	0.110667	0.655648	0.82127
ENSG00000066136	NFYC	269.616	272.135	323.1	273.609	586.796	519.423	589.708	550.838	-0.0917538	0.684708	0.837534
ENSG00000066230	SLC9A3	12.2553	12.0791	18.6867	20.0814	14.2542	30.0824	36.1784	35.6818	0.00252324	0.997489	1
ENSG00000066248	NGEF	77.6167	67.5009	47.621	71.2889	137.79	192.527	191.745	205.17	0.540023	0.167011	0.389788
ENSG00000066279	ASPM	1546.89	1475.78	1286.97	1060.8	693.703	667.829	595.737	568.679	0.140155	0.463346	0.681582
ENSG00000066322	ELOVL1	717.614	731.852	795.693	966.919	1646.36	1423.9	1971.72	1875.53	0.0435695	0.812912	0.903089
ENSG00000066379	ZNRD1	364.254	346.742	333.347	449.321	541.658	511.401	498.056	398.075	-0.373364	0.142553	0.355946
ENSG00000066382	MPPED2	2.72339	2.84215	14.4671	8.03256	2.37569	4.01099	3.61784	2.23011	-2.16442	0.224296	1
ENSG00000066422	ZBTB11	415.318	453.322	453.907	366.485	242.321	192.527	253.249	246.428	0.290153	0.275658	0.513575
ENSG00000066427	ATXN3	203.574	211.74	203.746	137.055	76.0222	86.2362	108.535	76.9389	0.474012	0.236305	0.469839
ENSG00000066455	GOLGA5	412.594	396.479	458.126	329.335	306.465	360.989	261.69	291.03	-0.233507	0.389328	0.622108
ENSG00000066468	FGFR2	14.9787	17.0529	9.64476	8.53459	11.8785	14.0385	10.8535	16.7259	0.907584	0.374961	1
ENSG00000066557	LRRC40	541.956	583.35	499.117	417.693	762.598	890.439	777.835	797.266	0.225123	0.272949	0.510036
ENSG00000066583	ISOC1	573.955	692.062	570.849	663.188	693.703	567.555	523.381	622.202	-0.0991473	0.66617	0.829371
ENSG00000066629	EML1	147.744	183.318	218.213	183.243	116.409	116.319	83.2103	97.0099	-0.644577	0.0711821	0.236561
ENSG00000066651	TRMT11	296.85	270.004	213.39	148.602	332.597	371.016	323.194	306.641	0.489107	0.0845257	0.261606
ENSG00000066654	THUMPD1	459.573	451.901	411.108	411.669	249.448	218.599	348.518	273.189	0.559264	0.0257327	0.129864
ENSG00000066697	MSANTD3	418.722	390.795	509.967	384.559	64.1437	90.2472	65.1211	66.9034	-0.381007	0.269268	0.505927
ENSG00000066735	KIF26A	437.786	415.664	806.543	908.181	681.824	523.434	818.837	691.335	-0.677895	0.00210686	0.0292038
ENSG00000066739	ATG2B	305.02	304.82	274.273	251.017	247.072	236.648	207.423	198.48	-0.036097	0.890485	0.946277
ENSG00000066777	ARFGEF1	835.401	788.695	659.461	519.606	503.647	601.648	537.852	519.616	0.396323	0.0731107	0.240146
ENSG00000066827	ZFAT	140.936	138.555	154.316	164.165	175.801	212.582	235.159	240.852	0.0996748	0.737981	0.865974
ENSG00000066855	MTFR1	834.04	861.17	954.832	809.782	140.166	126.346	156.773	143.842	0.119427	0.6395	0.810958
ENSG00000066926	FECH	460.254	457.585	599.784	553.744	228.067	250.687	375.049	364.624	0.295246	0.194138	0.422299
ENSG00000066933	MYO9A	405.105	360.952	458.126	460.868	315.967	354.972	239.983	254.233	-0.705698	0.00286586	0.0351372
ENSG00000067057	PFKP	1435.23	1447.36	1270.09	1520.66	2518.24	2667.31	2357.62	2642.68	-0.00666547	0.968567	0.982966
ENSG00000067064	IDI1	1918.63	1725.18	2296.66	1815.36	1603.59	1770.85	2637.4	2417.44	0.408205	0.0275708	0.135401
ENSG00000067066	SP100	241.701	255.083	543.724	483.46	237.569	218.599	612.621	577.599	0.338465	0.150093	0.36529
ENSG00000067082	KLF6	472.509	481.744	730.591	699.334	487.017	409.121	851.398	796.15	0.299155	0.134683	0.345221
ENSG00000067113	PLPP1	89.872	77.4485	82.5833	87.8561	266.078	190.522	271.338	239.737	0.141641	0.671645	0.831513
ENSG00000067141	NEO1	17.0212	14.9213	4.82238	4.51831	14.2542	12.033	10.8535	5.57528	1.09485	0.343315	1
ENSG00000067167	TRAM1	5019.22	5395.81	4707.25	4082.55	1867.3	1997.47	1781.18	1733.91	0.107329	0.489795	0.702697
ENSG00000067177	PHKA1	242.382	238.03	220.624	186.255	204.31	152.418	180.892	147.187	0.126153	0.687233	0.839538
ENSG00000067182	TNFRSF1A	914.38	931.513	605.812	704.355	1439.67	1504.12	822.455	864.169	-0.310398	0.0800317	0.253526
ENSG00000067191	CACNB1	46.2977	41.9216	45.8126	56.7299	54.641	42.1154	25.3249	34.5668	-0.900232	0.124264	1
ENSG00000067208	EVI5	450.041	432.006	444.262	365.481	90.2764	106.291	126.624	103.7	0.344795	0.262536	0.499696
ENSG00000067221	STOML1	20.4255	20.6056	20.4951	26.6078	57.0167	56.1538	44.62	35.6818	-0.700318	0.265771	1
ENSG00000067225	PKM	18717.9	20789.6	20425.8	26751.4	50747.2	45925.8	70931.3	67419.7	0.261153	0.133348	0.343517
ENSG00000067248	DHX29	262.808	292.03	263.423	217.883	361.106	423.159	499.262	367.969	0.347657	0.202567	0.432481
ENSG00000067334	DNTTIP2	847.657	834.17	816.188	651.139	1033.43	854.34	1413.37	1120.63	0.624191	0.00440365	0.0459622
ENSG00000067365	METTL22	97.3614	113.686	104.284	115.468	292.21	244.67	268.926	218.551	-0.197528	0.529728	0.733772
ENSG00000067369	TP53BP1	510.636	516.56	460.537	363.473	886.134	840.302	846.574	757.123	0.213844	0.310698	0.548189
ENSG00000067533	RRP15	533.105	523.665	585.317	427.734	536.907	593.626	806.778	673.494	0.44947	0.0604211	0.215579
ENSG00000067560	RHOA	4648.15	4504.8	5143.67	4656.87	17508.9	30810.4	34954.3	35743.1	0.450379	0.26464	0.50165
ENSG00000067596	DHX8	882.38	876.802	708.89	711.383	734.089	882.417	698.243	630.007	0.0217577	0.90908	0.954315
ENSG00000067606	PRKCZ	66.0423	81.7117	78.9665	94.8846	154.42	212.582	120.595	109.276	-0.919686	0.016613	1
ENSG00000067704	IARS2	1140.42	1166.7	960.86	789.199	453.758	515.412	402.786	419.261	0.159605	0.442249	0.666588
ENSG00000067829	IDH3G	358.126	334.663	470.785	496.512	741.217	782.143	1046.76	977.905	-0.0726076	0.70329	0.848031
ENSG00000067836	ROGDI	25.8722	23.4477	33.1539	31.1262	235.194	230.632	194.157	237.507	-0.487912	0.212678	0.443934
ENSG00000067840	PDZD4	22.468	31.9741	21.0979	18.5753	35.6354	22.0604	4.82378	11.1506	-1.37174	0.117686	1
ENSG00000067900	ROCK1	930.72	866.854	891.538	736.485	427.625	389.066	359.372	325.597	-0.108447	0.619451	0.797507
ENSG00000067955	CBFB	1257.53	1220.7	792.679	633.568	465.636	431.181	320.782	230.817	0.0957649	0.688679	0.840761
ENSG00000067992	PDK3	808.848	779.458	922.281	800.745	192.431	260.714	303.898	322.251	0.340905	0.143181	0.356417
ENSG00000068001	HYAL2	181.787	154.186	157.33	200.814	289.835	236.648	231.542	293.26	-0.0934711	0.763241	0.877773
ENSG00000068024	HDAC4	776.167	718.352	841.506	913.201	719.835	760.082	698.243	667.919	-0.348534	0.0590428	0.213168
ENSG00000068028	RASSF1	512.679	521.534	537.093	666.702	458.509	487.335	437.758	604.361	-0.0798498	0.74627	0.869746
ENSG00000068078	FGFR3	248.51	224.529	50.635	73.2971	441.879	663.818	61.5033	84.7443	-0.992624	0.00524321	0.0506514
ENSG00000068079	IFI35	123.914	110.844	357.459	426.228	230.442	212.582	846.574	848.558	0.198494	0.425971	0.654332
ENSG00000068097	HEATR6	202.212	200.371	161.55	166.676	182.928	164.45	155.567	120.426	-0.0372091	0.90642	0.954315
ENSG00000068120	COASY	1226.89	1325.86	1030.78	1235.01	1677.24	1708.68	1122.74	1061.53	-0.461669	0.00876593	0.068784
ENSG00000068137	PLEKHH3	285.276	307.662	363.487	452.333	648.565	723.983	583.678	723.672	-0.532988	0.0236909	0.123458
ENSG00000068305	MEF2A	654.976	744.642	799.913	736.987	280.332	232.637	382.285	421.491	0.519353	0.0215281	0.116095
ENSG00000068308	OTUD5	622.977	737.537	663.68	794.219	919.394	806.208	1009.38	869.744	0.023301	0.91256	0.956445
ENSG00000068323	TFE3	691.742	660.799	690.806	761.587	1092.82	1070.93	1154.09	1386.02	0.128919	0.490992	0.702938
ENSG00000068354	TBC1D25	212.425	225.951	341.184	391.587	306.465	272.747	334.047	485.05	-0.238247	0.397486	0.630661
ENSG00000068366	ACSL4	795.912	677.141	725.166	599.43	807.736	830.274	957.521	924.382	0.354355	0.0794873	0.25296
ENSG00000068383	INPP5A	516.083	579.087	531.065	529.647	182.928	208.571	202.599	182.869	0.0182557	0.941547	0.96972
ENSG00000068394	GPKOW	330.892	297.004	352.034	436.77	1223.48	1058.9	1320.51	1357.02	-0.0987345	0.631446	0.805014
ENSG00000068400	GRIPAP1	378.552	351.005	338.17	307.245	494.144	531.456	412.434	461.633	-0.0533711	0.811007	0.901706
ENSG00000068438	FTSJ1	690.381	754.59	1015.71	993.025	2123.87	2294.28	3740.84	3781.16	0.29157	0.0555757	0.206085
ENSG00000068489	PRR11	1332.42	1383.41	1167.02	982.482	793.482	667.829	857.428	777.195	0.502257	0.0099177	0.0741369
ENSG00000068615	REEP1	155.914	166.265	180.237	170.692	216.188	258.709	147.125	133.807	-0.885251	0.00346304	0.0390223
ENSG00000068650	ATP11A	1790.63	1769.24	1485.29	1400.68	1444.42	1263.46	930.99	902.081	-0.25819	0.114627	0.314475
ENSG00000068654	POLR1A	640.679	644.456	863.206	789.701	817.239	778.132	760.952	642.273	-0.547823	0.00454571	0.0467819
ENSG00000068697	LAPTM4A	2737.01	2841.43	2900.66	2653.25	6975.04	5711.65	7332.15	7111.83	0.194343	0.219904	0.452497
ENSG00000068724	TTC7A	349.275	372.321	393.024	420.705	529.78	555.522	420.875	435.987	-0.515822	0.0153312	0.0948587
ENSG00000068745	IP6K2	421.445	490.981	376.146	402.13	572.542	471.291	627.092	575.369	0.435833	0.0502771	0.193821
ENSG00000068784	SRBD1	171.574	147.792	150.097	103.921	173.426	196.538	160.391	171.719	0.176722	0.608826	0.790062
ENSG00000068796	KIF2A	654.296	657.246	613.648	482.957	572.542	575.577	555.941	627.777	0.304267	0.163392	0.384187
ENSG00000068878	PSME4	1350.8	1401.18	1206.2	1066.82	1023.92	982.692	1232.48	1300.16	0.613189	0.000292515	0.00804122
ENSG00000068903	SIRT2	204.935	215.293	318.88	338.873	256.575	182.5	264.102	253.118	-0.402192	0.147036	0.361392
ENSG00000068912	ERLEC1	752.338	753.168	733.002	622.021	313.592	268.736	317.164	340.092	0.332274	0.141111	0.353835
ENSG00000068971	PPP2R5B	42.8935	44.7638	62.0882	52.2116	57.0167	38.1044	28.9427	55.7528	-0.532532	0.367087	1
ENSG00000068985	PAGE1	4.76594	4.26322	6.63078	8.53459	7.12708	8.02197	8.44162	13.3807	-0.224534	0.865824	1
ENSG00000069011	PITX1	1007.66	1082.15	1248.39	1699.89	1156.96	968.653	805.572	785	-0.913888	2.30091e-05	0.00129103
ENSG00000069020	MAST4	159.999	146.37	225.446	179.728	71.2708	62.1703	135.066	177.294	0.832494	0.02696	0.13369
ENSG00000069248	NUP133	772.763	741.089	635.349	623.025	874.255	980.686	891.194	921.037	0.231547	0.194226	0.422378
ENSG00000069275	NUCKS1	18619.8	20395.2	16411.2	14518.8	8293.55	8982.61	9722.34	8533.53	0.414348	0.00669938	0.0586339
ENSG00000069329	VPS35	1694.63	1747.92	1230.91	1138.11	2245.03	2300.3	1847.51	1954.69	0.281982	0.0614911	0.217408
ENSG00000069345	DNAJA2	1348.08	1359.26	831.258	708.371	1387.41	1536.21	1092.59	1154.08	0.434414	0.0135628	0.0883454
ENSG00000069399	BCL3	72.17	68.2115	87.4057	101.913	237.569	212.582	173.656	163.913	-0.846893	0.0118226	0.0822348
ENSG00000069424	KCNAB2	293.446	275.688	609.429	678.249	285.083	228.626	434.141	429.297	-0.422973	0.0736357	0.241097
ENSG00000069482	GAL	406.467	508.744	404.477	428.236	1328.01	1165.19	957.521	1208.72	-0.0656042	0.765139	0.878612
ENSG00000069509	FUNDC1	452.084	473.928	378.557	310.258	315.967	308.846	285.809	293.26	0.319574	0.190294	0.417875
ENSG00000069535	MAOB	17.0212	9.94751	24.1119	23.0936	23.7569	40.1099	110.947	69.1335	0.674789	0.319574	1
ENSG00000069702	TGFBR3	455.488	429.164	346.609	329.335	171.05	246.676	178.48	190.675	0.201079	0.458812	0.678936
ENSG00000069849	ATP1B3	2628.08	2594.88	1796.94	1607.52	1876.8	1644.5	1265.04	1086.07	0.0357687	0.835093	0.914828
ENSG00000069869	NEDD4	333.616	325.426	311.044	255.034	292.21	451.236	296.663	200.71	-0.367312	0.241438	0.474762
ENSG00000069943	PIGB	187.914	220.266	195.909	240.475	173.426	98.2692	151.949	180.639	0.208941	0.555286	0.752729
ENSG00000069956	MAPK6	833.359	908.065	945.79	1082.39	133.039	188.516	236.365	214.091	0.252571	0.304438	0.541812
ENSG00000069966	GNB5	396.254	471.796	638.363	640.094	577.294	439.203	783.865	792.805	0.0795371	0.717514	0.855835
ENSG00000069974	RAB27A	174.297	181.897	248.955	210.353	85.525	96.2637	196.569	171.719	0.6478	0.0505129	0.194039
ENSG00000069998	HDHD5	625.7	694.905	628.115	788.195	615.305	643.763	598.149	634.467	-0.133386	0.531356	0.735034
ENSG00000070010	UFD1	719.657	692.773	752.894	903.161	1425.42	1506.13	2107.99	1945.77	0.236231	0.184142	0.410722
ENSG00000070018	LRP6	806.806	916.592	561.808	525.128	247.072	306.841	208.629	171.719	0.115142	0.635487	0.807995
ENSG00000070047	PHRF1	394.892	380.137	475.005	555.753	753.095	860.357	894.812	782.77	-0.358632	0.0848637	0.26219
ENSG00000070061	ELP1	970.209	954.25	805.941	834.382	1156.96	1157.17	1234.89	1105.02	0.245783	0.145335	0.35915
ENSG00000070081	NUCB2	430.977	395.769	466.565	381.044	418.122	326.895	535.44	517.386	0.469538	0.0512099	0.195419
ENSG00000070087	PFN2	1441.36	1374.18	1412.96	1225.47	971.659	986.703	1178.21	1067.11	0.291001	0.0971872	0.284444
ENSG00000070159	PTPN3	378.552	394.348	432.206	477.937	213.812	224.615	215.864	231.932	-0.20689	0.406575	0.638178
ENSG00000070182	SPTB	44.936	55.4218	48.8266	36.1465	125.912	132.363	42.2081	45.7173	-1.31033	0.00645045	1
ENSG00000070214	SLC44A1	474.552	466.112	495.5	405.142	225.691	268.736	207.423	254.233	-0.0377543	0.885681	0.94392
ENSG00000070269	TMEM260	84.4252	96.6329	101.873	96.8927	40.3868	62.1703	44.62	60.2131	-0.113639	0.812377	1
ENSG00000070366	SMG6	206.978	194.687	160.947	159.145	204.31	186.511	166.421	186.214	0.182839	0.537735	0.739694
ENSG00000070367	EXOC5	1362.38	1468.68	1352.08	1173.26	686.576	569.56	648.799	759.354	0.334285	0.0940977	0.280105
ENSG00000070371	CLTCL1	486.126	480.323	470.785	453.839	940.775	984.697	961.139	999.091	0.0894899	0.61882	0.796899
ENSG00000070404	FSTL3	1829.44	1827.5	1103.12	1178.78	769.725	639.752	391.932	337.862	-0.267312	0.161321	0.380628
ENSG00000070413	DGCR2	396.254	392.216	371.323	425.726	470.387	346.95	321.988	362.393	-0.266163	0.284104	0.521149
ENSG00000070423	RNF126	222.638	242.293	239.311	278.629	629.559	585.604	557.147	599.901	-0.227033	0.313814	0.550602
ENSG00000070444	MNT	182.467	174.081	182.045	207.34	213.812	158.434	156.773	157.223	-0.366215	0.241624	0.474994
ENSG00000070476	ZXDC	285.276	316.899	323.1	375.02	774.476	715.961	728.391	666.804	-0.309581	0.146886	0.361349
ENSG00000070495	JMJD6	227.403	233.056	257.395	228.426	506.023	619.698	547.5	518.501	-0.158301	0.497065	0.708043
ENSG00000070501	POLB	217.191	159.871	176.62	152.619	57.0167	98.2692	75.9746	56.8679	-0.046772	0.9114	0.955597
ENSG00000070540	WIPI1	36.085	63.2377	109.106	94.3825	123.536	196.538	218.276	218.551	-0.595851	0.144869	0.358214
ENSG00000070610	GBA2	211.744	205.345	244.133	269.091	180.553	156.429	214.658	201.825	0.0093327	0.974077	0.985141
ENSG00000070614	NDST1	1192.17	1251.25	1062.73	1160.2	848.123	846.318	530.616	524.077	-0.548114	0.00182513	0.0269396
ENSG00000070669	ASNS	3.40424	4.26322	4.21958	7.02849	950.278	916.511	1179.42	1202.03	-0.234219	0.682295	0.836104
ENSG00000070718	AP3M2	91.9146	88.817	81.3777	95.3866	64.1437	126.346	112.153	99.24	0.1638	0.706002	1
ENSG00000070729	CNGB1	8.17018	3.55268	7.83637	14.057	2.37569	4.01099	13.2654	11.1506	1.00844	0.492376	1
ENSG00000070756	PABPC1	3936.67	3905.82	4167.14	3825.51	4423.54	4002.97	4142.42	3571.53	-0.154373	0.317779	0.554827
ENSG00000070759	TESK2	22.468	13.5002	10.2476	21.0855	11.8785	8.02197	8.44162	13.3807	0.343759	0.751729	1
ENSG00000070761	CFAP20	459.573	529.35	407.491	455.848	622.432	461.264	560.765	526.307	0.204018	0.383417	0.617209
ENSG00000070770	CSNK2A2	1326.29	1389.81	824.025	666.702	1185.47	990.714	1132.38	1100.56	0.905902	3.23249e-06	0.00031852
ENSG00000070778	PTPN21	162.723	175.502	197.115	200.814	92.6521	56.1538	89.24	71.3636	-0.110173	0.774625	0.882086
ENSG00000070785	EIF2B3	471.828	417.795	425.575	436.268	489.393	503.379	741.657	642.273	0.523834	0.0135182	0.0883454
ENSG00000070814	TCOF1	614.125	474.638	523.831	571.316	871.88	1018.79	662.064	838.523	-0.342675	0.139739	0.352337
ENSG00000070831	CDC42	1288.17	1287.49	1282.75	1198.86	541.658	491.346	876.723	661.229	0.62883	0.00232009	0.0311066
ENSG00000070882	OSBPL3	522.892	515.849	531.668	456.852	394.365	354.972	296.663	354.588	-0.126243	0.588947	0.776341
ENSG00000070915	SLC12A3	1234.38	1295.31	998.836	1127.07	2413.71	2069.67	1408.55	1365.94	-0.440986	0.00963347	0.0730697
ENSG00000070950	RAD18	600.509	598.272	673.928	565.793	544.034	617.692	1021.44	1105.02	0.822688	4.34707e-05	0.00201193
ENSG00000070961	ATP2B1	1368.51	1384.84	1165.21	899.144	871.88	816.236	905.666	871.974	0.491892	0.0130674	0.0866359
ENSG00000071051	NCK2	96.6805	101.607	91.0225	113.962	45.1382	20.0549	22.913	34.5668	-0.197128	0.723727	1
ENSG00000071054	MAP4K4	1672.16	1718.79	1314.1	1373.07	1052.43	1411.87	836.927	941.108	-0.138189	0.476402	0.690392
ENSG00000071073	MGAT4A	160.68	194.687	92.2281	84.3418	42.7625	32.0879	24.1189	16.7259	0.140532	0.78625	1
ENSG00000071082	RPL31	4775.47	5373.08	5045.42	6501.85	13743.4	10871.8	17167.8	15286.3	0.212626	0.274201	0.511673
ENSG00000071127	WDR1	3539.05	3632.26	3144.8	3178.38	6963.16	6415.57	6237.15	6476.25	0.10837	0.414883	0.645068
ENSG00000071189	SNX13	443.232	397.19	477.416	433.256	194.807	252.692	218.276	172.834	-0.318221	0.23909	0.472755
ENSG00000071205	ARHGAP10	266.212	291.32	271.862	219.891	178.177	180.494	182.098	175.064	0.175982	0.54728	0.746101
ENSG00000071243	ING3	330.892	271.425	277.287	225.916	282.708	200.549	342.489	285.455	0.645509	0.0297231	0.141155
ENSG00000071462	BUD23	753.019	746.774	916.855	945.332	1183.1	1131.1	1565.32	1652.51	0.164065	0.312475	0.549431
ENSG00000071537	SEL1L	667.232	658.667	589.536	462.374	567.791	515.412	700.655	583.175	0.581481	0.0103528	0.0757236
ENSG00000071539	TRIP13	1761.36	1725.89	1664.32	1571.87	1035.8	1052.88	1076.91	956.719	0.0686395	0.675676	0.833343
ENSG00000071553	ATP6AP1	1171.74	1134.73	1192.94	1365.03	3884.26	3792.39	3824.06	4366.56	-0.0560863	0.72561	0.858367
ENSG00000071564	TCF3	575.317	558.482	597.373	656.662	1050.06	832.28	715.126	630.007	-0.628317	0.00239041	0.0316353
ENSG00000071626	DAZAP1	1053.27	953.54	1074.79	894.124	1850.67	1929.28	2209.29	2187.74	0.246378	0.154673	0.372049
ENSG00000071655	MBD3	403.062	396.479	505.747	545.712	615.305	603.654	571.618	534.112	-0.536399	0.00758582	0.0628978
ENSG00000071794	HLTF	813.614	733.273	551.56	368.494	598.675	776.126	520.969	504.006	0.325088	0.2127	0.443934
ENSG00000071859	FAM50A	289.361	290.609	415.93	433.758	1121.33	1141.13	1402.52	1410.55	-0.237464	0.179229	0.403474
ENSG00000071889	FAM3A	367.658	425.611	312.852	405.644	4041.06	3329.12	3590.1	2733	-0.0802596	0.720759	0.856557
ENSG00000071894	CPSF1	524.253	574.824	651.022	809.28	2691.66	2641.24	2601.23	2331.58	-0.524127	0.00406669	0.0435481
ENSG00000071967	CYBRD1	454.807	485.296	564.821	507.055	187.68	190.522	305.104	345.668	0.594725	0.0148028	0.0929071
ENSG00000071994	PDCD2	319.999	304.11	442.454	383.555	306.465	280.769	430.523	430.412	0.151143	0.522599	0.728001
ENSG00000072042	RDH11	718.976	716.221	591.947	487.978	330.221	288.791	435.347	370.199	0.793836	0.000677797	0.0136091
ENSG00000072062	PRKACA	571.913	657.957	881.29	746.024	1361.27	1395.82	1716.06	1732.8	-0.0806053	0.658092	0.823109
ENSG00000072071	ADGRL1	221.957	245.846	352.637	406.146	418.122	423.159	274.956	294.375	-1.26226	2.04529e-07	3.64239e-05
ENSG00000072110	ACTN1	1062.12	938.618	1104.93	968.425	3304.59	3154.64	4472.85	3824.64	0.310802	0.0706786	0.235226
ENSG00000072121	ZFYVE26	384.679	422.059	402.669	461.872	420.498	379.038	387.109	399.19	-0.122691	0.590635	0.777319
ENSG00000072134	EPN2	194.723	232.345	197.115	198.806	133.039	82.2252	98.8876	120.426	0.151704	0.67137	0.831297
ENSG00000072135	PTPN18	240.34	233.766	265.231	312.266	163.923	124.341	198.981	229.702	0.296254	0.323595	0.560205
ENSG00000072163	LIMS2	25.8722	35.5268	29.5371	43.677	40.3868	28.0769	20.5011	41.2571	-0.392232	0.579999	1
ENSG00000072195	SPEG	68.0849	98.7645	50.0322	56.7299	168.674	112.308	69.9449	111.506	0.0206584	0.964349	1
ENSG00000072210	ALDH3A2	1806.29	1776.34	3516.12	3239.13	327.846	344.945	729.597	704.716	0.17537	0.316232	0.553069
ENSG00000072274	TFRC	12009.5	11192.4	9038.35	7831.74	10510.1	10057.6	10398.9	9708.8	0.427346	0.00323337	0.0378396
ENSG00000072310	SREBF1	1235.06	1290.33	1599.22	1792.77	2385.2	2232.11	2327.48	2257.99	-0.435567	0.00500443	0.0493912
ENSG00000072364	AFF4	1366.46	1426.05	1259.24	980.474	432.376	499.368	408.816	423.722	0.153877	0.473569	0.688604
ENSG00000072401	UBE2D1	217.872	245.846	196.512	171.194	28.5083	46.1264	78.3865	81.3991	1.41338	0.000616579	0.0128525
ENSG00000072415	MPP5	1674.21	1855.92	1236.34	1069.84	764.974	643.763	728.391	618.856	0.552391	0.00563653	0.0524114
ENSG00000072422	RHOBTB1	237.616	208.187	189.278	213.365	99.7792	122.335	103.711	118.196	0.139754	0.677461	0.833814
ENSG00000072501	SMC1A	1975.82	1842.42	1875.3	1566.35	1496.69	1393.82	1802.89	1496.41	0.341456	0.0654503	0.226654
ENSG00000072506	HSD17B10	1692.59	1773.5	1706.52	2232.55	7678.24	7157.61	8823.91	8759.89	0.0600565	0.727733	0.85939
ENSG00000072518	MARK2	422.126	470.375	392.421	487.476	394.365	433.187	313.546	309.986	-0.391491	0.103015	0.295487
ENSG00000072571	HMMR	311.148	268.583	169.989	127.517	311.216	320.879	202.599	196.25	0.301314	0.297218	0.534102
ENSG00000072609	CHFR	36.085	30.5531	56.0602	41.6689	38.0111	52.1428	66.327	64.6733	-0.0185272	0.973546	1
ENSG00000072682	P4HA2	195.404	190.424	155.522	150.61	301.713	282.775	326.811	292.145	0.417785	0.11642	0.316953
ENSG00000072736	NFATC3	617.53	662.22	439.44	455.848	449.006	391.071	295.457	254.233	-0.0951454	0.671304	0.831297
ENSG00000072756	TRNT1	413.956	404.295	309.235	245.495	420.498	362.994	424.493	439.332	0.707107	0.00356243	0.0395102
ENSG00000072778	ACADVL	1271.83	1413.97	1300.23	1575.89	4392.66	4678.82	4091.78	4408.93	-0.193559	0.248384	0.482285
ENSG00000072786	STK10	217.872	228.082	178.428	171.194	513.15	569.56	276.162	294.375	-0.57395	0.0177779	0.103435
ENSG00000072803	FBXW11	1432.51	1564.6	1366.54	1357	399.117	427.17	397.962	384.695	0.0575249	0.758345	0.875351
ENSG00000072818	ACAP1	2.04255	4.26322	5.42518	12.0488	4.75139	4.01099	13.2654	13.3807	0.127495	0.93118	1
ENSG00000072840	EVC	228.765	230.924	269.451	300.719	171.05	198.544	143.508	190.675	-0.458312	0.125464	0.331198
ENSG00000072849	DERL2	484.764	508.744	484.649	467.394	468.012	559.533	552.323	626.662	0.257109	0.22583	0.458569
ENSG00000072864	NDE1	411.913	510.876	424.37	544.708	444.255	487.335	338.871	370.199	-0.467127	0.0625015	0.219559
ENSG00000072954	TMEM38A	52.4253	67.5009	103.078	97.3947	45.1382	28.0769	62.7092	34.5668	-0.32127	0.563245	1
ENSG00000072958	AP1M1	459.573	449.769	593.153	627.543	1553.7	1518.16	1677.47	1687.08	-0.293656	0.0736016	0.241081
ENSG00000073008	PVR	755.742	688.51	535.284	631.56	617.68	531.456	535.44	443.793	0.0775918	0.727063	0.859115
ENSG00000073050	XRCC1	144.34	144.949	149.494	144.586	323.094	272.747	376.255	353.473	0.272667	0.311101	0.548382
ENSG00000073060	SCARB1	1290.89	1241.31	1192.94	1349.97	3527.91	3186.73	3141.49	3154.5	-0.0988389	0.524538	0.730039
ENSG00000073111	MCM2	2194.38	2459.17	2077.84	2281.25	4568.46	4993.68	5523.23	5112.53	0.246939	0.107822	0.303637
ENSG00000073146	MOV10L1	8.85103	11.3686	1.2056	5.02035	33.2597	16.0439	14.4714	7.8054	0.523986	0.65301	1
ENSG00000073150	PANX2	43.5743	44.0533	94.0364	130.027	92.6521	114.313	153.155	130.462	-0.909346	0.0289353	1
ENSG00000073169	SELENOO	166.808	143.528	188.073	236.458	465.636	567.555	498.056	448.253	-0.584036	0.0263031	0.131467
ENSG00000073350	LLGL2	167.489	170.529	164.564	198.806	351.603	365	342.489	401.42	-0.0526713	0.843127	0.920184
ENSG00000073417	PDE8A	672.678	756.721	772.184	756.566	235.194	252.692	249.631	226.357	-0.135891	0.549751	0.748099
ENSG00000073464	CLCN4	119.149	106.58	86.8029	110.95	61.768	98.2692	44.62	56.8679	-0.477717	0.293159	1
ENSG00000073536	NLE1	441.19	493.112	391.216	578.344	422.874	421.154	516.145	404.766	0.0695468	0.799778	0.895297
ENSG00000073578	SDHA	152.51	144.949	122.971	120.99	753.095	639.752	793.513	706.946	0.396009	0.0894936	0.271832
ENSG00000073584	SMARCE1	57.8721	62.5272	90.4197	48.1953	334.973	391.071	393.138	385.81	-0.0937588	0.790814	0.89056
ENSG00000073614	KDM5A	907.571	959.935	550.354	479.443	717.46	703.928	381.079	360.163	-0.0796099	0.689575	0.841
ENSG00000073670	ADAM11	26.5531	24.8688	43.4014	36.6485	104.531	48.1318	80.7984	94.7798	-0.417001	0.449362	1
ENSG00000073711	PPP2R3A	95.9997	99.4751	193.498	153.623	73.6465	58.1593	153.155	158.338	0.422852	0.271077	0.507929
ENSG00000073712	FERMT2	2424.5	2285.8	1825.87	1501.08	2012.21	1989.45	1767.92	1541.01	0.227746	0.195628	0.423881
ENSG00000073792	IGF2BP2	74.2125	85.2644	14.4671	15.061	28.5083	34.0934	9.64757	7.8054	0.57978	0.429936	1
ENSG00000073803	MAP3K13	178.382	194.687	242.927	195.794	14.2542	8.02197	15.6773	15.6108	0.287653	0.650139	1
ENSG00000073910	FRY	70.8083	53.2902	75.3497	82.8357	85.525	56.1538	86.8281	66.9034	-0.223056	0.640358	1
ENSG00000073921	PICALM	1023.32	1027.44	1173.04	952.36	681.824	834.285	768.188	822.912	0.016042	0.937187	0.966287
ENSG00000073969	NSF	447.318	415.664	423.164	345.4	237.569	256.703	207.423	229.702	-0.00965758	0.970408	0.984027
ENSG00000074047	GLI2	92.5954	87.396	154.919	135.047	173.426	158.434	83.2103	141.612	-1.24258	0.00128106	0.0205371
ENSG00000074054	CLASP1	779.572	810.011	618.47	619.009	985.913	1026.81	993.7	916.577	0.284751	0.102401	0.294413
ENSG00000074071	MRPS34	1527.82	1777.05	1601.03	2439.89	874.255	1042.86	973.199	997.976	-0.252179	0.29281	0.5301
ENSG00000074201	CLNS1A	600.509	603.245	447.879	502.035	1560.83	1534.2	1333.78	1487.49	0.207425	0.237743	0.471343
ENSG00000074219	TEAD2	251.233	256.504	152.508	159.145	304.089	284.78	120.595	176.179	-0.280314	0.350715	0.587658
ENSG00000074266	EED	305.701	283.504	265.834	263.568	444.255	519.423	504.085	530.767	0.254729	0.258033	0.494458
ENSG00000074319	TSG101	655.657	690.641	875.262	813.296	1401.66	1343.68	2639.82	2832.24	0.669441	3.40074e-05	0.00169896
ENSG00000074356	NCBP3	650.21	649.43	640.774	583.364	541.658	671.84	557.147	674.609	0.105701	0.624003	0.800227
ENSG00000074370	ATP2A3	33.3616	24.8688	20.4951	31.6282	21.3812	10.0275	27.7368	8.92045	0.393052	0.665221	1
ENSG00000074416	MGLL	388.084	430.585	612.443	657.164	270.829	226.621	300.281	317.791	-0.314796	0.183376	0.409658
ENSG00000074527	NTN4	115.744	93.7908	76.5553	71.791	144.917	138.379	83.2103	91.4346	-0.196019	0.61112	1
ENSG00000074582	BCS1L	283.914	304.82	259.203	328.331	232.818	222.61	307.516	355.703	0.545136	0.0450876	0.182219
ENSG00000074590	NUAK1	546.721	552.087	552.766	578.344	294.586	352.967	252.043	254.233	-0.40185	0.0749984	0.243901
ENSG00000074603	DPP8	784.338	697.747	731.194	610.976	753.095	778.132	828.485	740.398	0.178364	0.379034	0.613225
ENSG00000074621	SLC24A1	36.085	37.6584	21.7007	23.5956	7.12708	52.1428	10.8535	22.3011	-0.160645	0.855092	1
ENSG00000074657	ZNF532	334.297	316.899	460.537	456.852	140.166	134.368	138.684	128.232	-0.534322	0.0541308	0.202115
ENSG00000074695	LMAN1	2425.18	2376.74	1964.52	1617.05	2090.61	1979.42	2101.96	1954.69	0.419205	0.0127055	0.0858068
ENSG00000074696	HACD3	2772.42	2818.7	2228.54	2260.66	3506.52	3706.15	4032.68	3802.34	0.435472	0.00148953	0.0229443
ENSG00000074755	ZZEF1	603.913	520.823	677.545	660.176	757.846	864.368	706.684	647.848	-0.512368	0.00994956	0.0741369
ENSG00000074800	ENO1	27152.2	28305.6	29924.1	36288.1	47504.4	47367.8	63611.2	62778.8	0.158079	0.27968	0.517476
ENSG00000074842	MYDGF	697.87	672.878	689.601	824.843	1194.97	1014.78	1016.61	1049.27	-0.239758	0.214857	0.446842
ENSG00000074855	ANO8	91.2337	109.423	104.284	135.549	320.719	409.121	265.308	235.277	-0.809866	0.00984183	0.0740266
ENSG00000074935	TUBE1	86.4678	61.1061	112.723	83.3378	90.2764	94.2582	78.3865	64.6733	-0.776073	0.0863201	1
ENSG00000074964	ARHGEF10L	151.829	156.318	244.133	277.123	247.072	228.626	256.867	280.994	-0.579881	0.0350622	0.156238
ENSG00000075089	ACTR6	273.02	273.556	223.638	218.887	194.807	154.423	300.281	216.321	0.873906	0.00366583	0.0403094
ENSG00000075131	TIPIN	285.276	285.636	216.404	177.72	294.586	344.945	572.824	489.51	1.26506	7.3174e-07	0.000100873
ENSG00000075142	SRI	1220.08	1202.23	1043.44	1088.41	1225.86	1097.01	1437.49	1480.8	0.515128	0.00152529	0.0233992
ENSG00000075151	EIF4G3	661.104	667.904	608.826	545.712	990.664	1000.74	806.778	773.849	-0.129726	0.474833	0.689358
ENSG00000075188	NUP37	430.977	423.48	345.403	303.229	1489.56	1251.43	833.309	762.699	-0.379696	0.0577018	0.210347
ENSG00000075218	GTSE1	857.869	952.119	760.128	921.736	1487.18	1664.56	1321.72	1236.6	-0.197464	0.293258	0.530325
ENSG00000075223	SEMA3C	1525.1	1524.1	783.637	690.298	1066.69	856.346	675.33	580.945	0.437358	0.0279255	0.136445
ENSG00000075234	TTC38	336.339	354.558	378.557	432.754	574.918	631.731	803.16	733.707	0.113715	0.587686	0.775129
ENSG00000075239	ACAT1	458.892	448.348	452.098	416.187	572.542	545.494	864.663	840.753	0.674269	0.000572992	0.0122558
ENSG00000075240	GRAMD4	79.6593	66.7904	62.691	61.7503	61.768	92.2527	32.5605	33.4517	-0.996217	0.047827	1
ENSG00000075275	CELSR1	377.19	380.137	350.828	403.636	574.918	407.115	355.754	287.685	-0.601498	0.0214515	0.115994
ENSG00000075292	ZNF638	693.104	615.324	689.601	531.655	446.631	487.335	461.877	466.094	0.0901123	0.695692	0.843761
ENSG00000075303	SLC25A40	335.658	333.242	374.94	318.29	182.928	130.357	267.72	275.419	0.754244	0.00693708	0.0600091
ENSG00000075336	TIMM21	572.594	656.536	543.121	552.74	681.824	471.291	541.47	544.148	0.0840122	0.718499	0.856348
ENSG00000075391	RASAL2	480.679	454.743	330.333	250.013	327.846	367.005	201.393	218.551	-0.0369351	0.888881	0.945467
ENSG00000075399	VPS9D1	44.2552	63.2377	51.2378	73.7991	251.824	220.604	154.361	154.993	-0.834544	0.0310883	0.145529
ENSG00000075407	ZNF37A	132.765	137.844	212.185	151.112	30.884	22.0604	34.9724	47.9474	0.242971	0.632518	1
ENSG00000075413	MARK3	857.188	842.696	752.292	722.93	330.221	373.022	332.841	490.625	0.431892	0.0753602	0.244786
ENSG00000075415	SLC25A3	5403.21	5244.47	6128.04	5687.55	9279.46	9141.04	8890.23	8862.47	-0.203242	0.113105	0.311761
ENSG00000075420	FNDC3B	548.083	565.587	500.322	412.673	337.349	322.884	279.779	280.994	0.0535049	0.819987	0.907013
ENSG00000075426	FOSL2	836.082	817.827	995.822	958.384	596.299	435.192	568.001	641.158	-0.00443748	0.983263	0.990274
ENSG00000075461	CACNG4	25.8722	36.9479	2.41119	2.51017	2.37569	10.0275	6.02973	1.11506	2.81017	0.0439603	1
ENSG00000075539	FRYL	272.339	276.399	322.497	279.633	185.304	188.516	217.07	170.604	-0.0829071	0.772195	0.881152
ENSG00000075568	TMEM131	302.297	344.61	295.974	239.973	194.807	176.483	214.658	212.976	0.479473	0.0920423	0.276498
ENSG00000075618	FSCN1	4025.18	4177.95	3816.92	4692.02	7659.24	7326.07	6565.17	7063.88	-0.189789	0.232031	0.464808
ENSG00000075624	ACTB	25228.2	25550.2	24351.2	29251.1	58774.7	55261.4	79781.8	82034.7	0.426768	0.00338887	0.0387394
ENSG00000075643	MOCOS	930.72	916.592	1020.54	1018.63	914.642	940.577	1196.3	1130.67	0.183585	0.267396	0.504899
ENSG00000075651	PLD1	138.212	117.238	121.765	106.431	109.282	110.302	121.801	110.391	0.244248	0.506772	1
ENSG00000075702	WDR62	614.806	625.272	829.45	899.646	1503.81	1315.6	1542.41	1614.6	-0.315173	0.0661425	0.227772
ENSG00000075711	DLG1	829.274	915.171	881.893	729.959	843.371	948.599	704.273	724.787	-0.213123	0.282342	0.519412
ENSG00000075785	RAB7A	2054.12	2037.82	2487.75	2416.8	2107.24	2113.79	3468.3	3590.48	0.480633	0.000512134	0.0114943
ENSG00000075790	BCAP29	6.12764	4.26322	0.602798	5.52238	230.442	262.72	320.782	288.8	0.980232	0.132038	0.341523
ENSG00000075826	SEC31B	14.2978	5.68429	9.64476	10.5427	4.75139	36.0989	9.64757	2.23011	-1.8335	0.158481	1
ENSG00000075856	SART3	651.572	568.429	782.431	687.788	983.537	1137.11	1150.47	1101.68	-0.183343	0.341082	0.5779
ENSG00000075914	EXOSC7	377.871	386.532	326.114	339.376	750.719	699.917	668.094	577.599	-0.0199345	0.923184	0.960627
ENSG00000075945	KIFAP3	179.063	155.607	180.237	167.178	494.144	451.236	559.559	489.51	0.0989371	0.687783	0.840065
ENSG00000075975	MKRN2	717.614	741.8	679.956	772.13	705.581	732.005	839.338	877.55	0.262023	0.159281	0.377969
ENSG00000076003	MCM6	2129.69	2071.21	1790.31	1736.54	3893.76	3826.48	3935	3609.44	0.219216	0.118687	0.320357
ENSG00000076043	REXO2	452.764	484.586	461.14	451.831	1292.38	1179.23	1494.17	1797.47	0.452938	0.0166086	0.0994088
ENSG00000076053	RBM7	224.68	196.819	262.82	208.344	28.5083	28.0769	38.5903	41.2571	0.339528	0.461934	0.680643
ENSG00000076067	RBMS2	354.722	354.558	581.7	533.663	163.923	114.313	202.599	195.135	-0.124904	0.646282	0.815518
ENSG00000076108	BAZ2A	1121.36	1116.96	1160.99	1269.65	1228.23	1273.49	1027.47	1154.08	-0.316903	0.0611458	0.216749
ENSG00000076201	PTPN23	247.148	207.477	330.936	328.331	909.891	808.214	724.774	743.743	-0.76005	0.000304675	0.0082102
ENSG00000076242	MLH1	349.275	295.583	346.609	291.682	239.945	310.852	295.457	315.561	0.160728	0.55097	0.749012
ENSG00000076248	UNG	1056	1036.67	769.17	745.02	1140.33	1133.1	1028.67	1019.16	0.316362	0.0536868	0.201006
ENSG00000076321	KLHL20	136.851	135.712	137.438	145.088	187.68	168.461	177.274	217.436	0.100123	0.751693	0.871242
ENSG00000076351	SLC46A1	265.531	248.688	234.488	251.519	548.785	411.126	261.69	306.641	-0.669656	0.0104228	0.0760721
ENSG00000076356	PLXNA2	130.042	152.765	75.9525	82.8357	135.415	140.385	61.5033	73.5937	-0.19737	0.607368	1
ENSG00000076382	SPAG5	1642.21	1607.94	1373.17	1353.49	2311.55	2009.5	2121.26	1982.57	0.180235	0.250637	0.485051
ENSG00000076513	ANKRD13A	492.934	496.665	383.379	333.351	261.326	360.989	185.716	224.126	-0.141413	0.594139	0.779499
ENSG00000076554	TPD52	1305.19	1271.15	1408.14	948.846	73.6465	46.1264	55.4735	54.6378	0.0280597	0.935476	0.966113
ENSG00000076555	ACACB	173.616	162.002	139.246	141.072	111.658	196.538	59.0914	73.5937	-0.965309	0.0126229	0.0856376
ENSG00000076604	TRAF4	921.869	944.303	743.852	989.511	586.796	551.511	367.814	399.19	-0.46263	0.0383841	0.165235
ENSG00000076641	PAG1	13.617	5.68429	83.1861	78.3174	14.2542	4.01099	61.5033	61.3281	-0.253895	0.751968	1
ENSG00000076650	GPATCH1	156.595	129.318	130.807	170.19	242.321	242.665	220.688	231.932	-0.175862	0.571373	0.763322
ENSG00000076662	ICAM3	37.4467	31.9741	51.2378	67.2727	95.0278	104.286	65.1211	118.196	-0.892847	0.0761983	1
ENSG00000076685	NT5C2	966.124	1013.22	991.602	943.825	1104.7	1247.42	1538.79	1557.73	0.427489	0.00998632	0.0742924
ENSG00000076706	MCAM	1186.72	1278.97	827.039	930.773	3249.95	2803.68	1902.98	1825.35	-0.21104	0.209066	0.440048
ENSG00000076770	MBNL3	2909.95	2925.28	2732.48	2269.2	344.476	266.731	419.669	361.278	0.582593	0.00512925	0.0500247
ENSG00000076826	CAMSAP3	26.5531	28.4215	20.4951	23.5956	152.044	94.2582	79.5924	64.6733	-0.450455	0.388903	1
ENSG00000076864	RAP1GAP	155.233	142.107	240.516	275.617	163.923	116.319	160.391	188.445	-0.469534	0.148647	0.364258
ENSG00000076924	XAB2	389.445	371.61	494.294	642.103	1406.41	1285.52	1859.57	1807.51	-0.133233	0.50213	0.710931
ENSG00000076928	ARHGEF1	452.084	498.796	482.238	596.919	907.515	1137.11	880.341	879.78	-0.402746	0.0618017	0.218224
ENSG00000076944	STXBP2	56.5104	30.5531	51.2378	67.2727	237.569	272.747	336.459	380.234	0.0419653	0.909918	0.95479
ENSG00000076984	MAP2K7	269.616	307.662	383.379	406.648	871.88	918.516	1272.27	1296.81	0.0663945	0.72709	0.859115
ENSG00000077044	DGKD	1443.4	1416.81	1957.28	1954.42	1777.02	1694.64	1784.8	1650.28	-0.466596	0.00194349	0.02803
ENSG00000077063	CTTNBP2	23.1489	29.132	19.8923	6.52645	21.3812	16.0439	4.82378	5.57528	-0.840812	0.431791	1
ENSG00000077097	TOP2B	1849.18	1750.76	1539.55	1292.24	1860.17	1985.44	2756.79	2940.4	0.913538	3.85484e-08	9.28789e-06
ENSG00000077147	TM9SF3	2020.08	2037.11	1843.36	1525.68	1534.7	1560.27	1738.97	1612.37	0.383169	0.0243049	0.125145
ENSG00000077150	NFKB2	334.978	327.557	586.522	668.71	779.228	719.972	1076.91	1203.15	-0.316116	0.107805	0.303637
ENSG00000077152	UBE2T	876.933	803.617	640.171	571.316	1522.82	1472.03	1476.08	1333.61	0.381222	0.0299537	0.142085
ENSG00000077157	PPP1R12B	277.105	326.136	334.553	322.306	154.42	200.549	208.629	156.108	-0.093021	0.755622	0.873562
ENSG00000077232	DNAJC10	1511.48	1461.57	1309.88	1083.89	605.802	655.796	570.413	548.608	0.138614	0.471184	0.687314
ENSG00000077235	GTF3C1	750.976	738.247	453.907	448.819	1499.06	1546.24	771.806	745.973	-0.282839	0.0966189	0.283794
ENSG00000077238	IL4R	29.9573	34.1057	31.3455	28.1139	28.5083	24.0659	57.8854	36.7969	0.9597	0.150588	1
ENSG00000077254	USP33	674.721	636.641	765.553	567.299	489.393	611.676	652.417	768.274	0.34277	0.154653	0.372049
ENSG00000077312	SNRPA	517.445	542.85	590.139	599.932	1917.19	2031.57	2174.32	2081.81	-0.0594964	0.709001	0.850491
ENSG00000077348	EXOSC5	311.148	284.925	317.674	408.656	522.653	543.489	698.243	624.432	0.0230284	0.921746	0.960191
ENSG00000077380	DYNC1I2	345.19	339.636	374.337	299.213	334.973	387.06	383.491	374.659	0.0930731	0.706067	0.849229
ENSG00000077420	APBB1IP	15.6595	11.3686	6.02798	2.51017	76.0222	74.2033	9.64757	6.69034	-1.51106	0.0872758	1
ENSG00000077454	LRCH4	46.9786	45.4743	37.9763	55.7259	135.415	232.637	129.036	112.621	-0.641103	0.150782	1
ENSG00000077458	FAM76B	148.425	139.976	160.947	124.505	61.768	88.2417	53.0616	73.5937	-0.234392	0.579102	1
ENSG00000077463	SIRT6	124.595	88.817	145.274	156.133	275.581	164.45	349.724	311.101	0.0980873	0.776489	0.882775
ENSG00000077514	POLD3	194.042	245.846	236.297	220.895	118.785	128.352	224.306	179.524	0.648849	0.0435821	0.17896
ENSG00000077549	CAPZB	911.656	844.117	1109.75	891.614	3043.26	2913.98	3592.51	3482.32	0.0606516	0.724392	0.857801
ENSG00000077585	GPR137B	14.2978	17.7634	11.4532	18.0733	21.3812	6.01648	13.2654	7.8054	-0.23854	0.822678	1
ENSG00000077684	JADE1	844.933	865.433	960.257	816.309	646.189	798.186	607.797	656.768	-0.248884	0.222389	0.455133
ENSG00000077713	SLC25A43	258.722	234.477	352.637	300.719	197.183	180.494	242.395	235.277	-0.0630418	0.819088	0.906707
ENSG00000077721	UBE2A	1155.4	1188.73	1292.4	1177.77	921.769	705.934	1234.89	1145.16	0.476897	0.0126722	0.0857729
ENSG00000077782	FGFR1	98.7231	125.054	58.4714	68.2767	95.0278	104.286	48.2378	24.5312	-0.646217	0.182507	1
ENSG00000077942	FBLN1	2333.27	2320.61	1514.83	1583.92	10020.7	8691.81	4855.14	5267.53	-0.299367	0.0434284	0.178769
ENSG00000078018	MAP2	12.9361	8.52644	139.246	125.509	7.12708	12.033	132.654	91.4346	-0.10043	0.88647	1
ENSG00000078043	PIAS2	347.233	395.058	413.519	378.032	180.553	152.418	206.217	166.143	0.0721332	0.796825	0.893409
ENSG00000078061	ARAF	1098.21	1157.46	1274.92	1689.85	2123.87	2167.94	2176.73	2173.25	-0.375987	0.0445551	0.181133
ENSG00000078070	MCCC1	134.127	141.397	121.765	87.3541	54.641	90.2472	84.4162	69.1335	0.468445	0.285585	1
ENSG00000078114	NEBL	109.617	87.396	112.12	110.95	2.37569	14.0385	15.6773	15.6108	0.680089	0.353938	1
ENSG00000078124	ACER3	276.425	288.478	286.932	279.633	73.6465	54.1483	114.565	66.9034	0.507689	0.17771	0.401822
ENSG00000078140	UBE2K	1243.91	1305.26	1289.38	1017.62	282.708	336.923	517.351	564.219	0.944196	1.76543e-05	0.00107129
ENSG00000078142	PIK3C3	354.722	302.688	283.315	248.005	368.233	350.961	387.109	365.739	0.375647	0.125769	0.331623
ENSG00000078177	N4BP2	307.063	311.925	202.54	144.586	57.0167	78.2143	67.533	49.0625	0.608102	0.127406	0.3342
ENSG00000078237	TIGAR	34.0424	29.8425	40.3874	36.1465	306.465	220.604	201.393	188.445	-0.687015	0.0741144	0.242083
ENSG00000078246	TULP3	346.552	384.4	253.778	239.973	235.194	158.434	166.421	151.648	0.268088	0.362213	0.597512
ENSG00000078269	SYNJ2	310.467	315.478	390.613	409.158	323.094	244.67	331.635	210.746	-0.417067	0.159053	0.377781
ENSG00000078304	PPP2R5C	1127.49	1180.91	1434.66	1289.23	570.167	667.829	729.597	840.753	0.102155	0.592724	0.778565
ENSG00000078369	GNB1	6198.45	6557.54	6557.23	6402.95	5319.18	5240.35	5207.28	5826.17	0.0406595	0.76781	0.880141
ENSG00000078401	EDN1	162.723	136.423	98.8588	111.954	68.8951	156.429	102.505	60.2131	0.0159616	0.972748	1
ENSG00000078403	MLLT10	394.892	403.585	479.827	475.427	173.426	260.714	209.835	176.179	-0.440289	0.105602	0.299341
ENSG00000078487	ZCWPW1	3.40424	4.97375	12.6588	7.53052	9.50278	6.01648	9.64757	14.4957	-0.610106	0.638937	1
ENSG00000078618	NRDC	1865.53	1750.76	1710.14	1549.28	2309.17	2821.73	2314.21	2115.26	-0.0633864	0.713436	0.853581
ENSG00000078668	VDAC3	1171.74	1143.96	1106.13	1062.31	1102.32	1090.99	1466.43	1426.16	0.494397	0.00183355	0.0269625
ENSG00000078674	PCM1	955.912	831.327	768.567	654.653	617.68	685.879	671.712	614.396	0.307946	0.134646	0.345221
ENSG00000078687	TNRC6C	41.5318	50.4481	54.2518	48.1953	14.2542	18.0494	48.2378	13.3807	0.75916	0.329697	1
ENSG00000078699	CBFA2T2	162.723	132.87	74.7469	75.8073	216.188	154.423	124.212	115.966	0.354245	0.325062	0.561914
ENSG00000078747	ITCH	959.997	941.461	519.009	420.705	418.122	477.307	254.455	280.994	0.274662	0.225813	0.458569
ENSG00000078804	TP53INP2	56.5104	66.0799	27.1259	34.1384	23.7569	40.1099	10.8535	13.3807	-0.4125	0.557585	1
ENSG00000078808	SDF4	1439.99	1354.99	1341.23	1528.19	2211.77	1891.18	2104.38	2240.15	0.0457103	0.788151	0.889714
ENSG00000078900	TP73	19.0638	17.7634	5.42518	2.51017	21.3812	12.033	2.41189	11.1506	0.960166	0.425682	1
ENSG00000078902	TOLLIP	215.829	252.951	374.337	439.28	225.691	260.714	442.582	527.422	0.196036	0.454115	0.675197
ENSG00000078967	UBE2D4	268.935	299.846	472.593	516.092	168.674	216.593	224.306	162.798	-0.800639	0.00534393	0.050868
ENSG00000079134	THOC1	263.488	265.03	234.488	173.202	315.967	393.077	338.871	323.366	0.274861	0.320873	0.557376
ENSG00000079150	FKBP7	110.978	95.9224	132.013	128.521	118.785	160.439	201.393	162.798	0.0425675	0.90369	0.953683
ENSG00000079156	OSBPL6	131.404	126.475	98.8588	74.8032	64.1437	50.1373	56.6795	54.6378	0.543425	0.231773	1
ENSG00000079215	SLC1A3	156.595	143.528	182.648	140.57	173.426	98.2692	295.457	278.764	0.989333	0.0045225	0.0467479
ENSG00000079246	XRCC5	5658.53	5917.35	4883.26	4648.34	10999.5	10434.6	13738.1	12391.6	0.566273	3.18744e-05	0.00162183
ENSG00000079257	LXN	185.191	138.555	108.504	87.3541	249.448	174.478	123.007	177.294	0.238935	0.526311	0.731806
ENSG00000079277	MKNK1	230.127	276.399	179.634	240.977	325.47	365	255.661	335.632	0.0410679	0.889921	0.946046
ENSG00000079308	TNS1	665.189	635.219	860.192	917.218	672.321	730	754.922	805.071	-0.298635	0.104495	0.297332
ENSG00000079313	REXO1	134.808	130.028	191.087	178.222	325.47	350.961	172.45	239.737	-1.19245	5.86451e-05	0.00243869
ENSG00000079332	SAR1A	1998.29	2123.08	1878.92	1871.59	2050.22	1668.57	2197.23	2010.45	0.315984	0.0606645	0.215977
ENSG00000079335	CDC14A	25.8722	34.1057	32.5511	29.6201	16.6299	20.0549	13.2654	15.6108	-0.401204	0.615496	1
ENSG00000079337	RAPGEF3	13.617	8.52644	9.64476	14.057	40.3868	12.033	8.44162	10.0355	-1.58259	0.129953	1
ENSG00000079387	SENP1	692.423	780.169	787.254	721.926	239.945	230.632	277.368	312.216	0.29239	0.200432	0.430052
ENSG00000079432	CIC	487.488	499.507	573.261	620.013	1508.57	1313.6	935.814	1127.32	-0.724315	0.000188606	0.00605905
ENSG00000079459	FDFT1	1870.29	1932.66	1996.47	1977.52	2321.05	2292.28	3370.62	3143.34	0.434246	0.00224602	0.0304123
ENSG00000079462	PAFAH1B3	283.914	283.504	367.104	500.529	862.377	962.637	1144.44	1168.58	-0.274295	0.216949	0.449367
ENSG00000079482	OPHN1	77.6167	71.0536	55.4574	73.7991	26.1326	58.1593	53.0616	23.4162	0.03236	0.957904	1
ENSG00000079616	KIF22	1095.49	1129.04	704.068	808.778	3812.99	2695.38	1941.57	1984.8	-0.172118	0.40177	0.634284
ENSG00000079691	CARMIL1	954.55	927.25	669.708	697.326	879.007	1137.11	823.661	867.514	0.204118	0.293035	0.530154
ENSG00000079739	PGM1	643.402	636.641	973.518	1076.86	1339.89	1215.33	2577.11	2444.2	0.295636	0.0743869	0.242587
ENSG00000079785	DDX1	1973.78	1772.79	1743.89	1405.7	2147.63	2270.22	2856.89	2556.83	0.543832	0.00248088	0.0322481
ENSG00000079805	DNM2	1196.25	1124.78	1061.53	1261.11	1803.15	1923.27	1617.17	1593.42	-0.217333	0.202655	0.432556
ENSG00000079819	EPB41L2	494.296	508.033	394.833	338.371	869.504	948.599	634.328	642.273	-0.05866	0.768737	0.880184
ENSG00000079950	STX7	614.125	604.666	637.157	528.141	173.426	164.45	285.809	283.224	0.819619	0.000952323	0.0168497
ENSG00000079999	KEAP1	1131.57	1268.31	1236.34	1462.43	1313.76	1403.85	1125.15	1280.09	-0.346512	0.0612593	0.216765
ENSG00000080031	PTPRH	1.3617	2.13161	7.23357	4.51831	7.12708	8.02197	7.23568	3.34517	-2.27589	0.169948	1
ENSG00000080189	SLC35C2	382.637	422.769	435.22	546.214	384.862	356.978	330.429	373.544	-0.359959	0.141317	0.354027
ENSG00000080200	CRYBG3	162.723	167.687	194.704	146.594	121.16	80.2197	75.9746	76.9389	-0.430135	0.266881	0.504684
ENSG00000080298	RFX3	73.5317	84.5538	70.5273	58.7381	42.7625	94.2582	68.7389	83.6293	0.427438	0.390293	1
ENSG00000080345	RIF1	2142.63	2096.79	1759.57	1364.53	1641.6	1496.1	1488.14	1363.71	0.303991	0.105192	0.298797
ENSG00000080371	RAB21	998.805	983.382	1309.88	980.474	696.078	908.489	909.283	948.913	0.000915328	0.996719	0.997938
ENSG00000080503	SMARCA2	703.998	686.378	618.47	555.753	779.228	912.5	962.345	800.611	0.301055	0.137167	0.348478
ENSG00000080546	SESN1	189.276	213.871	171.195	138.06	87.9007	76.2088	86.8281	85.8594	0.462455	0.21498	0.44687
ENSG00000080561	MID2	243.063	247.977	283.315	271.601	95.0278	56.1538	91.6519	70.2486	-0.0615133	0.864759	0.932487
ENSG00000080603	SRCAP	58.553	76.0274	39.1819	43.677	9.50278	6.01648	12.0595	7.8054	1.0688	0.219943	1
ENSG00000080608	PUM3	431.658	463.27	349.623	302.727	724.587	828.269	781.453	622.202	0.308933	0.16822	0.39116
ENSG00000080802	CNOT4	155.233	144.239	168.783	128.521	111.658	86.2362	112.153	103.7	0.145362	0.698668	0.845045
ENSG00000080815	PSEN1	584.849	650.141	483.444	469.905	403.868	314.863	325.605	286.57	0.146659	0.531221	0.734971
ENSG00000080819	CPOX	162.723	185.45	160.344	148.1	415.746	389.066	424.493	388.04	0.190079	0.454703	0.675296
ENSG00000080822	CLDND1	278.467	301.978	334.553	347.408	128.287	106.291	156.773	136.037	0.0920685	0.757518	0.875012
ENSG00000080823	MOK	39.4892	44.0533	40.3874	28.616	28.5083	22.0604	43.4141	47.9474	1.14318	0.0760891	1
ENSG00000080824	HSP90AA1	18359.1	18017.1	13619.6	12836.5	18722.8	17032.7	20188.7	16372.4	0.49162	0.00174871	0.0260463
ENSG00000080839	RBL1	508.594	514.428	345.403	290.678	484.642	625.714	358.166	336.747	0.00646724	0.978237	0.987641
ENSG00000080845	DLGAP4	183.829	182.608	142.26	135.549	156.796	134.368	82.0043	93.6648	-0.323198	0.342131	0.579026
ENSG00000080986	NDC80	767.316	719.063	746.866	602.442	1349.39	1650.52	1613.56	1667.01	0.268218	0.173488	0.397624
ENSG00000081014	AP4E1	590.977	589.035	572.055	481.953	206.685	300.824	170.038	258.693	-0.0846287	0.771592	0.881152
ENSG00000081019	RSBN1	195.404	210.319	183.853	211.859	242.321	248.681	268.926	273.189	0.176509	0.518068	0.724234
ENSG00000081026	MAGI3	249.871	252.24	302.604	293.188	175.801	220.604	239.983	207.401	-0.0794659	0.77363	0.881688
ENSG00000081052	COL4A4	95.3188	100.186	96.4476	70.2849	135.415	104.286	123.007	69.1335	-0.085034	0.849057	1
ENSG00000081087	OSTM1	359.488	314.768	374.337	305.237	247.072	250.687	184.51	226.357	-0.285134	0.30348	0.540576
ENSG00000081154	PCNP	1388.25	1292.47	1329.77	1099.96	294.586	334.917	396.756	388.04	0.456874	0.0307539	0.144603
ENSG00000081177	EXD2	273.701	250.819	209.774	231.438	237.569	316.868	288.221	179.524	-0.00381571	0.990499	0.993775
ENSG00000081181	ARG2	32.6807	41.9216	16.8783	13.0529	92.6521	104.286	49.4438	83.6293	0.759545	0.176087	1
ENSG00000081307	UBA5	616.168	580.508	588.933	510.569	285.083	318.873	330.429	278.764	0.131407	0.576701	0.767521
ENSG00000081320	STK17B	780.253	802.195	882.496	757.068	137.79	200.549	236.365	297.72	0.597794	0.0203396	0.112507
ENSG00000081386	ZNF510	125.957	85.2644	101.27	93.8805	28.5083	16.0439	43.4141	20.071	0.640135	0.296198	1
ENSG00000081479	LRP2	148.425	125.765	105.49	88.3581	125.912	150.412	68.7389	60.2131	-0.602429	0.120348	1
ENSG00000081692	JMJD4	173.616	196.108	193.498	275.617	251.824	254.698	230.336	286.57	-0.316152	0.309617	0.547224
ENSG00000081721	DUSP12	369.02	363.795	365.898	365.481	468.012	481.318	507.703	499.545	0.0875949	0.676966	0.833814
ENSG00000081760	AACS	191.999	172.66	207.965	242.985	422.874	473.297	584.884	491.74	-0.0458852	0.854515	0.926888
ENSG00000081791	DELE1	305.701	297.004	342.389	361.967	1035.8	814.23	1064.85	1076.03	-0.0113991	0.955731	0.975012
ENSG00000081803	CADPS2	0.680849	0.710536	16.8783	8.53459	4.75139	4.01099	9.64757	13.3807	-2.78345	0.107911	1
ENSG00000081870	HSPB11	972.252	931.513	428.589	388.575	1047.68	936.566	645.181	686.875	0.648346	0.000538414	0.0118249
ENSG00000081913	PHLPP1	287.318	245.846	197.115	182.741	315.967	342.939	271.338	236.392	0.111719	0.674942	0.833149
ENSG00000081923	ATP8B1	166.127	174.792	42.7986	66.2686	161.547	170.467	63.9151	56.8679	0.175147	0.662064	1
ENSG00000082014	SMARCD3	108.255	115.817	84.3917	117.476	166.299	140.385	118.183	157.223	-0.00295372	0.993788	0.995733
ENSG00000082068	WDR70	358.126	321.873	377.351	339.376	2005.09	2087.72	1816.15	1746.18	-0.274792	0.115222	0.315128
ENSG00000082146	STRADB	104.17	93.0803	105.49	133.541	19.0056	22.0604	9.64757	17.8409	-0.852886	0.169746	1
ENSG00000082153	BZW1	2267.23	2143.69	1868.67	1647.18	1190.22	1233.38	1207.15	1202.03	0.318537	0.0497372	0.192374
ENSG00000082212	ME2	456.849	500.218	521.42	421.709	304.089	328.901	407.61	344.553	0.268353	0.275383	0.513179
ENSG00000082213	C5orf22	891.912	832.038	889.127	696.824	308.84	358.983	428.111	431.527	0.482164	0.0346295	0.154934
ENSG00000082258	CCNT2	370.382	384.4	311.646	305.237	149.669	144.396	120.595	120.426	0.00537586	0.984812	0.991103
ENSG00000082269	FAM135A	185.191	191.845	197.115	169.688	38.0111	64.1758	101.299	65.7883	0.72684	0.0830359	0.259467
ENSG00000082438	COBLL1	343.148	297.715	343.595	290.176	118.785	94.2582	143.508	115.966	0.307555	0.337685	0.574759
ENSG00000082458	DLG3	96.6805	83.8433	76.5553	89.8642	71.2708	102.28	59.0914	60.2131	-0.433977	0.327265	1
ENSG00000082497	SERTAD4	123.234	118.66	88.6113	85.8479	42.7625	44.1209	86.8281	33.4517	0.932962	0.0833017	1
ENSG00000082512	TRAF5	298.212	307.662	259.203	236.458	161.547	194.533	144.714	120.426	-0.142173	0.629253	0.803553
ENSG00000082515	MRPL22	241.701	241.582	284.521	223.405	700.83	868.379	792.307	695.795	-0.148767	0.531884	0.735561
ENSG00000082516	GEMIN5	481.36	444.085	339.375	334.857	579.669	429.176	465.495	439.332	0.305203	0.190091	0.417822
ENSG00000082641	NFE2L1	844.933	888.881	661.269	782.672	501.271	443.214	354.548	325.597	-0.208772	0.329139	0.565546
ENSG00000082701	GSK3B	1553.02	1575.97	1570.29	1570.36	527.404	677.857	939.432	990.17	0.668364	0.00022582	0.00685153
ENSG00000082781	ITGB5	2252.93	2210.48	2073.62	2191.88	1883.93	2051.62	1265.04	1338.07	-0.531791	0.000440007	0.0103849
ENSG00000082805	ERC1	411.913	399.321	283.918	292.184	251.824	369.011	162.803	153.878	-0.485928	0.0767234	0.247253
ENSG00000082898	XPO1	4752.32	4347.77	4310.61	3114.12	3551.66	3902.69	4459.59	4262.86	0.520173	0.00678111	0.0590967
ENSG00000082996	RNF13	363.573	352.426	386.393	318.29	178.177	170.467	133.86	175.064	-0.146392	0.614903	0.793645
ENSG00000083093	PALB2	285.276	240.161	157.33	165.671	121.16	80.2197	69.9449	43.4872	-0.120542	0.757444	0.875012
ENSG00000083097	DOP1A	110.978	114.396	113.929	97.8968	194.807	114.313	118.183	90.3196	-0.46878	0.239077	1
ENSG00000083099	LYRM2	370.382	360.952	406.286	402.13	35.6354	28.0769	55.4735	74.7088	0.902995	0.0215715	0.116103
ENSG00000083123	BCKDHB	183.148	177.634	154.919	137.558	163.923	118.324	148.331	158.338	0.433444	0.191124	0.419081
ENSG00000083168	KAT6A	404.424	418.506	394.833	336.865	152.044	184.505	126.624	167.259	-0.027928	0.923133	0.960627
ENSG00000083223	TUT7	244.425	264.32	278.493	270.095	190.056	132.363	149.537	126.001	-0.327023	0.288917	0.526191
ENSG00000083290	ULK2	239.659	287.767	256.792	285.658	66.5194	116.319	96.4757	86.9744	-0.0556956	0.87522	0.938454
ENSG00000083312	TNPO1	4070.79	4177.24	4281.67	3577	4326.14	3605.88	5329.08	5173.86	0.475885	0.00446384	0.046347
ENSG00000083444	PLOD1	947.741	930.092	783.637	972.441	1743.76	2043.6	1328.95	1311.31	-0.426156	0.0234232	0.122452
ENSG00000083457	ITGAE	526.296	460.428	477.416	490.488	128.287	134.368	104.917	117.081	-0.214972	0.441239	0.665678
ENSG00000083520	DIS3	733.955	814.985	770.376	714.396	636.686	661.813	874.311	857.479	0.475885	0.0104562	0.0760721
ENSG00000083535	PIBF1	174.297	179.055	156.727	142.578	218.564	162.445	154.361	186.214	0.087078	0.78548	0.887416
ENSG00000083544	TDRD3	388.084	407.137	380.365	348.914	270.829	236.648	282.191	293.26	0.310915	0.202248	0.432138
ENSG00000083635	NUFIP1	56.5104	70.3431	41.593	35.6445	71.2708	58.1593	82.0043	65.7883	0.912983	0.0674669	1
ENSG00000083642	PDS5B	609.36	597.561	532.27	399.118	527.404	549.505	566.795	516.271	0.382891	0.0960829	0.282828
ENSG00000083720	OXCT1	1268.42	1271.15	1268.29	1164.22	3033.76	2729.48	2885.83	2772.03	0.0367335	0.810056	0.901137
ENSG00000083750	RRAGB	107.574	129.318	158.536	110.95	223.315	284.78	212.247	168.374	-0.605142	0.0831422	0.259467
ENSG00000083799	CYLD	415.318	423.48	358.062	334.857	192.431	200.549	190.539	169.489	0.147323	0.571238	0.763266
ENSG00000083807	SLC27A5	93.9571	116.528	119.354	126.011	49.8896	70.1923	60.2973	80.2841	-0.00313638	0.994335	1
ENSG00000083812	ZNF324	61.9572	41.2111	60.2798	79.3215	83.1493	88.2417	72.3568	65.7883	-0.751008	0.120211	1
ENSG00000083817	ZNF416	41.5318	50.4481	68.1161	70.7869	26.1326	26.0714	38.5903	52.4077	0.208914	0.722959	1
ENSG00000083828	ZNF586	106.893	98.7645	104.284	86.852	38.0111	38.1044	53.0616	25.6463	0.147474	0.782614	1
ENSG00000083838	ZNF446	24.5106	17.0529	25.9203	16.0651	40.3868	30.0824	49.4438	52.4077	0.534669	0.437887	1
ENSG00000083844	ZNF264	231.489	238.03	374.94	323.812	90.2764	116.319	112.153	111.506	-0.467207	0.142044	0.355197
ENSG00000083845	RPS5	5815.81	5824.98	5823.63	7545.08	12002	10761.5	11483	11204.1	-0.204552	0.228546	0.461339
ENSG00000083857	FAT1	737.359	778.037	455.715	425.726	672.321	455.247	268.926	228.587	-0.393883	0.114343	0.314013
ENSG00000083896	YTHDC1	460.254	471.796	359.87	336.363	570.167	738.022	681.36	669.034	0.462964	0.031179	0.14578
ENSG00000083937	CHMP2B	922.55	829.906	1001.25	724.938	418.122	493.351	674.124	497.315	0.381176	0.139512	0.351986
ENSG00000084070	SMAP2	202.893	221.687	259.203	257.042	289.835	373.022	598.149	613.281	0.58197	0.0163743	0.0988222
ENSG00000084072	PPIE	379.233	441.954	356.253	405.644	225.691	334.917	307.516	245.312	0.077655	0.78316	0.88565
ENSG00000084073	ZMPSTE24	1467.23	1428.89	1324.95	1205.39	1724.75	1455.99	1451.96	1494.18	0.086696	0.607756	0.789775
ENSG00000084090	STARD7	3687.48	3865.32	4184.62	4687	2392.32	1913.24	2811.06	2757.54	0.140616	0.400823	0.633521
ENSG00000084092	NOA1	164.085	174.081	169.989	182.741	353.978	314.863	308.722	294.375	-0.209133	0.426889	0.654867
ENSG00000084093	REST	561.7	579.087	437.631	333.351	180.553	192.527	211.041	156.108	0.539399	0.0604796	0.2156
ENSG00000084112	SSH1	470.466	476.059	563.616	518.602	209.061	258.709	211.041	195.135	-0.403476	0.100795	0.291331
ENSG00000084207	GSTP1	1790.63	1733	2458.21	3104.58	4152.71	3928.76	4380	4533.82	-0.51745	0.00208601	0.0292038
ENSG00000084234	APLP2	1600.68	1534.76	1020.54	933.283	1080.94	996.73	870.693	826.257	0.391943	0.0212249	0.115148
ENSG00000084444	FAM234B	68.7657	74.6063	36.7707	53.2157	90.2764	122.335	66.327	63.5582	-0.0520044	0.911559	1
ENSG00000084463	WBP11	625.7	545.692	432.206	366.485	610.553	804.203	434.141	540.802	0.014286	0.953324	0.974177
ENSG00000084623	EIF3I	1971.74	1802.63	1690.85	2025.71	4045.81	3844.53	4447.53	4600.72	0.219638	0.171486	0.39474
ENSG00000084628	NKAIN1	19.7446	21.3161	20.4951	25.1017	11.8785	6.01648	2.41189	3.34517	-1.75822	0.13751	1
ENSG00000084636	COL16A1	10.8936	14.9213	37.9763	45.1831	76.0222	22.0604	26.5308	40.142	-2.22349	0.00315962	1
ENSG00000084652	TXLNA	1160.17	1086.41	1160.39	1026.66	1066.69	1291.54	1374.78	1177.5	0.15071	0.430904	0.65877
ENSG00000084676	NCOA1	255.999	274.978	311.646	273.609	45.1382	88.2417	97.6816	142.727	0.69002	0.0644548	0.223991
ENSG00000084693	AGBL5	714.21	881.065	706.479	869.022	389.614	461.264	260.484	315.561	-0.54748	0.0261692	0.130958
ENSG00000084710	EFR3B	102.127	127.186	40.3874	52.2116	38.0111	66.1813	27.7368	35.6818	0.575712	0.286368	1
ENSG00000084731	KIF3C	43.5743	43.3427	52.4434	39.6607	38.0111	16.0439	32.5605	21.1861	-0.0675154	0.921666	1
ENSG00000084733	RAB10	1657.19	1617.18	2510.65	2378.14	722.211	734.011	1002.14	947.798	-0.157552	0.327971	0.564834
ENSG00000084754	HADHA	891.912	905.934	1106.74	1005.58	1149.84	1357.72	1883.69	1795.24	0.31858	0.0648991	0.225086
ENSG00000084764	MAPRE3	37.4467	44.0533	67.5133	78.8195	42.7625	94.2582	137.478	121.541	0.0512877	0.91572	1
ENSG00000084774	CAD	1483.57	1398.34	1039.22	1137.61	3672.82	3321.1	2727.85	2633.76	0.0214902	0.888655	0.945467
ENSG00000085117	CD82	219.233	240.872	306.221	357.951	548.785	495.357	722.362	868.629	0.0787118	0.734574	0.864105
ENSG00000085185	BCORL1	89.1912	67.5009	72.9385	52.2116	194.807	232.637	109.741	129.347	-0.509257	0.192802	1
ENSG00000085224	ATRX	1335.14	1107.73	997.63	733.975	408.619	539.478	425.699	420.376	0.328757	0.185132	0.412009
ENSG00000085231	AK6	283.914	255.793	338.17	266.58	299.337	290.797	383.491	381.349	0.212868	0.410705	0.641222
ENSG00000085274	MYNN	335.658	270.004	269.451	237.462	137.79	192.527	214.658	239.737	0.710006	0.0189689	0.107762
ENSG00000085365	SCAMP1	461.615	421.348	471.388	324.314	242.321	174.478	227.924	217.436	0.254925	0.398834	0.631718
ENSG00000085377	PREP	311.829	297.715	255.586	237.462	710.333	725.989	841.75	824.027	0.520621	0.00955339	0.0726759
ENSG00000085382	HACE1	168.17	221.687	181.442	151.615	40.3868	46.1264	62.7092	51.2926	0.61831	0.157681	1
ENSG00000085415	SEH1L	2360.5	2473.38	2254.46	1927.81	1743.76	1800.93	1941.57	1965.84	0.349556	0.0283995	0.137662
ENSG00000085433	WDR47	175.659	213.161	177.223	136.553	140.166	136.374	114.565	131.577	0.145324	0.676005	0.833384
ENSG00000085449	WDFY1	511.998	490.27	476.813	383.053	410.995	447.225	285.809	278.764	-0.383335	0.104895	0.298265
ENSG00000085491	SLC25A24	881.699	827.064	947.598	772.13	517.901	639.752	750.098	721.442	0.33392	0.113435	0.312462
ENSG00000085511	MAP3K4	391.488	420.637	380.365	337.367	394.365	415.137	280.985	297.72	-0.305681	0.188074	0.415283
ENSG00000085644	ZNF213	88.5103	72.4747	74.1441	96.3907	135.415	96.2637	95.2697	126.001	-0.142031	0.737168	1
ENSG00000085662	AKR1B1	1265.02	1237.75	1047.06	1240.03	2931.61	3046.34	3292.23	3453.33	0.303256	0.0570801	0.209213
ENSG00000085719	CPNE3	976.337	1001.15	928.911	802.252	1375.53	1490.08	1611.14	1581.15	0.347516	0.0414484	0.174394
ENSG00000085721	RRN3	554.892	615.324	564.219	458.86	361.106	409.121	454.642	491.74	0.489843	0.0333709	0.151081
ENSG00000085733	CTTN	1053.95	1003.99	1285.77	1325.87	1092.82	1307.58	1765.51	1620.18	0.149658	0.385358	0.618723
ENSG00000085760	MTIF2	512.679	463.98	418.944	362.469	163.923	124.341	205.011	156.108	0.654192	0.0242402	0.125048
ENSG00000085788	DDHD2	514.722	490.981	358.665	346.906	159.172	90.2472	112.153	76.9389	0.124899	0.701496	0.847093
ENSG00000085831	TTC39A	8.85103	6.39483	20.4951	15.061	7.12708	2.00549	15.6773	18.956	0.7577	0.535468	1
ENSG00000085832	EPS15	655.657	648.72	612.443	548.222	532.155	627.72	565.589	543.033	0.100539	0.620696	0.798481
ENSG00000085840	ORC1	520.168	562.034	591.947	569.307	650.94	713.956	1061.23	976.79	0.474679	0.011995	0.0829295
ENSG00000085871	MGST2	95.3188	135.712	128.396	176.716	228.067	264.725	378.667	362.393	0.179907	0.578298	0.768438
ENSG00000085872	CHERP	360.169	306.241	361.076	358.955	2176.14	2035.58	1702.8	1641.36	-0.443222	0.0121404	0.0834346
ENSG00000085978	ATG16L1	693.104	678.562	788.459	839.402	1601.22	1283.52	1254.18	1384.9	-0.37316	0.0458662	0.183644
ENSG00000085982	USP40	253.957	256.504	237.502	228.928	187.68	294.808	150.743	115.966	-0.735993	0.0207278	0.113677
ENSG00000085998	POMGNT1	550.126	566.297	659.461	739.497	686.576	613.681	488.408	489.51	-0.735133	0.000226921	0.00685955
ENSG00000085999	RAD54L	213.106	189.713	246.544	234.952	140.166	116.319	84.4162	93.6648	-0.7761	0.0184252	0.105774
ENSG00000086015	MAST2	546.041	532.192	611.237	630.556	781.603	828.269	605.385	604.361	-0.617222	0.000884681	0.0159985
ENSG00000086061	DNAJA1	3101.95	2838.59	3200.25	2679.36	4195.48	4833.24	6882.33	6161.8	0.545383	0.00135149	0.0214148
ENSG00000086062	B4GALT1	4457.52	4973.75	3642.1	3821.49	5110.12	4133.32	4131.57	3998.59	0.153201	0.34958	0.586235
ENSG00000086065	CHMP5	716.253	699.878	803.529	691.804	375.36	387.06	545.088	444.908	0.297203	0.175842	0.399791
ENSG00000086102	NFX1	729.189	786.564	763.142	736.485	812.487	637.747	505.291	595.44	-0.377715	0.0724957	0.239084
ENSG00000086189	DIMT1	432.339	419.927	435.823	334.857	382.487	465.275	396.756	347.898	-0.0443063	0.860546	0.929903
ENSG00000086200	IPO11	506.551	466.822	427.384	382.551	565.415	565.549	777.835	732.592	0.683587	0.000742763	0.0145916
ENSG00000086232	EIF2AK1	2604.93	2898.99	3134.55	3212.02	1648.73	1554.26	1804.1	1728.34	-0.0637688	0.673775	0.832514
ENSG00000086289	EPDR1	412.594	412.111	427.384	465.888	544.034	401.099	506.497	462.749	-0.07428	0.749702	0.871129
ENSG00000086300	SNX10	163.404	176.924	173.003	140.57	147.293	168.461	127.83	107.045	-0.311966	0.356664	0.593272
ENSG00000086475	SEPHS1	706.721	837.722	843.917	1010.09	641.437	732.005	680.154	588.75	-0.381354	0.0772554	0.248187
ENSG00000086504	MRPL28	511.317	534.323	530.462	644.111	2974.37	3184.72	4319.7	4560.58	0.357925	0.0338761	0.15236
ENSG00000086544	ITPKC	88.5103	101.607	115.737	160.149	104.531	110.302	151.949	146.072	-0.0701908	0.852772	1
ENSG00000086589	RBM22	541.275	581.219	599.784	530.651	641.437	996.73	1167.36	1141.82	0.480773	0.0421289	0.176352
ENSG00000086598	TMED2	3676.58	3488.73	3669.83	3495.17	1662.99	1373.76	1884.89	1859.91	0.304942	0.0546351	0.203534
ENSG00000086619	ERO1B	29.9573	39.79	18.0839	17.5712	33.2597	18.0494	7.23568	24.5312	0.302497	0.722991	1
ENSG00000086666	ZFAND6	515.402	582.64	534.682	549.226	361.106	449.231	359.372	420.376	-0.0408202	0.858809	0.929129
ENSG00000086712	TXLNG	580.083	557.771	478.621	401.628	289.835	344.945	306.31	301.065	0.303605	0.200554	0.430202
ENSG00000086717	PPEF1	5.44679	10.658	14.4671	25.6038	11.8785	16.0439	15.6773	12.2656	-1.33327	0.199794	1
ENSG00000086758	HUWE1	5264.32	5335.42	5258.81	4926.97	6896.64	6965.08	6479.55	5845.13	-0.112148	0.411159	0.641442
ENSG00000086827	ZW10	267.574	285.636	258.6	218.385	446.631	399.093	513.733	454.943	0.413045	0.0878533	0.268042
ENSG00000087008	ACOX3	191.999	191.134	146.48	157.137	422.874	503.379	346.107	469.439	0.149799	0.581984	0.771084
ENSG00000087053	MTMR2	1364.42	1525.52	1432.85	1246.55	563.04	647.774	857.428	744.858	0.510314	0.00930866	0.0718047
ENSG00000087074	PPP1R15A	114.383	142.107	129.602	120.99	173.426	236.648	132.654	94.7798	-0.825342	0.0231929	0.121715
ENSG00000087077	TRIP6	1108.42	992.619	1244.17	1441.34	3297.46	3521.65	3468.3	3679.69	-0.286911	0.0779868	0.249655
ENSG00000087086	FTL	8696.48	9401.82	18758.5	26303.1	3810.61	3118.54	5079.44	5302.09	-0.732047	0.000260247	0.00758698
ENSG00000087087	SRRT	1128.17	1128.33	1146.52	1273.16	3162.05	3736.23	4079.72	4281.82	0.175346	0.276821	0.514577
ENSG00000087088	BAX	497.02	542.139	469.579	557.761	660.443	742.033	675.33	774.964	0.0622708	0.769475	0.880259
ENSG00000087095	NLK	499.062	494.533	239.311	242.985	66.5194	104.286	78.3865	49.0625	0.59752	0.0855923	0.2635
ENSG00000087111	PIGS	650.21	684.957	667.297	680.759	838.62	629.725	584.884	693.565	-0.20895	0.334748	0.571868
ENSG00000087152	ATXN7L3	547.402	520.113	556.985	669.212	201.934	176.483	126.624	140.497	-0.697758	0.00820171	0.0663902
ENSG00000087157	PGS1	140.936	120.791	179.031	200.312	263.702	356.978	290.633	279.879	-0.66352	0.0225484	0.119403
ENSG00000087191	PSMC5	2505.52	2604.83	2291.23	2827.96	2929.23	3026.29	4452.35	4413.39	0.570783	0.000440801	0.0103849
ENSG00000087206	UIMC1	466.381	417.085	367.707	379.538	487.017	399.093	328.017	367.969	-0.102105	0.660979	0.825256
ENSG00000087253	LPCAT2	95.9997	94.5013	117.546	80.3256	47.5139	42.1154	62.7092	68.0185	0.49812	0.30195	1
ENSG00000087258	GNAO1	28.5956	19.1845	109.709	139.064	45.1382	36.0989	190.539	150.533	-0.302198	0.535718	1
ENSG00000087263	OGFOD1	818.38	754.59	573.863	521.112	1021.55	1082.97	882.753	915.462	0.295977	0.101429	0.292367
ENSG00000087266	SH3BP2	115.744	166.265	166.372	185.251	49.8896	60.1648	79.5924	103.7	0.411784	0.331881	1
ENSG00000087269	NOP14	1092.76	1104.17	1036.21	1048.25	1211.6	1249.42	1414.57	1251.09	0.19006	0.250586	0.485051
ENSG00000087274	ADD1	1036.93	1129.04	1056.1	1128.57	983.537	990.714	998.523	1131.78	0.097312	0.579412	0.769293
ENSG00000087299	L2HGDH	266.893	198.95	207.965	149.104	144.917	120.33	125.418	127.116	0.320663	0.373677	0.607615
ENSG00000087301	TXNDC16	211.063	222.398	178.428	157.639	111.658	108.297	154.361	168.374	0.923266	0.00423664	0.0447886
ENSG00000087302	RTRAF	1109.1	1026.01	1101.31	883.079	1515.69	1612.42	1975.34	1640.25	0.314635	0.107475	0.303039
ENSG00000087338	GMCL1	457.53	454.743	495.5	411.166	182.928	178.489	159.185	170.604	-0.120548	0.650922	0.817487
ENSG00000087365	SF3B2	1641.53	1561.05	1697.48	1703.4	5312.05	5661.51	6835.3	6491.86	0.19332	0.158146	0.376391
ENSG00000087448	KLHL42	370.382	358.11	336.964	291.18	277.956	375.027	223.1	186.214	-0.466289	0.0857181	0.263688
ENSG00000087460	GNAS	9904.31	10626.8	6055.71	7054.09	22022.7	18384.4	16898.9	17504.2	0.41515	0.00954521	0.0726759
ENSG00000087470	DNM1L	1216	1131.17	900.58	736.485	993.04	962.637	782.659	757.123	0.176332	0.353552	0.59084
ENSG00000087502	ERGIC2	668.593	672.878	456.318	332.347	280.332	274.753	226.718	153.878	0.220954	0.442835	0.66717
ENSG00000087510	TFAP2C	109.617	125.765	46.4154	41.1669	85.525	92.2527	44.62	23.4162	0.0322323	0.948003	1
ENSG00000087586	AURKA	2241.35	2383.85	1172.44	1260.61	1603.59	1688.63	1186.65	1073.8	0.382813	0.017211	0.101162
ENSG00000087842	PIR	259.403	288.478	286.329	327.327	349.227	419.148	563.177	547.493	0.362333	0.126025	0.331962
ENSG00000087884	AAMDC	83.7444	63.9483	79.5693	74.8032	57.0167	26.0714	106.123	148.303	1.58003	0.00157034	1
ENSG00000087903	RFX2	18.3829	29.8425	36.1679	32.1302	28.5083	28.0769	19.2951	20.071	-1.02524	0.166566	1
ENSG00000087995	METTL2A	236.254	208.898	221.83	239.471	121.16	94.2582	179.686	165.028	0.63433	0.0462211	0.184565
ENSG00000088035	ALG6	122.553	135.712	123.574	95.3866	330.221	294.808	242.395	270.959	-0.0394254	0.896109	0.949544
ENSG00000088038	CNOT3	260.084	252.24	277.287	256.038	527.404	531.456	396.756	418.146	-0.43449	0.0531792	0.199837
ENSG00000088179	PTPN4	289.361	373.742	393.024	310.258	23.7569	68.1868	68.7389	92.5497	0.69185	0.0945584	0.28066
ENSG00000088205	DDX18	1047.15	1000.44	877.071	780.162	981.162	1135.11	1104.65	953.373	0.263091	0.163382	0.384187
ENSG00000088247	KHSRP	1820.59	1689.66	1986.82	1965.47	3539.78	3690.11	3544.28	3219.17	-0.267675	0.0671812	0.229292
ENSG00000088256	GNA11	737.359	765.248	807.146	1000.56	698.454	758.077	699.449	714.751	-0.311524	0.120583	0.323662
ENSG00000088280	ASAP3	38.1275	34.1057	54.2518	52.7137	38.0111	50.1373	84.4162	43.4872	-0.0406713	0.944584	1
ENSG00000088298	EDEM2	174.297	171.239	119.354	155.129	251.824	234.643	147.125	176.179	-0.257518	0.415118	0.645068
ENSG00000088305	DNMT3B	125.276	128.607	49.4294	58.236	273.205	262.72	143.508	132.692	0.277352	0.400538	0.633419
ENSG00000088325	TPX2	2810.54	2733.43	1613.69	1483.51	2696.41	2681.35	2053.73	1685.97	0.315719	0.0562803	0.207553
ENSG00000088356	PDRG1	334.978	336.794	247.147	280.637	251.824	240.659	250.837	224.126	0.294755	0.257849	0.494222
ENSG00000088367	EPB41L1	759.146	693.483	465.36	440.787	1639.23	1401.84	1119.12	1031.43	0.183	0.32007	0.556564
ENSG00000088387	DOCK9	486.126	483.165	605.209	523.12	370.608	340.934	340.077	320.021	-0.324951	0.149333	0.364848
ENSG00000088448	ANKRD10	502.466	512.297	608.223	558.263	555.912	465.275	604.179	607.706	0.0503496	0.806411	0.900016
ENSG00000088451	TGDS	144.34	153.476	137.438	84.3418	106.906	106.291	156.773	131.577	0.864581	0.0293335	0.140198
ENSG00000088682	COQ9	320.68	326.847	265.834	237.462	346.851	322.884	218.276	189.56	-0.350681	0.171942	0.395326
ENSG00000088726	TMEM40	4.76594	7.10536	12.056	15.5631	4.75139	14.0385	14.4714	39.027	0.258819	0.817415	1
ENSG00000088727	KIF9	54.4679	56.1324	42.1958	39.6607	28.5083	14.0385	56.6795	51.2926	1.80522	0.0036018	1
ENSG00000088756	ARHGAP28	144.34	198.24	233.283	166.676	121.16	38.1044	125.418	103.7	0.311575	0.696744	0.843838
ENSG00000088766	CRLS1	79.6593	66.7904	48.8266	70.2849	106.906	104.286	68.7389	64.6733	-0.368932	0.415678	1
ENSG00000088808	PPP1R13B	111.659	87.396	68.1161	76.8113	76.0222	106.291	77.1806	74.7088	0.18461	0.670011	1
ENSG00000088812	ATRN	592.338	473.928	333.347	268.087	748.344	669.835	416.051	333.402	-0.0918252	0.714221	0.85392
ENSG00000088826	SMOX	232.85	239.451	44.0042	54.2198	458.509	427.17	88.0341	95.8949	-0.00585902	0.984749	0.991103
ENSG00000088832	FKBP1A	881.699	880.354	719.138	775.142	308.84	308.846	273.75	295.49	0.120289	0.567797	0.760972
ENSG00000088833	NSFL1C	526.977	493.112	474.402	497.516	826.742	940.577	811.602	811.761	-0.0551009	0.771212	0.881076
ENSG00000088836	SLC4A11	8.85103	12.0791	10.8504	18.5753	47.5139	60.1648	12.0595	21.1861	-2.19562	0.00701893	1
ENSG00000088854	C20orf194	86.4678	61.1061	43.4014	30.1221	83.1493	140.385	62.7092	59.098	0.126293	0.802912	1
ENSG00000088876	ZNF343	73.5317	68.922	49.4294	48.6974	71.2708	38.1044	32.5605	5.57528	-0.98698	0.158133	1
ENSG00000088881	EBF4	1.3617	4.97375	1.2056	0.502035	4.75139	10.0275	1.20595	2.23011	-0.195328	0.928474	1
ENSG00000088888	MAVS	671.317	608.219	438.234	371.004	372.984	354.972	194.157	217.436	-0.157975	0.509959	0.717674
ENSG00000088899	LZTS3	15.6595	18.4739	32.5511	33.6363	9.50278	26.0714	30.1487	21.1861	-0.46054	0.571494	1
ENSG00000088930	XRN2	914.38	901.671	684.175	530.149	1891.05	1724.72	1425.43	1346.99	0.199838	0.296183	0.533259
ENSG00000088970	KIZ	95.9997	110.844	98.256	64.2605	68.8951	68.1868	95.2697	90.3196	0.789186	0.0783739	1
ENSG00000088986	DYNLL1	2111.99	1825.37	1805.38	1770.68	2121.49	2202.03	3014.87	2464.28	0.48014	0.00602459	0.0545341
ENSG00000088992	TESC	6.80849	6.39483	88.0085	107.937	7.12708	10.0275	174.862	166.143	0.40246	0.582322	1
ENSG00000089006	SNX5	997.443	920.145	622.087	564.287	812.487	902.472	498.056	447.138	-0.168324	0.387385	0.620422
ENSG00000089009	RPL6	814.976	725.458	738.427	735.983	85.525	62.1703	79.5924	71.3636	0.10755	0.719995	0.856418
ENSG00000089012	SIRPG	3.40424	11.3686	9.04197	4.01628	19.0056	4.01099	2.41189	12.2656	-0.428178	0.772691	1
ENSG00000089022	MAPKAPK5	603.913	620.298	443.659	456.852	204.31	190.522	132.654	134.922	-0.115993	0.64295	0.813586
ENSG00000089048	ESF1	349.956	347.452	273.67	180.733	282.708	296.813	209.835	201.825	0.126823	0.671226	0.831297
ENSG00000089050	RBBP9	467.743	532.902	367.104	308.249	180.553	206.566	114.565	198.48	0.262777	0.409028	0.639824
ENSG00000089053	ANAPC5	2486.46	2473.38	2390.7	2463.99	3432.88	2903.95	4084.54	4638.64	0.49319	0.00196634	0.0282601
ENSG00000089057	SLC23A2	301.616	286.346	196.512	190.271	187.68	158.434	75.9746	83.6293	-0.506099	0.104414	0.297315
ENSG00000089060	SLC8B1	104.17	149.213	230.872	333.853	135.415	88.2417	148.331	207.401	-0.477083	0.231321	0.464228
ENSG00000089063	TMEM230	311.829	360.242	208.568	202.822	95.0278	82.2252	37.3843	42.3722	-0.436617	0.231246	0.464193
ENSG00000089091	DZANK1	6.80849	9.23697	7.83637	7.02849	19.0056	10.0275	4.82378	7.8054	-1.06955	0.382582	1
ENSG00000089094	KDM2B	469.105	438.401	432.206	507.055	285.083	312.857	189.334	182.869	-0.737113	0.00287929	0.0352047
ENSG00000089123	TASP1	55.8296	54.7113	51.2378	43.677	97.4035	78.2143	82.0043	75.8239	0.0733912	0.873551	1
ENSG00000089127	OAS1	126.638	133.581	833.669	910.189	232.818	228.626	1298.8	1329.15	-0.234891	0.27877	0.516787
ENSG00000089154	GCN1	2084.76	2080.45	2279.18	2348.52	4665.86	4438.16	4398.09	4299.66	-0.217589	0.104416	0.297315
ENSG00000089157	RPLP0	4290.03	3966.92	4859.15	6217.2	3359.23	3126.56	2807.44	3320.64	-0.505259	0.00595733	0.0542616
ENSG00000089159	PXN	1067.57	1164.57	1297.22	1544.76	900.388	932.555	976.816	962.294	-0.268579	0.141062	0.353821
ENSG00000089163	SIRT4	4.76594	8.52644	7.23357	5.02035	4.75139	12.033	12.0595	11.1506	0.56232	0.66527	1
ENSG00000089177	KIF16B	164.765	143.528	119.957	117.978	118.785	182.5	170.038	131.577	0.364213	0.311289	0.548382
ENSG00000089195	TRMT6	326.807	352.426	259.203	227.422	344.476	300.824	309.928	245.312	0.266599	0.313359	0.550276
ENSG00000089220	PEBP1	2855.48	2943.75	3084.52	3684.94	4549.45	4923.49	5406.26	5682.33	0.00334443	0.982887	0.990181
ENSG00000089234	BRAP	304.339	275.688	295.371	293.69	346.851	316.868	301.487	288.8	-0.189325	0.437085	0.662815
ENSG00000089248	ERP29	693.104	582.64	713.11	776.648	3760.72	3214.81	4566.92	5579.74	0.317591	0.0935589	0.27919
ENSG00000089280	FUS	2996.41	2930.96	2564.9	2416.8	9379.24	9287.44	9889.96	9225.98	0.285267	0.0306241	0.14418
ENSG00000089289	IGBP1	441.19	434.138	485.252	439.782	503.647	509.395	740.451	687.99	0.416363	0.0402406	0.17107
ENSG00000089327	FXYD5	524.253	508.744	655.241	720.42	1225.86	1229.37	1720.89	1585.61	0.0152204	0.929536	0.963706
ENSG00000089335	ZNF302	38.8084	44.0533	45.8126	34.1384	57.0167	34.0934	44.62	52.4077	0.161139	0.784081	1
ENSG00000089351	GRAMD1A	322.722	331.11	307.427	402.13	1401.66	1391.81	994.906	962.294	-0.634097	0.00202388	0.0285363
ENSG00000089486	CDIP1	365.616	382.979	428.589	552.74	306.465	186.511	317.164	264.268	-0.144318	0.626583	0.802029
ENSG00000089505	CMTM1	26.5531	26.2898	7.83637	7.53052	21.3812	8.02197	8.44162	4.46023	0.611675	0.568777	1
ENSG00000089558	KCNH4	11.5744	9.23697	16.8783	11.5468	23.7569	8.02197	13.2654	28.9915	-0.000757399	0.999405	1
ENSG00000089597	GANAB	2761.52	2673.04	1852.4	2152.22	3839.12	3435.41	2964.22	2608.12	0.0558966	0.734935	0.864351
ENSG00000089639	GMIP	49.0211	49.7375	28.9343	37.6526	102.155	146.401	44.62	71.3636	-0.537826	0.286667	1
ENSG00000089682	RBM41	140.255	159.871	133.821	126.011	199.558	176.483	195.363	191.79	0.253331	0.414386	0.644513
ENSG00000089685	BIRC5	3716.07	3979	3520.94	4038.37	2100.11	2029.56	2027.2	2160.98	0.0462178	0.765357	0.878739
ENSG00000089693	MLF2	1448.17	1345.76	901.785	1050.26	2007.46	1696.65	1191.47	1333.61	-0.0343617	0.852086	0.926014
ENSG00000089723	OTUB2	9.53188	12.7897	10.8504	16.5671	7.12708	2.00549	1.20595	11.1506	0.195044	0.893172	1
ENSG00000089737	DDX24	1152.68	1051.59	1135.67	1076.86	1373.15	1319.61	2077.85	1769.59	0.509895	0.00318863	0.0375638
ENSG00000089775	ZBTB25	244.425	235.188	156.727	166.676	130.663	152.418	94.0638	99.24	0.0137375	0.966132	0.981479
ENSG00000089818	NECAP1	278.467	254.372	235.091	196.798	64.1437	86.2362	71.1508	105.93	0.534186	0.151848	0.36792
ENSG00000089876	DHX32	542.636	459.717	458.126	415.183	337.349	387.06	451.024	437.102	0.490478	0.0327076	0.149254
ENSG00000089902	RCOR1	836.763	973.435	1185.7	1022.14	786.355	663.818	1062.44	1045.92	0.256544	0.19411	0.422299
ENSG00000089916	GPATCH2L	439.147	476.059	563.013	534.165	242.321	334.917	186.922	178.409	-0.929768	0.000233597	0.00695866
ENSG00000090006	LTBP4	108.936	150.634	185.059	218.887	377.735	381.044	558.353	448.253	-0.234185	0.41026	0.641017
ENSG00000090013	BLVRB	469.786	498.796	763.142	1039.21	1893.43	2131.84	3177.67	3152.27	-0.245094	0.219916	0.452497
ENSG00000090020	SLC9A1	123.914	115.107	94.0364	117.978	261.326	302.83	241.189	205.17	-0.171825	0.582584	0.771367
ENSG00000090054	SPTLC1	597.104	560.613	494.294	465.888	494.144	461.264	523.381	497.315	0.367135	0.0726306	0.239323
ENSG00000090060	PAPOLA	2634.2	2643.2	2951.3	2465.49	1154.59	1046.87	911.695	958.949	-0.270489	0.117964	0.319669
ENSG00000090061	CCNK	381.956	419.216	423.164	366.485	653.316	499.368	628.298	637.812	0.161698	0.47841	0.692132
ENSG00000090097	PCBP4	40.1701	54.7113	68.7189	75.3052	137.79	118.324	135.066	105.93	-0.69095	0.100043	1
ENSG00000090238	YPEL3	17.0212	25.5793	25.9203	29.6201	47.5139	42.1154	22.913	22.3011	-1.37094	0.0484143	1
ENSG00000090263	MRPS33	163.404	173.371	175.414	143.582	178.177	164.45	394.344	294.375	1.08826	0.000496047	0.0112255
ENSG00000090266	NDUFB2	1068.93	1033.12	1215.84	1409.21	1420.67	1165.19	1525.52	1364.83	-0.158504	0.397538	0.630661
ENSG00000090273	NUDC	1226.21	1260.49	1252.61	1378.09	1256.74	1409.86	1567.73	1749.52	0.232161	0.170738	0.393885
ENSG00000090316	MAEA	998.805	1094.94	1158.58	1393.15	1078.57	1271.48	1568.94	1520.94	0.106629	0.569421	0.761957
ENSG00000090372	STRN4	864.678	958.513	895.757	1122.05	1263.87	1291.54	929.784	880.895	-0.644889	0.000840274	0.0156089
ENSG00000090432	MUL1	313.19	316.189	283.315	332.347	296.962	387.06	311.134	342.322	-0.0403653	0.875088	0.938437
ENSG00000090447	TFAP4	175.659	198.24	209.171	257.042	275.581	300.824	270.132	298.835	-0.340652	0.218899	0.451578
ENSG00000090470	PDCD7	220.595	200.371	178.428	185.753	304.089	322.884	309.928	293.26	0.151301	0.559587	0.755211
ENSG00000090487	SPG21	881.699	856.196	1036.81	993.527	353.978	354.972	417.257	461.633	0.086586	0.661152	0.825256
ENSG00000090520	DNAJB11	457.53	486.007	402.066	382.551	964.532	842.307	821.249	893.16	0.193105	0.320533	0.556905
ENSG00000090530	P3H2	1838.29	1964.63	838.492	838.398	1964.7	1660.55	963.551	809.531	0.150185	0.406957	0.638205
ENSG00000090565	RAB11FIP3	206.297	196.108	268.848	270.597	396.741	545.494	291.839	302.18	-1.09321	2.52543e-05	0.00137009
ENSG00000090581	GNPTG	174.297	144.239	245.941	255.034	204.31	200.549	340.077	312.216	0.0351935	0.899367	0.95115
ENSG00000090615	GOLGA3	1549.61	1600.84	2700.53	2912.3	1506.19	1474.04	1806.51	1910.09	-0.514359	0.000649456	0.0133009
ENSG00000090621	PABPC4	1555.74	1535.47	1607.06	1449.37	2432.71	2121.81	2288.89	2088.5	-0.039536	0.80889	0.900819
ENSG00000090661	CERS4	0.680849	4.97375	16.8783	12.0488	11.8785	10.0275	9.64757	24.5312	-1.71202	0.175621	1
ENSG00000090674	MCOLN1	253.276	261.477	323.702	393.595	582.045	413.132	533.028	529.652	-0.380155	0.133309	0.343517
ENSG00000090686	USP48	1050.55	995.461	862.001	744.016	757.846	631.731	807.984	714.751	0.484711	0.0156745	0.0963284
ENSG00000090776	EFNB1	35.4041	43.3427	31.9483	58.7381	38.0111	50.1373	31.3546	23.4162	-0.906187	0.166023	1
ENSG00000090857	PDPR	159.319	159.871	98.8588	88.3581	68.8951	40.1099	25.3249	15.6108	-0.633031	0.210413	1
ENSG00000090861	AARS	2105.18	2069.08	1115.78	1262.12	6179.18	5880.11	4708.01	4589.57	0.436084	0.00244872	0.0320447
ENSG00000090863	GLG1	1072.34	1071.49	677.545	654.151	1128.45	878.406	782.659	744.858	0.296563	0.123429	0.327545
ENSG00000090889	KIF4A	1092.76	1006.12	971.107	972.943	1104.7	1062.91	1400.1	1267.82	0.410528	0.0150497	0.0939688
ENSG00000090905	TNRC6A	615.487	654.404	488.266	414.179	430.001	583.599	287.015	302.18	-0.293638	0.221079	0.453792
ENSG00000090924	PLEKHG2	84.4252	111.554	132.013	119.484	147.293	118.324	83.2103	117.081	-0.759253	0.0546991	1
ENSG00000090932	DLL3	17.0212	12.0791	21.7007	20.5834	14.2542	8.02197	13.2654	26.7614	0.333719	0.73043	1
ENSG00000090971	NAT14	51.0636	59.685	18.6867	25.6038	64.1437	82.2252	16.8832	8.92045	-1.20323	0.0643751	1
ENSG00000090975	PITPNM2	98.0422	148.502	124.779	154.125	133.039	218.599	85.6222	121.541	-0.949134	0.0230002	0.120936
ENSG00000090989	EXOC1	130.723	127.897	127.793	102.415	99.7792	136.374	201.393	181.754	0.85945	0.0151775	0.0942484
ENSG00000091009	RBM27	342.467	339.636	305.618	206.336	102.155	128.352	123.007	82.5142	0.240759	0.507653	0.715713
ENSG00000091039	OSBPL8	1413.44	1477.92	1540.15	1172.75	270.829	369.011	511.321	518.501	0.771804	0.000810391	0.0154389
ENSG00000091073	DTX2	39.4892	31.9741	50.635	53.7177	111.658	98.2692	119.389	128.232	-0.304056	0.485365	1
ENSG00000091127	PUS7	849.699	937.908	790.871	689.796	886.134	938.571	800.748	818.452	0.0993256	0.593922	0.779338
ENSG00000091129	NRCAM	7.48934	7.10536	40.3874	28.1139	9.50278	6.01648	26.5308	28.9915	-0.368241	0.704631	1
ENSG00000091136	LAMB1	1288.85	1165.99	1009.08	1040.72	1465.8	1247.42	1190.27	1076.03	0.00198009	0.99112	0.994032
ENSG00000091137	SLC26A4	0.680849	1.42107	4.82238	6.52645	2.37569	4.01099	1.20595	10.0355	-1.6306	0.430796	1
ENSG00000091140	DLD	592.338	608.93	685.381	533.663	867.128	808.214	1073.29	957.834	0.258684	0.215371	0.447455
ENSG00000091157	WDR7	174.297	194.687	211.582	174.708	163.923	144.396	170.038	201.825	0.210419	0.5083	0.716324
ENSG00000091164	TXNL1	925.954	1033.12	1045.85	960.393	688.951	904.478	1189.06	1081.6	0.472537	0.0185951	0.106228
ENSG00000091317	CMTM6	512.679	495.244	516.598	468.9	209.061	260.714	201.393	234.162	-0.0807857	0.746617	0.870026
ENSG00000091409	ITGA6	537.87	470.375	494.897	451.831	318.343	236.648	365.402	294.375	0.346717	0.178272	0.402204
ENSG00000091436	MAP3K20	1905.01	1968.9	1585.36	1353.49	993.04	934.56	1280.71	1161.89	0.741324	2.27833e-05	0.00128899
ENSG00000091483	FH	1606.12	1698.18	1569.69	1544.76	2378.07	2402.58	3664.87	3364.13	0.641221	1.13139e-05	0.000805944
ENSG00000091490	SEL1L3	282.552	279.951	590.742	572.32	104.531	144.396	254.455	180.639	-0.255493	0.386882	0.619859
ENSG00000091527	CDV3	3786.88	3680.58	3572.78	2901.26	1577.46	1734.75	1646.12	1374.86	0.0721397	0.693339	0.842455
ENSG00000091542	ALKBH5	2222.29	2616.19	2509.45	2814.91	1009.67	918.516	709.096	681.3	-0.608888	0.00069236	0.0138675
ENSG00000091622	PITPNM3	77.6167	74.6063	229.063	250.013	87.9007	64.1758	120.595	172.834	-0.693189	0.0725302	0.239102
ENSG00000091640	SPAG7	325.446	317.61	329.73	380.04	1194.97	1237.39	1515.87	1551.04	0.189919	0.299734	0.536483
ENSG00000091651	ORC6	607.317	576.955	380.968	311.764	356.354	405.11	391.932	386.925	0.805183	0.000519209	0.0115787
ENSG00000091732	ZC3HC1	394.211	427.743	362.884	355.441	1021.55	930.549	776.629	824.027	-0.0902931	0.638103	0.810064
ENSG00000091947	TMEM101	290.042	223.819	198.32	255.034	484.642	282.775	323.194	333.402	-0.0386103	0.90499	0.953911
ENSG00000091986	CCDC80	251.914	249.398	270.656	262.062	190.056	202.555	143.508	154.993	-0.483687	0.084946	0.2622
ENSG00000092010	PSME1	647.487	578.377	1118.79	1073.35	536.907	553.516	1186.65	1180.85	0.279656	0.123688	0.328019
ENSG00000092020	PPP2R3C	227.403	272.135	277.287	209.349	76.0222	96.2637	102.505	129.347	0.461945	0.20173	0.431597
ENSG00000092036	HAUS4	176.34	152.765	130.204	137.558	204.31	120.33	161.597	127.116	0.137836	0.705598	0.848915
ENSG00000092068	SLC7A8	10.8936	17.0529	44.607	56.7299	11.8785	60.1648	60.2973	83.6293	-0.894827	0.21364	1
ENSG00000092094	OSGEP	307.744	377.295	366.501	411.166	484.642	591.621	499.262	483.935	-0.318249	0.177366	0.401486
ENSG00000092108	SCFD1	682.21	647.299	687.792	549.226	767.349	703.928	870.693	876.435	0.354845	0.0817999	0.257282
ENSG00000092140	G2E3	454.126	392.216	422.561	329.335	228.067	190.522	191.745	153.878	-0.101399	0.727357	0.859194
ENSG00000092148	HECTD1	1619.06	1727.31	1384.02	1143.64	921.769	1010.77	818.837	855.248	0.197187	0.285979	0.522933
ENSG00000092199	HNRNPC	2606.29	2586.35	2276.77	2634.68	3689.45	2891.92	4346.23	3266	0.29074	0.156564	0.374362
ENSG00000092201	SUPT16H	2098.38	2199.11	1821.05	1602.5	2223.65	2504.86	2391.39	2119.72	0.259269	0.119398	0.321639
ENSG00000092203	TOX4	526.296	497.375	564.219	505.047	437.128	531.456	499.262	518.501	0.00567364	0.978955	0.987745
ENSG00000092208	GEMIN2	242.382	246.556	194.101	170.19	1259.12	1117.06	1054	1091.64	0.281334	0.160184	0.379038
ENSG00000092295	TGM1	71.4891	57.5534	98.8588	97.3947	140.166	138.379	209.835	289.915	0.241522	0.508664	0.716345
ENSG00000092330	TINF2	518.126	535.744	515.392	625.033	468.012	477.307	482.378	472.784	-0.100771	0.641118	0.812255
ENSG00000092439	TRPM7	1098.21	1119.09	1453.35	1096.44	508.399	742.033	598.149	687.99	-0.164793	0.497591	0.708105
ENSG00000092445	TYRO3	482.041	479.612	380.968	476.933	582.045	479.313	378.667	399.19	-0.281584	0.229661	0.462598
ENSG00000092470	WDR76	810.891	827.775	761.334	672.225	821.99	780.137	1006.96	1014.7	0.530297	0.00329136	0.0382717
ENSG00000092529	CAPN3	0.680849	2.13161	2.41119	2.51017	2.37569	4.01099	14.4714	4.46023	0.729426	0.710444	1
ENSG00000092531	SNAP23	386.041	387.953	289.343	255.536	292.21	340.934	317.164	379.119	0.642355	0.0101113	0.0748255
ENSG00000092621	PHGDH	1149.95	1187.31	1335.2	1696.38	2589.51	2707.42	3682.96	3712.02	0.105003	0.54412	0.743466
ENSG00000092758	COL9A3	34.7233	40.5006	1.80839	10.5427	54.641	84.2307	14.4714	10.0355	0.0521562	0.949952	1
ENSG00000092820	EZR	1865.53	1776.34	1778.86	1651.19	3112.16	3152.64	3120.99	3142.23	0.0863853	0.543886	0.743328
ENSG00000092841	MYL6	6824.83	6953.31	5644.6	7434.63	3672.82	3497.58	4248.55	4417.85	0.348543	0.045261	0.182649
ENSG00000092847	AGO1	1186.04	1141.12	1190.53	1260.11	287.459	252.692	258.072	262.038	-0.124842	0.543247	0.743109
ENSG00000092853	CLSPN	785.019	783.722	781.829	621.519	1059.56	1305.58	1478.49	1289.01	0.386148	0.0635668	0.221887
ENSG00000092871	RFFL	85.7869	57.5534	71.7329	65.7666	38.0111	24.0659	22.913	49.0625	0.296609	0.632445	1
ENSG00000092929	UNC13D	266.893	251.53	223.638	313.772	812.487	774.121	477.555	451.598	-0.82662	0.000771061	0.0148941
ENSG00000092931	MFSD11	115.744	116.528	172.4	162.659	149.669	134.368	198.981	186.214	-0.0858374	0.788271	0.889714
ENSG00000092964	DPYSL2	900.763	933.645	1112.76	1127.07	1061.94	1151.15	1290.36	1333.61	-0.0437171	0.788721	0.889973
ENSG00000092978	GPATCH2	285.276	324.715	256.189	224.912	173.426	266.731	189.334	284.339	0.442833	0.175525	0.399593
ENSG00000093000	NUP50	1023.32	1192.28	1176.66	1118.03	111.658	126.346	226.718	217.436	0.843816	0.000529916	0.0117644
ENSG00000093009	CDC45	578.721	604.666	508.761	545.21	465.636	493.351	547.5	638.927	0.473103	0.022642	0.119665
ENSG00000093010	COMT	995.401	1004.7	927.706	1142.63	525.028	701.923	548.705	646.733	-0.0917361	0.683176	0.836733
ENSG00000093144	ECHDC1	878.976	845.538	1088.05	905.671	845.747	984.697	1156.5	1083.84	0.0807002	0.674211	0.832801
ENSG00000093167	LRRFIP2	575.317	541.429	557.588	528.643	425.249	585.604	647.593	577.599	0.311513	0.166016	0.388684
ENSG00000093183	SEC22C	599.147	622.43	693.82	683.771	620.056	563.544	615.033	641.158	-0.0852163	0.654477	0.820299
ENSG00000093217	XYLB	116.425	115.817	121.765	99.4029	180.553	262.72	203.805	202.94	-0.0583213	0.861475	0.930171
ENSG00000094631	HDAC6	209.701	191.845	197.115	256.038	574.918	589.615	496.85	504.006	-0.395978	0.104113	0.297279
ENSG00000094804	CDC6	1331.74	1210.04	1165.81	1074.86	1057.18	1012.77	1413.37	1338.07	0.593541	0.000430758	0.010318
ENSG00000094841	UPRT	147.744	132.87	182.648	174.206	159.172	142.39	194.157	192.905	0.0174199	0.955405	0.974923
ENSG00000094880	CDC23	552.168	503.06	504.542	500.027	570.167	549.505	706.684	677.954	0.378278	0.0540989	0.202088
ENSG00000094914	AAAS	325.446	355.979	386.996	467.394	845.747	746.044	1449.55	1349.22	0.487579	0.0169698	0.100417
ENSG00000094916	CBX5	6963.72	6995.23	6151.55	5238.23	1591.72	1658.54	1861.98	1703.81	0.426531	0.00669814	0.0586339
ENSG00000094975	SUCO	360.85	395.769	396.641	314.274	97.4035	98.2692	120.595	59.098	-0.0393267	0.915791	0.957483
ENSG00000095002	MSH2	889.869	875.381	792.076	630.054	1325.64	1484.07	1246.95	1166.35	0.0924383	0.630515	0.80442
ENSG00000095015	MAP3K1	219.233	267.872	238.708	194.287	80.7736	104.286	96.4757	110.391	0.32478	0.360333	0.595492
ENSG00000095059	DHPS	31.319	41.2111	39.7847	35.1424	860.001	744.038	865.869	1052.61	0.215569	0.464039	0.682356
ENSG00000095066	HOOK2	32.6807	35.5268	38.5791	35.1424	66.5194	50.1373	49.4438	45.7173	-0.398359	0.476573	1
ENSG00000095139	ARCN1	1586.38	1456.6	1402.71	1142.63	1734.26	1734.75	1971.72	1875.53	0.40771	0.0201292	0.111829
ENSG00000095203	EPB41L4B	191.318	210.319	215.199	200.312	92.6521	142.39	98.8876	79.169	-0.46377	0.190492	0.418143
ENSG00000095209	TMEM38B	605.274	608.219	594.359	508.561	313.592	270.742	483.584	424.837	0.778549	0.000668254	0.0135169
ENSG00000095261	PSMD5	851.061	947.145	896.963	832.876	1080.94	1271.48	1081.73	1076.03	-0.0705779	0.697023	0.84397
ENSG00000095303	PTGS1	256.68	275.688	9.64476	6.52645	211.437	206.566	2.41189	2.23011	-1.43436	0.0869826	1
ENSG00000095319	NUP188	2149.44	1993.76	1948.24	1870.08	3984.04	3954.83	3654.02	3927.23	0.0517313	0.71618	0.854867
ENSG00000095321	CRAT	222.638	213.161	344.198	368.996	311.216	312.857	385.903	364.624	-0.445398	0.0632035	0.221077
ENSG00000095380	NANS	595.743	643.035	736.016	702.849	1126.08	1261.46	1535.17	1682.62	0.213395	0.224308	0.456983
ENSG00000095383	TBC1D2	119.829	93.0803	245.941	251.519	232.818	194.533	417.257	371.314	-0.335529	0.244393	0.477366
ENSG00000095397	WHRN	281.19	257.925	316.469	312.768	430.001	499.368	295.457	351.243	-0.747336	0.00201158	0.0285089
ENSG00000095485	CWF19L1	457.53	466.112	386.996	377.028	389.614	332.912	372.637	409.226	0.392236	0.0815349	0.256898
ENSG00000095564	BTAF1	604.594	595.429	458.126	410.664	726.962	697.912	653.623	565.334	0.241717	0.231586	0.464528
ENSG00000095574	IKZF5	242.382	227.372	232.68	205.834	99.7792	96.2637	102.505	73.5937	-0.0570487	0.870236	0.936175
ENSG00000095637	SORBS1	6.12764	14.2107	4.21958	7.53052	7.12708	8.02197	6.02973	2.23011	-0.108821	0.941081	1
ENSG00000095739	BAMBI	227.403	240.161	332.744	323.31	232.818	258.709	246.013	337.862	-0.240736	0.385056	0.618506
ENSG00000095787	WAC	1501.27	1521.26	1412.96	1302.78	753.095	842.307	788.689	777.195	0.125525	0.463228	0.681531
ENSG00000095794	CREM	249.871	223.819	301.399	267.585	76.0222	92.2527	165.215	142.727	0.599953	0.0665066	0.228316
ENSG00000095906	NUBP2	585.53	595.429	593.756	668.71	313.592	260.714	260.484	293.26	-0.14353	0.536637	0.739342
ENSG00000095951	HIVEP1	450.041	348.163	443.659	404.138	128.287	100.275	119.389	107.045	-0.0924313	0.766736	0.879706
ENSG00000096060	FKBP5	437.786	374.453	465.963	302.225	339.724	350.961	405.198	425.952	0.349694	0.216891	0.449361
ENSG00000096063	SRPK1	1889.36	1973.16	1827.68	1664.25	1228.23	1159.18	1268.66	1213.18	0.202505	0.20526	0.435394
ENSG00000096070	BRPF3	451.403	426.322	435.823	412.673	263.702	391.071	233.954	189.56	-0.588741	0.0290584	0.139276
ENSG00000096080	MRPS18A	294.127	296.294	399.655	479.443	508.399	551.511	641.563	607.706	-0.34039	0.121183	0.324105
ENSG00000096092	TMEM14A	426.892	389.374	437.028	461.37	491.769	501.373	537.852	497.315	-0.0796263	0.705416	0.84882
ENSG00000096093	EFHC1	95.9997	104.449	56.663	43.677	38.0111	76.2088	49.4438	57.9829	0.89586	0.0810104	1
ENSG00000096384	HSP90AB1	8023.8	7598.48	7689.89	7895	24358	24621.4	30288.5	30513.5	0.315373	0.00951407	0.0725691
ENSG00000096401	CDC5L	1109.78	957.803	948.201	816.811	1717.63	1666.57	2132.11	1840.96	0.460642	0.0123969	0.0845865
ENSG00000096433	ITPR3	1262.29	1271.15	1326.76	1533.72	1594.09	1692.64	1542.41	1529.86	-0.273835	0.0951291	0.281335
ENSG00000096654	ZNF184	223.999	174.081	212.185	215.875	80.7736	80.2197	165.215	179.524	0.995114	0.0036817	0.0403755
ENSG00000096696	DSP	2217.52	1971.74	1918.1	1601.99	2278.29	2037.58	2019.96	1949.12	0.131654	0.450189	0.672763
ENSG00000096717	SIRT1	418.041	440.533	342.992	234.952	430.001	445.22	296.663	313.331	0.0527866	0.84374	0.920607
ENSG00000096746	HNRNPH3	1283.4	1288.2	1190.53	929.768	1256.74	1682.61	1935.54	1606.8	0.545914	0.0130307	0.0866067
ENSG00000096872	IFT74	46.2977	22.0266	16.2755	15.5631	11.8785	54.1483	27.7368	17.8409	0.540757	0.533164	1
ENSG00000096968	JAK2	147.063	147.792	203.746	129.525	47.5139	74.2033	96.4757	74.7088	0.302017	0.494034	1
ENSG00000097007	ABL1	877.614	876.091	1227.9	1241.03	757.846	758.077	794.718	778.31	-0.440311	0.00945155	0.072389
ENSG00000097021	ACOT7	203.574	196.819	286.329	283.65	755.471	906.483	817.631	825.142	-0.528618	0.0116964	0.0816855
ENSG00000097033	SH3GLB1	887.827	807.169	890.935	701.845	327.846	344.945	364.196	341.207	0.157473	0.492603	0.704752
ENSG00000097046	CDC7	433.02	367.347	409.3	301.723	192.431	114.313	188.128	168.374	0.401729	0.21911	0.4519
ENSG00000097096	SYDE2	447.998	498.796	428.589	405.142	403.868	375.027	313.546	337.862	-0.0718618	0.750036	0.871129
ENSG00000099194	SCD	6803.04	7166.47	6974.97	7644.48	12063.8	11395.2	17072.6	16438.2	0.44888	0.000774525	0.0148941
ENSG00000099203	TMED1	531.743	512.297	361.679	474.423	142.542	100.275	84.4162	91.4346	-0.133815	0.670231	0.831297
ENSG00000099204	ABLIM1	1861.44	1994.48	2433.49	2516.7	339.724	252.692	453.436	421.491	0.211008	0.279818	0.517476
ENSG00000099219	ERMP1	458.211	434.138	327.922	334.857	460.885	435.192	349.724	291.03	-0.055095	0.810172	0.901145
ENSG00000099246	RAB18	1329.02	1398.34	1384.02	1209.4	641.437	740.027	906.871	871.974	0.43489	0.0174995	0.102453
ENSG00000099250	NRP1	34.0424	17.0529	153.111	131.533	23.7569	58.1593	136.272	114.851	-0.885154	0.0971158	1
ENSG00000099256	PRTFDC1	17.7021	22.7372	19.2895	28.1139	11.8785	16.0439	39.7962	13.3807	0.679331	0.457671	1
ENSG00000099260	PALMD	128	135.712	140.452	116.472	173.426	204.56	261.69	198.48	0.318157	0.333704	0.57083
ENSG00000099282	TSPAN15	22.468	24.8688	18.0839	11.0448	11.8785	34.0934	10.8535	8.92045	-0.5358	0.569383	1
ENSG00000099290	WASHC2A	119.149	125.054	114.532	138.562	64.1437	88.2417	71.1508	63.5582	-0.242399	0.557967	1
ENSG00000099308	MAST3	104.851	87.396	101.873	94.3825	313.592	280.769	155.567	221.896	-0.678855	0.0425141	0.176986
ENSG00000099326	MZF1	70.1274	46.8954	88.6113	87.3541	111.658	104.286	112.153	72.4787	-0.814497	0.0712693	1
ENSG00000099330	OCEL1	73.5317	94.5013	60.8826	87.8561	99.7792	122.335	95.2697	94.7798	-0.0588177	0.891394	1
ENSG00000099331	MYO9B	614.125	569.14	716.727	717.91	905.139	866.373	681.36	725.902	-0.608735	0.000848676	0.0156938
ENSG00000099338	CATSPERG	2.72339	1.42107	1.80839	2.00814	11.8785	10.0275	6.02973	1.11506	-1.50883	0.39983	1
ENSG00000099341	PSMD8	727.827	779.458	747.469	820.325	769.725	525.439	717.538	706.946	0.085682	0.701499	0.847093
ENSG00000099364	FBXL19	177.702	164.134	146.48	177.72	327.846	250.687	126.624	136.037	-1.059	0.000710255	0.0141224
ENSG00000099377	HSD3B7	289.361	362.374	128.999	159.145	684.2	760.082	279.779	322.251	-0.0889285	0.729848	0.860399
ENSG00000099381	SETD1A	226.042	267.872	172.4	188.263	534.531	509.395	212.247	286.57	-0.610524	0.0237412	0.123642
ENSG00000099385	BCL7C	283.914	258.635	285.123	308.751	425.249	362.994	273.75	239.737	-0.747105	0.00298666	0.0359277
ENSG00000099399	MAGEB2	99.4039	103.028	335.156	287.666	140.166	300.824	640.357	655.653	-0.0795905	0.808503	0.900679
ENSG00000099617	EFNA2	5.44679	2.84215	3.01399	3.01221	16.6299	2.00549	2.41189	10.0355	-0.0775715	0.962935	1
ENSG00000099622	CIRBP	488.849	457.585	327.319	356.445	838.62	778.132	680.154	690.22	0.230942	0.239472	0.472903
ENSG00000099624	ATP5F1D	291.403	315.478	474.402	574.83	1826.91	1766.84	2127.29	2060.62	-0.570878	0.00174007	0.0260121
ENSG00000099625	CBARP	11.5744	15.6318	20.4951	13.5549	26.1326	58.1593	44.62	21.1861	-0.695359	0.390765	1
ENSG00000099783	HNRNPM	2634.2	2855.65	2631.82	2547.32	5913.1	6078.65	6454.22	6010.16	0.13964	0.311221	0.548382
ENSG00000099785	2021-03-02	65.3615	51.1586	74.1441	84.8439	33.2597	14.0385	13.2654	33.4517	-0.427604	0.528355	1
ENSG00000099795	NDUFB7	693.785	652.272	925.897	1142.63	1413.54	1273.49	2411.89	2881.31	0.358836	0.0656132	0.226654
ENSG00000099797	TECR	740.082	757.432	641.98	785.684	1482.43	1445.96	1529.14	1437.31	0.0862625	0.635006	0.807885
ENSG00000099800	TIMM13	744.848	682.115	698.04	898.642	810.112	866.373	984.052	934.418	0.030211	0.883402	0.942862
ENSG00000099804	CDC34	337.701	348.873	377.954	472.917	472.763	463.269	441.376	467.209	-0.353485	0.126902	0.333198
ENSG00000099810	MTAP	667.913	716.931	663.078	539.687	149.669	234.643	166.421	185.099	0.0641346	0.815664	0.904904
ENSG00000099812	MISP	346.552	315.478	392.421	414.681	862.377	826.263	725.98	716.981	-0.512313	0.00882728	0.069133
ENSG00000099814	CEP170B	271.659	275.688	362.884	390.081	610.553	539.478	484.79	454.943	-0.750322	0.000570741	0.0122558
ENSG00000099817	POLR2E	932.082	1037.38	981.355	1169.24	852.874	1086.98	946.668	983.48	-0.137803	0.497886	0.708105
ENSG00000099821	POLRMT	115.063	97.3435	137.438	158.141	249.448	186.511	208.629	172.834	-0.665498	0.045363	0.182881
ENSG00000099822	HCN2	86.4678	73.1852	91.6253	105.427	211.437	234.643	173.656	163.913	-0.709601	0.0342929	0.154017
ENSG00000099849	RASSF7	142.978	122.212	179.634	224.912	256.575	258.709	346.107	342.322	-0.193262	0.497403	0.708105
ENSG00000099860	GADD45B	107.574	133.581	107.901	129.023	73.6465	72.1978	77.1806	82.5142	0.15542	0.70632	1
ENSG00000099864	PALM	127.319	115.107	95.8448	91.8724	681.824	657.802	225.512	304.41	-0.965201	0.000469275	0.0107486
ENSG00000099875	MKNK2	245.786	286.346	337.567	437.774	285.083	254.698	264.102	264.268	-0.57328	0.0366326	0.16065
ENSG00000099889	ARVCF	38.1275	40.5006	60.2798	71.791	64.1437	50.1373	65.1211	84.7443	-0.350092	0.488798	1
ENSG00000099899	TRMT2A	366.977	432.717	429.192	543.202	432.376	427.17	338.871	403.651	-0.493642	0.0480135	0.188375
ENSG00000099901	RANBP1	1318.12	1570.29	1212.83	1224.96	8640.4	7372.19	6859.42	7470.88	0.0847874	0.610426	0.79121
ENSG00000099904	ZDHHC8	114.383	127.897	129.602	178.222	204.31	202.555	130.242	94.7798	-1.20556	0.000802289	0.0153202
ENSG00000099910	KLHL22	125.276	142.818	118.751	158.643	230.442	200.549	162.803	256.463	-0.0871898	0.808042	0.900679
ENSG00000099917	MED15	317.956	316.189	394.23	362.469	601.051	655.796	640.357	577.599	-0.301517	0.151096	0.366968
ENSG00000099940	SNAP29	565.104	565.587	699.848	635.576	266.078	266.731	255.661	238.622	-0.34858	0.12422	0.328899
ENSG00000099942	CRKL	1176.51	1378.44	1160.99	1205.89	413.371	411.126	341.283	396.96	-0.0480425	0.814324	0.90379
ENSG00000099949	LZTR1	41.5318	57.5534	101.873	86.852	458.509	399.093	817.631	803.956	-0.00725728	0.979134	0.987745
ENSG00000099956	SMARCB1	1063.49	1042.36	934.939	998.547	2679.78	2603.13	3363.38	3536.96	0.508455	0.000546834	0.011914
ENSG00000099957	P2RX6	11.5744	4.97375	3.01399	7.53052	21.3812	2.00549	7.23568	1.11506	-0.829717	0.604177	1
ENSG00000099958	DERL3	10.2127	4.26322	9.04197	15.5631	19.0056	42.1154	44.62	44.6023	-0.240407	0.780649	1
ENSG00000099968	BCL2L13	804.763	826.354	991	1013.61	361.106	242.665	410.022	412.571	0.159338	0.475344	0.689415
ENSG00000099991	CABIN1	385.36	354.558	365.295	464.884	686.576	641.758	568.001	595.44	-0.357686	0.110457	0.307671
ENSG00000099992	TBC1D10A	23.1489	17.7634	21.7007	29.118	114.033	92.2527	108.535	94.7798	-0.334966	0.513289	1
ENSG00000099994	SUSD2	47.6594	75.3168	41.593	63.7584	175.801	152.418	131.448	108.16	-0.237504	0.591671	1
ENSG00000099995	SF3A1	749.614	755.3	841.506	728.955	1263.87	1141.13	1392.87	1283.43	0.0946449	0.599252	0.783111
ENSG00000099999	RNF215	49.702	59.685	80.1721	70.7869	114.033	78.2143	86.8281	70.2486	-0.748324	0.0996008	1
ENSG00000100003	SEC14L2	17.0212	14.2107	27.7287	28.616	7.12708	4.01099	20.5011	21.1861	1.08	0.290738	1
ENSG00000100014	SPECC1L	230.127	228.793	206.76	194.287	130.663	172.472	103.711	47.9474	-0.817445	0.0363213	0.159955
ENSG00000100023	PPIL2	256.68	218.135	285.123	312.768	266.078	248.681	408.816	446.023	0.401123	0.114671	0.314491
ENSG00000100029	PES1	814.976	718.352	753.497	835.386	2128.62	2069.67	1912.63	1932.39	-0.178331	0.282606	0.519641
ENSG00000100030	MAPK1	2268.59	2468.4	2538.98	2476.04	1266.24	1117.06	1825.8	1700.46	0.484627	0.00233837	0.0311679
ENSG00000100034	PPM1F	134.808	154.897	212.185	213.867	192.431	194.533	207.423	207.401	-0.457044	0.119122	0.321107
ENSG00000100036	SLC35E4	74.8934	75.3168	77.1581	72.795	102.155	112.308	71.1508	90.3196	-0.406388	0.329181	1
ENSG00000100038	TOP3B	164.765	186.871	165.769	183.745	487.017	657.802	452.23	521.847	-0.229498	0.381091	0.614427
ENSG00000100056	ESS2	146.382	115.817	153.111	187.761	168.674	194.533	219.482	241.967	-0.0371946	0.908088	0.954315
ENSG00000100060	MFNG	15.6595	7.10536	16.8783	21.5875	9.50278	18.0494	13.2654	35.6818	0.0605692	0.951942	1
ENSG00000100065	CARD10	639.317	655.825	685.984	801.75	798.233	746.044	599.355	553.068	-0.622578	0.00157032	0.023911
ENSG00000100068	LRP5L	22.468	36.9479	30.7427	26.1058	30.884	36.0989	15.6773	11.1506	-1.26457	0.0977823	1
ENSG00000100075	SLC25A1	1025.36	1063.67	1347.25	1572.88	1760.39	2029.56	1875.25	2056.16	-0.43199	0.013671	0.0886721
ENSG00000100078	PLA2G3	33.3616	31.9741	47.0182	50.2035	52.2653	48.1318	102.505	112.621	0.528577	0.289014	1
ENSG00000100083	GGA1	247.148	289.188	276.684	348.914	356.354	330.906	233.954	272.074	-0.663354	0.0145604	0.092321
ENSG00000100084	HIRA	169.531	142.107	142.863	164.165	658.067	699.917	539.058	568.679	-0.274541	0.24816	0.482285
ENSG00000100097	LGALS1	2944.67	3463.86	3760.25	4716.62	6963.16	7588.79	11149	10594.2	0.175238	0.315944	0.552918
ENSG00000100099	HPS4	230.808	238.74	259.203	269.593	135.415	148.407	136.272	105.93	-0.406058	0.190673	0.418343
ENSG00000100104	SRRD	474.552	405.006	547.34	568.805	270.829	320.879	478.761	402.535	0.225937	0.343206	0.579938
ENSG00000100105	PATZ1	381.956	338.926	272.465	323.31	375.36	324.89	254.455	256.463	-0.17794	0.483724	0.696917
ENSG00000100106	TRIOBP	347.233	405.006	463.551	546.716	589.172	631.731	528.204	551.953	-0.604638	0.00588085	0.0537677
ENSG00000100109	TFIP11	278.467	255.793	201.334	257.042	432.376	431.181	454.642	467.209	0.312913	0.204627	0.434854
ENSG00000100116	GCAT	134.127	154.897	109.709	148.602	482.266	493.351	336.459	328.942	-0.395636	0.152196	0.368218
ENSG00000100124	ANKRD54	309.786	266.451	270.656	371.506	377.735	286.786	255.661	230.817	-0.603751	0.0391202	0.167174
ENSG00000100129	EIF3L	1211.23	1245.57	1554.62	1359.01	3608.68	3256.92	3547.89	3210.25	-0.267825	0.097086	0.284368
ENSG00000100138	SNU13	1804.93	1816.13	2053.13	2393.7	3026.63	2631.21	3959.12	3734.32	0.147506	0.365039	0.600121
ENSG00000100139	MICALL1	341.105	398.611	443.659	479.945	855.25	736.016	559.559	589.865	-0.78815	0.000197941	0.00626076
ENSG00000100142	POLR2F	702.636	681.404	746.866	838.9	256.575	330.906	354.548	325.597	0.00692851	0.97548	0.986044
ENSG00000100147	CCDC134	168.85	178.345	162.153	178.222	114.033	166.456	80.7984	84.7443	-0.742301	0.0351216	0.156238
ENSG00000100150	DEPDC5	41.5318	65.3693	54.2518	61.2482	54.641	70.1923	75.9746	49.0625	-0.121446	0.821127	1
ENSG00000100151	PICK1	206.297	162.002	207.965	184.749	879.007	878.406	1063.64	915.462	0.0811192	0.720604	0.856557
ENSG00000100154	TTC28	445.275	413.532	446.673	424.721	700.83	601.648	492.026	412.571	-0.544943	0.0128453	0.086312
ENSG00000100162	CENPM	375.828	367.347	414.725	608.968	434.752	367.005	569.207	555.298	0.0271139	0.917637	0.958175
ENSG00000100167	SEPTIN3	44.936	46.8954	62.0882	45.1831	2.37569	16.0439	16.8832	28.9915	1.03541	0.203929	1
ENSG00000100196	KDELR3	445.275	506.612	408.094	543.202	589.172	501.373	864.663	728.132	0.547491	0.0239459	0.124391
ENSG00000100201	DDX17	4520.84	4730.04	3546.26	3516.25	5713.54	5842	6301.07	5594.24	0.430963	0.00193383	0.0279399
ENSG00000100206	DMC1	24.5106	18.4739	4.82238	7.02849	45.1382	8.02197	4.82378	15.6108	0.507006	0.647335	1
ENSG00000100207	TCF20	533.105	594.719	550.354	506.051	296.962	373.022	290.633	301.065	-0.0897543	0.700053	0.846093
ENSG00000100209	HSCB	82.3827	104.449	106.092	97.8968	61.768	44.1209	94.0638	108.16	0.819608	0.0635744	1
ENSG00000100211	CBY1	121.872	103.738	164.564	137.055	73.6465	70.1923	66.327	88.0895	-0.310259	0.452484	1
ENSG00000100216	TOMM22	1631.99	1704.58	1640.21	1793.77	1202.1	1441.95	1618.38	1364.83	0.129758	0.47529	0.689415
ENSG00000100219	XBP1	1450.21	1381.28	1197.76	1162.21	1199.73	1462	1201.12	1332.49	0.189778	0.282783	0.519641
ENSG00000100220	RTCB	1071.66	1106.31	1091.06	1253.08	2195.14	1979.42	2774.88	2498.84	0.231143	0.168983	0.391822
ENSG00000100221	JOSD1	1001.53	1163.15	1256.83	1227.98	156.796	204.56	165.215	209.631	-0.152586	0.529021	0.733321
ENSG00000100225	FBXO7	1082.55	1162.44	1189.92	1215.43	983.537	1028.82	1092.59	1155.2	0.059333	0.719815	0.856418
ENSG00000100226	GTPBP1	557.615	540.718	611.84	801.75	586.796	621.703	554.735	501.776	-0.560607	0.0123792	0.0845792
ENSG00000100227	POLDIP3	545.36	519.402	595.564	596.919	729.338	585.604	699.449	795.035	0.0256495	0.900915	0.952194
ENSG00000100234	TIMP3	793.87	754.59	353.842	336.865	791.106	603.654	267.72	336.747	-0.0357157	0.878665	0.941022
ENSG00000100239	PPP6R2	307.063	287.057	392.421	407.652	334.973	314.863	373.843	411.456	-0.154132	0.507227	0.715713
ENSG00000100241	SBF1	1141.1	1109.15	1596.21	1913.25	2822.32	2685.36	2470.98	2351.65	-0.833091	4.08764e-07	6.56587e-05
ENSG00000100242	SUN2	689.019	700.589	453.304	573.826	1332.76	1289.53	788.689	733.707	-0.350246	0.0766161	0.247138
ENSG00000100243	CYB5R3	1214.63	1328.7	1442.5	1865.56	2026.47	1774.86	2370.89	2408.52	-0.0486514	0.797274	0.893593
ENSG00000100246	DNAL4	34.7233	44.0533	51.2378	51.7096	28.5083	52.1428	34.9724	36.7969	-0.571826	0.342076	1
ENSG00000100258	LMF2	406.467	375.874	400.258	468.9	1040.55	932.555	887.576	953.373	-0.251319	0.209025	0.440048
ENSG00000100263	RHBDD3	102.127	135.002	97.0504	118.982	232.818	192.527	176.068	161.683	-0.198561	0.563837	0.758466
ENSG00000100266	PACSIN2	710.806	706.984	712.507	718.914	829.117	742.033	930.99	899.851	0.208758	0.242978	0.475963
ENSG00000100271	TTLL1	17.7021	16.3423	21.7007	27.1099	16.6299	38.1044	31.3546	60.2131	0.202721	0.79044	1
ENSG00000100280	AP1B1	929.358	886.039	982.56	1083.39	1634.48	1632.47	1841.48	1848.76	-0.011221	0.943755	0.970935
ENSG00000100281	HMGXB4	610.04	557.06	578.686	548.724	161.547	230.632	165.215	188.445	-0.108061	0.677668	0.833814
ENSG00000100284	TOM1	185.191	186.871	254.381	251.519	353.978	471.291	528.204	477.244	-0.1642	0.511421	0.718981
ENSG00000100292	HMOX1	127.319	137.844	298.988	310.76	104.531	146.401	340.077	361.278	0.269978	0.358989	0.594393
ENSG00000100294	MCAT	176.34	204.634	195.306	264.07	258.951	272.747	247.219	252.003	-0.36483	0.215622	0.447612
ENSG00000100296	THOC5	802.721	816.406	729.385	766.105	610.553	633.736	618.65	521.847	-0.0131636	0.946142	0.972008
ENSG00000100297	MCM5	1548.25	1610.08	1377.39	1618.56	2480.22	2502.86	2750.76	2794.33	0.229558	0.14574	0.3595
ENSG00000100299	ARSA	47.6594	39.79	46.4154	44.6811	99.7792	88.2417	104.917	124.886	0.23643	0.596789	1
ENSG00000100300	TSPO	727.146	697.747	968.696	1202.88	983.537	846.318	934.608	1223.22	-0.368236	0.0956315	0.282552
ENSG00000100304	TTLL12	1275.23	1369.2	1466.61	1799.29	1905.31	1987.44	2548.16	2624.84	0.104615	0.541943	0.742524
ENSG00000100307	CBX7	53.787	68.2115	72.9385	94.8846	21.3812	20.0549	16.8832	14.4957	-0.863539	0.18973	1
ENSG00000100311	PDGFB	145.702	125.765	36.7707	64.7625	52.2653	90.2472	15.6773	23.4162	-0.459533	0.417723	1
ENSG00000100316	RPL3	6939.89	7231.13	6605.46	8745.95	19666	20644.6	20454.1	20320.8	-0.0991529	0.559414	0.755211
ENSG00000100319	ZMAT5	78.9784	93.0803	127.19	165.169	182.928	152.418	173.656	194.02	-0.630381	0.0709751	0.235969
ENSG00000100320	RBFOX2	1813.78	1995.9	1678.79	1659.22	1064.31	974.67	1025.05	853.018	0.0725434	0.683443	0.83676
ENSG00000100321	SYNGR1	130.723	124.344	114.532	124.003	204.31	154.423	123.007	165.028	-0.2124	0.543348	0.743109
ENSG00000100324	TAB1	179.063	186.871	210.979	237.462	223.315	232.637	160.391	141.612	-0.891106	0.00230124	0.0309553
ENSG00000100325	ASCC2	373.786	385.821	434.014	509.063	617.68	744.038	588.502	524.077	-0.608269	0.00583564	0.0535801
ENSG00000100330	MTMR3	390.126	405.006	368.912	404.138	351.603	318.873	288.221	231.932	-0.325929	0.185992	0.412663
ENSG00000100335	MIEF1	1070.97	1075.04	1220.67	1390.64	586.796	445.22	525.792	491.74	-0.298623	0.146315	0.360375
ENSG00000100342	APOL1	10.2127	6.39483	30.7427	19.5794	9.50278	20.0549	44.62	22.3011	-0.439907	0.635229	1
ENSG00000100344	PNPLA3	73.5317	45.4743	53.0462	81.3296	190.056	190.522	114.565	150.533	-0.69886	0.104857	1
ENSG00000100345	MYH9	4075.56	3634.39	3266.56	3423.38	7079.57	6989.15	5383.34	4818.16	-0.259108	0.0767639	0.247287
ENSG00000100347	SAMM50	597.104	609.64	601.592	619.009	1674.86	1865.11	1553.26	1722.76	-0.129382	0.446705	0.670467
ENSG00000100348	TXN2	453.445	465.401	476.21	601.94	315.967	198.544	272.544	386.925	0.137175	0.647887	0.816537
ENSG00000100350	FOXRED2	1285.44	1418.23	1314.7	1594.96	1826.91	1548.24	1707.62	1565.54	-0.149645	0.424848	0.65322
ENSG00000100353	EIF3D	1484.25	1392.65	1458.17	1458.91	1373.15	1429.92	1766.71	1692.66	0.282835	0.0656555	0.226654
ENSG00000100354	TNRC6B	717.614	826.354	804.132	679.755	475.139	499.368	519.763	400.305	-0.0274233	0.905493	0.953911
ENSG00000100359	SGSM3	22.468	30.5531	51.8406	23.5956	608.178	493.351	580.06	561.989	-0.44867	0.443635	0.66794
ENSG00000100360	IFT27	89.1912	117.949	109.709	165.671	242.321	306.841	350.93	398.075	0.0283375	0.932696	0.965212
ENSG00000100364	KIAA0930	729.87	786.564	1309.28	1563.84	1118.95	1036.84	1553.26	1556.62	-0.392978	0.0289047	0.138878
ENSG00000100372	SLC25A17	445.275	398.611	440.645	365.481	1128.45	936.566	1478.49	1640.25	0.665197	0.00131039	0.0208847
ENSG00000100376	FAM118A	202.893	184.739	188.073	219.389	147.293	130.357	170.038	169.489	0.220741	0.480562	0.693883
ENSG00000100379	KCTD17	42.2126	29.132	38.5791	42.1709	47.5139	20.0549	25.3249	36.7969	-0.273621	0.689945	1
ENSG00000100380	ST13	1066.21	1004.7	1037.41	869.022	420.498	421.154	260.484	309.986	-0.439364	0.0427017	0.177008
ENSG00000100387	RBX1	1223.49	1093.52	1105.53	1094.94	1741.38	1983.43	1993.43	1998.18	0.173119	0.289817	0.526777
ENSG00000100393	EP300	761.189	733.984	809.557	663.188	570.167	740.027	760.952	690.22	0.165834	0.447993	0.671048
ENSG00000100395	L3MBTL2	462.977	471.796	558.191	592.401	693.703	541.483	697.037	732.592	-0.0845532	0.684654	0.837534
ENSG00000100401	RANGAP1	2148.76	2123.08	1673.37	2013.16	2173.76	1969.39	1461.61	1678.16	-0.186793	0.289594	0.526777
ENSG00000100403	ZC3H7B	1141.78	1089.96	1138.68	1268.64	1898.18	1666.57	1524.32	1479.68	-0.355353	0.0334403	0.151183
ENSG00000100410	PHF5A	1099.57	1122.65	1044.65	1241.03	1691.49	1439.94	2311.8	1970.31	0.411391	0.0285422	0.137924
ENSG00000100412	ACO2	646.125	611.772	932.528	1112.51	1798.4	1624.45	1909.01	1888.91	-0.550875	0.00180869	0.0267451
ENSG00000100413	POLR3H	433.701	407.137	471.388	484.966	201.934	158.434	170.038	190.675	-0.175486	0.503084	0.711913
ENSG00000100416	TRMU	730.551	738.958	725.166	829.864	686.576	842.307	675.33	764.929	-0.171044	0.400711	0.633466
ENSG00000100417	PMM1	260.765	306.241	251.367	322.306	289.835	334.917	341.283	351.243	0.1265	0.637057	0.809237
ENSG00000100418	DESI1	724.423	677.852	658.858	732.971	924.145	986.703	700.655	793.92	-0.344598	0.0689033	0.232382
ENSG00000100422	CERK	1054.63	1104.17	1036.21	1117.03	342.1	298.819	213.452	221.896	-0.550137	0.00854046	0.0679257
ENSG00000100425	BRD1	275.744	297.715	305.618	294.192	636.686	645.769	347.312	448.253	-0.752183	0.00133266	0.0211572
ENSG00000100426	ZBED4	645.445	680.694	716.727	836.39	375.36	485.329	384.697	311.101	-0.541851	0.0213575	0.115715
ENSG00000100429	HDAC10	4.08509	11.3686	3.01399	9.53866	142.542	196.538	120.595	122.656	-0.236228	0.709734	1
ENSG00000100439	ABHD4	390.807	410.69	409.902	523.622	974.035	994.725	1004.55	1061.53	-0.15253	0.457714	0.67792
ENSG00000100441	KHNYN	395.573	378.005	397.847	445.305	156.796	172.472	141.096	117.081	-0.481009	0.084035	0.26106
ENSG00000100442	FKBP3	539.913	500.218	549.149	406.146	776.852	950.604	795.924	685.76	-0.0994402	0.674487	0.832834
ENSG00000100445	SDR39U1	181.787	179.055	203.143	213.365	49.8896	64.1758	49.4438	56.8679	-0.316676	0.422908	0.651466
ENSG00000100461	RBM23	334.297	358.11	328.525	319.796	223.315	348.956	209.835	280.994	-0.133056	0.650739	0.817487
ENSG00000100462	PRMT5	1329.02	1402.6	1412.36	1425.78	1777.02	1668.57	2105.58	2018.25	0.204598	0.176177	0.399791
ENSG00000100478	AP4S1	104.17	104.449	81.3777	87.3541	85.525	74.2033	82.0043	43.4872	-0.0447248	0.923176	1
ENSG00000100479	POLE2	120.51	88.1065	100.064	74.8032	116.409	106.291	95.2697	80.2841	-0.0838239	0.842123	1
ENSG00000100483	VCPKMT	151.148	170.529	160.344	144.586	111.658	134.368	159.185	124.886	0.278091	0.421875	0.65095
ENSG00000100485	SOS2	355.403	330.399	276.684	255.536	171.05	306.841	189.334	143.842	-0.166644	0.60877	0.790062
ENSG00000100490	CDKL1	308.424	342.478	354.445	299.213	211.437	258.709	262.896	237.507	0.0790988	0.769259	0.880184
ENSG00000100503	NIN	953.869	790.116	814.38	634.572	415.746	437.198	282.191	294.375	-0.296983	0.212338	0.443813
ENSG00000100504	PYGL	1743.65	1910.63	1851.19	1830.92	2287.79	2512.88	3254.85	3131.08	0.39968	0.00756923	0.0628239
ENSG00000100519	PSMC6	706.04	684.246	660.666	601.94	1772.27	1925.27	2349.18	2351.65	0.485354	0.00263628	0.0333794
ENSG00000100522	GNPNAT1	1759.99	1870.84	1628.76	1382.6	484.642	427.17	565.589	504.006	0.50291	0.0104732	0.0761284
ENSG00000100523	DDHD1	497.7	526.507	416.533	376.526	258.951	254.698	198.981	200.71	0.00838304	0.972484	0.984434
ENSG00000100526	CDKN3	945.699	1089.25	987.986	973.445	1000.17	864.368	1082.94	900.966	0.143865	0.462115	0.680749
ENSG00000100528	CNIH1	2010.55	2064.11	2095.93	1776.7	2976.74	1901.21	1699.18	1470.76	-0.546621	0.0182566	0.105174
ENSG00000100532	CGRRF1	106.212	136.423	124.779	105.929	59.3924	96.2637	59.0914	88.0895	-0.0166741	0.970208	1
ENSG00000100554	ATP6V1D	885.784	839.143	771.581	681.763	605.802	693.901	629.504	656.768	0.230668	0.23556	0.468637
ENSG00000100558	PLEK2	57.1913	69.6326	25.9203	46.1872	80.7736	64.1758	30.1487	47.9474	-0.0766286	0.894243	1
ENSG00000100564	PIGH	69.4466	86.6854	91.6253	100.909	57.0167	42.1154	116.977	102.585	0.853006	0.0574204	1
ENSG00000100567	PSMA3	1830.12	1881.5	2147.17	2089.47	3682.33	3794.39	6094.85	5668.95	0.462761	0.000757026	0.0147656
ENSG00000100568	VTI1B	673.359	764.537	763.142	719.416	68.8951	86.2362	68.7389	65.7883	-0.260386	0.387727	0.620484
ENSG00000100575	TIMM9	407.147	347.452	409.902	291.682	68.8951	62.1703	95.2697	60.2131	0.351845	0.356872	0.593272
ENSG00000100577	GSTZ1	117.106	110.844	148.891	179.226	102.155	110.302	113.359	158.338	-0.171711	0.643842	0.813586
ENSG00000100578	KIAA0586	398.296	376.584	337.567	281.642	311.216	246.676	221.894	200.71	-0.0710669	0.790204	0.89056
ENSG00000100580	TMED8	585.53	574.824	464.154	469.403	268.453	338.928	238.777	217.436	-0.1061	0.652903	0.819204
ENSG00000100591	AHSA1	1168.34	1157.46	1113.37	1159.7	1347.02	1275.49	1442.31	1438.42	0.169173	0.280439	0.517905
ENSG00000100592	DAAM1	113.021	115.817	67.5133	57.734	95.0278	64.1758	44.62	61.3281	0.297973	0.517842	1
ENSG00000100596	SPTLC2	345.19	313.347	392.421	336.363	299.337	266.731	350.93	366.854	0.201002	0.415749	0.64553
ENSG00000100600	LGMN	241.02	227.372	150.699	168.182	301.713	222.61	226.718	191.79	0.23348	0.430758	0.65877
ENSG00000100601	ALKBH1	179.063	159.871	147.685	206.838	201.934	254.698	354.548	383.58	0.620337	0.0423012	0.176712
ENSG00000100603	SNW1	562.381	519.402	518.406	462.374	802.985	754.066	839.338	906.541	0.309113	0.110836	0.308414
ENSG00000100605	ITPK1	484.764	472.507	638.966	750.542	508.399	457.253	422.081	496.2	-0.607833	0.00584431	0.0535801
ENSG00000100612	DHRS7	351.318	294.873	342.389	286.16	216.188	210.577	335.253	317.791	0.655874	0.0141874	0.0905831
ENSG00000100614	PPM1A	895.997	950.698	886.113	791.207	565.415	707.939	915.313	778.31	0.54622	0.00799455	0.0651655
ENSG00000100625	SIX4	162.723	188.292	154.919	131.533	135.415	142.39	120.595	137.152	0.186305	0.581854	0.771084
ENSG00000100629	CEP128	176.34	203.213	162.153	142.578	149.669	252.692	96.4757	130.462	-0.515591	0.157829	0.375852
ENSG00000100632	ERH	2492.59	2388.11	2308.11	2226.02	2166.63	2129.83	2900.3	3414.3	0.662398	2.24133e-05	0.00128398
ENSG00000100644	HIF1A	2630.8	2516.72	1892.78	1515.64	2955.36	2805.69	2421.54	2594.74	0.396227	0.020409	0.112681
ENSG00000100647	SUSD6	107.574	100.896	123.574	105.427	92.6521	78.2143	45.826	78.054	-0.588058	0.182132	1
ENSG00000100650	SRSF5	1580.93	1493.55	1427.43	1304.29	1532.32	1720.71	1700.38	1738.37	0.249794	0.12148	0.324581
ENSG00000100664	EIF5	2998.46	2916.04	3113.45	2673.34	888.51	994.725	1185.45	1147.39	0.338611	0.0437765	0.179488
ENSG00000100697	DICER1	957.954	1028.15	978.944	847.937	327.846	352.967	469.113	371.314	0.421559	0.0574402	0.20977
ENSG00000100711	ZFYVE21	310.467	358.11	301.399	387.069	320.719	260.714	273.75	301.065	-0.0557659	0.838118	0.916793
ENSG00000100714	MTHFD1	1723.23	1693.92	1395.48	1450.38	2325.8	2179.97	3071.54	2838.93	0.655761	9.40579e-06	0.000706901
ENSG00000100722	ZC3H14	1152	1206.49	1146.52	946.336	1515.69	1666.57	1266.24	1253.32	-0.164643	0.356673	0.593272
ENSG00000100726	TELO2	294.127	278.53	330.936	382.551	1052.43	828.269	818.837	933.302	-0.417268	0.0591419	0.213338
ENSG00000100731	PCNX1	935.486	958.513	937.953	832.374	489.393	501.373	418.463	386.925	-0.202043	0.305652	0.542675
ENSG00000100744	GSKIP	275.063	279.951	270.656	217.381	92.6521	122.335	132.654	140.497	0.524052	0.10646	0.300939
ENSG00000100749	VRK1	418.041	407.137	408.697	339.878	667.57	818.241	777.835	682.415	0.113819	0.608473	0.790062
ENSG00000100767	PAPLN	94.638	95.9224	81.9805	116.974	121.16	132.363	90.446	73.5937	-0.697929	0.087333	1
ENSG00000100784	RPS6KA5	173.616	152.055	172.4	138.562	90.2764	90.2472	129.036	75.8239	0.246802	0.541589	0.742295
ENSG00000100796	PPP4R3A	1525.78	1501.36	1496.75	1237.01	1102.32	1060.91	1031.08	1040.35	0.0858406	0.628845	0.80329
ENSG00000100802	C14orf93	60.5955	66.0799	66.9106	60.7462	40.3868	58.1593	32.5605	20.071	-0.931966	0.0986447	1
ENSG00000100804	PSMB5	2201.86	2173.53	2093.52	2240.08	5373.82	4339.89	6391.51	6371.43	0.408469	0.0106148	0.0766812
ENSG00000100811	YY1	2474.88	2461.3	2471.47	2390.19	2116.74	2187.99	1875.25	2045.01	-0.113006	0.436849	0.662815
ENSG00000100813	ACIN1	923.231	900.96	808.352	819.321	1710.5	1754.81	1666.62	1743.95	0.141255	0.362942	0.598233
ENSG00000100814	CCNB1IP1	542.636	468.243	531.065	556.757	57.0167	70.1923	68.7389	33.4517	-0.44172	0.220186	0.452725
ENSG00000100815	TRIP11	359.488	323.294	343.595	258.046	237.569	194.533	161.597	187.33	-0.117895	0.691836	0.841885
ENSG00000100823	APEX1	1881.18	1862.32	1559.44	1554.3	3230.94	3401.32	3334.44	3176.8	0.238673	0.0871926	0.266324
ENSG00000100836	PABPN1	76.9359	66.0799	69.3217	83.3378	23.7569	26.0714	18.0892	15.6108	-0.665529	0.285195	1
ENSG00000100852	ARHGAP5	1598.63	1562.47	1484.69	1216.43	349.227	445.22	420.875	324.481	0.12847	0.572797	0.764476
ENSG00000100865	CINP	355.403	335.373	347.814	340.882	430.001	375.027	478.761	403.651	0.139021	0.550317	0.748441
ENSG00000100867	DHRS2	6.80849	7.10536	13.8643	10.0407	7.12708	10.0275	7.23568	22.3011	0.00299501	0.998017	1
ENSG00000100883	SRP54	471.147	440.533	371.926	271.099	496.52	567.555	623.474	556.413	0.652876	0.00780834	0.0639659
ENSG00000100888	CHD8	1017.87	952.829	905.402	858.479	686.576	750.055	712.714	676.839	0.110255	0.542519	0.742893
ENSG00000100889	PCK2	155.914	185.45	133.821	167.68	325.47	358.983	315.958	275.419	-0.0377155	0.895207	0.9491
ENSG00000100897	DCAF11	463.658	505.902	699.848	891.112	192.431	266.731	206.217	234.162	-0.782995	0.00334245	0.0383933
ENSG00000100902	PSMA6	74.8934	53.2902	79.5693	73.7991	567.791	487.335	1043.14	1140.7	0.798014	0.00248395	0.0322481
ENSG00000100906	NFKBIA	522.892	483.875	501.528	551.736	1323.26	1026.81	1093.79	1188.65	-0.10478	0.605794	0.78785
ENSG00000100908	EMC9	155.233	190.424	192.895	294.694	534.531	673.846	530.616	486.165	-0.751859	0.00983467	0.0740266
ENSG00000100911	PSME2	231.489	230.924	436.426	518.602	660.443	503.379	950.286	1081.6	-0.238812	0.300701	0.537262
ENSG00000100916	BRMS1L	335.658	338.215	289.343	238.969	180.553	268.736	276.162	275.419	0.639116	0.0242838	0.125115
ENSG00000100918	REC8	3.40424	1.42107	2.41119	2.51017	14.2542	10.0275	16.8832	17.8409	0.502337	0.711163	1
ENSG00000100934	SEC23A	1420.93	1400.47	1237.54	1174.76	2689.29	3124.56	2610.87	2289.21	-0.0217182	0.895251	0.9491
ENSG00000100938	GMPR2	464.339	490.981	541.915	558.263	270.829	360.989	432.935	449.368	0.270718	0.235488	0.468637
ENSG00000100941	PNN	838.806	747.484	741.441	551.234	1739.01	1580.33	1379.6	1404.97	0.0444527	0.828367	0.911997
ENSG00000100949	RABGGTA	413.956	463.27	527.448	714.898	691.327	788.159	775.423	776.079	-0.436892	0.056675	0.208105
ENSG00000100982	PCIF1	311.148	321.162	312.852	400.624	757.846	798.186	577.648	631.122	-0.541139	0.0154091	0.0952692
ENSG00000100983	GSS	443.232	471.086	313.455	320.298	757.846	734.011	680.154	683.53	0.399326	0.040356	0.171174
ENSG00000100991	TRPC4AP	738.721	647.299	547.943	540.691	888.51	914.505	760.952	719.212	0.0633918	0.735186	0.864381
ENSG00000100994	PYGB	404.424	440.533	331.539	359.457	667.57	800.192	622.268	550.838	-0.0373979	0.862354	0.930629
ENSG00000100997	ABHD12	422.126	463.27	311.044	364.979	475.139	429.176	277.368	288.8	-0.285661	0.225092	0.458028
ENSG00000101000	PROCR	137.531	116.528	91.6253	102.415	192.431	214.588	248.425	229.702	0.616858	0.0501632	0.193564
ENSG00000101003	GINS1	1311.31	1372.76	867.426	827.353	639.062	732.005	703.067	622.202	0.61117	0.000982205	0.0172803
ENSG00000101004	NINL	74.2125	57.5534	27.7287	25.6038	109.282	112.308	26.5308	39.027	-0.445336	0.389205	1
ENSG00000101019	UQCC1	237.616	215.293	182.045	183.243	201.934	264.725	266.514	214.091	0.345288	0.240192	0.47359
ENSG00000101040	ZMYND8	254.637	257.925	160.947	166.676	206.685	362.994	206.217	209.631	0.181925	0.566957	0.760746
ENSG00000101052	IFT52	175.659	151.344	104.284	105.427	142.542	162.445	74.7687	80.2841	-0.337239	0.344623	0.580895
ENSG00000101057	MYBL2	3166.63	3080.89	2141.14	2561.88	2527.74	2492.83	1032.29	1065.99	-0.849135	1.69569e-07	3.08691e-05
ENSG00000101079	NDRG3	338.382	355.268	322.497	298.711	344.476	451.236	528.204	537.457	0.5756	0.0139357	0.0899811
ENSG00000101084	RAB5IF	363.573	319.031	267.039	216.879	1116.58	1092.99	736.833	903.196	0.0700519	0.753081	0.871701
ENSG00000101096	NFATC2	81.021	110.133	96.4476	96.8927	116.409	136.374	80.7984	75.8239	-0.712408	0.0755806	1
ENSG00000101098	RIMS4	61.2764	56.1324	51.8406	62.7543	19.0056	28.0769	8.44162	17.8409	-0.809627	0.244236	1
ENSG00000101104	PABPC1L	17.7021	23.4477	4.21958	8.03256	125.912	94.2582	14.4714	35.6818	-0.396872	0.582949	1
ENSG00000101109	STK4	488.849	520.823	371.323	344.396	180.553	184.505	112.153	137.152	-0.0514654	0.849269	0.924177
ENSG00000101115	SALL4	122.553	138.555	54.2518	47.6933	102.155	60.1648	41.0022	30.1065	0.176931	0.717043	1
ENSG00000101126	ADNP	1188.08	1220.7	1147.12	887.095	634.31	655.796	560.765	554.183	0.033652	0.870208	0.936175
ENSG00000101132	PFDN4	247.829	198.95	155.522	94.3825	401.492	389.066	288.221	335.632	0.503789	0.115732	0.315919
ENSG00000101138	CSTF1	742.125	786.564	447.879	393.595	544.034	591.621	452.23	424.837	0.487552	0.0184043	0.105774
ENSG00000101146	RAE1	898.72	860.459	561.205	565.793	1415.91	1239.4	1157.71	931.072	0.296852	0.124004	0.328618
ENSG00000101150	TPD52L2	1700.08	1587.34	914.444	1032.18	2166.63	2508.87	1265.04	1311.31	-0.105454	0.534835	0.737976
ENSG00000101152	DNAJC5	691.061	760.274	414.122	417.693	482.266	405.11	250.837	249.773	-0.0192673	0.930797	0.964211
ENSG00000101158	NELFCD	1915.91	1999.45	1686.63	1886.65	2518.24	2492.83	2876.18	2799.91	0.311224	0.0364078	0.160034
ENSG00000101160	CTSZ	2120.84	2148.66	1379.2	1230.49	1978.95	1600.38	1034.7	1200.92	0.0339132	0.854114	0.926864
ENSG00000101161	PRPF6	748.934	697.747	314.058	450.325	1382.65	1401.84	826.073	792.805	0.134931	0.540871	0.741684
ENSG00000101166	PRELID3B	3652.07	3528.52	2592.03	2188.37	3147.79	3024.28	2272	2350.54	0.170737	0.273559	0.510826
ENSG00000101181	MTG2	248.51	251.53	160.947	153.623	332.597	298.819	174.862	169.489	-0.20342	0.453889	0.675197
ENSG00000101182	PSMA7	4339.05	4688.83	2385.87	2640.2	5141	5757.77	3667.28	4313.04	0.394827	0.0151494	0.0941605
ENSG00000101187	SLCO4A1	258.042	233.056	116.34	160.149	1012.05	910.494	541.47	491.74	-0.0715426	0.768782	0.880184
ENSG00000101189	MRGBP	805.444	876.091	321.291	420.705	551.161	589.615	188.128	207.401	-0.350197	0.144259	0.357624
ENSG00000101190	TCFL5	753.699	778.037	418.342	442.795	396.741	316.868	135.066	138.267	-0.548411	0.0216077	0.116148
ENSG00000101191	DIDO1	701.274	684.246	330.333	306.743	821.99	800.192	297.869	297.72	-0.323253	0.108243	0.304299
ENSG00000101193	GID8	632.508	640.193	380.968	424.219	332.597	405.11	201.393	161.683	-0.369636	0.132157	0.341523
ENSG00000101199	ARFGAP1	464.339	450.48	235.091	321.302	860.001	876.401	416.051	532.997	-0.155976	0.525171	0.730548
ENSG00000101210	EEF1A2	108.936	112.975	8.43917	20.0814	353.978	367.005	68.7389	86.9744	0.718694	0.0822662	0.25811
ENSG00000101213	PTK6	8.17018	16.3423	3.61679	5.02035	38.0111	14.0385	10.8535	4.46023	-0.264042	0.819986	1
ENSG00000101216	GMEB2	236.254	242.293	186.867	177.218	413.371	423.159	209.835	228.587	-0.536736	0.033949	0.152556
ENSG00000101220	C20orf27	625.7	677.852	610.634	789.701	249.448	248.681	191.745	202.94	-0.439722	0.0812339	0.256048
ENSG00000101224	CDC25B	2446.97	2492.56	2358.75	2704.46	4368.9	4396.04	3931.38	4242.79	-0.13666	0.357746	0.593272
ENSG00000101230	ISM1	40.8509	51.8692	43.4014	49.1994	16.6299	36.0989	30.1487	21.1861	-0.0664288	0.921466	1
ENSG00000101236	RNF24	481.36	554.929	286.329	254.532	135.415	150.412	82.0043	95.8949	0.253608	0.395971	0.629373
ENSG00000101246	ARFRP1	157.276	136.423	66.9106	72.293	192.431	196.538	82.0043	79.169	-0.195757	0.582139	1
ENSG00000101247	NDUFAF5	181.106	187.582	147.685	158.643	180.553	254.698	185.716	231.932	0.20094	0.522313	0.728001
ENSG00000101255	TRIB3	383.318	408.558	388.805	502.537	615.305	561.538	467.907	561.989	-0.362678	0.128267	0.335319
ENSG00000101265	RASSF2	76.9359	88.817	41.593	56.7299	28.5083	16.0439	8.44162	13.3807	-0.250508	0.721886	1
ENSG00000101266	CSNK2A1	686.295	758.142	584.111	444.301	73.6465	122.335	57.8854	81.3991	-0.0140872	0.966144	0.981479
ENSG00000101290	CDS2	622.296	708.405	365.898	377.53	209.061	236.648	145.919	108.16	0.0216374	0.935609	0.966113
ENSG00000101294	HM13	652.934	620.298	579.891	621.519	1468.18	1494.09	991.288	1044.81	-0.457601	0.0073332	0.0619995
ENSG00000101298	SNPH	30.6382	26.2898	62.691	44.6811	4.75139	10.0275	42.2081	24.5312	1.22488	0.150522	1
ENSG00000101310	SEC23B	765.274	690.641	514.186	507.557	1489.56	1277.5	1330.16	1238.83	0.40559	0.0252474	0.128225
ENSG00000101311	FERMT1	463.658	447.638	298.385	293.69	256.575	188.516	162.803	119.311	-0.031075	0.913732	0.956831
ENSG00000101333	PLCB4	725.104	763.827	411.108	348.914	527.404	489.34	308.722	257.578	0.127068	0.575804	0.766796
ENSG00000101335	MYL9	1155.4	1222.83	651.624	738.493	1537.07	1243.41	762.158	834.062	-0.0242416	0.899718	0.951399
ENSG00000101337	TM9SF4	381.956	404.295	273.067	300.217	753.095	736.016	467.907	429.297	-0.276742	0.18786	0.415035
ENSG00000101343	CRNKL1	261.446	293.451	200.129	150.108	228.067	270.742	238.777	218.551	0.537215	0.0696804	0.233656
ENSG00000101346	POFUT1	843.571	824.222	535.887	607.462	444.255	421.154	288.221	273.189	-0.0797571	0.706536	0.849295
ENSG00000101347	SAMHD1	193.361	211.029	314.66	323.31	171.05	152.418	343.695	288.8	0.311712	0.261803	0.498851
ENSG00000101350	KIF3B	661.785	710.536	530.462	505.047	152.044	204.56	164.009	154.993	0.2353	0.355098	0.591925
ENSG00000101353	MROH8	2.04255	4.26322	10.8504	7.53052	11.8785	4.01099	9.64757	14.4957	-0.907227	0.506433	1
ENSG00000101361	NOP56	1191.49	1068.65	787.857	783.676	4228.74	4464.23	2776.09	3071.98	-0.0475242	0.759106	0.875597
ENSG00000101363	MANBAL	298.893	360.952	232.077	274.111	296.962	367.005	177.274	148.303	-0.652937	0.0219538	0.117393
ENSG00000101365	IDH3B	647.487	571.271	484.649	514.084	2893.6	3387.28	3052.25	3113.24	0.259249	0.126899	0.333198
ENSG00000101367	MAPRE1	1203.74	1195.83	643.788	669.212	1016.8	798.186	549.911	499.545	0.082233	0.676446	0.833677
ENSG00000101384	JAG1	61.2764	71.0536	195.306	179.728	80.7736	56.1538	203.805	148.303	-0.129873	0.744949	0.869072
ENSG00000101391	CDK5RAP1	196.765	225.951	116.34	159.145	323.094	405.11	190.539	224.126	-0.20109	0.512358	0.719568
ENSG00000101400	SNTA1	159.999	173.371	80.1721	135.047	204.31	178.489	114.565	110.391	-0.139005	0.713402	0.853581
ENSG00000101407	TTI1	405.105	374.453	251.969	256.038	688.951	792.17	423.287	461.633	-0.126841	0.556405	0.753155
ENSG00000101412	E2F1	425.53	515.139	249.558	335.861	446.631	429.176	171.244	221.896	-0.471112	0.0923526	0.277227
ENSG00000101413	RPRD1B	381.956	400.032	270.053	240.977	372.984	278.764	260.484	235.277	0.225447	0.389425	0.622108
ENSG00000101417	PXMP4	33.3616	35.5268	4.21958	2.51017	59.3924	34.0934	7.23568	6.69034	0.637882	0.491182	1
ENSG00000101421	CHMP4B	420.084	442.664	437.631	416.689	539.283	543.489	596.943	499.545	0.0314844	0.882964	0.942862
ENSG00000101439	CST3	582.806	616.746	559.999	780.162	2066.85	1592.36	1833.04	1771.83	-0.181586	0.418327	0.647819
ENSG00000101442	ACTR5	132.765	108.002	83.1861	79.3215	306.465	286.786	252.043	221.896	0.24537	0.423049	0.651466
ENSG00000101444	AHCY	1539.4	1477.92	1126.63	1285.71	3219.07	2948.08	2729.06	2737.46	0.148853	0.339881	0.576831
ENSG00000101447	FAM83D	1382.8	1429.6	1020.54	1050.76	3874.76	3192.75	2773.68	2373.96	-0.0154813	0.929075	0.963538
ENSG00000101452	DHX35	142.297	142.107	87.4057	97.3947	199.558	170.467	94.0638	94.7798	-0.34643	0.316626	0.55364
ENSG00000101457	DNTTIP1	173.616	161.292	135.629	111.954	197.183	298.819	208.629	195.135	0.133426	0.681787	0.835943
ENSG00000101464	PIGU	174.297	187.582	119.354	115.97	1026.3	697.912	631.916	643.388	0.189919	0.462782	0.681242
ENSG00000101473	ACOT8	127.319	103.028	74.7469	84.8439	144.917	174.478	57.8854	78.054	-0.704599	0.0765431	1
ENSG00000101474	APMAP	942.975	982.672	535.284	668.71	762.598	613.681	431.729	362.393	-0.115035	0.612994	0.791961
ENSG00000101544	ADNP2	572.594	656.536	669.106	632.564	468.012	413.132	557.147	554.183	0.255065	0.219648	0.452326
ENSG00000101546	RBFA	121.872	89.5276	123.574	119.484	104.531	148.407	149.537	162.798	0.0961902	0.796506	0.893342
ENSG00000101557	USP14	1121.36	1104.88	1315.3	954.87	1598.84	1822.99	1969.31	1882.22	0.142478	0.484287	0.697483
ENSG00000101558	VAPA	1796.08	1706.71	2066.39	1675.79	781.603	856.346	1620.79	1651.4	0.902094	6.89327e-07	9.90695e-05
ENSG00000101574	METTL4	230.127	223.108	176.017	177.218	57.0167	48.1318	79.5924	55.7528	0.726242	0.0675622	0.229446
ENSG00000101577	LPIN2	409.19	375.874	442.454	457.354	220.94	198.544	191.745	159.453	-0.451956	0.0827594	0.259062
ENSG00000101596	SMCHD1	1054.63	994.751	975.93	766.105	1149.84	1261.46	1222.83	1064.88	0.158275	0.42939	0.657284
ENSG00000101608	MYL12A	1547.57	1371.34	1576.92	1409.21	539.283	768.104	852.604	865.284	0.355862	0.0899966	0.273056
ENSG00000101624	CEP76	245.786	241.582	259.806	222.401	199.558	346.95	272.544	302.18	0.0798725	0.796298	0.893232
ENSG00000101639	CEP192	887.146	883.907	828.244	714.898	456.133	539.478	320.782	269.844	-0.558717	0.0104193	0.0760721
ENSG00000101654	RNMT	547.402	549.955	661.269	506.553	527.404	421.154	539.058	480.589	0.0191758	0.936251	0.966287
ENSG00000101665	SMAD7	281.19	265.741	276.684	282.646	275.581	310.852	174.862	171.719	-0.794193	0.00235859	0.0313454
ENSG00000101680	LAMA1	2255.65	2309.24	1171.84	1340.93	1701	1696.65	719.95	653.423	-0.446743	0.00756863	0.0628239
ENSG00000101695	RNF125	29.9573	27.0004	68.7189	41.1669	23.7569	22.0604	75.9746	52.4077	0.543714	0.405262	1
ENSG00000101745	ANKRD12	417.36	408.558	497.308	308.249	152.044	228.626	183.304	202.94	0.050991	0.878204	0.940671
ENSG00000101751	POLI	100.766	75.3168	82.5833	75.8073	78.3979	76.2088	61.5033	53.5227	-0.27275	0.548296	1
ENSG00000101752	MIB1	1935.65	2125.92	2162.84	2025.21	453.758	517.417	615.033	612.166	0.289942	0.103667	0.296833
ENSG00000101773	RBBP8	971.571	890.302	889.729	688.29	266.078	266.731	290.633	337.862	0.479081	0.0468561	0.186021
ENSG00000101782	RIOK3	639.998	652.983	796.296	712.889	213.812	423.159	485.996	400.305	0.24863	0.601028	0.783892
ENSG00000101811	CSTF2	300.935	260.767	258.6	218.385	527.404	738.022	483.584	453.828	-0.199473	0.439042	0.664089
ENSG00000101843	PSMD10	610.04	726.168	541.312	465.386	413.371	453.242	522.175	457.173	0.583086	0.0104351	0.0760721
ENSG00000101844	ATG4A	157.276	160.581	196.512	188.765	61.768	34.0934	112.153	81.3991	0.756621	0.0673433	0.229292
ENSG00000101846	STS	380.594	419.927	761.334	695.82	137.79	176.483	198.981	176.179	-0.618158	0.0179137	0.103637
ENSG00000101849	TBL1X	1636.08	1893.58	1887.36	1844.98	807.736	820.247	605.385	684.645	-0.415812	0.0201354	0.111829
ENSG00000101856	PGRMC1	2454.46	2427.19	3064.02	2846.04	2629.89	2196.02	3527.39	3592.71	0.287069	0.0658256	0.22705
ENSG00000101868	POLA1	1249.36	1283.94	1211.02	983.486	1667.74	1927.28	2017.55	2087.39	0.398138	0.027586	0.135401
ENSG00000101871	MID1	1169.7	1087.83	1159.18	1240.53	681.824	639.752	676.536	588.75	-0.150661	0.417009	0.64675
ENSG00000101882	NKAP	300.935	272.846	278.493	240.475	418.122	413.132	508.909	580.945	0.538432	0.0226353	0.119665
ENSG00000101888	NXT2	313.19	253.661	380.968	307.245	30.884	30.0824	82.0043	75.8239	1.09416	0.00852173	0.0678426
ENSG00000101901	ALG13	330.212	324.005	379.16	291.682	370.608	431.181	285.809	370.199	-0.324999	0.227444	0.459941
ENSG00000101911	PRPS2	1444.08	1458.02	1330.37	1051.26	3622.93	3311.07	3383.88	3211.36	0.214255	0.218062	0.450533
ENSG00000101928	MOSPD1	568.509	538.587	602.798	557.259	225.691	304.835	448.612	446.023	0.678578	0.00319607	0.0375641
ENSG00000101935	AMMECR1	353.36	401.453	505.747	469.905	135.415	164.45	272.544	257.578	0.444816	0.0907186	0.27413
ENSG00000101940	WDR13	469.786	483.875	653.433	730.963	893.261	802.197	967.169	991.285	-0.328622	0.0789691	0.25211
ENSG00000101945	SUV39H1	761.87	821.38	912.636	1114.02	1306.63	1291.54	1626.82	1507.56	-0.0866471	0.636856	0.809233
ENSG00000101966	XIAP	759.146	751.747	725.768	582.36	285.083	220.604	248.425	330.057	0.411084	0.114499	0.31423
ENSG00000101972	STAG2	2268.59	2221.85	1828.89	1578.9	1788.9	1907.22	1839.07	1687.08	0.329716	0.0431018	0.177969
ENSG00000101974	ATP11C	366.297	375.874	362.884	297.707	178.177	192.527	188.128	217.436	0.29808	0.280846	0.518058
ENSG00000101986	ABCD1	467.062	441.954	543.121	594.409	1487.18	1371.76	1767.92	1661.43	-0.0609024	0.725523	0.858367
ENSG00000101997	CCDC22	150.468	142.818	153.111	181.737	399.117	459.258	713.92	657.883	0.479771	0.0509289	0.195323
ENSG00000102003	SYP	4.08509	7.8159	1.2056	3.01221	2.37569	6.01648	9.64757	6.69034	2.4036	0.155331	1
ENSG00000102007	PLP2	2095.65	1926.26	2194.18	2445.91	3884.26	3778.35	4382.41	4400.01	-0.00955429	0.947902	0.97269
ENSG00000102024	PLS3	5492.41	5485.34	4879.65	4542.91	6269.46	5928.24	9266.49	8987.36	0.802375	1.01163e-09	4.36174e-07
ENSG00000102030	NAA10	159.319	154.186	227.858	235.454	928.896	830.274	1688.32	1662.55	0.3676	0.0599191	0.214609
ENSG00000102034	ELF4	447.998	440.533	502.733	597.421	216.188	280.769	164.009	282.109	-0.466286	0.129125	0.336787
ENSG00000102038	SMARCA1	217.191	171.95	146.48	121.492	536.907	517.417	369.02	380.234	0.0499377	0.848581	0.923797
ENSG00000102048	ASB9	46.2977	68.2115	70.5273	91.3703	159.172	140.385	418.463	461.633	1.05228	0.00256071	0.0327904
ENSG00000102054	RBBP7	3327.99	3188.89	3229.19	2701.95	4285.75	4438.16	5571.47	5163.83	0.435333	0.0052766	0.0506854
ENSG00000102078	SLC25A14	104.851	103.738	89.8169	113.46	66.5194	90.2472	84.4162	91.4346	0.192183	0.644944	1
ENSG00000102081	FMR1	772.763	827.064	844.52	623.527	589.172	890.439	828.485	886.47	0.333761	0.187586	0.414765
ENSG00000102096	PIM2	294.127	298.425	331.539	335.359	608.178	589.615	578.854	682.415	-0.0948239	0.658351	0.82314
ENSG00000102098	SCML2	368.339	373.742	403.874	319.294	582.045	746.044	639.151	575.369	-0.0937195	0.693498	0.842524
ENSG00000102100	SLC35A2	358.807	417.085	378.557	495.508	491.769	407.115	440.17	376.889	-0.309063	0.230559	0.463381
ENSG00000102103	PQBP1	1179.23	1094.94	1372.57	1694.37	2938.73	3529.67	4435.47	4067.73	-0.0384026	0.834003	0.914368
ENSG00000102119	EMD	754.38	873.96	892.743	927.76	1140.33	1157.17	1079.32	1097.22	-0.239603	0.171542	0.39474
ENSG00000102125	TAZ	152.51	156.318	162.755	200.312	130.663	116.319	139.89	168.374	0.0892593	0.792259	0.891265
ENSG00000102144	PGK1	6330.53	6044.53	6241.97	5928.53	10980.5	9822.91	14494.3	15308.6	0.543106	7.38991e-05	0.00291049
ENSG00000102158	MAGT1	2544.33	2432.88	1921.72	1817.37	1567.96	1179.23	1355.48	1235.48	0.331109	0.0739753	0.241822
ENSG00000102172	SMS	1286.8	1293.89	1413.56	1379.59	353.978	391.071	426.905	459.403	0.134068	0.473584	0.688604
ENSG00000102178	UBL4A	911.656	901.671	1126.03	1238.52	755.471	732.005	996.111	1004.67	0.0450113	0.794701	0.892292
ENSG00000102181	CD99L2	242.382	250.109	251.367	250.013	102.155	98.2692	83.2103	98.125	-0.166795	0.610818	0.791368
ENSG00000102189	EEA1	537.19	581.219	526.242	363.975	349.227	389.066	406.404	342.322	0.348497	0.192963	0.421197
ENSG00000102218	RP2	537.87	493.823	485.252	438.778	415.746	328.901	455.848	540.802	0.586369	0.0122469	0.0838308
ENSG00000102221	JADE3	485.445	481.744	485.252	435.264	301.713	403.104	401.58	338.977	0.13616	0.575721	0.766796
ENSG00000102225	CDK16	2281.52	2297.87	2661.95	3252.68	1382.65	1453.98	997.317	953.373	-0.910508	1.33301e-07	2.5554e-05
ENSG00000102226	USP11	825.869	793.669	797.501	865.508	1472.93	1546.24	1533.96	1515.36	-0.0250443	0.877603	0.94015
ENSG00000102241	HTATSF1	983.145	959.935	905.402	704.355	1042.93	1303.57	1252.98	1213.18	0.342064	0.0981045	0.286394
ENSG00000102265	TIMP1	531.743	453.322	717.932	721.424	1608.34	1447.97	1667.82	2096.31	-0.244899	0.215665	0.447612
ENSG00000102271	KLHL4	52.4253	48.3165	25.3175	15.5631	38.0111	32.0879	31.3546	27.8764	1.07077	0.107244	1
ENSG00000102287	GABRE	215.148	196.108	160.344	158.141	171.05	314.863	113.359	122.656	-0.681992	0.0529679	0.199134
ENSG00000102302	FGD1	260.765	282.793	266.437	247.503	301.713	198.544	225.512	211.861	-0.103863	0.720199	0.856418
ENSG00000102309	PIN4	26.5531	40.5006	34.3595	19.0773	45.1382	22.0604	89.24	74.7088	1.64061	0.0119543	1
ENSG00000102312	PORCN	48.3403	57.5534	81.3777	81.8317	128.287	108.297	100.094	122.656	-0.706306	0.08446	1
ENSG00000102316	MAGED2	745.529	755.3	720.946	726.444	2302.05	1776.87	2306.97	2223.42	0.205672	0.258744	0.49501
ENSG00000102317	RBM3	7679.97	7155.1	6543.37	5763.36	13862.2	13312.5	16523.9	15794.8	0.519916	0.000201819	0.00631031
ENSG00000102362	SYTL4	19.0638	25.5793	1.80839	5.02035	19.0056	28.0769	3.61784	3.34517	-0.0871741	0.941225	1
ENSG00000102384	CENPI	481.36	430.585	463.551	386.567	544.034	561.538	438.964	504.006	-0.126396	0.575656	0.766796
ENSG00000102385	DRP2	7.48934	10.658	12.6588	11.5468	7.12708	4.01099	4.82378	12.2656	0.231192	0.860858	1
ENSG00000102393	GLA	663.827	612.482	927.706	903.161	767.349	742.033	1160.12	1088.3	0.0551461	0.755329	0.873346
ENSG00000102401	ARMCX3	166.808	156.318	164.564	153.623	130.663	178.489	203.805	122.656	0.0916666	0.80308	0.897758
ENSG00000102452	NALCN	38.1275	29.8425	39.7847	42.1709	19.0056	34.0934	26.5308	33.4517	-0.109872	0.87116	1
ENSG00000102471	NDFIP2	1222.8	1244.86	1630.57	1420.76	555.912	563.544	605.385	650.078	-0.140279	0.446398	0.67031
ENSG00000102531	FNDC3A	945.018	1032.41	1032.59	777.652	489.393	599.643	606.591	640.043	0.320182	0.157301	0.37525
ENSG00000102543	CDADC1	89.1912	86.6854	92.2281	103.419	76.0222	88.2417	107.329	124.886	0.341112	0.393258	1
ENSG00000102547	CAB39L	51.0636	54.7113	68.1161	58.7381	26.1326	12.033	18.0892	30.1065	0.11081	0.870471	1
ENSG00000102554	KLF5	296.169	328.978	447.276	385.563	330.221	342.939	473.937	415.916	-0.0120245	0.959885	0.977546
ENSG00000102572	STK24	966.124	954.25	1018.13	1016.62	1066.69	1155.16	1086.56	1374.86	0.0640205	0.733556	0.863404
ENSG00000102580	DNAJC3	716.934	751.747	700.451	579.85	403.868	302.83	576.442	535.227	0.858796	0.000185267	0.00599884
ENSG00000102595	UGGT2	309.105	274.267	244.736	186.757	342.1	385.055	283.397	292.145	0.0987995	0.714178	0.85392
ENSG00000102606	ARHGEF7	699.232	753.168	660.666	659.172	422.874	553.516	650.005	564.219	0.446414	0.0378903	0.163798
ENSG00000102699	PARP4	429.616	422.769	453.304	410.664	553.537	623.709	744.069	636.697	0.208569	0.324993	0.561912
ENSG00000102710	SUPT20H	251.233	274.978	193.498	172.7	168.674	168.461	172.45	157.223	0.490975	0.0982388	0.2866
ENSG00000102738	MRPS31	85.1061	83.1327	93.4337	66.7706	123.536	152.418	167.627	159.453	0.315405	0.406803	1
ENSG00000102743	SLC25A15	341.786	339.636	352.637	377.53	197.183	308.846	290.633	228.587	-0.0739843	0.796254	0.893232
ENSG00000102753	KPNA3	448.679	391.506	511.775	401.628	420.498	421.154	465.495	452.713	0.0067295	0.977442	0.987203
ENSG00000102763	VWA8	164.765	163.423	174.811	176.214	384.862	352.967	344.901	262.038	-0.378941	0.168281	0.391191
ENSG00000102780	DGKH	351.999	372.321	294.165	239.973	52.2653	90.2472	45.826	57.9829	-0.032695	0.930185	0.963957
ENSG00000102781	KATNAL1	374.467	378.005	482.238	417.693	87.9007	96.2637	109.741	141.612	0.190682	0.534387	0.737607
ENSG00000102786	INTS6	505.19	498.086	408.697	409.66	280.332	234.643	330.429	262.038	0.499183	0.0438458	0.179596
ENSG00000102804	TSC22D1	6976.66	7118.86	5880.29	5879.83	2024.09	2015.52	2109.2	1765.13	0.200573	0.186031	0.412663
ENSG00000102805	CLN5	159.319	174.792	125.985	97.3947	61.768	34.0934	67.533	53.5227	0.938225	0.0400301	1
ENSG00000102854	MSLN	390.807	279.241	555.78	665.698	2161.88	1786.89	3240.38	3045.22	-0.194678	0.372089	0.605874
ENSG00000102858	MGRN1	447.998	461.138	545.532	663.69	1427.79	1253.43	1274.69	1147.39	-0.558514	0.00454015	0.0467819
ENSG00000102870	ZNF629	153.191	147.081	101.27	97.3947	156.796	166.456	83.2103	119.311	-0.0759921	0.832521	0.913721
ENSG00000102871	TRADD	59.2338	56.8429	52.4434	65.2645	197.183	182.5	178.48	163.913	-0.172249	0.637096	1
ENSG00000102878	HSF4	5.44679	2.13161	3.61679	5.02035	9.50278	50.1373	2.41189	17.8409	-1.75202	0.198636	1
ENSG00000102882	MAPK3	251.233	301.267	182.648	233.948	156.796	164.45	133.86	105.93	-0.0203607	0.950597	0.973655
ENSG00000102886	GDPD3	7.48934	2.84215	3.61679	2.51017	9.50278	26.0714	1.20595	1.11506	-3.18838	0.0654815	1
ENSG00000102890	ELMO3	12.2553	12.7897	6.02798	6.02442	28.5083	22.0604	7.23568	15.6108	-0.0778361	0.938595	1
ENSG00000102893	PHKB	691.742	665.773	544.326	437.272	441.879	487.335	426.905	332.287	0.174313	0.466901	0.684739
ENSG00000102897	LYRM1	81.021	77.4485	103.681	97.3947	11.8785	26.0714	33.7665	17.8409	0.0606623	0.921965	1
ENSG00000102898	NUTF2	441.871	406.427	387.599	337.869	173.426	160.439	86.8281	92.5497	-0.666158	0.0207488	0.113695
ENSG00000102900	NUP93	1222.12	1154.62	769.773	853.459	1803.15	1762.83	1426.63	1498.64	0.264153	0.103368	0.296186
ENSG00000102901	CENPT	226.042	240.872	193.498	236.96	693.703	645.769	540.264	602.131	-0.113644	0.623382	0.799678
ENSG00000102904	TSNAXIP1	5.44679	0.710536	0.602798	2.00814	4.75139	8.02197	2.41189	2.23011	-0.253534	0.905265	1
ENSG00000102908	NFAT5	1083.23	1083.57	623.896	544.206	494.144	443.214	270.132	243.082	0.0246625	0.907312	0.954315
ENSG00000102910	LONP2	1053.95	932.224	658.858	587.381	976.41	1032.83	716.332	673.494	0.140541	0.454555	0.675197
ENSG00000102921	N4BP1	321.361	327.557	238.105	276.621	209.061	284.78	166.421	161.683	-0.26438	0.351247	0.588236
ENSG00000102931	ARL2BP	814.295	857.617	648.61	696.824	133.039	166.456	127.83	94.7798	-0.127203	0.631335	0.805014
ENSG00000102967	DHODH	170.212	174.081	168.181	150.61	446.631	336.923	274.956	312.216	-0.298281	0.283007	0.519819
ENSG00000102974	CTCF	693.104	592.587	549.149	453.337	567.791	507.39	492.026	475.014	0.209355	0.348624	0.585112
ENSG00000102977	ACD	115.063	132.16	80.1721	90.3663	287.459	224.615	180.892	131.577	-0.1772	0.608457	0.790062
ENSG00000102978	POLR2C	861.274	901.671	661.872	639.09	1468.18	1490.08	1251.77	1321.34	0.237422	0.145723	0.3595
ENSG00000102981	PARD6A	21.7872	29.8425	9.04197	16.5671	33.2597	30.0824	21.707	8.92045	-0.0542496	0.94988	1
ENSG00000102984	ZNF821	25.8722	37.6584	22.9063	26.6078	23.7569	26.0714	19.2951	24.5312	0.171025	0.818952	1
ENSG00000102996	MMP15	91.2337	85.2644	87.4057	97.3947	87.9007	96.2637	47.0319	61.3281	-0.831785	0.0543598	1
ENSG00000103005	USB1	271.659	260.767	295.371	294.192	261.326	381.044	202.599	219.666	-0.758904	0.00600222	0.054452
ENSG00000103018	CYB5B	1463.82	1413.26	970.504	965.915	2708.29	3208.79	1998.25	1829.81	-0.0583751	0.722061	0.857015
ENSG00000103021	CCDC113	111.659	85.9749	92.8309	91.3703	92.6521	90.2472	73.5627	55.7528	-0.399863	0.352297	1
ENSG00000103024	NME3	124.595	148.502	125.382	166.174	114.033	164.45	68.7389	109.276	-0.745995	0.0670801	0.229292
ENSG00000103035	PSMD7	1824.67	1765.68	1177.26	1216.43	3870.01	4632.69	2514.4	2658.3	-0.133046	0.403396	0.635449
ENSG00000103037	SETD6	193.361	177.634	122.971	110.95	152.044	146.401	129.036	159.453	0.620813	0.0617225	0.218038
ENSG00000103042	SLC38A7	137.531	163.423	132.013	138.562	133.039	94.2582	129.036	68.0185	-0.050028	0.905261	0.953911
ENSG00000103043	VAC14	411.913	417.085	333.347	417.191	456.133	445.22	389.521	362.393	-0.119915	0.609295	0.790144
ENSG00000103044	HAS3	4.76594	3.55268	5.42518	1.5061	47.5139	34.0934	15.6773	21.1861	-0.834341	0.427004	1
ENSG00000103047	TANGO6	375.148	395.769	273.067	261.56	658.067	521.428	436.552	418.146	0.0673371	0.767217	0.880135
ENSG00000103051	COG4	563.743	519.402	312.249	363.975	674.697	623.709	534.234	462.749	0.297662	0.171881	0.395296
ENSG00000103061	SLC7A6OS	234.212	270.004	135.629	163.161	187.68	254.698	147.125	168.374	0.259498	0.410952	0.641241
ENSG00000103064	SLC7A6	1109.1	1190.86	725.166	781.166	2399.45	2617.17	1384.43	1464.07	-0.207149	0.199437	0.42904
ENSG00000103066	PLA2G15	161.361	197.529	151.302	175.21	133.039	226.621	162.803	118.196	-0.23337	0.528426	0.733321
ENSG00000103067	ESRP2	378.552	414.953	361.679	387.069	1202.1	1159.18	842.956	711.406	-0.520794	0.0086576	0.0685658
ENSG00000103089	FA2H	8.17018	5.68429	21.7007	20.5834	52.2653	34.0934	16.8832	53.5227	-1.88735	0.0261571	1
ENSG00000103091	WDR59	202.212	172.66	115.737	147.598	292.21	290.797	208.629	192.905	-0.0317933	0.915386	0.957483
ENSG00000103111	MON1B	209.701	200.371	152.508	186.255	182.928	136.374	119.389	82.5142	-0.383944	0.278716	0.516787
ENSG00000103121	CMC2	725.104	662.22	578.083	460.868	197.183	196.538	205.011	165.028	0.326996	0.218035	0.450533
ENSG00000103126	AXIN1	482.722	572.692	388.805	403.134	1114.2	924.533	648.799	662.344	-0.220819	0.286768	0.523946
ENSG00000103145	HCFC1R1	261.446	234.477	333.95	359.959	318.343	222.61	453.436	462.749	0.283914	0.274262	0.511673
ENSG00000103148	NPRL3	276.425	285.636	323.702	322.306	691.327	794.175	801.954	771.619	-0.120303	0.553392	0.751307
ENSG00000103150	MLYCD	91.2337	71.0536	50.635	68.7788	68.8951	136.374	65.1211	75.8239	-0.114434	0.815526	1
ENSG00000103152	MPG	179.744	184.029	192.292	245.495	332.597	447.225	387.109	388.04	-0.283292	0.303303	0.540496
ENSG00000103160	HSDL1	522.892	530.06	330.333	300.217	377.735	483.324	268.926	291.03	0.1156	0.626452	0.802029
[truncated: 9,246 more rows]

## Sheet: TE_sig
GeneID	gene_name	RNA.WT1	RNA.WT2	RNA.KO1	RNA.KO2	RPF.WT1	RPF.WT2	RPF.KO1	RPF.KO2	log2FoldChange	pvalue	padj
ENSG00000198668	CALM1	6137.17	6562.51	5762.14	5544.47	5012.71	5466.98	25841	24048.4	2.4183	2.02095e-70	1.65556e-66
ENSG00000189043	NDUFA4	2096.33	2138.71	2411.79	2500.13	8799.57	9353.62	27809.1	27849.7	1.40208	2.71577e-28	1.11238e-24
ENSG00000198258	UBL5	1340.59	1343.62	1270.7	1430.3	2843.71	2627.2	7675.85	7376.1	1.45115	1.45421e-22	3.97097e-19
ENSG00000239672	NME1	2429.27	2448.51	2430.48	2587.49	5490.23	6828.71	15406	16917.6	1.34998	7.06954e-17	1.44784e-13
ENSG00000183648	NDUFB1	899.401	1011.8	943.378	983.486	4908.18	5755.77	12211.4	13029.4	1.23014	7.07942e-15	1.15989e-11
ENSG00000181019	NQO1	5189.43	5179.81	7006.32	6559.08	8918.36	9239.31	23760.8	28814.2	1.14619	3.83917e-14	5.24175e-11
ENSG00000150753	CCT5	12644.7	11880.2	11653.3	11644.2	32863	35350.8	59574.9	59657.8	0.879657	2.26469e-12	2.65034e-09
ENSG00000161714	PLCD3	1222.12	1234.2	1843.96	2246.1	2746.3	2524.92	1934.34	2021.6	-1.14958	1.2418e-11	1.2716e-08
ENSG00000165264	NDUFB6	949.784	981.961	857.781	863.5	2024.09	1863.1	3465.89	3463.37	1.00125	2.16525e-11	1.97086e-08
ENSG00000105393	BABAM1	189.957	184.029	296.576	292.686	1603.59	1853.08	1117.91	1156.31	-1.26084	3.19296e-11	2.61567e-08
ENSG00000148229	POLE3	2259.06	2396.64	2420.23	2380.15	864.753	978.681	1993.43	1886.68	1.02697	6.12885e-11	4.56432e-08
ENSG00000103599	IQCH	42.8935	27.0004	40.9902	28.1139	1572.71	2037.58	473.937	404.766	-2.00678	1.48388e-10	1.01299e-07
ENSG00000184076	UQCR10	640.679	638.062	821.011	852.455	871.88	918.516	2346.77	2501.07	1.04783	1.75481e-10	1.1058e-07
ENSG00000156411	ATP5MPL	1102.29	1051.59	1144.11	1207.39	1085.69	978.681	2507.16	2211.16	1.06714	2.74743e-10	1.60764e-07
ENSG00000155368	DBI	1497.87	1348.6	1746.91	1617.05	1275.75	1443.96	3265.7	3232.55	1.01431	3.1048e-10	1.69563e-07
ENSG00000122566	HNRNPA2B1	9919.28	10000.1	8412.65	7374.39	18810.7	25301.3	41142.1	36550.4	1.15188	3.34081e-10	1.71049e-07
ENSG00000169504	CLIC4	2851.39	2959.38	1990.44	1734.53	1123.7	1004.75	1466.43	1350.33	1.04761	4.88633e-10	2.35464e-07
ENSG00000102024	PLS3	5492.41	5485.34	4879.65	4542.91	6269.46	5928.24	9266.49	8987.36	0.802375	1.01163e-09	4.36174e-07
ENSG00000162522	KIAA1522	578.721	630.956	967.49	1069.84	1232.99	1225.36	1014.2	953.373	-1.07425	9.88324e-10	4.36174e-07
ENSG00000112312	GMNN	2315.57	2407.3	2436.51	2271.71	3786.86	3794.39	6639.94	6633.47	0.812708	1.72694e-09	7.07355e-07
ENSG00000063245	EPN1	1090.72	1064.38	1408.14	1683.82	2024.09	1847.06	1344.63	1364.83	-1.03522	1.84779e-09	7.20816e-07
ENSG00000275023	MLLT6	799.997	815.696	1059.72	1150.66	1565.58	1748.79	1117.91	1177.5	-0.98362	4.37966e-09	1.63083e-06
ENSG00000109685	NSD2	2329.18	2227.53	2534.76	2668.82	2235.53	2542.97	1233.68	1509.79	-0.992455	7.58475e-09	2.70149e-06
ENSG00000127920	GNG11	1208.51	1028.86	1050.07	792.713	1872.05	1957.36	3351.32	3466.71	1.11325	1.08133e-08	3.5433e-06
ENSG00000130522	JUND	1094.12	1128.33	1343.64	1446.86	2154.75	1993.46	1312.07	1441.77	-0.918671	1.07817e-08	3.5433e-06
ENSG00000143106	PSMA5	1239.14	1168.83	1349.06	1254.08	3698.96	3483.54	6718.33	8186.75	0.941671	1.19005e-08	3.74958e-06
ENSG00000196262	PPIA	3157.1	2700.75	2847.62	3201.98	1228.23	1786.89	3496.04	3506.85	1.16623	1.47529e-08	4.47614e-06
ENSG00000142168	SOD1	3578.54	3841.16	3763.27	4349.13	5338.18	5932.25	12607	10775.9	0.923459	1.6206e-08	4.74142e-06
ENSG00000008018	PSMB1	1853.95	1973.87	1716.77	1841.46	4504.32	4073.16	6883.54	7080.61	0.808742	1.94936e-08	5.50659e-06
ENSG00000167962	ZNF598	466.381	483.875	607.62	736.485	757.846	840.302	520.969	483.935	-1.17272	2.06279e-08	5.63278e-06
ENSG00000151208	DLG5	1000.17	963.487	986.78	1024.65	1168.84	1345.69	663.27	651.193	-0.972652	2.4979e-08	6.6009e-06
ENSG00000106723	SPIN1	2854.12	2951.57	2598.06	2407.76	434.752	429.176	728.391	693.565	0.932997	3.51799e-08	9.00606e-06
ENSG00000077097	TOP2B	1849.18	1750.76	1539.55	1292.24	1860.17	1985.44	2756.79	2940.4	0.913538	3.85484e-08	9.28789e-06
ENSG00000145050	MANF	889.869	866.854	544.929	518.602	990.664	888.434	1063.64	1239.94	1.02054	3.81477e-08	9.28789e-06
ENSG00000259956	RBM15B	850.38	883.197	1011.49	1054.78	938.399	938.571	604.179	548.608	-0.957528	6.08197e-08	1.42353e-05
ENSG00000116898	MRPS15	740.082	709.115	760.731	733.473	674.697	691.895	1296.39	1491.95	0.98497	6.46486e-08	1.47111e-05
ENSG00000111716	LDHB	958.635	1015.36	694.423	530.651	857.626	675.851	1114.29	1039.23	1.18251	6.89448e-08	1.52648e-05
ENSG00000164294	GPX8	823.827	862.591	735.413	595.413	1130.83	1016.79	1759.48	1656.97	1.01396	8.10256e-08	1.74674e-05
ENSG00000165672	PRDX3	3086.97	3235.78	3087.53	3111.61	8200.9	8160.35	12614.2	14650.7	0.765287	8.33752e-08	1.75131e-05
ENSG00000173511	VEGFB	286.637	262.898	544.929	561.777	734.089	790.165	581.266	764.929	-1.18898	1.0013e-07	2.05066e-05
ENSG00000119541	VPS4B	703.317	834.17	698.04	629.552	838.62	840.302	1427.84	1446.23	0.987744	1.19012e-07	2.37792e-05
ENSG00000102225	CDK16	2281.52	2297.87	2661.95	3252.68	1382.65	1453.98	997.317	953.373	-0.910508	1.33301e-07	2.5554e-05
ENSG00000106399	RPA3	436.424	434.138	346.609	329.837	496.52	583.599	870.693	892.045	1.06791	1.36301e-07	2.5554e-05
ENSG00000133056	PIK3C2B	1345.36	1339.36	1206.2	1240.53	2309.17	2781.62	1259.01	1277.85	-0.872435	1.37253e-07	2.5554e-05
ENSG00000101057	MYBL2	3166.63	3080.89	2141.14	2561.88	2527.74	2492.83	1032.29	1065.99	-0.849135	1.69569e-07	3.08691e-05
ENSG00000072071	ADGRL1	221.957	245.846	352.637	406.146	418.122	423.159	274.956	294.375	-1.26226	2.04529e-07	3.64239e-05
ENSG00000164032	H2AFZ	6333.25	6404.06	5446.88	6326.64	7165.09	7658.98	11736.3	11261	0.746585	2.19171e-07	3.82011e-05
ENSG00000122873	CISD1	457.53	439.111	534.682	569.809	617.68	701.923	1603.91	1543.24	0.949991	2.51896e-07	4.29903e-05
ENSG00000182899	RPL35A	5689.17	6182.38	5014.67	5094.65	2917.35	2629.2	3925.35	3851.41	0.720258	3.54833e-07	5.93223e-05
ENSG00000189171	S100A13	729.189	713.378	621.484	789.701	1083.32	1012.77	1991.02	2009.33	0.963629	3.62829e-07	5.94458e-05
ENSG00000100241	SBF1	1141.1	1109.15	1596.21	1913.25	2822.32	2685.36	2470.98	2351.65	-0.833091	4.08764e-07	6.56587e-05
ENSG00000173621	LRFN4	556.253	545.692	811.969	991.519	926.521	798.186	674.124	713.636	-1.02281	5.08429e-07	8.00971e-05
ENSG00000198856	OSTC	1053.95	1057.28	825.23	968.425	914.642	689.89	1474.87	1304.62	1.03088	5.30155e-07	8.1944e-05
ENSG00000184983	NDUFA6	933.444	878.933	972.916	872.034	1145.08	956.62	2158.64	1890.02	0.922998	6.3578e-07	9.64502e-05
ENSG00000101558	VAPA	1796.08	1706.71	2066.39	1675.79	781.603	856.346	1620.79	1651.4	0.902094	6.89327e-07	9.90695e-05
ENSG00000103335	PIEZO1	1401.87	1278.25	782.431	847.937	3969.78	4115.27	1454.37	1447.34	-0.761981	6.67371e-07	9.90695e-05
ENSG00000114978	MOB1A	2888.84	3100.07	2623.98	2279.24	2841.33	3008.24	3980.83	4112.33	0.756885	6.87306e-07	9.90695e-05
ENSG00000075131	TIPIN	285.276	285.636	216.404	177.72	294.586	344.945	572.824	489.51	1.26506	7.3174e-07	0.000100873
ENSG00000144746	ARL6IP5	1309.95	1394.78	1385.23	1205.89	1225.86	1273.49	2021.17	2546.79	0.932299	7.38814e-07	0.000100873
ENSG00000156381	ANKRD9	261.446	252.24	405.683	360.461	225.691	176.483	109.741	111.506	-1.43122	7.38023e-07	0.000100873
ENSG00000167996	FTH1	3349.78	3186.04	7021.39	6588.7	2397.08	2376.51	3089.63	3138.88	-0.674169	8.42923e-07	0.0001132
ENSG00000103495	MAZ	2671.65	2450.64	2300.28	2741.11	4452.05	4053.1	2439.63	2360.58	-0.802238	8.79832e-07	0.000114406
ENSG00000168078	PBK	1753.87	1659.1	1724.6	1523.68	2114.37	2169.94	3485.18	3373.05	0.750376	8.76724e-07	0.000114406
ENSG00000196498	NCOR2	1102.29	1062.96	1281.55	1292.74	2629.89	2627.2	1732.94	1966.96	-0.755998	1.11647e-06	0.000142909
ENSG00000168439	STIP1	1924.76	1863.74	1900.62	1875.1	5402.33	5954.31	9420.85	8739.81	0.681713	1.14123e-06	0.00014383
ENSG00000112972	HMGCS1	878.295	840.564	1446.71	1251.07	1423.04	1484.07	3799.94	4142.44	0.799967	1.1686e-06	0.000145047
ENSG00000176871	WSB2	1674.89	1787	2610.11	2764.2	541.658	535.467	459.465	478.359	-0.833865	1.27119e-06	0.000155427
ENSG00000164919	COX6C	1773.61	1707.42	1863.85	2001.11	1703.37	2113.79	3690.2	3690.84	0.798109	1.33637e-06	0.000160993
ENSG00000127922	SEM1	600.509	591.877	543.121	641.6	1000.17	1135.11	2009.11	1915.67	0.884347	1.40428e-06	0.00016442
ENSG00000129757	CDKN1C	151.829	152.055	155.522	153.623	985.913	964.642	1802.89	2114.15	0.982033	1.40496e-06	0.00016442
ENSG00000125648	SLC25A23	587.572	590.456	902.991	1036.2	783.979	709.945	680.154	599.901	-0.941622	1.70928e-06	0.000184695
ENSG00000126524	SBDS	939.571	942.882	1154.36	1033.69	639.062	677.857	1377.19	1353.68	0.834378	1.68047e-06	0.000184695
ENSG00000129128	SPCS3	1857.36	1884.34	1928.95	1646.67	1715.25	1357.72	2559.02	2845.62	0.882884	1.68344e-06	0.000184695
ENSG00000135069	PSAT1	1175.83	1192.99	1177.87	1079.88	2209.4	2262.2	3615.43	3392	0.717525	1.71348e-06	0.000184695
ENSG00000168374	ARF4	2122.21	2167.14	2303.29	1972.49	1496.69	1720.71	2747.15	2806.6	0.791	1.64398e-06	0.000184695
ENSG00000278828	HIST1H3H	3291.9	3206.65	4229.83	5619.28	12885.8	12253.6	10840.2	10657.7	-0.825835	1.67473e-06	0.000184695
ENSG00000117592	PRDX6	2770.37	2849.25	3292.48	3630.72	9167.8	9668.48	17747.9	18412.9	0.639531	1.94236e-06	0.000206647
ENSG00000062716	VMP1	1081.19	1109.15	912.636	922.74	639.062	577.582	943.05	877.55	0.83843	2.31951e-06	0.000243608
ENSG00000047644	WWC3	1149.95	1168.12	1121.2	1173.76	1042.93	1271.48	582.472	665.689	-0.87833	2.50851e-06	0.000260123
ENSG00000184216	IRAK1	2561.35	2720.64	3637.28	4225.12	1822.16	1748.79	1539.99	1624.64	-0.74781	2.63265e-06	0.000269583
ENSG00000168461	RAB31	1429.78	1395.49	1742.09	1533.72	254.199	387.06	735.627	762.699	1.00036	2.80215e-06	0.000283398
ENSG00000197136	PCNX3	471.147	453.322	681.161	758.073	990.664	954.615	864.663	796.15	-0.867129	3.11693e-06	0.000311389
ENSG00000070770	CSNK2A2	1326.29	1389.81	824.025	666.702	1185.47	990.714	1132.38	1100.56	0.905902	3.23249e-06	0.00031852
ENSG00000125817	CENPB	1265.7	1207.2	1232.72	1408.21	2746.3	2737.5	1819.77	1674.82	-0.745667	3.26607e-06	0.00031852
ENSG00000122515	ZMIZ2	434.381	454.033	577.48	662.184	874.255	1020.8	710.302	686.875	-0.92369	3.37355e-06	0.000321351
ENSG00000160214	RRP1	812.933	729.721	617.265	782.672	1404.04	1419.89	2314.21	2372.84	0.869654	3.33823e-06	0.000321351
ENSG00000128534	LSM8	882.38	896.697	773.992	711.885	703.205	675.851	1008.17	1024.74	0.821153	3.49942e-06	0.000329509
ENSG00000114023	FAM162A	512.679	521.534	529.859	477.435	648.565	727.994	1205.95	1247.75	0.870732	3.78526e-06	0.000352373
ENSG00000163918	RFC4	691.061	741.8	677.545	663.188	812.487	876.401	1443.52	1333.61	0.811779	4.06493e-06	0.000374156
ENSG00000186716	BCR	416.679	392.927	556.382	614.993	624.808	637.747	455.848	495.085	-0.942212	4.2138e-06	0.000383549
ENSG00000137817	PARP6	230.808	245.846	304.413	328.331	382.487	260.714	174.862	169.489	-1.30373	4.54544e-06	0.000406959
ENSG00000147274	RBMX	1754.55	1674.73	1465.4	1392.64	282.708	377.033	653.623	478.359	1.03343	4.62002e-06	0.000406959
ENSG00000162878	PKDCC	606.636	616.035	354.445	415.685	705.581	601.648	198.981	200.71	-1.04146	4.59285e-06	0.000406959
ENSG00000119812	FAM98A	569.87	605.377	697.437	643.107	1023.92	950.604	1898.16	1978.11	0.785159	4.76435e-06	0.000415208
ENSG00000196363	WDR5	882.38	931.513	839.094	976.458	1544.2	1508.13	914.107	819.567	-0.818567	5.30211e-06	0.00045721
ENSG00000204899	MZT1	1653.78	1713.81	1681.81	1400.18	1342.27	1127.09	1978.96	1988.15	0.814547	5.61981e-06	0.000479558
ENSG00000129250	KIF1C	2797.61	2959.38	3085.72	3530.31	4062.44	4193.49	2996.78	2982.78	-0.666574	6.21826e-06	0.000525154
ENSG00000106853	PTGR1	388.084	356.689	534.682	506.553	893.261	904.478	2124.88	2204.47	0.785272	6.36314e-06	0.000526533
ENSG00000141568	FOXK2	1100.93	1204.36	1434.06	1741.06	617.68	734.011	494.438	498.43	-0.910496	6.34568e-06	0.000526533
ENSG00000139880	CDH24	128	146.37	154.919	196.798	296.962	360.989	164.009	161.683	-1.37913	6.53167e-06	0.000535074
ENSG00000167747	C19orf48	661.104	697.036	707.082	832.876	292.21	300.824	162.803	161.683	-1.05296	6.97454e-06	0.000560151
ENSG00000198952	SMG5	1173.78	1189.44	1270.09	1422.77	931.272	1058.9	652.417	654.538	-0.797539	6.91429e-06	0.000560151
ENSG00000055130	CUL1	1187.4	1308.1	954.832	924.748	1059.56	1107.03	1474.87	1310.19	0.770191	7.22909e-06	0.000574958
ENSG00000106355	LSM5	752.338	680.694	711.904	549.728	648.565	601.648	1033.5	1087.18	0.949162	7.72747e-06	0.000608687
ENSG00000004779	NDUFAB1	1795.4	1874.39	1305.06	1358	2090.61	1951.35	2436.01	2243.49	0.67421	8.86837e-06	0.000679192
ENSG00000130821	SLC6A8	689.7	711.957	987.986	1165.22	1458.68	1556.26	1407.34	1239.94	-0.808849	8.73801e-06	0.000679192
ENSG00000198146	ZNF770	1066.89	1045.2	913.239	765.101	254.199	238.654	361.784	413.686	0.989325	8.87128e-06	0.000679192
ENSG00000107130	NCS1	3231.31	3257.1	2319.57	2822.44	1845.91	2003.49	933.402	866.399	-0.762796	8.99951e-06	0.000682629
ENSG00000100714	MTHFD1	1723.23	1693.92	1395.48	1450.38	2325.8	2179.97	3071.54	2838.93	0.655761	9.40579e-06	0.000706901
ENSG00000065135	GNAI3	1596.59	1593.02	1710.14	1417.24	2484.98	2920	4318.49	4713.34	0.768814	9.53242e-06	0.000709906
ENSG00000128708	HAT1	2230.46	2452.06	2170.67	1955.43	3955.53	4057.11	6226.3	5303.21	0.707435	1.03027e-05	0.000760359
ENSG00000142327	RNPEPL1	294.127	290.609	447.276	532.157	1014.42	846.318	838.133	803.956	-0.923591	1.08173e-05	0.000791211
ENSG00000126464	PRR12	194.042	241.582	273.067	303.731	947.902	1060.91	710.302	651.193	-0.969815	1.11461e-05	0.000800953
ENSG00000137166	FOXP4	351.999	358.11	386.996	437.272	1608.34	1642.5	1138.41	1020.28	-0.807773	1.11358e-05	0.000800953
ENSG00000091483	FH	1606.12	1698.18	1569.69	1544.76	2378.07	2402.58	3664.87	3364.13	0.641221	1.13139e-05	0.000805944
ENSG00000111142	METAP2	2291.06	2162.87	2222.52	1804.31	2119.12	2354.45	3504.48	3303.91	0.750999	1.23355e-05	0.00085803
ENSG00000116062	MSH6	1452.25	1310.23	1215.24	1015.11	349.227	483.324	654.829	651.193	0.951891	1.22608e-05	0.00085803
ENSG00000196636	SDHAF3	209.021	223.108	199.526	128.019	268.453	280.769	533.028	487.28	1.29677	1.23593e-05	0.00085803
ENSG00000135047	CTSL	1174.46	1067.23	1256.83	1298.76	1249.62	1171.21	2199.65	2264.68	0.694948	1.29116e-05	0.000882356
ENSG00000181744	DIPK2A	372.424	444.085	425.575	385.061	365.857	328.901	666.888	698.025	0.987833	1.29251e-05	0.000882356
ENSG00000110697	PITPNM1	341.105	320.452	434.014	519.104	748.344	711.95	526.998	576.484	-0.930902	1.38163e-05	0.000935395
ENSG00000165704	HPRT1	1431.14	1476.49	1100.11	915.209	1556.08	1536.21	1818.57	1755.1	0.738571	1.43965e-05	0.000966692
ENSG00000164897	TMUB1	68.0849	66.7904	114.532	163.161	470.387	561.538	425.699	459.403	-1.26991	1.46424e-05	0.000967346
ENSG00000173020	GRK2	724.423	803.617	859.59	1086.91	2192.77	2318.35	1707.62	1559.96	-0.816269	1.45571e-05	0.000967346
ENSG00000106554	CHCHD3	610.04	561.324	675.736	644.111	439.503	483.324	916.519	939.993	0.834571	1.55162e-05	0.00100038
ENSG00000140859	KIFC3	1424.34	1306.68	1270.09	1645.67	1883.93	1694.64	1051.58	1090.53	-0.8345	1.56092e-05	0.00100038
ENSG00000146007	ZMAT2	788.423	777.327	690.806	705.861	1746.14	1606.4	2477.01	2327.12	0.684609	1.56276e-05	0.00100038
ENSG00000162813	BPNT1	345.871	352.426	236.9	293.188	446.631	429.176	682.565	637.812	0.987924	1.5631e-05	0.00100038
ENSG00000152778	IFIT5	342.467	371.61	761.334	628.046	346.851	354.972	1349.45	1237.71	0.921921	1.58327e-05	0.00100544
ENSG00000117650	NEK2	1471.99	1324.44	1191.73	1130.08	969.283	978.681	1366.34	1297.93	0.720148	1.61168e-05	0.00101561
ENSG00000179021	C3orf38	494.296	516.56	486.458	455.346	275.581	208.571	447.406	453.828	1.00724	1.65332e-05	0.00103389
ENSG00000113645	WWC1	669.955	638.772	632.335	711.383	553.537	786.154	332.841	356.818	-1.0009	1.68927e-05	0.00104837
ENSG00000215301	DDX3X	7095.8	7150.84	6659.11	6016.38	6979.79	6704.37	9300.26	8872.51	0.57812	1.71405e-05	0.00105575
ENSG00000156136	DCK	533.105	505.191	423.164	343.392	936.024	922.527	1164.94	1340.3	0.871245	1.74288e-05	0.0010655
ENSG00000078140	UBE2K	1243.91	1305.26	1289.38	1017.62	282.708	336.923	517.351	564.219	0.944196	1.76543e-05	0.00107129
ENSG00000126767	ELK1	434.381	455.454	562.41	522.618	563.04	511.401	296.663	372.429	-0.965639	1.78704e-05	0.00107643
ENSG00000138382	METTL5	333.616	385.111	125.382	75.8073	375.36	453.242	49.4438	23.4162	-1.6782	1.92969e-05	0.00115387
ENSG00000163993	S100P	946.38	888.881	185.059	239.471	1667.74	1594.37	750.098	641.158	0.878453	1.97282e-05	0.00117111
ENSG00000182704	TSKU	266.893	283.504	526.242	576.336	277.956	254.698	242.395	273.189	-1.04666	1.99181e-05	0.00117388
ENSG00000142208	AKT1	1672.16	1681.84	1454.55	1774.19	1050.06	1137.11	615.033	613.281	-0.779205	2.08236e-05	0.00121848
ENSG00000155008	APOOL	477.275	471.796	408.697	335.359	78.3979	96.2637	151.949	186.214	1.29944	2.19237e-05	0.00127229
ENSG00000167088	SNRPD1	1895.48	1702.44	1434.66	1428.79	363.481	348.956	471.525	514.041	0.79962	2.20539e-05	0.00127229
ENSG00000100632	ERH	2492.59	2388.11	2308.11	2226.02	2166.63	2129.83	2900.3	3414.3	0.662398	2.24133e-05	0.00128398
ENSG00000091436	MAP3K20	1905.01	1968.9	1585.36	1353.49	993.04	934.56	1280.71	1161.89	0.741324	2.27833e-05	0.00128899
ENSG00000171530	TBCA	1138.38	1154.62	921.678	848.439	4157.46	4622.66	5092.71	5441.48	0.636232	2.28153e-05	0.00128899
ENSG00000069011	PITX1	1007.66	1082.15	1248.39	1699.89	1156.96	968.653	805.572	785	-0.913888	2.30091e-05	0.00129103
ENSG00000131446	MGAT1	622.296	577.666	698.04	892.618	1012.05	1163.19	764.57	803.956	-0.880746	2.32498e-05	0.00129566
ENSG00000112787	FBRSL1	222.638	225.951	320.086	409.158	893.261	990.714	768.188	839.638	-0.932815	2.40409e-05	0.00133069
ENSG00000105698	USF2	667.913	667.194	878.879	929.266	888.51	750.055	664.476	603.246	-0.805795	2.42358e-05	0.00133248
ENSG00000090565	RAB11FIP3	206.297	196.108	268.848	270.597	396.741	545.494	291.839	302.18	-1.09321	2.52543e-05	0.00137009
ENSG00000218739	CEBPZOS	574.636	554.218	566.027	484.464	831.493	948.599	1353.07	1670.35	0.867915	2.51852e-05	0.00137009
ENSG00000134001	EIF2S1	1943.82	1841	1908.46	1633.12	2743.93	2699.39	4287.14	3845.83	0.675683	2.59461e-05	0.00139836
ENSG00000132432	SEC61G	1101.61	999.014	1242.37	1029.67	1990.83	1901.21	3563.57	3366.36	0.720497	2.61388e-05	0.00139954
ENSG00000135535	CD164	3445.78	3495.84	3268.97	2795.83	2185.64	1780.88	2911.15	2785.41	0.719023	2.64134e-05	0.00140506
ENSG00000167005	NUDT21	1730.72	1764.97	1080.82	930.27	1320.89	1048.87	1260.21	1118.4	0.805893	2.72213e-05	0.00143869
ENSG00000250317	SMIM20	234.212	265.03	166.372	150.61	40.3868	60.1648	118.183	85.8594	1.65824	2.76641e-05	0.00145272
ENSG00000048140	TSPAN17	242.382	224.529	376.749	442.293	206.685	178.489	156.773	137.152	-1.19891	2.78514e-05	0.00145324
ENSG00000119396	RAB14	1246.63	1310.23	1252.01	1134.1	1411.16	1464.01	2291.3	2037.21	0.689603	2.90528e-05	0.00150633
ENSG00000154473	BUB3	3281.69	3474.52	3239.44	3361.12	4014.92	3856.56	5531.67	5870.77	0.568494	2.99198e-05	0.00154153
ENSG00000177030	DEAF1	405.105	398.611	789.665	934.287	544.034	377.033	447.406	522.962	-1.01923	3.10456e-05	0.00158954
ENSG00000079246	XRCC5	5658.53	5917.35	4883.26	4648.34	10999.5	10434.6	13738.1	12391.6	0.566273	3.18744e-05	0.00162183
ENSG00000074319	TSG101	655.657	690.641	875.262	813.296	1401.66	1343.68	2639.82	2832.24	0.669441	3.40074e-05	0.00169896
ENSG00000128567	PODXL	1416.85	1423.91	1439.48	1293.24	686.576	744.038	1211.98	1077.14	0.732449	3.40124e-05	0.00169896
ENSG00000204580	DDR1	659.742	688.51	585.919	670.718	1171.22	964.642	564.383	556.413	-0.827405	3.39753e-05	0.00169896
ENSG00000170296	GABARAP	121.872	126.475	157.933	153.121	3668.07	4157.39	7973.72	8293.79	0.730754	3.6162e-05	0.00179539
ENSG00000013374	NUB1	689.019	726.168	655.844	578.344	406.244	505.384	756.128	698.025	0.866678	3.66074e-05	0.00179869
ENSG00000162928	PEX13	414.637	403.585	391.216	327.327	180.553	150.412	309.928	305.526	1.08963	3.66677e-05	0.00179869
ENSG00000164050	PLXNB1	193.361	177.634	176.62	186.757	560.664	537.472	259.278	274.304	-1.01065	3.72206e-05	0.00180668
ENSG00000185222	TCEAL9	586.211	548.534	565.424	399.118	358.73	342.939	686.183	559.758	1.06487	3.72715e-05	0.00180668
ENSG00000134684	YARS	1759.99	1664.79	1891.58	1792.26	1366.02	1343.68	2197.23	2279.18	0.619643	3.83719e-05	0.00183251
ENSG00000136295	TTYH3	662.466	778.037	860.795	1045.24	952.653	788.159	574.03	658.999	-0.899529	3.84756e-05	0.00183251
ENSG00000272333	KMT2B	252.595	261.477	312.249	334.857	760.222	842.307	514.939	584.29	-0.877583	3.80371e-05	0.00183251
ENSG00000137273	FOXF2	164.085	168.397	288.74	305.237	831.493	784.148	814.014	798.381	-0.840043	4.07928e-05	0.00192499
ENSG00000196154	S100A4	18780.5	21098.7	16347.3	22504.7	61725.3	67934.1	111659	103225	0.766373	4.08872e-05	0.00192499
ENSG00000143653	SCCPDH	2867.05	2682.27	893.346	731.967	1325.64	1357.72	674.124	635.582	0.737407	4.24955e-05	0.00198928
ENSG00000161013	MGAT4B	1441.36	1303.83	1907.85	2226.52	1603.59	1502.11	1366.34	1493.06	-0.709273	4.29701e-05	0.00200006
ENSG00000070950	RAD18	600.509	598.272	673.928	565.793	544.034	617.692	1021.44	1105.02	0.822688	4.34707e-05	0.00201193
ENSG00000133119	RFC3	1051.23	1143.25	970.504	862.998	1202.1	1060.91	1512.26	1594.53	0.718916	4.40275e-05	0.00202625
ENSG00000116161	CACYBP	1601.36	1563.89	1510.01	1476.99	969.283	1155.16	1679.88	1548.81	0.684582	4.51173e-05	0.00206481
ENSG00000188243	COMMD6	471.828	459.006	606.415	688.29	418.122	443.214	347.312	288.8	-0.916651	4.69856e-05	0.00212655
ENSG00000197956	S100A6	6922.19	6432.49	9738.8	10612	17765.4	18173.8	38468.5	41680.8	0.549322	4.67822e-05	0.00212655
ENSG00000137154	RPS6	7720.82	6958.28	7588.02	8079.25	21450.1	25848.8	36818.7	52677.5	0.825936	4.74569e-05	0.00213608
ENSG00000169718	DUS1L	675.402	781.59	856.576	936.797	1489.56	1237.39	982.846	979.02	-0.77348	4.77696e-05	0.00213841
ENSG00000130881	LRP3	333.616	382.979	431	592.401	767.349	687.884	553.529	492.855	-0.991131	5.05882e-05	0.00225227
ENSG00000128731	HERC2	618.211	623.851	656.447	761.085	684.2	691.895	473.937	411.456	-0.828865	5.10447e-05	0.00226031
ENSG00000203760	CENPW	419.403	383.69	394.23	383.555	831.493	507.39	1290.36	1297.93	1.00351	5.1494e-05	0.00226795
ENSG00000122490	SLC66A2	198.808	186.161	220.021	251.017	218.564	240.659	130.242	113.736	-1.20825	5.20877e-05	0.00228183
ENSG00000144635	DYNC1LI1	564.424	541.429	574.466	462.374	726.962	810.219	1408.55	1190.88	0.850446	5.34368e-05	0.00232848
ENSG00000141522	ARHGDIA	1997.61	1940.47	2790.95	3501.69	5796.69	5398.79	5782.51	5455.97	-0.670818	5.41514e-05	0.00234714
ENSG00000198015	MRPL42	1849.18	1906.37	2058.55	1590.45	741.217	681.868	1164.94	1209.84	0.782452	5.53379e-05	0.00238594
ENSG00000158042	MRPL17	839.486	790.827	1139.89	1319.85	1002.54	1024.81	2357.62	2629.3	0.704544	5.60472e-05	0.00240387
ENSG00000079313	REXO1	134.808	130.028	191.087	178.222	325.47	350.961	172.45	239.737	-1.19245	5.86451e-05	0.00243869
ENSG00000106018	VIPR2	236.254	223.108	282.712	295.196	470.387	411.126	277.368	287.685	-0.970117	5.8415e-05	0.00243869
ENSG00000138138	ATAD1	1259.57	1222.12	870.44	730.963	541.658	565.549	724.774	567.564	0.85395	5.84791e-05	0.00243869
ENSG00000166913	YWHAB	2319.65	2215.45	1568.48	1293.24	3622.93	3166.67	3445.39	3392	0.675857	5.84527e-05	0.00243869
ENSG00000174233	ADCY6	396.935	407.137	442.454	520.108	660.443	727.994	457.054	466.094	-0.851155	5.77233e-05	0.00243869
ENSG00000174839	DENND6A	587.572	573.403	549.752	477.435	1009.67	966.648	1473.67	1413.89	0.725593	5.85923e-05	0.00243869
ENSG00000183726	TMEM50A	844.933	971.303	916.855	804.762	370.608	282.775	581.266	557.528	0.885817	6.17658e-05	0.00254264
ENSG00000277161	PIGW	210.382	214.582	214.596	168.684	104.531	68.1868	22.913	23.4162	-1.7343	6.17388e-05	0.00254264
ENSG00000182979	MTA1	456.849	473.928	450.893	459.362	622.432	679.862	362.99	360.163	-0.818463	6.41258e-05	0.00262659
ENSG00000160957	RECQL4	351.318	365.216	486.458	579.85	641.437	701.923	592.12	485.05	-0.895649	6.45045e-05	0.00262896
ENSG00000154001	PPP2R5E	1017.19	1114.83	976.532	788.195	805.36	715.961	1122.74	1054.84	0.792741	6.51206e-05	0.00264093
ENSG00000108819	PPP1R9B	628.423	564.166	540.71	597.421	715.084	649.78	342.489	384.695	-0.838908	6.55222e-05	0.00264413
ENSG00000012963	UBR7	789.104	794.38	752.894	726.946	496.52	507.39	746.481	828.487	0.747584	7.07592e-05	0.0028276
ENSG00000135451	TROAP	613.445	662.22	706.479	919.226	1762.77	1879.15	1414.57	1281.2	-0.785974	7.07009e-05	0.0028276
ENSG00000018699	TTC27	407.147	390.795	358.665	339.878	432.376	362.994	630.71	631.122	0.862561	7.12013e-05	0.00283146
ENSG00000274211	SOCS7	222.638	256.504	342.992	332.347	270.829	230.632	173.656	158.338	-1.08727	7.25511e-05	0.0028712
ENSG00000102144	PGK1	6330.53	6044.53	6241.97	5928.53	10980.5	9822.91	14494.3	15308.6	0.543106	7.38991e-05	0.00291049
ENSG00000126934	MAP2K2	1224.17	1257.65	1567.27	2072.9	4727.63	4065.14	3815.61	3907.16	-0.739943	7.48666e-05	0.00293449
ENSG00000160072	ATAD3B	501.785	457.585	526.845	554.246	1012.05	1321.62	785.071	686.875	-0.840575	7.64694e-05	0.00298304
ENSG00000157933	SKI	476.594	535.744	704.068	655.155	895.637	850.329	615.033	734.822	-0.794521	7.91768e-05	0.00307401
ENSG00000125447	GGA3	186.553	156.318	207.362	242.985	209.061	254.698	121.801	138.267	-1.23165	8.13426e-05	0.0031432
ENSG00000041357	PSMA4	1520.34	1357.83	1493.13	1126.57	2057.35	2029.56	3154.75	3066.41	0.743014	8.19873e-05	0.00315324
ENSG00000167106	FAM102A	244.425	318.32	524.434	614.993	185.304	154.423	156.773	152.763	-1.14828	8.29918e-05	0.00317696
ENSG00000179094	PER1	262.127	223.819	296.576	343.392	532.155	625.714	389.521	405.881	-0.942008	8.35171e-05	0.0031822
ENSG00000064932	SBNO2	373.105	340.347	529.256	671.221	1031.05	872.39	870.693	908.771	-0.846892	8.74817e-05	0.00331782
ENSG00000022840	RNF10	1348.08	1377.73	1567.88	1720.98	634.31	661.813	446.2	508.466	-0.712247	8.93825e-05	0.00337429
ENSG00000198563	DDX39B	344.509	284.925	338.17	377.028	4746.64	5188.21	3593.72	3496.82	-0.671982	9.26785e-05	0.00348267
ENSG00000196411	EPHB4	561.019	615.324	462.346	523.12	1385.03	1283.52	676.536	670.149	-0.731704	9.50198e-05	0.00355435
ENSG00000138663	COPS4	394.211	417.085	361.076	305.739	624.808	649.78	886.37	934.418	0.79867	0.000100714	0.00375022
ENSG00000115233	PSMD14	1571.4	1518.42	1484.09	1334.41	2660.78	3116.54	4366.73	3880.4	0.645342	0.000101671	0.00376874
ENSG00000154719	MRPL39	484.764	561.324	467.771	389.077	840.996	776.126	1265.04	1077.14	0.824185	0.000103515	0.00380991
ENSG00000183741	CBX6	744.848	709.115	1157.97	1189.32	1598.84	1500.11	1682.29	1557.73	-0.626254	0.000103712	0.00380991
ENSG00000138757	G3BP2	2070.46	2049.9	1698.68	1480.5	2252.16	2157.91	2492.69	2692.86	0.608939	0.00010448	0.00382098
ENSG00000198837	DENND4B	575.317	553.508	671.517	746.526	1123.7	1068.93	881.547	801.726	-0.710861	0.000105785	0.00385152
ENSG00000117632	STMN1	9296.99	8836.94	6615.71	6490.31	22148.6	19583.6	21933.7	21312.1	0.520069	0.000111547	0.00404332
ENSG00000118900	UBN1	613.445	659.378	750.483	841.41	399.117	413.132	287.015	288.8	-0.820544	0.000112086	0.00404497
ENSG00000123975	CKS2	2489.18	2660.25	2443.74	2863.1	5848.96	6074.64	9697.01	8834.59	0.592087	0.000114092	0.00409931
ENSG00000116649	SRM	905.529	934.355	1362.32	1334.91	2708.29	2801.67	2710.97	2783.18	-0.556221	0.000115426	0.00412911
ENSG00000169813	HNRNPF	2398.63	2411.56	2496.19	2313.38	2499.23	2360.47	3640.75	3474.52	0.550973	0.000117766	0.00419451
ENSG00000032444	PNPLA6	824.508	894.565	918.061	1084.9	2290.17	2348.43	1638.88	1779.63	-0.661812	0.000119497	0.00423776
ENSG00000147883	CDKN2B	491.573	432.006	379.16	458.86	717.46	585.604	337.665	280.994	-0.933979	0.000127295	0.00449484
ENSG00000167967	E4F1	133.446	158.45	153.713	201.316	655.692	762.088	420.875	448.253	-0.994109	0.000128048	0.00450202
ENSG00000166337	TAF10	34.0424	36.9479	57.2658	77.8154	1213.98	1125.08	1123.94	1110.6	-1.00373	0.000128711	0.00450599
ENSG00000111196	MAGOHB	339.743	291.32	158.536	136.553	318.343	288.791	277.368	298.835	1.02636	0.000129909	0.00452856
ENSG00000140400	MAN2C1	98.7231	78.8695	92.2281	134.043	451.382	485.329	219.482	287.685	-1.23786	0.00013477	0.00467811
ENSG00000065154	OAT	795.912	792.248	509.967	540.189	1570.33	1337.66	1552.05	1491.95	0.663938	0.000135356	0.00467863
ENSG00000103266	STUB1	579.402	535.034	729.385	881.071	762.598	752.06	670.506	607.706	-0.777083	0.000137035	0.00471676
ENSG00000128654	MTX2	369.02	417.795	377.954	321.804	370.608	346.95	563.177	608.821	0.880016	0.000141268	0.00484214
ENSG00000164211	STARD4	1090.04	1067.23	1455.76	1251.07	475.139	533.461	1078.12	1003.55	0.715569	0.000144771	0.00494151
ENSG00000186174	BCL9L	406.467	488.138	564.821	657.666	855.25	950.604	756.128	640.043	-0.824915	0.000146222	0.00497033
ENSG00000167775	CD320	1065.53	1070.07	1062.73	1497.07	2107.24	2559.01	1603.91	1596.76	-0.807195	0.000149	0.00504384
ENSG00000148175	STOM	3225.18	3087.28	2605.89	2355.55	1601.22	1367.75	1720.89	1852.11	0.617062	0.000154479	0.00518645
ENSG00000197226	TBC1D9B	1519.65	1481.47	1629.36	1824.39	1589.34	1568.3	1126.35	1242.17	-0.617318	0.000154239	0.00518645
ENSG00000113141	IK	174.978	166.265	183.251	161.153	788.73	822.252	1430.25	1348.1	0.774981	0.000156001	0.00521618
ENSG00000145287	PLAC8	1130.21	1106.31	779.417	748.032	1235.36	1213.32	1222.83	1360.37	0.628294	0.000161066	0.00536362
ENSG00000188895	MSL1	913.699	886.749	722.152	885.087	940.775	790.165	454.642	444.908	-0.779186	0.000165969	0.00550452
ENSG00000156374	PCGF6	198.127	188.292	190.484	156.133	102.155	124.341	221.894	249.773	1.21174	0.00016768	0.00553886
ENSG00000126461	SCAF1	193.361	179.766	205.554	227.422	1171.22	1179.23	768.188	838.523	-0.764437	0.000171379	0.00563829
ENSG00000186350	RXRA	300.254	314.057	471.388	556.757	501.271	541.483	452.23	519.616	-0.846461	0.000173738	0.00568784
ENSG00000188529	SRSF10	1985.35	1998.74	1929.56	1672.28	2164.26	2055.63	3212.64	2711.82	0.635588	0.000174273	0.00568784
ENSG00000102580	DNAJC3	716.934	751.747	700.451	579.85	403.868	302.83	576.442	535.227	0.858796	0.000185267	0.00599884
ENSG00000211460	TSN	1955.4	1932.66	1783.68	1564.34	2553.87	2374.5	3025.72	3390.89	0.597722	0.0001848	0.00599884
ENSG00000158201	ABHD3	541.275	559.903	535.887	495.508	209.061	182.5	381.079	309.986	0.917353	0.00018706	0.00603305
ENSG00000079432	CIC	487.488	499.507	573.261	620.013	1508.57	1313.6	935.814	1127.32	-0.724315	0.000188606	0.00605905
ENSG00000174996	KLC2	458.211	509.455	564.821	600.936	1824.53	1678.6	1246.95	1406.09	-0.669286	0.000192242	0.00615173
ENSG00000165934	CPSF2	1555.74	1553.94	1174.85	1057.79	1140.33	1253.43	1391.66	1267.82	0.628716	0.000193747	0.00617578
ENSG00000155097	ATP6V1C1	1073.7	1119.81	1214.03	1068.33	449.006	441.209	770.6	734.822	0.701367	0.000196268	0.00623188
ENSG00000100139	MICALL1	341.105	398.611	443.659	479.945	855.25	736.016	559.559	589.865	-0.78815	0.000197941	0.00626076
ENSG00000007541	PIGQ	162.723	189.003	213.39	260.054	890.885	778.132	642.769	587.635	-0.870335	0.0002007	0.00629938
ENSG00000179134	SAMD4B	447.318	429.874	559.999	579.348	510.774	547.5	391.932	417.031	-0.765946	0.000200462	0.00629938
ENSG00000102317	RBM3	7679.97	7155.1	6543.37	5763.36	13862.2	13312.5	16523.9	15794.8	0.519916	0.000201819	0.00631031
ENSG00000198961	PJA2	1224.85	1253.39	1062.13	955.874	541.658	689.89	875.517	789.46	0.726793	0.00021052	0.00655735
ENSG00000183283	DAZAP2	1797.44	1859.47	2110.39	1970.49	976.41	992.719	1548.43	1862.14	0.634612	0.000214966	0.00667047
ENSG00000116786	PLEKHM2	618.211	660.799	716.727	926.756	1059.56	1024.81	753.716	825.142	-0.762998	0.000216519	0.00667616
ENSG00000162591	MEGF6	203.574	228.082	311.044	318.29	577.294	651.785	470.319	534.112	-0.837117	0.000217594	0.00667616
ENSG00000167548	KMT2D	1052.59	991.909	1117.59	1250.07	1988.46	1909.23	1564.11	1324.69	-0.644412	0.00021695	0.00667616
ENSG00000214517	PPME1	437.105	397.19	349.02	315.78	582.045	441.209	742.863	708.061	0.837446	0.000218874	0.00669036
ENSG00000142798	HSPG2	1129.53	1102.04	1004.86	1112.51	2252.16	1981.43	1353.07	1262.24	-0.618714	0.000220212	0.00670623
ENSG00000082701	GSK3B	1553.02	1575.97	1570.29	1570.36	527.404	677.857	939.432	990.17	0.668364	0.00022582	0.00685153
ENSG00000085998	POMGNT1	550.126	566.297	659.461	739.497	686.576	613.681	488.408	489.51	-0.735133	0.000226921	0.00685955
ENSG00000111725	PRKAB1	187.233	186.871	171.195	168.684	118.785	140.385	45.826	47.9474	-1.33209	0.000230698	0.00689736
ENSG00000162368	CMPK1	1908.42	1960.37	1937.99	1599.98	755.471	738.022	1041.94	1123.98	0.666511	0.000230128	0.00689736
ENSG00000166575	TMEM135	190.638	228.082	165.769	145.088	149.669	146.401	250.837	230.817	1.13301	0.000230293	0.00689736
ENSG00000089916	GPATCH2L	439.147	476.059	563.013	534.165	242.321	334.917	186.922	178.409	-0.929768	0.000233597	0.00695866
ENSG00000113658	SMAD5	1111.15	1136.86	970.504	859.484	237.569	230.632	315.958	340.092	0.785731	0.000238909	0.00709111
ENSG00000180447	GAS1	554.892	564.166	712.507	850.447	577.294	421.154	390.727	378.004	-0.854571	0.000240396	0.00710947
ENSG00000114902	SPCS1	791.827	640.193	696.231	671.221	9452.89	8517.33	12885.5	12989.3	0.593532	0.000242201	0.0071371
ENSG00000120708	TGFBI	324.084	328.978	390.01	386.567	821.99	633.736	1471.25	1416.12	0.742365	0.000250934	0.00736793
ENSG00000161692	DBF4B	311.148	304.11	380.968	390.583	209.061	236.648	150.743	134.922	-0.973209	0.00025641	0.00750181
ENSG00000087086	FTL	8696.48	9401.82	18758.5	26303.1	3810.61	3118.54	5079.44	5302.09	-0.732047	0.000260247	0.00758698
ENSG00000160959	LRRC14	253.276	272.846	253.175	312.768	213.812	188.516	108.535	90.3196	-1.12266	0.000263877	0.00762481
ENSG00000172432	GTPBP2	524.934	502.349	533.476	643.107	339.724	411.126	220.688	247.543	-0.881026	0.000264337	0.00762481
ENSG00000183431	SF3A3	1342.63	1422.49	1197.16	1240.53	2929.23	2735.49	3763.76	3500.16	0.540743	0.000263584	0.00762481
ENSG00000136436	CALCOCO2	339.063	333.242	455.112	423.717	159.172	210.577	465.495	443.793	0.903013	0.000266498	0.00766019
ENSG00000166024	R3HCC1L	227.403	213.161	199.526	176.214	78.3979	60.1648	145.919	138.267	1.27702	0.000267847	0.00767204
ENSG00000276966	HIST1H4E	4328.84	4371.22	6324.55	7729.33	20381.1	17834.9	45769.3	46221.3	0.575419	0.000269816	0.0077015
ENSG00000064393	HIPK2	147.744	113.686	364.09	303.229	45.1382	40.1099	37.3843	34.5668	-1.59139	0.000273726	0.00778598
ENSG00000134809	TIMM10	891.912	984.803	880.085	1116.02	4915.31	4386.01	7198.29	8912.65	0.702945	0.000277411	0.00780945
ENSG00000182606	TRAK1	284.595	299.846	459.332	458.358	211.437	182.5	143.508	169.489	-0.976724	0.000275755	0.00780945
ENSG00000197714	ZNF460	717.614	695.615	725.166	585.373	410.995	369.011	688.595	583.175	0.816931	0.000277067	0.00780945
ENSG00000145907	G3BP1	3548.58	3493	3054.98	2669.32	3304.59	3052.36	4276.28	3570.41	0.603073	0.000278883	0.00782401
ENSG00000226742	HSBP1L1	290.042	326.847	305.618	253.528	294.586	304.835	471.525	551.953	0.915005	0.000282865	0.00790864
ENSG00000130382	MLLT1	913.018	949.277	1003.06	1162.21	833.869	876.401	636.74	615.511	-0.668939	0.000288848	0.00799406
ENSG00000156110	ADK	1081.87	975.566	877.071	807.774	762.598	786.154	967.169	1023.62	0.6508	0.000288546	0.00799406
ENSG00000178188	SH2B1	181.787	152.765	144.069	183.243	282.708	220.604	103.711	109.276	-1.20581	0.000287256	0.00799406
ENSG00000011426	ANLN	4502.45	4303.01	4141.82	3551.39	4478.18	4618.65	6227.51	5510.61	0.56258	0.000292139	0.00804122
ENSG00000068878	PSME4	1350.8	1401.18	1206.2	1066.82	1023.92	982.692	1232.48	1300.16	0.613189	0.000292515	0.00804122
ENSG00000049769	PPP1R3F	177.702	179.766	330.333	414.681	691.327	725.989	844.162	857.479	-0.798493	0.000293563	0.00804303
ENSG00000076201	PTPN23	247.148	207.477	330.936	328.331	909.891	808.214	724.774	743.743	-0.76005	0.000304675	0.0082102
ENSG00000120253	NUP43	620.934	603.245	476.21	397.11	577.294	495.357	642.769	656.768	0.768659	0.000304043	0.0082102
ENSG00000128283	CDC42EP1	543.317	493.112	647.405	744.016	1078.57	950.604	746.481	885.355	-0.737672	0.000303264	0.0082102
ENSG00000158623	COPG2	356.084	363.795	360.473	318.792	472.763	421.154	723.568	715.866	0.774825	0.000303147	0.0082102
ENSG00000275832	ARHGAP23	570.551	522.955	471.991	573.324	660.443	748.049	365.402	409.226	-0.799741	0.000301938	0.0082102
ENSG00000206527	HACD2	2739.74	2925.28	2341.27	2037.26	2188.01	2384.53	2518.02	2777.61	0.583229	0.000308414	0.00828369
ENSG00000129562	DAD1	1109.1	1067.94	1030.78	1083.89	1591.72	1516.15	2374.51	2129.76	0.577413	0.000310468	0.00831161
ENSG00000204469	PRRC2A	3208.84	3004.86	3728.91	3752.21	5903.6	5719.67	5014.32	5063.47	-0.473412	0.000319323	0.00852083
ENSG00000198816	ZNF358	150.468	115.817	167.578	200.312	546.41	473.297	341.283	372.429	-0.979489	0.000322584	0.0085799
ENSG00000023228	NDUFS1	2216.16	2228.24	2151.39	1850.5	1681.99	1754.81	2253.91	2329.35	0.566685	0.000332625	0.00878989
ENSG00000240972	MIF	780.933	790.827	1335.8	1890.16	6048.52	5306.54	7159.7	7108.49	-0.708406	0.000331947	0.00878989
ENSG00000141378	PTRH2	301.616	252.24	258.6	221.899	570.167	659.807	858.634	1082.72	0.864094	0.00033421	0.00880337
ENSG00000143727	ACP1	2559.99	2348.32	2543.2	2463.99	1762.77	1851.07	2577.11	2764.23	0.534624	0.000336478	0.00880647
ENSG00000162337	LRP5	1258.89	1327.28	1175.46	1507.11	1881.55	1800.93	1146.85	1248.86	-0.673268	0.000335884	0.00880647
ENSG00000198625	MDM4	673.359	682.825	623.293	561.777	798.233	882.417	431.729	471.669	-0.701211	0.000343559	0.00896318
ENSG00000147155	EBP	900.082	852.644	906.005	963.405	1033.43	740.027	1582.2	1525.4	0.720508	0.000345092	0.00897459
ENSG00000005486	RHBDD2	273.02	336.084	330.333	329.837	660.443	780.137	395.55	472.784	-0.848208	0.000347257	0.00900232
ENSG00000107372	ZFAND5	1083.23	1083.57	1208.01	1067.83	871.88	812.225	1468.84	1287.89	0.641503	0.000353924	0.00911743
ENSG00000112210	RAB23	446.637	449.769	522.023	461.37	137.79	132.363	282.191	277.649	0.919791	0.000353686	0.00911743
ENSG00000136848	DAB2IP	584.849	645.167	733.002	841.912	667.57	772.115	575.236	541.918	-0.726153	0.000356292	0.00913086
ENSG00000158234	FAIM	498.381	442.664	307.427	259.552	346.851	475.302	546.294	417.031	0.95487	0.000356674	0.00913086
ENSG00000160685	ZBTB7B	373.786	368.768	511.775	602.944	484.642	471.291	349.724	449.368	-0.843535	0.000357854	0.00913251
ENSG00000122068	FYTTD1	1154.72	1187.31	858.987	750.04	289.835	280.769	321.988	336.747	0.750873	0.00035965	0.00914986
ENSG00000155876	RRAGA	778.891	969.172	720.946	837.394	3489.89	3467.5	4698.37	4871.68	0.624511	0.000362056	0.00918255
ENSG00000113575	PPP2CA	2730.88	2838.59	2855.45	2538.29	4675.37	4289.75	5951.34	6775.08	0.552487	0.000365725	0.00924697
ENSG00000197381	ADARB1	793.87	723.326	778.212	812.794	484.642	463.269	258.072	324.481	-0.767976	0.000369688	0.00931841
ENSG00000136238	RAC1	2767.65	3214.47	2971.79	2986.6	1014.42	1119.07	1535.17	1663.66	0.588655	0.000380197	0.00953344
ENSG00000143761	ARF1	4049.69	4090.56	4235.26	4924.96	8127.25	8011.95	12932.6	12770.7	0.500859	0.000380546	0.00953344
ENSG00000117748	RPA2	776.848	831.327	560.602	595.413	401.492	463.269	536.646	495.085	0.72648	0.00038186	0.0095372
ENSG00000249915	PDCD6	76.255	76.7379	33.7567	50.7055	1613.1	1822.99	1773.95	1698.23	0.854714	0.000383056	0.00953798
ENSG00000146425	DYNLT1	466.381	485.296	417.136	411.166	406.244	356.978	561.971	554.183	0.751903	0.000385145	0.00956094
ENSG00000159131	GART	1567.99	1357.83	1134.47	1108.49	3603.93	3168.68	4047.16	3708.68	0.579944	0.000393272	0.0097332
ENSG00000196449	YRDC	492.934	530.06	561.808	612.482	220.94	182.5	382.285	450.483	0.853038	0.000401835	0.00988537
ENSG00000205937	RNPS1	819.742	733.984	820.408	932.781	190.056	188.516	118.183	113.736	-0.88188	0.000401018	0.00988537
ENSG00000141447	OSBPL1A	626.381	638.772	626.91	585.875	370.608	451.236	698.243	622.202	0.740235	0.000404623	0.00992417
ENSG00000136485	DCAF7	1260.25	1315.91	1132.66	1076.36	1209.23	1371.76	1671.44	1627.98	0.574437	0.000412163	0.0100226
ENSG00000144034	TPRKB	378.552	310.504	399.052	308.751	810.112	667.829	1237.3	1479.68	0.844766	0.000411582	0.0100226
ENSG00000144895	EIF2A	793.87	721.194	725.166	623.527	1499.06	1492.09	2105.58	1971.42	0.615844	0.000412305	0.0100226
ENSG00000143198	MGST3	724.423	765.958	784.843	942.319	2157.13	1893.19	3660.05	3523.58	0.613858	0.000418082	0.0101329
ENSG00000179532	DNHD1	57.8721	47.6059	149.494	191.275	109.282	136.374	137.478	172.834	-1.35964	0.000420146	0.0101529
ENSG00000124570	SERPINB6	1173.78	1236.33	976.532	1082.89	1427.79	1255.44	1706.41	1745.06	0.591232	0.000428308	0.0102938
ENSG00000133030	MPRIP	1507.4	1485.73	1571.49	1699.39	1026.3	826.263	630.71	664.574	-0.64076	0.000428491	0.0102938
ENSG00000094804	CDC6	1331.74	1210.04	1165.81	1074.86	1057.18	1012.77	1413.37	1338.07	0.593541	0.000430758	0.010318
ENSG00000124783	SSR1	7152.32	7258.84	6190.13	6132.86	8181.89	7281.95	9098.86	9195.87	0.468838	0.000434328	0.0103431
ENSG00000167553	TUBA1C	3228.58	3350.89	3836.81	4352.64	8592.89	9820.9	8223.35	7556.74	-0.539099	0.000433161	0.0103431
ENSG00000082781	ITGB5	2252.93	2210.48	2073.62	2191.88	1883.93	2051.62	1265.04	1338.07	-0.531791	0.000440007	0.0103849
ENSG00000087191	PSMC5	2505.52	2604.83	2291.23	2827.96	2929.23	3026.29	4452.35	4413.39	0.570783	0.000440801	0.0103849
ENSG00000139354	GAS2L3	488.849	434.848	549.149	456.852	116.409	148.407	288.221	274.304	0.956152	0.000437631	0.0103849
ENSG00000150054	MPP7	1495.82	1557.5	574.466	505.047	615.305	469.286	346.107	302.18	0.76239	0.000441154	0.0103849
ENSG00000130723	PRRC2B	1931.57	1980.98	2510.65	2538.29	2541.99	2589.09	2446.86	2188.86	-0.51488	0.000445701	0.0104243
ENSG00000174173	TRMT10C	511.317	446.927	434.617	365.481	525.028	577.582	768.188	785	0.754636	0.000446646	0.0104243
ENSG00000182628	SKA2	966.124	1005.41	1112.16	877.557	142.542	142.39	284.603	246.428	0.884512	0.000446137	0.0104243
ENSG00000148840	PPRC1	534.466	474.638	513.584	552.74	1190.22	1291.54	867.075	793.92	-0.6606	0.000448503	0.0104345
ENSG00000160446	ZDHHC12	167.489	174.792	150.097	254.532	308.84	324.89	143.508	179.524	-1.21644	0.000449629	0.0104345
ENSG00000126453	BCL2L12	182.467	189.003	232.68	292.184	627.183	701.923	523.381	538.572	-0.826549	0.000456297	0.0105593
ENSG00000111642	CHD4	136.17	164.844	98.256	120.488	534.531	545.494	830.897	658.999	0.919154	0.000461767	0.0106558
ENSG00000108848	LUC7L3	1261.61	1274.7	1060.32	896.132	1845.91	2258.19	2872.56	2275.83	0.70058	0.000464057	0.0106785
ENSG00000099864	PALM	127.319	115.107	95.8448	91.8724	681.824	657.802	225.512	304.41	-0.965201	0.000469275	0.0107486
ENSG00000107263	RAPGEF1	891.912	868.275	1005.47	1224.46	688.951	802.197	564.383	597.67	-0.703843	0.000469728	0.0107486
ENSG00000151135	TMEM263	1303.14	1361.39	1444.91	1005.58	197.183	240.659	402.786	349.013	0.895344	0.000484138	0.0110475
ENSG00000132182	NUP210	1512.85	1496.39	1754.14	1897.19	2724.92	2416.62	2105.58	2191.09	-0.537136	0.000485748	0.0110535
ENSG00000147799	ARHGAP39	64.6806	63.9483	84.9945	89.8642	304.089	298.819	191.745	191.79	-1.09618	0.000490921	0.0111402
ENSG00000090263	MRPS33	163.404	173.371	175.414	143.582	178.177	164.45	394.344	294.375	1.08826	0.000496047	0.0112255
ENSG00000065054	SLC9A3R2	387.403	375.163	389.407	421.207	2019.34	2131.84	1480.9	1462.95	-0.58543	0.000510974	0.0114943
ENSG00000075785	RAB7A	2054.12	2037.82	2487.75	2416.8	2107.24	2113.79	3468.3	3590.48	0.480633	0.000512134	0.0114943
ENSG00000213639	PPP1CB	5181.94	5246.6	5315.47	4191.99	3442.38	3633.95	4745.4	4869.45	0.575676	0.000510439	0.0114943
ENSG00000103326	CAPN15	339.063	303.399	459.332	486.472	603.426	479.313	482.378	434.872	-0.79389	0.000516595	0.0115627
ENSG00000091651	ORC6	607.317	576.955	380.968	311.764	356.354	405.11	391.932	386.925	0.805183	0.000519209	0.0115787
ENSG00000164081	TEX264	266.212	250.819	312.852	290.176	779.228	968.653	600.561	609.936	-0.753712	0.000520135	0.0115787
ENSG00000093000	NUP50	1023.32	1192.28	1176.66	1118.03	111.658	126.346	226.718	217.436	0.843816	0.000529916	0.0117644
ENSG00000119333	WDR34	2039.82	2327.72	1961.5	2690.4	5022.22	5559.23	3468.3	3598.29	-0.674308	0.000531617	0.0117703
ENSG00000147592	LACTB2	266.212	201.792	179.634	154.627	228.067	250.687	331.635	351.243	0.998478	0.000535093	0.0118145
ENSG00000185736	ADARB2	122.553	114.396	249.558	247.503	277.956	302.83	307.516	336.747	-0.920183	0.000536498	0.0118145
ENSG00000081870	HSPB11	972.252	931.513	428.589	388.575	1047.68	936.566	645.181	686.875	0.648346	0.000538414	0.0118249
ENSG00000204388	HSPA1B	742.125	779.458	632.335	736.987	92.6521	164.45	224.306	225.241	0.93767	0.000540197	0.0118323
ENSG00000160949	TONSL	281.871	301.978	432.206	517.096	1323.26	1227.36	1291.57	1326.92	-0.664306	0.000542105	0.0118425
ENSG00000099956	SMARCB1	1063.49	1042.36	934.939	998.547	2679.78	2603.13	3363.38	3536.96	0.508455	0.000546834	0.011914
ENSG00000164022	AIMP1	372.424	333.242	285.123	251.519	800.609	846.318	1015.41	1004.67	0.690841	0.000554201	0.0120425
ENSG00000164880	INTS1	784.338	722.615	821.613	943.323	1867.3	1951.35	1535.17	1436.19	-0.591217	0.000560773	0.012153
ENSG00000075239	ACAT1	458.892	448.348	452.098	416.187	572.542	545.494	864.663	840.753	0.674269	0.000572992	0.0122558
ENSG00000099814	CEP170B	271.659	275.688	362.884	390.081	610.553	539.478	484.79	454.943	-0.750322	0.000570741	0.0122558
ENSG00000169251	NMD3	774.125	823.512	657.05	575.332	990.664	900.467	1259.01	1060.42	0.670592	0.000568865	0.0122558
ENSG00000173166	RAPH1	1360.34	1429.6	1031.99	834.884	596.299	501.373	596.943	597.67	0.706011	0.000572295	0.0122558
ENSG00000197837	HIST4H4	627.062	703.431	608.223	695.318	914.642	980.686	1459.19	1426.16	0.633489	0.000569083	0.0122558
ENSG00000145715	RASA1	422.126	387.953	338.772	298.209	144.917	162.445	229.13	231.932	0.929383	0.000581427	0.0124038
ENSG00000152601	MBNL1	2122.21	2253.82	2264.71	1934.34	323.094	320.879	481.172	495.085	0.660613	0.00059288	0.0126153
ENSG00000112039	FANCE	273.02	293.451	443.056	509.565	487.017	491.346	435.347	518.501	-0.786887	0.000595817	0.0126198
ENSG00000180921	FAM83H	537.19	481.744	723.357	754.558	1116.58	1042.86	951.491	1065.99	-0.633181	0.000596174	0.0126198
ENSG00000139687	RB1	1102.97	1035.96	950.009	783.174	1109.45	1082.97	1413.37	1328.03	0.62714	0.000602755	0.0126958
ENSG00000142871	CCN1	554.892	514.428	427.384	370	2252.16	1776.87	2276.83	2484.35	0.667649	0.000602864	0.0126958
ENSG00000114503	NCBP2	1454.97	1324.44	1450.93	1237.52	487.017	489.34	706.684	791.69	0.667014	0.000606541	0.0127206
ENSG00000124225	PMEPA1	337.701	367.347	342.992	311.764	275.581	342.939	100.094	173.949	-1.06615	0.00060715	0.0127206
ENSG00000136840	ST6GALNAC4	146.382	113.686	132.616	135.549	211.437	208.571	112.153	65.7883	-1.28752	0.000610842	0.0127654
ENSG00000072401	UBE2D1	217.872	245.846	196.512	171.194	28.5083	46.1264	78.3865	81.3991	1.41338	0.000616579	0.0128525
ENSG00000189306	RRP7A	509.275	524.376	575.672	711.885	503.647	405.11	317.164	330.057	-0.80318	0.000618535	0.0128605
ENSG00000137959	IFI44L	2.04255	2.84215	493.089	484.966	9.50278	18.0494	520.969	511.811	-2.45658	0.00062061	0.012871
ENSG00000137310	TCF19	1230.97	1227.1	1270.09	1486.02	463.26	577.582	355.754	366.854	-0.696466	0.000630699	0.0130472
ENSG00000105397	TYK2	392.85	358.11	526.845	661.18	724.587	778.132	675.33	748.203	-0.741545	0.000635975	0.0131232
ENSG00000120334	CENPL	607.317	561.324	707.685	627.543	159.172	154.423	314.752	318.906	0.824568	0.000646071	0.013298
ENSG00000090615	GOLGA3	1549.61	1600.84	2700.53	2912.3	1506.19	1474.04	1806.51	1910.09	-0.514359	0.000649456	0.0133009
ENSG00000107404	DVL1	792.508	732.563	770.978	922.238	974.035	858.351	616.238	654.538	-0.677579	0.000648805	0.0133009
ENSG00000165802	NSMF	381.275	401.453	404.477	480.949	337.349	336.923	196.569	227.472	-0.846858	0.00065347	0.0133497
ENSG00000138674	SEC31A	1383.48	1383.41	1221.27	1010.09	2366.19	2338.41	2703.73	2911.41	0.566766	0.000659896	0.0134474
ENSG00000170606	HSPA4	2809.18	2651.01	2771.06	2304.34	5380.95	5633.43	7548.02	7215.53	0.528356	0.000662468	0.0134663
ENSG00000095209	TMEM38B	605.274	608.219	594.359	508.561	313.592	270.742	483.584	424.837	0.778549	0.000668254	0.0135169
ENSG00000143575	HAX1	1178.55	1165.28	1069.36	1259.61	817.239	699.917	1117.91	1231.02	0.642168	0.000667328	0.0135169
ENSG00000135316	SYNCRIP	3389.26	3307.55	3262.34	2400.73	1857.79	1837.03	2642.23	2295.9	0.660681	0.000671623	0.0135338
ENSG00000140157	NIPA2	1277.27	1288.91	1382.82	1234.5	332.597	407.115	561.971	658.999	0.690477	0.000672393	0.0135338
ENSG00000072042	RDH11	718.976	716.221	591.947	487.978	330.221	288.791	435.347	370.199	0.793836	0.000677797	0.0136091
ENSG00000091542	ALKBH5	2222.29	2616.19	2509.45	2814.91	1009.67	918.516	709.096	681.3	-0.608888	0.00069236	0.0138675
ENSG00000099364	FBXL19	177.702	164.134	146.48	177.72	327.846	250.687	126.624	136.037	-1.059	0.000710255	0.0141224
ENSG00000109390	NDUFC1	532.424	540.718	548.546	550.23	494.144	445.22	732.009	795.035	0.669756	0.000708945	0.0141224
ENSG00000120686	UFM1	418.722	382.979	539.504	412.171	92.6521	120.33	246.013	263.153	1.00262	0.000708897	0.0141224
ENSG00000173692	PSMD1	1983.99	2050.61	2146.56	1899.2	3478.02	3403.32	4950.41	4759.06	0.493227	0.000712604	0.0141348
ENSG00000181588	MEX3D	118.468	121.502	157.933	240.475	346.851	266.731	196.569	259.808	-1.15622	0.000718108	0.0142095
ENSG00000126457	PRMT1	1403.91	1307.39	1228.5	1386.62	3423.38	3399.31	4657.36	4668.74	0.502562	0.000734172	0.0144924
ENSG00000260916	CCPG1	156.595	153.476	157.33	133.541	444.255	465.275	773.011	713.636	0.802942	0.000738784	0.0145484
ENSG00000086200	IPO11	506.551	466.822	427.384	382.551	565.415	565.549	777.835	732.592	0.683587	0.000742763	0.0145916
ENSG00000108064	TFAM	1060.76	979.119	1056.1	834.884	748.344	689.89	1076.91	1044.81	0.672641	0.000748947	0.0146779
ENSG00000038382	TRIO	1602.72	1609.36	1518.45	1553.3	1244.86	1379.78	885.164	842.983	-0.54034	0.000756425	0.0147656
ENSG00000100567	PSMA3	1830.12	1881.5	2147.17	2089.47	3682.33	3794.39	6094.85	5668.95	0.462761	0.000757026	0.0147656
ENSG00000013583	HEBP1	357.446	412.111	273.67	283.65	798.233	732.005	923.755	858.594	0.685777	0.000760878	0.0148055
ENSG00000197713	RPE	772.763	867.565	686.587	598.928	396.741	356.978	449.818	539.687	0.748406	0.00076357	0.0148227
ENSG00000135045	C9orf40	321.361	257.214	335.758	304.233	273.205	278.764	541.47	544.148	0.831298	0.000765693	0.0148287
ENSG00000092929	UNC13D	266.893	251.53	223.638	313.772	812.487	774.121	477.555	451.598	-0.82662	0.000771061	0.0148941
ENSG00000099194	SCD	6803.04	7166.47	6974.97	7644.48	12063.8	11395.2	17072.6	16438.2	0.44888	0.000774525	0.0148941
ENSG00000120533	ENY2	868.082	753.168	846.328	752.55	1228.23	1379.78	1913.84	1995.95	0.603836	0.000773585	0.0148941
ENSG00000175115	PACS1	1032.85	1075.75	1211.02	1224.96	2760.56	2382.53	1986.19	2107.46	-0.536228	0.000779794	0.0149604
ENSG00000063177	RPL18	2702.97	2604.12	3217.73	4128.23	7098.57	7376.21	6925.75	6660.23	-0.560935	0.000784257	0.0150108
ENSG00000099904	ZDHHC8	114.383	127.897	129.602	178.222	204.31	202.555	130.242	94.7798	-1.20556	0.000802289	0.0153202
ENSG00000091039	OSBPL8	1413.44	1477.92	1540.15	1172.75	270.829	369.011	511.321	518.501	0.771804	0.000810391	0.0154389
ENSG00000115350	POLE4	331.573	344.61	488.266	532.157	795.858	1026.81	815.22	877.55	-0.704069	0.000818762	0.0154987
ENSG00000137547	MRPL15	712.168	806.459	768.567	696.322	1563.21	1995.47	2647.05	2663.87	0.627932	0.000816844	0.0154987
ENSG00000205476	CCDC85C	1055.32	1147.52	1214.03	1466.44	736.465	545.494	436.552	493.97	-0.740606	0.000819206	0.0154987
ENSG00000106028	SSBP1	1457.02	1540.44	1346.65	1438.83	2922.1	3100.49	4401.7	3728.75	0.537791	0.000827869	0.0155463
ENSG00000111676	ATN1	411.913	407.137	332.744	300.217	1249.62	1129.09	580.06	588.75	-0.650621	0.000829128	0.0155463
ENSG00000162063	CCNF	699.232	695.615	792.679	848.439	1864.92	1897.2	1544.82	1525.4	-0.528526	0.000826154	0.0155463
ENSG00000168090	COPS6	1152.68	1154.62	1227.3	1392.14	2819.95	2550.99	4337.79	4379.94	0.515944	0.000829924	0.0155463
ENSG00000198055	GRK6	492.934	524.376	579.891	786.689	449.006	417.143	340.077	321.136	-0.815717	0.000831213	0.0155463
ENSG00000188725	SMIM15	736.678	739.668	684.175	610.976	66.5194	90.2472	109.741	172.834	1.03176	0.000834247	0.0155675
ENSG00000196924	FLNA	7401.51	7091.86	6012.91	6820.64	24191.7	21414.7	14962.2	13573.6	-0.501022	0.000836537	0.0155748
ENSG00000090372	STRN4	864.678	958.513	895.757	1122.05	1263.87	1291.54	929.784	880.895	-0.644889	0.000840274	0.0156089
ENSG00000099331	MYO9B	614.125	569.14	716.727	717.91	905.139	866.373	681.36	725.902	-0.608735	0.000848676	0.0156938
ENSG00000185504	FAAP100	247.148	191.134	239.311	304.735	342.1	369.011	250.837	194.02	-0.99257	0.00084786	0.0156938
ENSG00000123473	STIL	631.147	557.06	562.41	469.905	444.255	519.423	710.302	679.07	0.728845	0.000851772	0.0157156
ENSG00000123983	ACSL3	2099.74	2004.42	1963.92	1617.56	1601.22	1706.68	2173.11	2097.42	0.564916	0.000854765	0.0157164
ENSG00000165410	CFL2	2019.4	2307.82	2003.1	1846.99	774.476	657.802	981.64	943.338	0.598213	0.000859493	0.0157164
ENSG00000175745	NR2F1	252.595	250.109	209.774	226.418	536.907	557.527	252.043	293.26	-0.800656	0.000856553	0.0157164
ENSG00000181929	PRKAG1	894.635	900.96	962.668	966.417	1107.07	966.648	1702.8	1583.38	0.562681	0.000859322	0.0157164
ENSG00000123094	RASSF8	1088	1092.8	470.182	367.489	137.79	202.555	132.654	117.081	0.922131	0.000869446	0.0158537
ENSG00000124767	GLO1	3622.11	3587.5	3758.44	3207	2370.94	2448.71	3491.21	3186.83	0.520069	0.000870872	0.0158537
ENSG00000141858	SAMD1	307.744	346.031	318.88	378.032	760.222	717.967	436.552	501.776	-0.748121	0.000879514	0.0159711
ENSG00000143153	ATP1B1	2672.33	2724.91	2018.77	1937.35	1268.62	1177.22	1355.48	1217.64	0.522177	0.000881218	0.0159711
ENSG00000086015	MAST2	546.041	532.192	611.237	630.556	781.603	828.269	605.385	604.361	-0.617222	0.000884681	0.0159985
ENSG00000175110	MRPS22	405.105	390.084	390.01	340.882	793.482	705.934	1061.23	1107.25	0.657637	0.000887337	0.0160111
ENSG00000008394	MGST1	1410.04	1313.07	0.602798	6.02442	1848.29	1616.43	54.2676	25.6463	3.19085	0.000903017	0.0162542
ENSG00000173457	PPP1R14B	729.189	670.036	835.478	1169.74	1202.1	1129.09	934.608	1070.45	-0.736572	0.000904775	0.0162542
ENSG00000115091	ACTR3	2372.76	2323.45	2534.76	2052.82	1662.99	1614.42	2456.51	2284.75	0.567158	0.000909271	0.0162992
ENSG00000143942	CHAC2	291.403	282.793	248.353	177.218	712.708	693.901	827.279	992.4	0.808464	0.000913596	0.016341
ENSG00000122778	KIAA1549	393.531	385.111	374.337	345.4	356.354	306.841	188.128	151.648	-0.84964	0.000917096	0.0163679
ENSG00000166946	CCNDBP1	230.127	240.872	261.614	278.127	318.343	330.906	613.827	646.733	0.759023	0.000927777	0.0165225
ENSG00000111907	TPD52L1	603.232	586.903	462.949	438.276	78.3979	96.2637	129.036	127.116	0.945093	0.000940173	0.0166981
ENSG00000168411	RFWD3	1559.82	1615.76	1046.46	1037.2	1223.48	1111.04	1078.12	1142.93	0.537813	0.000941716	0.0166981
ENSG00000079950	STX7	614.125	604.666	637.157	528.141	173.426	164.45	285.809	283.224	0.819619	0.000952323	0.0168497
ENSG00000101003	GINS1	1311.31	1372.76	867.426	827.353	639.062	732.005	703.067	622.202	0.61117	0.000982205	0.0172803
ENSG00000106785	TRIM14	417.36	412.111	851.15	837.394	639.062	681.868	905.666	863.054	-0.605805	0.000989314	0.0172803
ENSG00000123143	PKN1	972.933	1030.99	1287.58	1497.57	1342.27	1241.4	1179.42	1232.14	-0.57389	0.000988474	0.0172803
ENSG00000187231	SESTD1	556.934	530.06	452.098	405.142	273.205	302.83	361.784	408.111	0.760067	0.000984399	0.0172803
ENSG00000196739	COL27A1	58.553	86.6854	170.592	153.121	247.072	232.637	230.336	273.189	-1.0852	0.000987012	0.0172803
ENSG00000257923	CUX1	1851.23	1850.95	2203.83	2078.93	1130.83	1325.63	992.494	965.639	-0.539584	0.000983294	0.0172803
ENSG00000104915	STX10	222.638	245.846	333.95	355.441	185.304	350.961	200.187	179.524	-1.06718	0.000994046	0.0172961
ENSG00000127837	AAMP	1079.15	1116.25	1003.06	1224.46	1411.16	1568.3	2169.5	2408.52	0.596922	0.000994442	0.0172961
ENSG00000136156	ITM2B	572.594	621.719	593.756	466.892	1610.72	1453.98	2215.32	2018.25	0.639787	0.00100007	0.0173571
ENSG00000115919	KYNU	147.063	144.949	387.599	313.772	147.293	130.357	624.68	614.396	0.899628	0.00100736	0.01741
ENSG00000137947	GTF2B	213.786	182.608	217.007	181.737	358.73	413.132	718.744	651.193	0.818809	0.00100737	0.01741
ENSG00000111057	KRT18	5198.28	5232.39	2781.31	3538.34	12885.8	14225	12649.2	11450.5	0.552481	0.00106331	0.0183344
ENSG00000139684	ESD	546.721	576.245	543.121	455.848	2451.72	2007.5	2924.42	3112.12	0.608634	0.00106831	0.0183344
ENSG00000161057	PSMC2	1099.57	944.303	1036.81	1025.16	1149.84	1054.89	1730.53	1582.27	0.576003	0.00106965	0.0183344
ENSG00000174136	RGMB	143.659	142.107	269.451	239.973	95.0278	112.308	83.2103	85.8594	-1.13258	0.00106981	0.0183344
ENSG00000125520	SLC2A4RG	727.146	665.773	414.122	410.162	876.631	806.208	278.574	338.977	-0.686227	0.00107458	0.0183395
ENSG00000128272	ATF4	1568.68	1825.37	1443.1	1958.94	285.083	330.906	170.038	185.099	-0.80127	0.00107249	0.0183395
ENSG00000164649	CDCA7L	922.55	873.96	945.79	928.262	1767.52	2007.5	1384.43	1333.61	-0.536129	0.00108561	0.0184699
ENSG00000165915	SLC39A13	66.0423	103.738	129.602	153.121	211.437	218.599	142.302	172.834	-1.18677	0.00108673	0.0184699
ENSG00000121900	TMEM54	85.7869	86.6854	116.943	162.659	320.719	292.802	233.954	254.233	-1.02854	0.00109568	0.0185451
ENSG00000121966	CXCR4	515.402	539.297	588.933	605.454	527.404	437.198	844.162	864.169	0.649268	0.00109414	0.0185451
ENSG00000060982	BCAT1	4731.22	4903.41	2775.28	2443.4	3506.52	2905.96	2463.75	2557.94	0.533338	0.00110519	0.0186675
ENSG00000121390	PSPC1	435.062	371.61	198.923	202.32	349.227	441.209	342.489	350.128	0.812585	0.00111746	0.0187587
ENSG00000132330	SCLY	57.8721	86.6854	39.1819	54.7218	475.139	344.945	533.028	603.246	1.0872	0.00111332	0.0187587
ENSG00000169045	HNRNPH1	4195.39	3620.89	3455.84	3171.86	5281.17	5394.78	6346.89	6298.96	0.482428	0.00111625	0.0187587
ENSG00000130204	TOMM40	483.403	449.769	578.083	654.151	503.647	445.22	384.697	383.58	-0.703652	0.00112327	0.0188176
ENSG00000110367	DDX6	2097.01	2253.82	2105.57	1820.88	1537.07	1606.4	2076.64	2008.22	0.525765	0.00112891	0.0188736
ENSG00000114650	SCAP	754.38	729.01	688.395	805.766	1596.47	1606.4	1145.65	986.825	-0.598806	0.00113735	0.0189685
ENSG00000136235	GPNMB	143.659	150.634	623.293	687.788	266.078	292.802	2110.41	1910.09	0.687133	0.00113922	0.0189685
ENSG00000198198	SZT2	171.574	187.582	199.526	239.973	263.702	389.066	192.951	211.861	-0.988147	0.00114294	0.0189918
ENSG00000109534	GAR1	260.084	238.03	221.227	222.401	624.808	613.681	998.523	817.337	0.719057	0.00116429	0.0192536
ENSG00000116750	UCHL5	1732.08	1566.02	1557.03	1043.23	821.99	970.659	1242.12	1149.62	0.758027	0.00116234	0.0192536
ENSG00000198087	CD2AP	1159.49	1109.15	1464.2	1206.39	356.354	451.236	820.043	719.212	0.689861	0.00116575	0.0192536
ENSG00000119969	HELLS	1713.02	1605.81	1278.53	994.531	1249.62	1293.54	1447.14	1253.32	0.632834	0.0011784	0.0194234
ENSG00000146830	GIGYF1	181.787	203.924	215.199	241.479	660.443	627.72	453.436	459.403	-0.741659	0.00118254	0.0194526
ENSG00000243147	MRPL33	538.551	483.875	484.047	420.705	5105.37	4963.6	6194.95	6481.82	0.510959	0.00118595	0.0194695
ENSG00000151131	C12orf45	356.765	381.558	385.188	342.89	106.906	114.313	213.452	199.595	0.918575	0.00120519	0.019635
ENSG00000152147	GEMIN6	226.723	197.529	182.045	164.165	220.94	222.61	338.871	328.942	0.885013	0.0011991	0.019635
ENSG00000164466	SFXN1	3458.03	3684.13	3175.54	3064.42	1936.19	1997.47	2483.04	2281.41	0.470707	0.00120562	0.019635
ENSG00000196776	CD47	1289.53	1273.99	1206.2	1060.3	437.128	451.236	624.68	578.714	0.614835	0.00120214	0.019635
ENSG00000183684	ALYREF	3225.86	3374.34	2438.92	3135.71	4105.2	4458.21	5216.92	5426.98	0.556602	0.00121248	0.0197076
ENSG00000137955	RABGGTB	1941.78	1926.97	1724	1440.84	2686.91	2847.8	3274.14	3200.21	0.516183	0.00123129	0.0199736
ENSG00000115484	CCT4	3363.39	3033.28	3233.41	2812.9	4732.38	4841.26	6454.22	6214.21	0.485592	0.00123871	0.0200543
ENSG00000119522	DENND1A	349.956	372.321	380.968	401.628	377.735	523.434	272.544	289.915	-0.801564	0.00124647	0.0201154
ENSG00000165689	ENTR1	723.742	736.116	736.016	735.481	1161.71	1050.88	746.481	760.469	-0.563976	0.00124739	0.0201154
ENSG00000106012	IQCE	243.063	233.056	304.413	357.449	197.183	204.56	142.302	153.878	-0.916238	0.00125637	0.0202203
ENSG00000135932	CAB39	1346.04	1345.05	1531.11	1391.64	898.012	976.675	1479.7	1459.61	0.528513	0.00126341	0.0202938
ENSG00000074047	GLI2	92.5954	87.396	154.919	135.047	173.426	158.434	83.2103	141.612	-1.24258	0.00128106	0.0205371
ENSG00000049246	PER3	136.851	99.4751	145.274	152.117	197.183	270.742	133.86	140.497	-1.10659	0.00129683	0.0207492
ENSG00000100372	SLC25A17	445.275	398.611	440.645	365.481	1128.45	936.566	1478.49	1640.25	0.665197	0.00131039	0.0208847
ENSG00000179562	GCC1	187.233	174.081	247.147	281.642	99.7792	124.341	68.7389	83.6293	-1.11115	0.00130842	0.0208847
ENSG00000129933	MAU2	302.297	265.03	259.203	352.93	418.122	485.329	272.544	263.153	-0.868197	0.00132615	0.0210948
ENSG00000100425	BRD1	275.744	297.715	305.618	294.192	636.686	645.769	347.312	448.253	-0.752183	0.00133266	0.0211572
ENSG00000086061	DNAJA1	3101.95	2838.59	3200.25	2679.36	4195.48	4833.24	6882.33	6161.8	0.545383	0.00135149	0.0214148
ENSG00000105298	CACTIN	147.744	146.37	196.512	242.483	337.349	284.78	249.631	246.428	-0.903236	0.00137665	0.0217713
ENSG00000120727	PAIP2	1137.7	1125.49	1314.7	1111	4076.69	4432.14	6125	7056.08	0.531878	0.00139021	0.0219012
ENSG00000171793	CTPS1	1735.48	1755.74	1547.38	1539.24	2095.36	2103.76	2578.31	2506.65	0.453737	0.00138839	0.0219012
ENSG00000158417	EIF5B	938.209	825.643	755.908	486.974	955.029	1004.75	1267.45	1110.6	0.785321	0.00140296	0.0220447
ENSG00000168502	MTCL1	818.38	802.195	693.217	639.592	791.106	924.533	479.967	438.217	-0.622364	0.0014047	0.0220447
ENSG00000130741	EIF2S3	4896.66	4842.3	5172	4620.73	2299.67	2135.85	3253.64	2959.36	0.478969	0.00140968	0.0220805
ENSG00000117411	B4GALT2	657.7	659.378	744.455	943.825	845.747	900.467	676.536	745.973	-0.65552	0.00141892	0.0221828
ENSG00000139514	SLC7A1	1100.93	1168.12	1069.97	1119.04	1351.77	1624.45	1012.99	931.072	-0.565264	0.00144318	0.0225191
ENSG00000040933	INPP4A	334.297	290.609	372.529	381.546	368.233	292.802	250.837	183.984	-0.873166	0.00148487	0.0229443
ENSG00000074696	HACD3	2772.42	2818.7	2228.54	2260.66	3506.52	3706.15	4032.68	3802.34	0.435472	0.00148953	0.0229443
ENSG00000126391	FRMD8	162.723	166.265	223.638	295.196	182.928	198.544	153.155	149.418	-0.995803	0.00147899	0.0229443
ENSG00000126432	PRDX5	1524.42	1406.15	1756.55	2101.02	4782.27	4937.53	8820.29	9242.7	0.496933	0.00147958	0.0229443
ENSG00000166128	RAB8B	235.574	268.583	235.694	209.851	175.801	176.483	280.985	293.26	0.884256	0.00148534	0.0229443
ENSG00000172775	FAM192A	386.041	380.137	248.955	221.899	256.575	206.566	278.574	234.162	0.854689	0.0014878	0.0229443
ENSG00000181938	GINS3	330.892	331.82	218.213	194.789	152.044	164.45	179.686	189.56	0.90393	0.00149004	0.0229443
ENSG00000075142	SRI	1220.08	1202.23	1043.44	1088.41	1225.86	1097.01	1437.49	1480.8	0.515128	0.00152529	0.0233992
ENSG00000134057	CCNB1	3343.65	3205.94	2749.96	2546.32	7504.82	7574.75	7867.59	8676.26	0.440431	0.00152476	0.0233992
ENSG00000183801	OLFML1	476.594	488.138	259.806	270.095	275.581	302.83	293.045	250.888	0.771592	0.00155038	0.0237396
ENSG00000116741	RGS2	1124.76	1206.49	620.279	571.818	1306.63	1072.94	963.551	874.204	0.59735	0.00155897	0.0238266
ENSG00000141503	MINK1	470.466	414.953	528.051	542.7	786.355	725.989	554.735	617.741	-0.639398	0.00156322	0.0238471
ENSG00000100065	CARD10	639.317	655.825	685.984	801.75	798.233	746.044	599.355	553.068	-0.622578	0.00157032	0.023911
ENSG00000133275	CSNK1G2	314.552	309.083	317.674	371.004	955.029	902.472	596.943	694.68	-0.667366	0.00158925	0.0241542
ENSG00000125148	MT2A	753.699	718.352	602.798	653.649	793.482	535.467	342.489	331.172	-0.746893	0.00159491	0.0241954
ENSG00000163191	S100A11	1532.59	1312.36	1843.96	1510.62	12605.4	12492.2	20325	22205.2	0.524058	0.00160119	0.0242458
ENSG00000169710	FASN	3703.14	3574.71	3868.76	4288.88	18501.9	17185.1	15075.5	14666.3	-0.427616	0.00162619	0.0245789
ENSG00000198752	CDC42BPB	1480.85	1559.63	1497.35	1648.68	1779.39	1704.67	1259.01	1296.81	-0.496055	0.00164985	0.0248906
ENSG00000133612	AGAP3	513.36	557.771	498.514	617.503	439.503	493.351	296.663	291.03	-0.729562	0.00166638	0.0250937
ENSG00000127580	WDR24	220.595	211.029	233.886	291.682	539.283	493.351	383.491	350.128	-0.778494	0.00168021	0.0252556
ENSG00000141639	MAPK4	1355.57	1308.81	912.033	988.507	1665.36	1143.13	658.447	583.175	-0.687995	0.00169789	0.0254746
ENSG00000121579	NAA50	4270.28	4084.16	3792.8	3229.09	936.024	772.115	1091.38	1013.59	0.555322	0.00173256	0.0259472
ENSG00000099624	ATP5F1D	291.403	315.478	474.402	574.83	1826.91	1766.84	2127.29	2060.62	-0.570878	0.00174007	0.0260121
ENSG00000132613	MTSS2	765.955	767.379	582.905	580.854	1185.47	968.653	564.383	501.776	-0.614951	0.00174415	0.0260256
ENSG00000080824	HSP90AA1	18359.1	18017.1	13619.6	12836.5	18722.8	17032.7	20188.7	16372.4	0.49162	0.00174871	0.0260463
ENSG00000108587	GOSR1	460.935	533.613	474.402	426.228	239.945	258.709	407.61	356.818	0.756988	0.00176532	0.0262459
ENSG00000062485	CS	1767.48	1683.97	1878.32	1913.76	1244.86	1255.44	2010.31	1828.69	0.48241	0.0017775	0.0263318
ENSG00000169696	ASPSCR1	341.786	369.479	354.445	469.905	814.863	914.505	636.74	587.635	-0.715003	0.00177752	0.0263318
ENSG00000100412	ACO2	646.125	611.772	932.528	1112.51	1798.4	1624.45	1909.01	1888.91	-0.550875	0.00180869	0.0267451
ENSG00000070614	NDST1	1192.17	1251.25	1062.73	1160.2	848.123	846.318	530.616	524.077	-0.548114	0.00182513	0.0269396
ENSG00000078668	VDAC3	1171.74	1143.96	1106.13	1062.31	1102.32	1090.99	1466.43	1426.16	0.494397	0.00183355	0.0269625
ENSG00000133597	ADCK2	228.765	255.793	238.708	272.103	536.907	437.198	279.779	312.216	-0.792102	0.00183381	0.0269625
ENSG00000173812	EIF1	1230.29	1028.15	1247.19	1046.24	1145.08	1361.73	2156.23	1809.74	0.638413	0.00183656	0.0269625
ENSG00000120526	NUDCD1	473.19	435.559	456.318	307.747	406.244	423.159	609.003	607.706	0.804928	0.00184391	0.027022
ENSG00000114520	SNX4	546.721	552.797	488.869	410.162	434.752	413.132	587.296	524.077	0.682705	0.00186908	0.0273419
ENSG00000170348	TMED10	2369.35	2561.48	2089.9	2262.17	1107.07	1171.21	1384.43	1442.88	0.490538	0.00187337	0.0273559
ENSG00000103591	AAGAB	913.699	799.353	811.366	778.656	394.365	453.242	600.561	615.511	0.625427	0.00187725	0.0273637
ENSG00000153786	ZDHHC7	779.572	883.197	640.774	699.334	601.051	591.621	321.988	295.49	-0.639702	0.00188516	0.0274302
ENSG00000104549	SQLE	1207.83	1136.15	1171.24	1132.09	1392.16	1107.03	1884.89	1726.11	0.559005	0.0018998	0.0275571
ENSG00000198721	ECI2	542.636	579.087	546.135	455.848	650.94	643.763	922.549	861.939	0.626979	0.0019006	0.0275571
ENSG00000169641	LUZP1	597.104	542.139	437.028	446.811	168.674	168.461	205.011	247.543	0.792756	0.00191191	0.027672
ENSG00000100201	DDX17	4520.84	4730.04	3546.26	3516.25	5713.54	5842	6301.07	5594.24	0.430963	0.00193383	0.0279399
ENSG00000077044	DGKD	1443.4	1416.81	1957.28	1954.42	1777.02	1694.64	1784.8	1650.28	-0.466596	0.00194349	0.02803
ENSG00000205250	E2F4	497.02	510.165	380.365	375.02	387.238	401.099	185.716	175.064	-0.714081	0.00196061	0.0282272
ENSG00000089053	ANAPC5	2486.46	2473.38	2390.7	2463.99	3432.88	2903.95	4084.54	4638.64	0.49319	0.00196634	0.0282601
ENSG00000115541	HSPE1	658.381	650.851	707.082	667.204	42.7625	52.1428	24.1189	20.071	-1.18657	0.00197746	0.0282875
ENSG00000130749	ZC3H4	460.254	449.769	362.884	401.628	838.62	679.862	417.257	379.119	-0.678215	0.00197318	0.0282875
ENSG00000134602	STK26	2169.86	2189.16	2066.99	1731.02	1895.8	1861.1	2243.06	2402.95	0.506094	0.00197861	0.0282875
ENSG00000142892	PIGK	602.551	608.93	520.817	411.166	325.47	411.126	529.41	435.987	0.764433	0.00198548	0.0283364
ENSG00000159593	NAE1	1201.7	1186.6	731.194	628.046	1491.94	1401.84	1211.98	1168.58	0.53331	0.0019983	0.0284697
ENSG00000039650	PNKP	119.149	101.607	183.853	223.908	349.227	379.038	348.518	396.96	-0.853758	0.0020092	0.0285089
ENSG00000095397	WHRN	281.19	257.925	316.469	312.768	430.001	499.368	295.457	351.243	-0.747336	0.00201158	0.0285089
ENSG00000119125	GDA	2020.76	2194.14	2026.61	1780.22	1128.45	1281.51	1587.03	1541.01	0.521602	0.00201121	0.0285089
ENSG00000149639	SOGA1	1419.57	1377.73	936.145	933.785	736.465	922.527	384.697	350.128	-0.598168	0.0020177	0.0285089
ENSG00000152700	SAR1B	1432.51	1583.79	1502.77	1460.92	1401.66	1478.05	2227.38	1864.37	0.531143	0.00201845	0.0285089
ENSG00000089351	GRAMD1A	322.722	331.11	307.427	402.13	1401.66	1391.81	994.906	962.294	-0.634097	0.00202388	0.0285363
ENSG00000172765	TMCC1	220.595	217.424	244.736	265.074	57.0167	74.2033	34.9724	31.2216	-1.21884	0.00204205	0.0287431
ENSG00000021762	OSBPL5	1742.97	1761.42	2707.77	3468.56	4240.61	3660.03	4709.22	4813.7	-0.547892	0.00205538	0.0288812
ENSG00000066735	KIF26A	437.786	415.664	806.543	908.181	681.824	523.434	818.837	691.335	-0.677895	0.00210686	0.0292038
ENSG00000084207	GSTP1	1790.63	1733	2458.21	3104.58	4152.71	3928.76	4380	4533.82	-0.51745	0.00208601	0.0292038
ENSG00000107957	SH3PXD2A	1307.23	1413.97	1805.38	1903.21	1366.02	1149.15	1226.45	1148.51	-0.527578	0.00210013	0.0292038
ENSG00000114450	GNB4	3189.78	3501.52	3748.2	3287.32	2021.72	2177.97	3096.87	3054.14	0.477599	0.00209675	0.0292038
ENSG00000116857	TMEM9	855.827	858.328	702.259	910.189	1655.86	1377.77	2073.02	2308.17	0.619039	0.00209448	0.0292038
ENSG00000131475	VPS25	646.806	664.351	581.097	678.249	793.482	836.291	1208.36	1129.55	0.576414	0.00208579	0.0292038
ENSG00000160886	LY6K	1892.08	2123.08	1707.12	2191.38	1727.13	1770.85	1117.91	1161.89	-0.57582	0.0021013	0.0292038
ENSG00000165476	REEP3	812.252	819.959	863.809	709.877	249.448	216.593	361.784	367.969	0.705045	0.00210571	0.0292038
ENSG00000065621	GSTO2	157.276	162.002	151.302	164.667	92.6521	102.28	207.423	185.099	1.01961	0.00212777	0.0292466
ENSG00000130558	OLFM1	175.659	183.318	1732.44	1933.84	178.177	136.374	962.345	1010.24	-0.693304	0.00212628	0.0292466
ENSG00000168264	IRF2BP2	734.636	765.248	930.72	888.602	691.327	629.725	570.413	489.51	-0.59533	0.00212517	0.0292466
ENSG00000172831	CES2	186.553	205.345	176.62	208.344	244.696	162.445	90.446	102.585	-1.04261	0.00212781	0.0292466
ENSG00000186193	SAPCD2	324.765	275.688	279.698	336.363	686.576	585.604	353.342	417.031	-0.758762	0.00211507	0.0292466
ENSG00000174842	GLMN	170.212	139.265	118.751	128.019	220.94	208.571	331.635	307.756	0.901255	0.0021458	0.0294445
ENSG00000043143	JADE2	1285.44	1271.15	1116.98	1311.82	1235.36	1233.38	859.84	724.787	-0.567067	0.00220288	0.0301318
ENSG00000108509	CAMTA2	207.659	213.161	257.395	284.152	285.083	270.742	217.07	186.214	-0.82783	0.00220396	0.0301318
ENSG00000156261	CCT8	3357.26	3218.73	3245.46	2807.38	5269.29	5232.33	6744.86	6420.5	0.446087	0.00221283	0.0301318
ENSG00000162521	RBBP4	1081.87	1050.17	970.504	839.904	622.432	681.868	869.487	788.345	0.580501	0.00220989	0.0301318
ENSG00000184792	OSBP2	257.361	261.477	254.381	279.131	389.614	375.027	196.569	254.233	-0.800603	0.00221428	0.0301318
ENSG00000137845	ADAM10	760.508	712.668	579.289	487.978	541.658	489.34	565.589	594.325	0.638666	0.00222741	0.0302603
ENSG00000174672	BRSK2	140.936	159.16	116.34	178.724	289.835	274.753	148.331	119.311	-1.05763	0.00223614	0.0303286
ENSG00000079459	FDFT1	1870.29	1932.66	1996.47	1977.52	2321.05	2292.28	3370.62	3143.34	0.434246	0.00224602	0.0304123
ENSG00000140264	SERF2	1624.5	1553.94	1867.47	2831.98	3843.87	3483.54	3475.54	3405.38	-0.655126	0.0022722	0.0307159
ENSG00000183092	BEGAIN	249.871	220.977	256.189	267.585	900.388	798.186	559.559	631.122	-0.664052	0.00228403	0.0308251
ENSG00000136146	MED4	415.318	395.058	385.188	361.465	598.675	615.687	857.428	836.293	0.59833	0.00228928	0.030845
ENSG00000100324	TAB1	179.063	186.871	210.979	237.462	223.315	232.637	160.391	141.612	-0.891106	0.00230124	0.0309553
ENSG00000157985	AGAP1	797.955	861.881	963.874	1078.37	332.597	326.895	233.954	277.649	-0.663834	0.00231624	0.031106
ENSG00000070831	CDC42	1288.17	1287.49	1282.75	1198.86	541.658	491.346	876.723	661.229	0.62883	0.00232009	0.0311066
ENSG00000006432	MAP3K9	148.425	171.95	220.021	217.883	116.409	102.28	66.327	74.7088	-1.07845	0.00233137	0.0311559
ENSG00000169221	TBC1D10B	451.403	468.954	430.398	464.884	1342.27	1367.75	900.842	914.346	-0.539461	0.00232787	0.0311559
ENSG00000100030	MAPK1	2268.59	2468.4	2538.98	2476.04	1266.24	1117.06	1825.8	1700.46	0.484627	0.00233837	0.0311679
ENSG00000204498	NFKBIL1	134.127	142.107	241.722	213.365	211.437	164.45	166.421	152.763	-0.94979	0.00233988	0.0311679
ENSG00000101665	SMAD7	281.19	265.741	276.684	282.646	275.581	310.852	174.862	171.719	-0.794193	0.00235859	0.0313454
ENSG00000104687	GSR	1617.7	1608.65	2707.77	2509.67	1194.97	1331.65	2726.64	2957.13	0.474917	0.00236085	0.0313454
ENSG00000065328	MCM10	618.891	674.299	566.027	541.696	553.537	581.593	769.394	699.141	0.593512	0.00238337	0.0315931
ENSG00000071564	TCF3	575.317	558.482	597.373	656.662	1050.06	832.28	715.126	630.007	-0.628317	0.00239041	0.0316353
ENSG00000007202	KIAA0100	3699.05	3795.68	3560.73	4002.72	1361.27	1506.13	950.286	1094.99	-0.501446	0.00240163	0.0317325
ENSG00000109606	DHX15	2570.2	2523.11	2314.74	2106.54	4064.81	3688.1	4770.72	4414.51	0.449534	0.00241067	0.0318006
ENSG00000164815	ORC5	521.53	532.902	409.902	344.396	529.78	469.286	551.117	573.139	0.65777	0.00242502	0.0319385
ENSG00000176087	SLC35A4	842.21	908.065	932.528	1214.92	339.724	258.709	202.599	229.702	-0.757434	0.00242989	0.0319513
ENSG00000047315	POLR2B	1156.08	1163.15	962.065	818.819	1366.02	1468.02	1584.61	1534.32	0.519223	0.00245556	0.0320447
ENSG00000090861	AARS	2105.18	2069.08	1115.78	1262.12	6179.18	5880.11	4708.01	4589.57	0.436084	0.00244872	0.0320447
ENSG00000134453	RBM17	624.338	574.824	547.943	492.998	344.476	310.852	425.699	478.359	0.672624	0.0024536	0.0320447
ENSG00000152818	UTRN	308.424	289.899	264.025	209.851	213.812	218.599	104.917	69.1335	-0.98008	0.00245656	0.0320447
ENSG00000185324	CDK10	131.404	134.291	107.298	122.999	244.696	288.791	116.977	120.426	-0.966763	0.00244835	0.0320447
ENSG00000064102	INTS13	1346.04	1411.84	665.489	579.348	726.962	824.258	533.028	512.926	0.577553	0.00246172	0.0320611
ENSG00000079785	DDX1	1973.78	1772.79	1743.89	1405.7	2147.63	2270.22	2856.89	2556.83	0.543832	0.00248088	0.0322481
ENSG00000100902	PSMA6	74.8934	53.2902	79.5693	73.7991	567.791	487.335	1043.14	1140.7	0.798014	0.00248395	0.0322481
ENSG00000171148	TADA3	477.956	550.666	540.107	612.984	565.415	463.269	350.93	364.624	-0.685539	0.00250197	0.0324306
ENSG00000138796	HADH	657.7	675.72	623.896	584.871	848.123	740.027	1105.85	1015.82	0.56195	0.00250838	0.0324623
ENSG00000132676	DAP3	965.443	893.144	980.149	1046.24	1831.66	1588.35	2587.96	2663.87	0.495528	0.00253534	0.0327079
ENSG00000152056	AP1S3	408.509	434.848	452.701	396.105	125.912	188.516	306.31	263.153	0.834877	0.00253172	0.0327079
ENSG00000179526	SHARPIN	248.51	243.003	300.193	354.437	667.57	591.621	540.264	507.351	-0.678761	0.00254126	0.0327327
ENSG00000010322	NISCH	201.531	248.688	207.965	207.34	608.178	756.071	325.605	406.996	-0.782507	0.00255518	0.0327904
ENSG00000027847	B4GALT7	270.978	309.083	269.451	323.31	235.194	134.368	91.6519	92.5497	-1.02458	0.00255366	0.0327904
ENSG00000102048	ASB9	46.2977	68.2115	70.5273	91.3703	159.172	140.385	418.463	461.633	1.05228	0.00256071	0.0327904
ENSG00000183723	CMTM4	727.827	769.511	503.336	521.614	71.2708	80.2197	20.5011	28.9915	-1.06476	0.00256175	0.0327904
ENSG00000167283	ATP5MG	722.38	824.933	655.241	614.491	123.536	74.2033	142.302	146.072	0.850568	0.00256765	0.0328146
ENSG00000105426	PTPRS	478.637	519.402	659.461	748.032	850.499	1004.75	894.812	844.098	-0.592917	0.00258375	0.032969
ENSG00000142669	SH3BGRL3	285.956	264.32	233.886	227.422	444.255	387.06	203.805	207.401	-0.757715	0.00259121	0.0330128
ENSG00000146247	PHIP	2365.95	2408.72	2153.19	1710.93	1050.06	1241.4	1496.58	1290.12	0.585751	0.00260968	0.0331449
ENSG00000158769	F11R	275.744	257.214	109.106	96.8927	776.852	740.027	482.378	458.288	0.685569	0.00260576	0.0331449
ENSG00000273559	CWC25	179.744	168.397	157.933	160.149	163.923	162.445	253.249	299.95	0.892919	0.00263145	0.0333697
ENSG00000100519	PSMC6	706.04	684.246	660.666	601.94	1772.27	1925.27	2349.18	2351.65	0.485354	0.00263628	0.0333794
ENSG00000135966	TGFBRAP1	511.998	553.508	519.009	607.462	662.819	637.747	426.905	461.633	-0.629946	0.00264774	0.0334726
ENSG00000061273	HDAC7	723.061	818.538	1021.74	1149.66	2530.11	2268.21	2238.24	2472.08	-0.520684	0.00266163	0.0335964
ENSG00000180957	PITPNB	1716.42	1741.52	1813.22	1525.68	900.388	1105.03	1583.41	1329.15	0.586314	0.00266938	0.0336424
ENSG00000112081	SRSF3	5124.07	5066.12	4502.3	4613.7	5808.57	5922.22	7333.36	6576.6	0.406273	0.00267869	0.0337079
ENSG00000166747	AP1G1	1452.93	1517	970.504	778.656	1061.94	994.725	923.755	870.859	0.568854	0.00269433	0.0338526
ENSG00000230989	HSBP1	1627.91	1590.89	1185.1	1046.24	313.592	314.863	309.928	353.473	0.608351	0.00270937	0.0339895
ENSG00000136758	YME1L1	1806.97	1762.84	1689.04	1495.56	2425.58	2296.29	2868.95	2898.03	0.454283	0.00271564	0.0340161
ENSG00000156983	BRPF1	347.233	369.479	355.651	368.996	491.769	381.044	250.837	278.764	-0.731405	0.00272886	0.0341295
ENSG00000163655	GMPS	1744.33	1762.13	1377.39	1235.01	1147.46	1273.49	1392.87	1200.92	0.522658	0.00273562	0.0341453
ENSG00000214706	IFRD2	1258.21	1413.26	1636.6	2116.08	2237.9	1923.27	1912.63	1994.84	-0.580611	0.00273846	0.0341453
ENSG00000155959	VBP1	859.231	814.985	849.342	658.168	634.31	595.632	927.373	800.611	0.643611	0.00277988	0.0346091
ENSG00000203668	CHML	1558.46	1686.81	1629.36	1382.1	273.205	304.835	403.992	418.146	0.613422	0.00278573	0.0346162
ENSG00000273604	EPOP	181.787	131.449	162.755	192.781	130.663	102.28	72.3568	34.5668	-1.30902	0.0027889	0.0346162
ENSG00000136273	HUS1	581.445	591.877	546.738	482.957	520.277	563.544	738.039	701.371	0.596765	0.00280125	0.0347169
ENSG00000148400	NOTCH1	279.829	248.688	224.844	265.074	750.719	551.511	384.697	307.756	-0.80061	0.0028125	0.0347703
ENSG00000258429	PDF	66.7232	66.0799	62.0882	85.8479	451.382	371.016	219.482	249.773	-0.967734	0.00281405	0.0347703
ENSG00000138069	RAB1A	1619.74	1639.21	1690.24	1388.13	1209.23	1149.15	1635.26	1562.19	0.522593	0.00282745	0.0348307
ENSG00000170759	KIF5B	6788.74	7045.68	5805.55	4614.2	3606.3	3782.36	4089.36	3767.78	0.49752	0.00282338	0.0348307
ENSG00000160075	SSU72	1666.72	1740.1	1621.53	2059.85	1261.49	1165.19	1767.92	2189.97	0.594582	0.00284186	0.0349557
ENSG00000066933	MYO9A	405.105	360.952	458.126	460.868	315.967	354.972	239.983	254.233	-0.705698	0.00286586	0.0351372
ENSG00000110958	PTGES3	3093.78	2682.27	3221.35	2437.38	6846.75	7590.79	10228.8	10433.6	0.54707	0.00286342	0.0351372
ENSG00000155506	LARP1	2777.86	2635.38	3053.77	2906.28	1739.01	1949.34	1515.87	1455.15	-0.452196	0.00286948	0.0351372
ENSG00000089094	KDM2B	469.105	438.401	432.206	507.055	285.083	312.857	189.334	182.869	-0.737113	0.00287929	0.0352047
ENSG00000166226	CCT2	3356.58	3396.36	3425.7	3345.06	3342.6	3605.88	4570.54	4628.6	0.400449	0.00288817	0.0352606
ENSG00000065427	KARS	1797.44	1769.95	1245.38	1217.94	4090.95	3954.83	3496.04	4185.92	0.468083	0.00290001	0.0353021
ENSG00000205903	ZNF316	145.702	128.607	179.634	197.802	277.956	228.626	178.48	196.25	-0.89093	0.00290019	0.0353021
ENSG00000117222	RBBP5	660.423	673.588	626.91	596.919	439.503	435.192	593.325	606.591	0.58117	0.00291729	0.0354142
ENSG00000125967	NECAB3	196.765	186.161	112.12	132.537	387.238	330.906	108.535	136.037	-0.904993	0.00293101	0.0354142
ENSG00000164244	PRRC1	842.891	856.907	771.581	764.097	2024.09	1913.24	2358.83	2530.06	0.459625	0.00292255	0.0354142
ENSG00000168487	BMP1	253.957	234.477	259.806	326.323	724.587	693.901	530.616	534.112	-0.67836	0.00291939	0.0354142
ENSG00000171262	FAM98B	693.104	754.59	597.373	483.962	1271	1361.73	1477.28	1423.93	0.561691	0.00293002	0.0354142
ENSG00000105887	MTPN	3268.07	3432.6	3959.18	3439.44	1532.32	1802.94	2768.85	2462.05	0.504599	0.00295443	0.0356446
ENSG00000159069	FBXW5	997.443	1154.62	1696.88	2248.61	1073.81	1008.76	1190.27	1305.73	-0.612977	0.00298108	0.0359133
ENSG00000099385	BCL7C	283.914	258.635	285.123	308.751	425.249	362.994	273.75	239.737	-0.747105	0.00298666	0.0359277
ENSG00000136240	KDELR2	2793.52	3087.99	3000.73	2491.6	9305.59	7885.6	11032	11690.3	0.501905	0.00300288	0.0360698
ENSG00000163636	PSMD6	893.954	940.75	862.604	851.451	2537.24	2689.37	3617.84	3153.38	0.470963	0.00301667	0.0361824
ENSG00000138772	ANXA3	894.635	815.696	604.606	569.307	819.614	830.274	827.279	815.106	0.536733	0.00302741	0.0362051
ENSG00000164104	HMGB2	2062.97	2073.34	1584.76	1510.62	1981.33	2059.64	1994.63	2087.39	0.432724	0.003027	0.0362051
ENSG00000205730	ITPRIPL2	1668.08	1735.13	1739.07	1622.07	1354.15	1508.13	1004.55	1029.2	-0.476192	0.00304486	0.0363608
ENSG00000185745	IFIT1	590.296	548.534	1485.29	1502.59	1042.93	820.247	3578.04	3422.11	0.522059	0.00305265	0.0364008
ENSG00000165138	ANKS6	290.722	284.925	360.473	363.975	256.575	262.72	176.068	208.516	-0.76394	0.00308303	0.0367096
ENSG00000177051	FBXO46	134.808	151.344	119.354	146.594	168.674	246.676	104.917	78.054	-1.08897	0.00313125	0.0372296
ENSG00000163683	SMIM14	347.233	329.689	449.084	319.796	178.177	88.2417	302.692	291.03	0.991908	0.00313611	0.0372334
ENSG00000175806	MSRA	96.6805	85.9749	86.2001	65.2645	171.05	188.516	261.69	343.437	1.02528	0.0031494	0.0373371
ENSG00000133321	PLAAT4	81.021	84.5538	125.985	132.035	83.1493	114.313	294.251	327.827	1.00476	0.00316106	0.0374212
ENSG00000089737	DDX24	1152.68	1051.59	1135.67	1076.86	1373.15	1319.61	2077.85	1769.59	0.509895	0.00318863	0.0375638
ENSG00000135046	ANXA1	1732.08	1514.15	1714.96	1594.96	2145.25	2135.85	3092.05	2923.68	0.463092	0.003184	0.0375638
ENSG00000183856	IQGAP3	627.062	564.166	652.227	677.245	1054.81	1173.21	768.188	907.656	-0.569912	0.00318745	0.0375638
ENSG00000273703	HIST1H2BM	59.9147	46.8954	98.256	103.921	332.597	324.89	353.342	315.561	-0.89514	0.00319145	0.0375638
ENSG00000101928	MOSPD1	568.509	538.587	602.798	557.259	225.691	304.835	448.612	446.023	0.678578	0.00319607	0.0375641
ENSG00000164934	DCAF13	696.508	758.853	757.717	714.898	1487.18	1325.63	2056.14	1958.04	0.497676	0.00322203	0.0377668
ENSG00000261221	ZNF865	61.2764	76.0274	88.6113	101.913	282.708	224.615	137.478	196.25	-1.07367	0.00322253	0.0377668
ENSG00000072274	TFRC	12009.5	11192.4	9038.35	7831.74	10510.1	10057.6	10398.9	9708.8	0.427346	0.00323337	0.0378396
ENSG00000140391	TSPAN3	1475.4	1536.89	1454.55	1380.6	719.835	635.741	888.782	916.577	0.503892	0.00324107	0.0378756
ENSG00000125484	GTF3C4	1196.25	1232.07	1024.15	931.275	952.653	954.615	1127.56	1045.92	0.501123	0.00325324	0.0379638
ENSG00000092470	WDR76	810.891	827.775	761.334	672.225	821.99	780.137	1006.96	1014.7	0.530297	0.00329136	0.0382717
ENSG00000112511	PHF1	170.893	160.581	221.227	309.755	225.691	194.533	189.334	160.568	-0.943957	0.00329365	0.0382717
ENSG00000132003	ZSWIM4	125.276	130.028	193.498	211.357	287.459	296.813	264.102	268.729	-0.799936	0.00329305	0.0382717
ENSG00000108061	SHOC2	1537.36	1552.52	1550.4	1151.67	753.095	649.78	961.139	916.577	0.616998	0.00330179	0.038312
ENSG00000011478	QPCTL	241.701	227.372	257.395	333.351	517.901	601.648	447.406	402.535	-0.735029	0.00331776	0.0383815
ENSG00000128059	PPAT	365.616	395.058	373.132	320.298	342.1	397.088	540.264	537.457	0.675285	0.00332455	0.0383815
ENSG00000131153	GINS2	739.402	727.589	490.677	503.039	491.769	401.099	428.111	509.581	0.637914	0.00332315	0.0383815
ENSG00000182240	BACE2	5274.53	5306.29	6447.52	6743.83	3824.87	3774.34	3447.8	3753.28	-0.395564	0.00332796	0.0383815
ENSG00000185608	MRPL40	354.041	321.162	303.207	300.719	674.697	675.851	883.958	924.382	0.582663	0.0033312	0.0383815
ENSG00000100897	DCAF11	463.658	505.902	699.848	891.112	192.431	266.731	206.217	234.162	-0.782995	0.00334245	0.0383933
ENSG00000117118	SDHB	1459.74	1592.31	1809	2175.82	1762.77	1652.53	3237.97	3059.72	0.498056	0.00334629	0.0383933
ENSG00000183520	UTP11	901.444	922.276	861.398	763.595	1377.9	1345.69	1731.74	1665.89	0.48648	0.00334344	0.0383933
ENSG00000075624	ACTB	25228.2	25550.2	24351.2	29251.1	58774.7	55261.4	79781.8	82034.7	0.426768	0.00338887	0.0387394
ENSG00000113558	SKP1	1373.27	1162.44	1355.09	1318.34	268.453	322.884	494.438	460.518	0.60945	0.00339195	0.0387394
ENSG00000117697	NSL1	917.784	942.882	783.637	687.286	731.714	659.807	777.835	832.947	0.553263	0.00339849	0.0387394
ENSG00000167978	SRRM2	1793.36	1674.73	1625.14	1523.68	4409.29	4075.16	2903.92	2818.86	-0.42799	0.0034001	0.0387394
ENSG00000171813	PWWP2B	134.808	142.107	198.923	226.92	358.73	300.824	287.015	296.605	-0.795166	0.00339006	0.0387394
ENSG00000111530	CAND1	2423.14	2351.88	2341.27	1838.95	2691.66	2805.69	3647.99	3243.7	0.518229	0.00341395	0.0388432
ENSG00000175029	CTBP2	489.53	509.455	623.896	654.653	791.106	872.39	779.041	637.812	-0.590293	0.00341879	0.0388443
ENSG00000159263	SIM2	162.723	164.134	171.195	179.728	192.431	152.418	103.711	83.6293	-0.979961	0.00342953	0.0388585
ENSG00000197712	FAM114A1	437.105	422.059	320.688	306.241	413.371	443.214	448.612	539.687	0.661079	0.0034262	0.0388585
ENSG00000138594	TMOD3	3395.39	3402.05	3061.01	2590	1335.14	1604.39	1778.77	1693.77	0.505006	0.00345272	0.0389596
ENSG00000167863	ATP5PD	637.274	535.034	678.147	667.706	2216.52	2833.76	2015.14	1907.86	-0.564687	0.00344882	0.0389596
ENSG00000173264	GPR137	138.212	162.713	206.76	319.796	306.465	393.077	335.253	313.331	-0.923376	0.00344924	0.0389596
ENSG00000068615	REEP1	155.914	166.265	180.237	170.692	216.188	258.709	147.125	133.807	-0.885251	0.00346304	0.0390223
ENSG00000104738	MCM4	3891.05	3783.61	3547.46	3446.97	4109.95	4275.71	5292.9	4810.35	0.402403	0.00347731	0.0391293
ENSG00000164086	DUSP7	290.722	314.057	323.702	357.951	665.194	537.472	457.054	376.889	-0.699779	0.00348215	0.03913
ENSG00000111481	COPZ1	2968.5	3051.75	2742.73	3004.68	886.134	808.214	1093.79	1135.13	0.464367	0.00349931	0.0392058
ENSG00000134954	ETS1	335.658	319.741	248.955	232.944	301.713	421.154	425.699	464.979	0.739391	0.0034959	0.0392058
ENSG00000136051	WASHC4	923.231	904.513	1016.92	845.427	905.139	978.681	1468.84	1331.38	0.544328	0.00350326	0.0392058
ENSG00000139921	TMX1	1538.72	1544	1312.89	1232.5	1294.75	1145.14	1605.11	1302.39	0.530434	0.00352829	0.0394322
ENSG00000057608	GDI2	3371.56	3547.71	3726.5	3286.32	2634.64	2627.2	3780.64	3454.45	0.44016	0.00353775	0.039484
ENSG00000072756	TRNT1	413.956	404.295	309.235	245.495	420.498	362.994	424.493	439.332	0.707107	0.00356243	0.0395102
ENSG00000132522	GPS2	8.17018	7.8159	11.4532	19.5794	553.537	776.126	505.291	554.183	-1.31028	0.00356421	0.0395102
ENSG00000165609	NUDT5	1291.57	1183.04	1231.52	1071.84	1380.28	1522.17	1789.62	2118.61	0.532706	0.00354768	0.0395102
ENSG00000178209	PLEC	979.06	930.092	1076.6	1163.21	2739.18	2386.54	2180.35	2164.33	-0.46817	0.00356108	0.0395102
ENSG00000196642	RABL6	479.998	543.56	476.21	686.784	928.896	954.615	682.565	646.733	-0.689441	0.00355962	0.0395102
ENSG00000177425	PAWR	1883.91	1912.05	1648.65	1220.45	1133.21	878.406	1142.03	1199.8	0.626725	0.00358131	0.0396461
ENSG00000151553	FAM160B1	314.552	316.899	335.758	299.715	190.056	224.615	338.871	361.278	0.74302	0.00359879	0.0397541
ENSG00000164896	FASTK	345.871	358.11	453.304	559.267	622.432	463.269	495.644	458.288	-0.708134	0.00360077	0.0397541
ENSG00000108590	MED31	154.553	181.897	191.087	167.178	430.001	593.626	868.281	953.373	0.737284	0.00360959	0.0397978
ENSG00000255112	CHMP1B	906.21	909.486	860.795	782.17	546.41	555.522	746.481	703.601	0.540192	0.00364328	0.0401152
ENSG00000075089	ACTR6	273.02	273.556	223.638	218.887	194.807	154.423	300.281	216.321	0.873906	0.00366583	0.0403094
ENSG00000096654	ZNF184	223.999	174.081	212.185	215.875	80.7736	80.2197	165.215	179.524	0.995114	0.0036817	0.0403755
ENSG00000107816	LZTS2	387.403	426.322	423.767	493.5	876.631	868.379	523.381	711.406	-0.671598	0.00367995	0.0403755
ENSG00000133393	FOPNL	684.934	681.404	845.725	733.473	484.642	485.329	826.073	828.487	0.562384	0.00371897	0.0407297
ENSG00000136636	KCTD3	2357.78	2397.35	2298.47	2015.67	1168.84	1215.33	1490.55	1487.49	0.46105	0.00373626	0.0408644
ENSG00000164889	SLC4A2	1535.31	1571.71	1625.14	2251.63	2544.37	2380.52	2139.35	1997.07	-0.571462	0.00375468	0.0409565
ENSG00000178531	CTXN1	45.6169	55.4218	52.4434	59.7421	453.758	358.983	239.983	227.472	-0.95032	0.00375144	0.0409565
ENSG00000124795	DEK	8494.27	7732.77	7538.59	5301.99	1762.77	1698.65	2076.64	2003.76	0.575485	0.0037754	0.0411278
ENSG00000163602	RYBP	435.062	492.402	532.873	447.815	123.536	136.374	217.07	264.268	0.807365	0.00381158	0.0413569
ENSG00000179886	TIGD5	163.404	176.924	240.516	249.511	384.862	230.632	206.217	258.693	-0.921761	0.00381078	0.0413569
ENSG00000197601	FAR1	1070.29	1077.17	1359.31	1014.61	757.846	860.357	1372.37	1333.61	0.596201	0.00380645	0.0413569
ENSG00000105171	POP4	352.68	378.005	329.73	354.437	247.072	188.516	319.576	360.163	0.744563	0.00387793	0.0420212
ENSG00000184260	HIST2H2AC	2331.23	2142.27	2820.49	2867.62	2846.08	3236.87	5289.28	5112.53	0.426432	0.00389574	0.0421584
ENSG00000128595	CALU	3564.92	3664.24	2978.42	2673.84	2534.87	2693.38	2934.07	2618.15	0.441229	0.00391757	0.0422829
ENSG00000178149	DALRD3	91.2337	114.396	182.648	195.794	251.824	244.67	237.571	266.499	-0.858569	0.0039127	0.0422829
ENSG00000111605	CPSF6	1384.17	1589.47	1757.76	1414.73	1259.12	1447.97	2252.71	2005.99	0.559154	0.00394353	0.0425072
ENSG00000185122	HSF1	627.062	579.798	733.605	856.471	641.437	567.555	546.294	507.351	-0.595066	0.00397127	0.0427499
ENSG00000214357	NEURL1B	756.423	736.116	835.478	914.707	974.035	840.302	707.89	757.123	-0.536036	0.00398568	0.0428487
ENSG00000163541	SUCLG1	1335.83	1308.1	1353.88	1309.81	2133.37	2011.51	2677.2	2991.7	0.442037	0.00400299	0.0429783
ENSG00000124588	NQO2	493.615	477.48	563.616	568.805	320.719	431.181	656.035	706.946	0.6298	0.00405067	0.0434333
ENSG00000071894	CPSF1	524.253	574.824	651.022	809.28	2691.66	2641.24	2601.23	2331.58	-0.524127	0.00406669	0.0435481
ENSG00000138279	ANXA7	1213.27	1228.52	1151.95	1102.97	1328.01	1548.24	1934.34	1771.83	0.478644	0.00407742	0.0436061
ENSG00000006638	TBXA2R	236.935	275.688	374.337	485.468	384.862	338.928	362.99	361.278	-0.744653	0.00412559	0.0440637
ENSG00000213585	VDAC1	1587.74	1380.57	1704.71	1689.85	643.813	705.934	1174.59	1039.23	0.518112	0.00413766	0.044135
ENSG00000113716	HMGXB3	706.721	724.036	762.539	762.089	589.172	643.763	446.2	456.058	-0.543902	0.00418124	0.044484
ENSG00000136450	SRSF1	2357.78	2425.06	1998.27	1622.58	907.515	834.285	929.784	958.949	0.520455	0.00417669	0.044484
ENSG00000136824	SMC2	1715.74	1792.68	1603.44	1116.53	1672.49	1712.69	2019.96	1932.39	0.591399	0.00419868	0.0446117
ENSG00000012660	ELOVL5	2220.93	2069.79	1995.86	1607.52	2753.43	2559.01	3194.55	3061.95	0.488969	0.00422086	0.0447886
ENSG00000087301	TXNDC16	211.063	222.398	178.428	157.639	111.658	108.297	154.361	168.374	0.923266	0.00423664	0.0447886
ENSG00000136868	SLC31A1	688.338	697.747	678.75	602.944	149.669	84.2307	168.832	204.055	0.808824	0.0042372	0.0447886
ENSG00000182158	CREB3L2	2168.5	2093.24	1709.53	1692.86	1152.21	1062.91	1225.24	1178.61	0.444166	0.00423262	0.0447886
ENSG00000130024	PHF10	457.53	448.348	359.87	297.205	147.293	112.308	195.363	146.072	0.866005	0.00424524	0.0448157
ENSG00000114062	UBE3A	1286.8	1324.44	1210.42	1069.33	679.449	723.983	893.606	850.788	0.508647	0.0042542	0.0448525
ENSG00000203485	INF2	1305.87	1342.2	1686.03	1927.31	8785.32	8982.61	9042.18	9276.16	-0.405026	0.00427449	0.0450085
ENSG00000115128	SF3B6	825.189	678.562	779.417	629.05	909.891	840.302	1201.12	1266.7	0.592753	0.00431648	0.0453341
ENSG00000163013	FBXO41	125.957	127.897	183.251	199.308	114.033	170.467	106.123	110.391	-0.99624	0.00431378	0.0453341
ENSG00000156482	RPL30	4918.45	4608.54	5255.19	4775.35	5404.7	4682.83	6971.57	7303.62	0.427503	0.00434143	0.0455241
ENSG00000182208	MOB2	124.595	186.161	192.895	258.548	239.945	242.665	182.098	179.524	-0.958434	0.00434568	0.0455241
ENSG00000108840	HDAC5	242.382	249.398	261.011	355.943	620.056	445.22	402.786	370.199	-0.788195	0.00436831	0.0457027
ENSG00000067334	DNTTIP2	847.657	834.17	816.188	651.139	1033.43	854.34	1413.37	1120.63	0.624191	0.00440365	0.0459622
ENSG00000104660	LEPROTL1	294.807	291.32	248.955	202.822	99.7792	76.2088	133.86	126.001	0.948756	0.00440994	0.0459622
ENSG00000138944	SHISAL1	282.552	345.321	463.551	505.549	73.6465	36.0989	44.62	32.3366	-1.11546	0.00440872	0.0459622
ENSG00000136631	VPS45	647.487	630.956	564.219	504.043	1240.11	1024.81	1361.51	1367.06	0.531287	0.00442716	0.046083
ENSG00000175556	LONRF3	183.148	192.555	247.147	261.56	225.691	260.714	201.393	179.524	-0.795109	0.00444082	0.0461665
ENSG00000083312	TNPO1	4070.79	4177.24	4281.67	3577	4326.14	3605.88	5329.08	5173.86	0.475885	0.00446384	0.046347
ENSG00000130227	XPO7	1047.15	1148.23	977.135	944.829	1180.72	1211.32	1408.55	1486.37	0.467031	0.00449933	0.0466564
ENSG00000128050	PAICS	3095.14	2864.17	2725.85	2517.7	1876.8	2121.81	2409.48	2358.34	0.437335	0.00450592	0.0466656
ENSG00000079215	SLC1A3	156.595	143.528	182.648	140.57	173.426	98.2692	295.457	278.764	0.989333	0.0045225	0.0467479
ENSG00000177706	FAM20C	276.425	265.741	288.137	308.249	394.365	383.049	244.807	283.224	-0.694309	0.00452528	0.0467479
ENSG00000068654	POLR1A	640.679	644.456	863.206	789.701	817.239	778.132	760.952	642.273	-0.547823	0.00454571	0.0467819
ENSG00000102858	MGRN1	447.998	461.138	545.532	663.69	1427.79	1253.43	1274.69	1147.39	-0.558514	0.00454015	0.0467819
ENSG00000109919	MTCH2	1658.55	1619.31	1750.52	1769.67	2330.56	2143.87	3112.55	3279.38	0.41264	0.00454202	0.0467819
ENSG00000168067	MAP4K2	109.617	124.344	116.943	131.031	270.829	308.846	155.567	179.524	-0.877982	0.00456261	0.046897
ENSG00000198355	PIM3	745.529	783.722	1012.7	1444.35	1415.91	1508.13	1530.35	1566.65	-0.602718	0.00457722	0.0469882
ENSG00000033100	CHPF2	307.744	333.242	305.016	339.376	410.995	401.099	270.132	237.507	-0.687259	0.00458871	0.0470472
ENSG00000160218	TRAPPC10	464.339	487.428	470.785	532.157	420.498	513.406	334.047	294.375	-0.652807	0.00460563	0.0471617
ENSG00000233493	TMEM238	91.9146	112.975	97.6532	130.027	363.481	284.78	196.569	180.639	-0.934628	0.00461738	0.047223
ENSG00000128944	KNSTRN	1066.89	1016.78	866.22	818.317	1439.67	1518.16	1748.62	1563.31	0.469359	0.00462405	0.0472322
ENSG00000130511	SSBP4	194.723	175.502	273.067	308.249	565.415	395.082	461.877	434.872	-0.745408	0.00463745	0.0472512
ENSG00000185619	PCGF3	443.232	497.375	508.761	497.516	111.658	150.412	61.5033	92.5497	-0.867815	0.00463218	0.0472512
ENSG00000007520	TSR3	503.147	439.111	571.452	715.902	693.703	577.582	557.147	554.183	-0.642325	0.00464606	0.0472802
ENSG00000168528	SERINC2	140.936	169.108	199.526	229.43	731.714	461.264	444.994	487.28	-0.820614	0.00465841	0.0473159
ENSG00000213064	SFT2D2	3758.28	4109.74	3913.36	3680.92	539.283	527.445	705.478	713.636	0.463651	0.00466112	0.0473159
ENSG00000114491	UMPS	819.061	815.696	789.665	742.007	836.244	756.071	973.199	1214.3	0.554792	0.00470383	0.0476903
ENSG00000177469	CAVIN1	2926.29	2847.83	2284.6	2582.47	4692	4257.66	2846.03	2782.07	-0.42249	0.00471314	0.0477256
ENSG00000173726	TOMM20	4360.84	4625.59	4182.21	4049.41	513.15	623.709	710.302	734.822	0.467918	0.00473042	0.0478415
ENSG00000153113	CAST	2566.12	2568.59	3240.04	2642.71	1841.16	1939.31	3084.81	2912.53	0.469344	0.00475854	0.0480666
ENSG00000188157	AGRN	1211.23	1194.41	1146.52	1459.42	3311.72	2889.92	2392.6	2317.09	-0.512572	0.00476446	0.0480671
ENSG00000129071	MBD4	627.062	659.378	585.919	674.735	482.266	513.406	777.835	683.53	0.579869	0.00478846	0.0482097
ENSG00000180370	PAK2	2193.69	2191.29	2003.7	1828.91	1021.55	984.697	1216.8	1170.81	0.446136	0.00479037	0.0482097
ENSG00000146063	TRIM41	217.191	250.819	241.722	289.172	351.603	320.879	224.306	227.472	-0.755822	0.00481139	0.0483618
ENSG00000138448	ITGAV	1871.65	1735.13	1283.36	1189.82	1232.99	1014.78	1117.91	1055.96	0.498989	0.00485104	0.0487007
ENSG00000049130	KITLG	5593.17	5763.87	5194.31	4448.03	879.007	740.027	950.286	960.064	0.478371	0.00486648	0.0487362
ENSG00000132356	PRKAA1	1459.06	1452.34	1288.18	1025.16	1147.46	1169.2	1382.01	1263.36	0.523572	0.00486402	0.0487362
ENSG00000234745	HLA-B	349.956	360.242	4200.9	5097.16	1180.72	1109.04	10787.2	10806	-0.472741	0.00487344	0.0487463
ENSG00000021355	SERPINB1	849.018	847.67	726.371	729.959	2406.58	2394.56	2830.36	2679.48	0.418896	0.00488534	0.0487911
ENSG00000113441	LNPEP	927.997	924.408	697.437	525.128	301.713	290.797	350.93	283.224	0.698254	0.00490018	0.0487911
ENSG00000120742	SERP1	1425.7	1429.6	1754.74	1587.43	1805.53	1704.67	2817.09	2709.59	0.428739	0.0049077	0.0487911
ENSG00000128908	INO80	320.68	294.873	310.441	324.314	116.409	184.505	92.8578	73.5937	-0.914117	0.00489768	0.0487911
ENSG00000184992	BRI3BP	1115.23	1203.65	800.515	803.256	1537.07	1558.27	1489.34	1430.62	0.447332	0.00490341	0.0487911
ENSG00000011260	UTP18	1009.7	989.777	792.679	742.509	1529.95	1508.13	1697.97	1517.59	0.463458	0.00494511	0.0490945
ENSG00000103351	CLUAP1	175.659	171.239	127.793	116.974	415.746	336.923	490.82	404.766	0.758502	0.00496022	0.0490945
ENSG00000171720	HDAC3	488.168	507.323	572.658	705.359	358.73	429.176	325.605	317.791	-0.657848	0.00496052	0.0490945
ENSG00000197063	MAFG	174.978	250.109	374.94	420.203	85.525	140.385	101.299	112.621	-0.996187	0.00496219	0.0490945
ENSG00000072310	SREBF1	1235.06	1290.33	1599.22	1792.77	2385.2	2232.11	2327.48	2257.99	-0.435567	0.00500443	0.0493912
ENSG00000130702	LAMA5	1117.95	1153.2	991	1085.4	3789.23	3329.12	2444.45	2344.96	-0.442226	0.00501617	0.0493912
ENSG00000154640	BTG3	518.126	512.297	473.799	392.591	268.453	238.654	309.928	383.58	0.70741	0.00501629	0.0493912
ENSG00000175634	RPS6KB2	484.083	506.612	631.732	826.349	1242.49	1040.85	1041.94	1166.35	-0.605052	0.00501528	0.0493912
ENSG00000109089	CDR2L	259.403	250.819	303.81	365.983	289.835	272.747	214.658	227.472	-0.739604	0.00506355	0.0497966
ENSG00000013288	MAN2B2	134.808	111.554	166.372	176.214	391.99	381.044	307.516	331.172	-0.749978	0.00509801	0.0498964
ENSG00000105948	TTC26	160.68	133.581	111.518	118.48	201.934	182.5	255.661	288.8	0.860543	0.00509068	0.0498964
ENSG00000148411	NACC2	998.805	976.987	902.991	1014.11	422.874	256.703	202.599	198.48	-0.707218	0.00508577	0.0498964
ENSG00000184752	NDUFA12	446.637	398.611	575.069	480.447	1130.83	1078.96	1930.72	2037.21	0.52654	0.00509806	0.0498964

## Sheet: input_counts
# Program:featureCounts v2.0.1; Command:"featureCounts" "-T" "32" "-s" "1" "-g" "gene_id" "-t" "exon"
Geneid	Chr	Start	End	Strand	Length	KO1 input	KO2 input	WT1 input	WT2 input
ENSG00000223972.5	chr1;chr1;chr1;chr1;chr1;chr1;chr1;chr1;chr1	11869;12010;12179;12613;12613;12975;13221;13221;13453	12227;12057;12227;12721;12697;13052;14409;13374;13670	+;+;+;+;+;+;+;+;+	1735	0	0	0	0
ENSG00000227232.5	chr1;chr1;chr1;chr1;chr1;chr1;chr1;chr1;chr1;chr1;chr1	14404;15005;15796;16607;16858;17233;17606;17915;18268;24738;29534	14501;15038;15947;16765;17055;17368;17742;18061;18366;24891;29570	-;-;-;-;-;-;-;-;-;-;-	1351	1	0	2	1
ENSG00000278267.1	chr1	17369	17436	-	68	0	0	0	0
ENSG00000243485.5	chr1;chr1;chr1;chr1;chr1	29554;30267;30564;30976;30976	30039;30667;30667;31109;31097	+;+;+;+;+	1021	0	0	0	0
ENSG00000284332.1	chr1	30366	30503	+	138	0	0	0	0
ENSG00000237613.2	chr1;chr1;chr1;chr1;chr1	34554;35245;35277;35721;35721	35174;35481;35481;36073;36081	-;-;-;-;-	1219	0	0	0	0
ENSG00000268020.3	chr1	52473	53312	+	840	0	0	0	0
ENSG00000240361.2	chr1;chr1;chr1;chr1	57598;58700;62916;62949	57653;58856;64116;63887	+;+;+;+	1414	0	0	0	0
ENSG00000186092.6	chr1;chr1;chr1;chr1	65419;65520;69037;69055	65433;65573;71585;70108	+;+;+;+	2618	0	0	0	0
ENSG00000238009.6	chr1;chr1;chr1;chr1;chr1;chr1;chr1;chr1;chr1;chr1;chr1;chr1;chr1;chr1;chr1;chr1;chr1	89295;92091;92230;110953;112700;112700;112700;120721;120725;120775;120874;129055;129055;129055;129081;133374;133374	91629;92240;92240;111357;112804;112804;112804;120932;120869;120932;120932;129223;129173;129217;129223;133566;133723	-;-;-;-;-;-;-;-;-;-;-;-;-;-;-;-;-	3726	0	0	0	0
ENSG00000239945.1	chr1;chr1	89551;90287	90050;91105	-;-	1319	0	0	0	0
ENSG00000233750.3	chr1	131025	134836	+	3812	0	0	0	0
ENSG00000268903.1	chr1	135141	135895	-	755	0	0	0	0
ENSG00000269981.1	chr1	137682	137965	-	284	0	0	0	0
ENSG00000239906.1	chr1;chr1	139790;140075	139847;140339	-;-	323	0	0	0	0
ENSG00000241860.7	chr1;chr1;chr1;chr1;chr1;chr1;chr1;chr1;chr1;chr1;chr1;chr1;chr1;chr1;chr1;chr1;chr1;chr1;chr1;chr1;chr1	141474;142808;146386;146386;146386;146642;155767;164263;165491;165884;165889;167129;167959;168100;168100;168610;169049;169049;169049;172557;173753	143011;143011;146509;146509;149707;146831;155831;164791;165942;165942;165942;168165;168165;168165;168165;168767;169240;169210;169264;172688;173862	-;-;-;-;-;-;-;-;-;-;-;-;-;-;-;-;-;-;-;-;-	7559	0	0	0	0
ENSG00000222623.1	chr1	157784	157887	-	104	0	0	0	0
ENSG00000241599.1	chr1;chr1	160446;161314	160690;161525	+;+	457	0	0	0	0
ENSG00000279928.2	chr1;chr1;chr1;chr1;chr1	182696;183132;183494;183740;183981	182746;183216;183571;183901;184174	+;+;+;+;+	570	0	0	0	0
ENSG00000279457.4	chr1;chr1;chr1;chr1;chr1;chr1;chr1;chr1;chr1;chr1	185217;185491;186317;187129;187376;187755;188130;188439;188791;195263	185350;185559;186469;187287;187577;187890;188266;188584;188902;195411	-;-;-;-;-;-;-;-;-;-	1397	1	0	2	0
ENSG00000273874.1	chr1	187891	187958	-	68	0	0	0	0
ENSG00000228463.10	chr1;chr1;chr1;chr1;chr1;chr1;chr1;chr1;chr1;chr1;chr1;chr1;chr1;chr1;chr1;chr1;chr1;chr1	257864;257913;258144;258524;258568;261550;263015;264604;267303;267303;268667;268667;268667;289266;297345;356685;358049;359345	259025;259025;259025;259025;259024;261634;268204;264733;268204;268204;268816;268816;268816;289370;297502;357586;358183;359681	-;-;-;-;-;-;-;-;-;-;-;-;-;-;-;-;-;-	8224	0	0	0	0
ENSG00000286448.1	chr1;chr1	266855;268122	267056;268655	+;+	736	0	0	0	0
ENSG00000236679.2	chr1	347982	348366	-	385	0	0	0	0
ENSG00000236601.2	chr1;chr1;chr1;chr1;chr1;chr1	358857;358872;360057;365171;365171;365171	358929;358957;360168;365510;366052;365704	+;+;+;+;+;+	1095	0	0	0	0
ENSG00000237094.12	chr1;chr1;chr1;chr1;chr1;chr1;chr1;chr1;chr1;chr1;chr1;chr1;chr1;chr1;chr1;chr1;chr1;chr1;chr1;chr1;chr1;chr1;chr1;chr1;chr1;chr1;chr1;chr1;chr1;chr1;chr1;chr1;chr1;chr1;chr1;chr1;chr1;chr1;chr1;chr1;chr1;chr1;chr1;chr1;chr1;chr1;chr1;chr1;chr1;chr1;chr1;chr1;chr1;chr1;chr1;chr1;chr1;chr1;chr1;chr1;chr1;chr1;chr1;chr1;chr1;chr1;chr1;chr1;chr1;chr1;chr1;chr1;chr1;chr1;chr1;chr1;chr1;chr1;chr1;chr1…	365389;365395;365615;366019;368251;373144;373182;379769;379769;476364;484832;485026;485040;485040;485066;489361;494382;494464;494475;494611;494771;494992;494992;494992;494992;494992;495277;495277;496264;497109;497109;497109;497134;497205;497210;497240;497245;497275;498047;498073;498073;498073;498281;498399;498399;498399;498399;498399;498399;498399;498399;498684;498684;498684;498684;498984;501556;…	365692;365692;365692;366151;368450;373323;373323;379870;379972;476945;485208;485208;485208;485208;485208;489553;494586;494898;494898;494898;494898;495049;495049;495049;495049;495049;495368;495476;496605;497299;497299;497259;497299;497228;497299;497299;497299;497299;498305;498305;498305;498305;498305;498456;498456;498976;498456;498456;498456;498456;498456;499175;499002;498976;499175;499369;501607;…	-;-;-;-;-;-;-;-;-;-;-;-;-;-;-;-;-;-;-;-;-;-;-;-;-;-;-;-;-;-;-;-;-;-;-;-;-;-;-;-;-;-;-;-;-;-;-;-;-;-;-;-;-;-;-;-;-;-;-;-;-;-;-;-;-;-;-;-;-;-;-;-;-;-;-;-;-;-;-;-;-;-	6204	0	3	1	0
ENSG00000269732.1	chr1	439870	440232	+	363	0	0	0	0
ENSG00000284733.1	chr1	450703	451697	-	995	0	0	0	0
ENSG00000233653.3	chr1;chr1	487101;489717	489387;489906	+;+	2477	0	0	0	0
ENSG00000250575.1	chr1;chr1	491225;492768	491989;493241	-;-	1239	0	0	0	0
ENSG00000278757.1	chr1	516376	516479	-	104	0	0	0	0
ENSG00000230021.10	chr1;chr1;chr1;chr1;chr1;chr1;chr1;chr1;chr1;chr1;chr1;chr1;chr1;chr1;chr1;chr1;chr1;chr1;chr1;chr1;chr1;chr1;chr1;chr1;chr1;chr1;chr1;chr1;chr1;chr1;chr1;chr1;chr1;chr1;chr1;chr1;chr1;chr1;chr1;chr1;chr1;chr1;chr1;chr1;chr1;chr1;chr1;chr1;chr1;chr1;chr1;chr1;chr1;chr1;chr1;chr1;chr1;chr1;chr1	586071;586278;586821;586821;586945;588117;594191;594198;594308;594308;594308;594458;594629;597299;601398;601398;601398;601398;601398;601398;601436;607955;607955;607955;607955;607955;607955;612741;612741;627377;627961;628919;628919;628919;631131;631131;633044;698927;698927;701936;703685;703685;711711;711711;711765;711867;720024;720032;720032;720032;720032;720032;720053;724358;732017;732017;732981;…	586358;586358;586955;586955;586955;588453;594756;594756;594756;594756;594756;594756;594756;598551;601577;601577;601577;601577;601577;601577;601577;608056;608056;608056;608056;608056;608056;612864;612813;627823;628223;629006;629006;629006;631150;631204;633129;698959;698959;702340;703789;703789;711922;711922;711922;711922;720206;720200;720150;720200;720200;720194;720200;724564;732212;732207;733064;…	-;-;-;-;-;-;-;-;-;-;-;-;-;-;-;-;-;-;-;-;-;-;-;-;-;-;-;-;-;-;-;-;-;-;-;-;-;-;-;-;-;-;-;-;-;-;-;-;-;-;-;-;-;-;-;-;-;-;-	5495	0	0	0	0
ENSG00000235146.2	chr1;chr1;chr1;chr1	587629;587668;594235;594235	587701;587729;594768;594574	+;+;+;+	635	0	0	0	0
ENSG00000225972.1	chr1	629062	629433	+	372	0	0	0	0
ENSG00000225630.1	chr1	629640	630683	+	1044	28	11	16	29
ENSG00000237973.1	chr1	631074	632616	+	1543	436	389	238	199
ENSG00000278791.1	chr1	632325	632413	-	89	0	0	0	0
ENSG00000229344.1	chr1	632757	633438	+	682	3	6	3	2
ENSG00000240409.1	chr1	633535	633741	+	207	0	0	0	0
ENSG00000248527.1	chr1	633696	634376	+	681	84	47	47	40
ENSG00000198744.5	chr1	634376	634922	+	547	8	14	6	3
ENSG00000268663.1	chr1	674842	675265	+	424	0	0	0	0
ENSG00000284662.1	chr1	685679	686673	-	995	0	0	0	0
ENSG00000229376.3	chr1;chr1	722092;724718	724360;724903	+;+	2455	0	0	0	0
ENSG00000228327.3	chr1;chr1;chr1;chr1;chr1;chr1;chr1;chr1;chr1;chr1;chr1;chr1;chr1;chr1;chr1;chr1;chr1;chr1;chr1;chr1;chr1	725885;733307;735423;743180;744195;744728;746695;756077;758967;764723;764723;765144;766329;766329;768548;768548;769497;772976;774171;774171;778284	729804;733364;735613;743350;744391;744825;746818;756141;759123;764800;765247;765247;766387;766387;768613;768613;769712;773107;774280;774280;778626	-;-;-;-;-;-;-;-;-;-;-;-;-;-;-;-;-;-;-;-;-	6432	1	4	4	5
ENSG00000223181.1	chr1	758233	758336	-	104	0	0	0	0
ENSG00000229905.1	chr1;chr1	760911;761778	761154;761989	+;+	456	0	0	0	0
ENSG00000237491.10	chr1;chr1;chr1;chr1;chr1;chr1;chr1;chr1;chr1;chr1;chr1;chr1;chr1;chr1;chr1;chr1;chr1;chr1;chr1;chr1;chr1;chr1;chr1;chr1;chr1;chr1;chr1;chr1;chr1;chr1;chr1;chr1;chr1;chr1;chr1;chr1;chr1;chr1;chr1;chr1;chr1;chr1;chr1;chr1;chr1;chr1;chr1;chr1;chr1;chr1;chr1;chr1;chr1;chr1;chr1;chr1;chr1;chr1;chr1;chr1;chr1;chr1;chr1;chr1;chr1;chr1;chr1;chr1;chr1;chr1;chr1;chr1;chr1;chr1;chr1;chr1;chr1;chr1;chr1;chr1…	778747;778747;778758;778760;778760;778770;778782;778796;778802;778809;778809;778812;778812;778849;778930;778937;778972;781937;781937;781937;781937;783111;783111;784370;784370;784370;784370;784370;784370;784370;784370;784370;784370;784370;784370;784370;784370;784396;785800;786393;786393;792882;792882;795470;795470;795470;801607;803567;803567;803567;803567;803836;803919;803919;803919;803919;803919;…	779092;779092;779092;779092;779092;779092;779092;779092;779092;779092;779092;779092;779092;779092;779092;779092;779092;782136;782043;782191;782136;783363;783363;784493;784493;784493;784493;784493;784493;784493;784759;784977;784493;784493;784429;784655;784690;784493;787672;786866;787186;793041;793041;795582;795582;795513;801876;803667;803667;803667;803667;804222;804222;804222;804222;804222;804222;…	+;+;+;+;+;+;+;+;+;+;+;+;+;+;+;+;+;+;+;+;+;+;+;+;+;+;+;+;+;+;+;+;+;+;+;+;+;+;+;+;+;+;+;+;+;+;+;+;+;+;+;+;+;+;+;+;+;+;+;+;+;+;+;+;+;+;+;+;+;+;+;+;+;+;+;+;+;+;+;+;+;+;+;+;+;+;+;+;+;+;+;+;+;+;+;+;+;+;+;+;+;+;+;+;+;+;+;+;+;+;+	8413	3	1	7	5
ENSG00000285268.1	chr1	781937	782050	+	114	0	0	0	0
ENSG00000230092.7	chr1;chr1;chr1;chr1;chr1;chr1;chr1;chr1	800879;805799;805799;808574;808574;810067;810067;817373	801163;805891;805891;808623;808623;810170;810161;817712	-;-;-;-;-;-;-;-	872	4	0	0	1
ENSG00000177757.2	chr1;chr1	817371;818723	818202;819837	+;+	1947	0	0	0	0
ENSG00000228794.10	chr1;chr1;chr1;chr1;chr1;chr1;chr1;chr1;chr1;chr1;chr1;chr1;chr1;chr1;chr1;chr1;chr1;chr1;chr1;chr1;chr1;chr1;chr1;chr1;chr1;chr1;chr1;chr1;chr1;chr1;chr1;chr1;chr1;chr1;chr1;chr1;chr1;chr1;chr1;chr1;chr1;chr1;chr1;chr1;chr1;chr1;chr1;chr1;chr1;chr1;chr1;chr1;chr1;chr1;chr1;chr1;chr1;chr1;chr1;chr1;chr1;chr1;chr1;chr1;chr1;chr1;chr1;chr1;chr1;chr1;chr1;chr1;chr1;chr1;chr1;chr1;chr1;chr1;chr1;chr1…	825138;826832;827598;827603;827604;827635;827638;827652;827652;827654;827654;827657;827663;827667;827667;827667;827673;827692;827699;827700;827771;827806;827815;827821;829003;829003;829003;829003;829003;829003;829003;829003;829003;829003;829003;829003;829003;829003;829003;829003;829003;829003;829003;829003;829003;829003;831578;831605;841200;841200;841200;841200;841200;841200;841200;841200;841200;…	825552;826923;827775;827775;827775;827775;827775;827775;827775;827775;827775;827775;827775;827775;827775;827775;827775;827775;827775;827775;827853;827849;828127;827853;829104;829104;829104;829104;829104;829104;829104;829104;829104;829104;829104;829104;829104;829104;829104;829104;829104;829104;829104;829104;829104;829104;831677;831677;842020;843594;841999;842001;841373;842001;841373;844498;846365;…	+;+;+;+;+;+;+;+;+;+;+;+;+;+;+;+;+;+;+;+;+;+;+;+;+;+;+;+;+;+;+;+;+;+;+;+;+;+;+;+;+;+;+;+;+;+;+;+;+;+;+;+;+;+;+;+;+;+;+;+;+;+;+;+;+;+;+;+;+;+;+;+;+;+;+;+;+;+;+;+;+;+;+;+;+;+;+;+;+;+;+;+;+;+;+;+;+;+;+;+;+;+;+;+;+;+;+;+;+;+;+;+;+;+;+;+;+;+;+;+;+;+;+;+;+;+	15682	148	224	81	84
ENSG00000225880.5	chr1	826206	827522	-	1317	8	8	9	3
ENSG00000288531.1	chr1;chr1;chr1;chr1;chr1	860226;860227;865260;865260;867420	861273;861273;866720;865499;868202	+;+;+;+;+	3292	4	1	3	4
ENSG00000230368.2	chr1;chr1;chr1;chr1;chr1;chr1;chr1;chr1;chr1;chr1	868071;868240;868403;868627;869528;870086;874112;875040;876746;876746	868675;868530;868675;868675;869575;870201;875155;875155;876802;876903	-;-;-;-;-;-;-;-;-;-	1971	0	0	0	0
ENSG00000234711.1	chr1	873292	874349	+	1058	0	0	0	1
ENSG00000283040.1	chr1;chr1;chr1;chr1;chr1	874529;875047;875526;876527;876755	874591;875155;875625;876611;877234	-;-;-;-;-	837	0	0	0	0
ENSG00000272438.1	chr1;chr1	904834;915750	904957;915976	+;+	351	0	0	2	0
ENSG00000230699.2	chr1;chr1	911435;911945	911473;914948	+;+	3043	3	15	1	11
ENSG00000241180.1	chr1;chr1	914171;914803	914444;914971	+;+	443	0	0	0	0
ENSG00000223764.2	chr1;chr1;chr1;chr1;chr1;chr1;chr1	916865;916870;917370;918022;918022;918825;919335	921016;917720;917486;918110;918534;918915;919692	-;-;-;-;-;-;-	4152	22	41	6	5
ENSG00000187634.12	chr1;chr1;chr1;chr1;chr1;chr1;chr1;chr1;chr1;chr1;chr1;chr1;chr1;chr1;chr1;chr1;chr1;chr1;chr1;chr1;chr1;chr1;chr1;chr1;chr1;chr1;chr1;chr1;chr1;chr1;chr1;chr1;chr1;chr1;chr1;chr1;chr1;chr1;chr1;chr1;chr1;chr1;chr1;chr1;chr1;chr1;chr1;chr1;chr1;chr1;chr1;chr1;chr1;chr1;chr1;chr1;chr1;chr1;chr1;chr1;chr1;chr1;chr1;chr1;chr1;chr1;chr1;chr1;chr1;chr1;chr1;chr1;chr1;chr1;chr1;chr1;chr1;chr1;chr1;chr1…	923928;925150;925731;925741;925741;925741;925741;925741;925741;925741;925741;925922;925922;925922;925922;925922;925922;925922;925922;925922;925922;925922;930155;930155;930155;930155;930155;930155;930155;930155;930155;930155;930155;930312;931039;931039;931039;931039;931039;931039;931039;931039;931039;931039;931039;935772;935772;935772;935772;935772;935772;935772;935772;935772;935772;935772;939040;…	924948;925189;925800;925800;925800;925800;925800;925800;925800;925800;925800;926013;926013;926013;926013;926013;926013;926013;926013;926013;926013;926013;930336;930336;930336;930336;930336;930336;930336;930336;930336;930336;930336;930336;931089;931089;931089;931089;931089;931089;931089;931089;931089;931089;931089;935896;935896;935896;935896;935896;935805;935896;935896;935896;935793;935896;939129;…	+;+;+;+;+;+;+;+;+;+;+;+;+;+;+;+;+;+;+;+;+;+;+;+;+;+;+;+;+;+;+;+;+;+;+;+;+;+;+;+;+;+;+;+;+;+;+;+;+;+;+;+;+;+;+;+;+;+;+;+;+;+;+;+;+;+;+;+;+;+;+;+;+;+;+;+;+;+;+;+;+;+;+;+;+;+;+;+;+;+;+;+;+;+;+;+;+;+;+;+;+;+;+;+;+;+;+;+;+;+;+;+;+;+;+;+;+;+;+;+;+;+;+;+;+;+;+;+;+;+;+;+;+;+;+;+;+;+;+;+;+;+;+;+;+;+;+;+;+;+;+;+;+	4173	309	468	235	254
ENSG00000188976.11	chr1;chr1;chr1;chr1;chr1;chr1;chr1;chr1;chr1;chr1;chr1;chr1;chr1;chr1;chr1;chr1;chr1;chr1;chr1;chr1;chr1;chr1;chr1;chr1;chr1;chr1;chr1;chr1;chr1;chr1;chr1;chr1;chr1;chr1;chr1;chr1;chr1;chr1;chr1;chr1;chr1;chr1;chr1;chr1;chr1;chr1;chr1;chr1;chr1;chr1;chr1;chr1	944203;944204;944205;945042;945042;945057;945319;945518;945518;945518;945518;946173;946173;946173;946402;946402;946402;948131;948131;948490;948490;951127;951127;952000;952000;952412;952412;953175;953175;953782;953782;954004;954004;954426;955923;955923;955923;956095;956095;956095;956894;956894;956894;957099;957099;957099;958246;958929;958929;959215;959215;959215	944800;944800;944800;945146;945146;945146;945422;945562;945653;945653;945653;946286;946286;946286;946545;947060;946545;948232;948232;948603;948603;951238;951238;952139;952139;952600;952600;953288;953288;953892;953892;954523;954082;954523;956013;956013;956013;956215;956215;956215;957025;957025;957025;957273;958458;957273;959081;959081;959081;959256;959309;959256	-;-;-;-;-;-;-;-;-;-;-;-;-;-;-;-;-;-;-;-;-;-;-;-;-;-;-;-;-;-;-;-;-;-;-;-;-;-;-;-;-;-;-;-;-;-;-;-;-;-;-;-	5540	1630	2382	1390	1238
ENSG00000187961.14	chr1;chr1;chr1;chr1;chr1;chr1;chr1;chr1;chr1;chr1;chr1;chr1;chr1;chr1;chr1;chr1;chr1;chr1;chr1;chr1;chr1;chr1;chr1;chr1;chr1;chr1;chr1;chr1;chr1;chr1;chr1	960584;960639;961293;961449;961629;961826;961826;962082;962355;962704;962704;962727;963032;963109;963109;963337;963337;963337;963552;963920;963920;963920;964107;964107;964107;964107;964349;964349;964349;964963;964963	960800;960699;961552;961750;961750;962478;962047;962471;962471;962917;962917;962917;963253;963253;963253;963504;963504;963504;964008;964008;964008;964008;964167;964164;964167;964180;964530;964530;964530;965602;965719	+;+;+;+;+;+;+;+;+;+;+;+;+;+;+;+;+;+;+;+;+;+;+;+;+;+;+;+;+;+;+	3402	123	188	108	126
ENSG00000187583.11	chr1;chr1;chr1;chr1;chr1;chr1;chr1;chr1;chr1;chr1;chr1;chr1;chr1;chr1;chr1;chr1;chr1;chr1;chr1;chr1;chr1;chr1;chr1;chr1;chr1;chr1;chr1;chr1;chr1;chr1;chr1;chr1;chr1;chr1;chr1;chr1;chr1;chr1;chr1;chr1;chr1;chr1;chr1;chr1;chr1;chr1;chr1;chr1;chr1;chr1;chr1;chr1;chr1;chr1	966482;966502;966502;966704;966704;966704;970277;970277;970277;970521;970521;970521;970686;970686;970686;970875;970879;970879;971077;971077;971077;971113;971324;971324;971324;971324;972075;972075;972075;972288;972288;972288;972861;972861;972861;973186;973186;973500;973500;973500;973512;973833;973833;973833;973833;974316;974316;974316;974316;974442;974442;974442;974442;975712	966614;966614;966614;966803;966803;966803;970423;970423;970423;970601;970601;970601;970758;971006;970758;971006;971006;971006;971208;971208;971208;971208;971523;971404;971404;971404;972150;972150;972150;972424;972424;972424;973010;973010;973010;973326;973326;973640;973640;973640;973640;974051;974051;974051;974051;974364;974364;974364;974364;974588;975008;975008;975865;975865	+;+;+;+;+;+;+;+;+;+;+;+;+;+;+;+;+;+;+;+;+;+;+;+;+;+;+;+;+;+;+;+;+;+;+;+;+;+;+;+;+;+;+;+;+;+;+;+;+;+;+;+;+;+	3451	13	10	7	5
ENSG00000187642.9	chr1;chr1;chr1;chr1;chr1;chr1;chr1;chr1;chr1;chr1	975204;975205;975205;976499;976499;976499;978881;978881;981137;982065	976269;976269;976269;976624;976624;976641;981029;980657;981173;982093	-;-;-;-;-;-;-;-;-;-	3424	0	0	2	1
ENSG00000272512.1	chr1	995966	998051	-	2086	0	2	1	1
ENSG00000188290.11	chr1;chr1;chr1;chr1;chr1;chr1;chr1;chr1;chr1;chr1;chr1;chr1	998962;998964;998966;998970;999526;999526;999526;999526;999692;999692;999866;999866	999432;999432;999432;999432;999613;1000096;999613;999613;999787;1000172;999981;1000097	-;-;-;-;-;-;-;-;-;-;-;-	1118	224	341	140	122
ENSG00000187608.10	chr1;chr1;chr1;chr1;chr1;chr1;chr1;chr1	1001138;1001145;1008194;1008194;1013497;1013984;1013984;1013984	1001281;1001263;1008279;1008279;1013576;1014540;1014435;1014540	+;+;+;+;+;+;+;+	867	1943	2720	644	574
ENSG00000231702.2	chr1	1008076	1008229	-	154	0	1	1	0
ENSG00000224969.1	chr1;chr1	1011997;1012917	1012190;1013193	-;-	471	2	0	0	0
ENSG00000188157.15	chr1;chr1;chr1;chr1;chr1;chr1;chr1;chr1;chr1;chr1;chr1;chr1;chr1;chr1;chr1;chr1;chr1;chr1;chr1;chr1;chr1;chr1;chr1;chr1;chr1;chr1;chr1;chr1;chr1;chr1;chr1;chr1;chr1;chr1;chr1;chr1;chr1;chr1;chr1;chr1;chr1;chr1;chr1;chr1;chr1;chr1;chr1;chr1;chr1;chr1;chr1;chr1;chr1;chr1;chr1;chr1;chr1;chr1;chr1;chr1;chr1;chr1;chr1;chr1;chr1;chr1;chr1;chr1;chr1;chr1;chr1;chr1;chr1;chr1;chr1;chr1;chr1;chr1;chr1;chr1…	1020120;1020123;1022201;1022201;1034106;1034106;1034867;1035277;1035277;1035277;1035277;1040665;1040665;1040665;1040665;1040665;1041173;1041173;1041173;1041173;1041173;1041478;1041478;1041478;1041478;1041956;1041956;1041956;1041956;1043239;1043239;1043239;1043239;1043538;1043538;1043538;1043538;1043823;1043823;1043823;1043823;1044109;1044109;1044109;1044109;1044334;1044334;1044334;1044334;1045161…	1020373;1020373;1022462;1022462;1034703;1034703;1035324;1035324;1035324;1035324;1035324;1040880;1040880;1040880;1040880;1040880;1041397;1041397;1041397;1041397;1041397;1041702;1041702;1041702;1041702;1042162;1042162;1042162;1042162;1043457;1043457;1043457;1043457;1043732;1043732;1043732;1043732;1044023;1044023;1044023;1044023;1044257;1044257;1044257;1044257;1044439;1044439;1044439;1044439;1045277…	+;+;+;+;+;+;+;+;+;+;+;+;+;+;+;+;+;+;+;+;+;+;+;+;+;+;+;+;+;+;+;+;+;+;+;+;+;+;+;+;+;+;+;+;+;+;+;+;+;+;+;+;+;+;+;+;+;+;+;+;+;+;+;+;+;+;+;+;+;+;+;+;+;+;+;+;+;+;+;+;+;+;+;+;+;+;+;+;+;+;+;+;+;+;+;+;+;+;+;+;+;+;+;+;+;+;+;+;+;+;+;+;+;+;+;+;+;+;+;+;+;+;+;+;+;+;+;+;+;+;+;+;+;+;+;+;+;+;+;+;+;+;+;+;+;+;+;+;+;+;+;+;+;+;+;+;+;+;+;+;+;+;+;+;+	10761	1902	2907	1779	1681
ENSG00000242590.1	chr1;chr1	1055033;1055898	1055215;1056116	+;+	402	0	0	0	0
ENSG00000217801.10	chr1;chr1;chr1;chr1;chr1;chr1;chr1;chr1;chr1;chr1;chr1;chr1;chr1;chr1;chr1;chr1;chr1;chr1;chr1;chr1;chr1;chr1;chr1;chr1;chr1	1059708;1059734;1060277;1060280;1061020;1063079;1063079;1063079;1063079;1063480;1064210;1064490;1064495;1064518;1065352;1065830;1065830;1065830;1065830;1065949;1066587;1067566;1067869;1068577;1069208	1059782;1059846;1060393;1060393;1061117;1063201;1063201;1063201;1063201;1063566;1064401;1064589;1064589;1064589;1065475;1066274;1066456;1066456;1066459;1066441;1066667;1067646;1068003;1068724;1069355	+;+;+;+;+;+;+;+;+;+;+;+;+;+;+;+;+;+;+;+;+;+;+;+;+	2203	25	42	7	11
ENSG00000273443.1	chr1;chr1	1062208;1063061	1062808;1063288	-;-	829	3	5	0	2
ENSG00000237330.3	chr1;chr1	1070967;1074016	1072575;1074306	-;-	1900	3	15	9	7
ENSG00000131591.18	chr1;chr1;chr1;chr1;chr1;chr1;chr1;chr1;chr1;chr1;chr1;chr1;chr1;chr1;chr1;chr1;chr1;chr1;chr1;chr1;chr1;chr1;chr1;chr1;chr1;chr1;chr1;chr1;chr1;chr1;chr1;chr1;chr1;chr1;chr1;chr1;chr1;chr1;chr1;chr1;chr1;chr1;chr1;chr1;chr1;chr1;chr1;chr1;chr1;chr1;chr1;chr1;chr1;chr1;chr1;chr1;chr1;chr1;chr1;chr1;chr1;chr1;chr1;chr1;chr1;chr1;chr1;chr1;chr1;chr1;chr1;chr1;chr1;chr1;chr1;chr1;chr1;chr1;chr1;chr1…	1081818;1081823;1081823;1081823;1081825;1081825;1081825;1082146;1082235;1082604;1082700;1082916;1083915;1083915;1083915;1083915;1083915;1083915;1083915;1083926;1084353;1084353;1084353;1084353;1084353;1084353;1084353;1084481;1084481;1084481;1084481;1084481;1084481;1084481;1084481;1084481;1085251;1085878;1085878;1085878;1085878;1085878;1085878;1085878;1085878;1085878;1085878;1085878;1087139;1087139…	1082987;1082987;1082987;1082987;1082987;1082987;1084506;1082253;1082987;1082987;1082987;1082987;1084011;1084383;1084072;1084086;1084383;1084086;1084383;1084086;1084383;1084383;1084383;1084383;1084383;1084383;1084506;1084506;1084506;1084506;1084506;1084506;1084506;1084506;1084506;1084506;1085310;1086012;1086012;1086012;1086012;1086012;1086012;1086012;1086012;1086012;1086012;1086012;1087204;1087204…	-;-;-;-;-;-;-;-;-;-;-;-;-;-;-;-;-;-;-;-;-;-;-;-;-;-;-;-;-;-;-;-;-;-;-;-;-;-;-;-;-;-;-;-;-;-;-;-;-;-;-;-;-;-;-;-;-;-;-;-;-;-;-;-;-;-;-;-;-;-;-;-;-;-;-;-;-;-;-;-;-;-;-;-;-;-;-;-;-;-;-;-;-;-;-;-;-;-;-;-;-;-;-;-;-;-;-;-;-;-;-;-;-;-;-;-;-;-;-;-;-;-;-;-;-;-;-;-;-;-;-;-;-;-;-;-;-;-;-;-;-;-;-;-;-;-	6322	164	207	105	124
ENSG00000285812.1	chr1;chr1	1097585;1104033	1098113;1104598	+;+	1095	0	0	0	0
ENSG00000223823.1	chr1;chr1;chr1	1137017;1140825;1142739	1137110;1141032;1144056	+;+;+	1620	0	0	0	1
ENSG00000207730.3	chr1	1167104	1167198	+	95	0	0	0	0
ENSG00000207607.3	chr1	1167863	1167952	+	90	0	0	0	0
ENSG00000198976.1	chr1	1169005	1169087	+	83	0	0	0	0
ENSG00000272141.1	chr1	1169357	1170343	+	987	0	0	0	0
ENSG00000205231.1	chr1;chr1	1173056;1179365	1176396;1179555	-;-	3532	0	1	0	0
ENSG00000162571.14	chr1;chr1;chr1;chr1;chr1;chr1;chr1;chr1;chr1;chr1;chr1;chr1;chr1;chr1;chr1;chr1;chr1;chr1;chr1;chr1;chr1;chr1;chr1;chr1;chr1;chr1;chr1;chr1;chr1;chr1;chr1;chr1;chr1;chr1;chr1;chr1;chr1;chr1;chr1;chr1;chr1;chr1;chr1;chr1;chr1;chr1;chr1;chr1;chr1;chr1;chr1;chr1;chr1;chr1;chr1;chr1;chr1;chr1;chr1;chr1;chr1	1173880;1173880;1173884;1173898;1174216;1174266;1174285;1174424;1174424;1174424;1174521;1179189;1179189;1179189;1179657;1179657;1179657;1179697;1180034;1180034;1180034;1180034;1180483;1180483;1180483;1180484;1180537;1180731;1180731;1180731;1180731;1181741;1181741;1181741;1181741;1182361;1182361;1182361;1182361;1182876;1182876;1182876;1182876;1183920;1183920;1183920;1183920;1184969;1184969;1184969…	1173926;1173926;1173926;1173926;1174321;1174321;1174321;1174489;1174489;1174489;1175034;1179333;1179333;1179333;1179737;1179737;1179737;1179853;1180174;1180340;1180340;1180340;1180601;1180601;1180601;1180860;1180601;1180884;1180860;1180860;1180860;1181815;1181815;1181815;1181815;1182446;1182446;1182446;1182446;1183047;1183047;1183047;1183047;1183927;1184091;1184091;1184091;1185864;1185109;1185109…	+;+;+;+;+;+;+;+;+;+;+;+;+;+;+;+;+;+;+;+;+;+;+;+;+;+;+;+;+;+;+;+;+;+;+;+;+;+;+;+;+;+;+;+;+;+;+;+;+;+;+;+;+;+;+;+;+;+;+;+;+	3998	0	0	1	0
ENSG00000186891.14	chr1;chr1;chr1;chr1;chr1;chr1;chr1;chr1;chr1;chr1;chr1;chr1;chr1;chr1;chr1;chr1;chr1;chr1	1203508;1203508;1203844;1203844;1204034;1204034;1204055;1204399;1204399;1204399;1204399;1205370;1205370;1205370;1205370;1206385;1206385;1206385	1203968;1203960;1203968;1203968;1204236;1204236;1204236;1204486;1204486;1204486;1204486;1205492;1205680;1205492;1205492;1206571;1206571;1206592	-;-;-;-;-;-;-;-;-;-;-;-;-;-;-;-;-;-	1271	1	0	0	0
ENSG00000186827.11	chr1;chr1;chr1;chr1;chr1;chr1;chr1;chr1;chr1;chr1;chr1;chr1;chr1;chr1;chr1;chr1	1211340;1211340;1211704;1211942;1211942;1212019;1212638;1212638;1212638;1212992;1212992;1212992;1213395;1213663;1213983;1213983	1211625;1211832;1211832;1212138;1212138;1212138;1212704;1212704;1212704;1213093;1213093;1213785;1213498;1213785;1214138;1214153	-;-;-;-;-;-;-;-;-;-;-;-;-;-;-;-	1722	0	0	0	0
ENSG00000078808.19	chr1;chr1;chr1;chr1;chr1;chr1;chr1;chr1;chr1;chr1;chr1;chr1;chr1;chr1;chr1;chr1;chr1;chr1;chr1;chr1;chr1;chr1;chr1;chr1;chr1;chr1;chr1;chr1;chr1;chr1;chr1;chr1;chr1;chr1;chr1;chr1;chr1;chr1;chr1;chr1;chr1	1216909;1216931;1216931;1216931;1216932;1216934;1218458;1218458;1218458;1218458;1218458;1218458;1218523;1218769;1218769;1218769;1218769;1218769;1218769;1223244;1223244;1223244;1223244;1223244;1223832;1223832;1223832;1223832;1223832;1227272;1228468;1228468;1228468;1228468;1228468;1228468;1231892;1231892;1231892;1231892;1231892	1217804;1217804;1217804;1217688;1217688;1217688;1220293;1218633;1218633;1218633;1218633;1218633;1218633;1219005;1218927;1221351;1218943;1218927;1218927;1223357;1223357;1223357;1223357;1223357;1223968;1223968;1223968;1223968;1223968;1227319;1228946;1228596;1228946;1228946;1228946;1228946;1231968;1232031;1232031;1232001;1232067	-;-;-;-;-;-;-;-;-;-;-;-;-;-;-;-;-;-;-;-;-;-;-;-;-;-;-;-;-;-;-;-;-;-;-;-;-;-;-;-;-	4744	2225	3044	2115	1907
ENSG00000176022.7	chr1	1232237	1235041	+	2805	658	1049	556	690
ENSG00000184163.3	chr1;chr1;chr1;chr1;chr1;chr1;chr1;chr1;chr1;chr1;chr1;chr1;chr1;chr1;chr1;chr1;chr1;chr1	1242446;1242449;1242453;1242835;1242835;1242835;1243062;1243062;1243266;1243444;1243954;1243954;1243981;1244191;1244381;1244381;1244381;1246514	1242646;1242646;1242646;1242913;1242913;1243158;1243152;1243463;1243552;1243552;1244275;1244105;1244275;1244275;1244724;1244418;1244497;1246722	-;-;-;-;-;-;-;-;-;-;-;-;-;-;-;-;-;-	1794	1	8	1	0
ENSG00000260179.1	chr1	1249777	1251334	-	1558	3	0	6	0
ENSG00000160087.21	chr1;chr1;chr1;chr1;chr1;chr1;chr1;chr1;chr1;chr1;chr1;chr1;chr1;chr1;chr1;chr1;chr1;chr1;chr1;chr1;chr1;chr1;chr1;chr1;chr1;chr1;chr1;chr1;chr1;chr1;chr1;chr1;chr1;chr1;chr1;chr1;chr1;chr1;chr1;chr1;chr1;chr1;chr1;chr1;chr1;chr1;chr1;chr1;chr1;chr1;chr1;chr1;chr1;chr1;chr1;chr1;chr1;chr1;chr1;chr1;chr1;chr1;chr1;chr1;chr1;chr1;chr1;chr1;chr1;chr1;chr1;chr1;chr1;chr1;chr1;chr1;chr1;chr1;chr1;chr1…	1253909;1253912;1253914;1254985;1255048;1255164;1255178;1255264;1255268;1255395;1255439;1256045;1256045;1256045;1256045;1256045;1256045;1256045;1256045;1256045;1256045;1256045;1256049;1256992;1256992;1256992;1256992;1256992;1256992;1256992;1256992;1256992;1256992;1256992;1256992;1257011;1257049;1257122;1257208;1257208;1257208;1257208;1257208;1257208;1257208;1257208;1257208;1257208;1257208;1257208…	1255487;1255487;1255487;1255487;1255487;1255487;1255487;1255487;1255487;1255487;1255487;1256125;1256125;1256125;1256335;1256125;1256125;1256125;1256125;1256125;1256125;1256125;1256125;1257130;1257130;1257130;1257130;1257130;1257130;1257130;1257130;1257130;1257130;1257130;1257130;1257130;1257130;1257130;1257310;1257310;1257310;1257310;1257310;1257310;1257310;1257310;1257310;1257310;1257310;1257310…	-;-;-;-;-;-;-;-;-;-;-;-;-;-;-;-;-;-;-;-;-;-;-;-;-;-;-;-;-;-;-;-;-;-;-;-;-;-;-;-;-;-;-;-;-;-;-;-;-;-;-;-;-;-;-;-;-;-;-;-;-;-;-;-;-;-;-;-;-;-;-;-;-;-;-;-;-;-;-;-;-;-;-;-;-;-;-;-;-;-;-;-;-;-;-;-;-;-;-;-;-;-;-;-;-;-;-;-;-;-;-;-	4691	1081	1523	833	794
ENSG00000230415.1	chr1;chr1;chr1;chr1;chr1	1275223;1275237;1279068;1279068;1280311	1275299;1275299;1279393;1279148;1280420	+;+;+;+;+	513	1	1	1	2
ENSG00000162572.21	chr1;chr1;chr1;chr1;chr1;chr1;chr1;chr1;chr1;chr1;chr1;chr1;chr1;chr1;chr1;chr1;chr1;chr1;chr1;chr1;chr1;chr1;chr1;chr1;chr1;chr1;chr1;chr1;chr1;chr1;chr1;chr1;chr1;chr1;chr1;chr1;chr1;chr1;chr1;chr1;chr1;chr1;chr1;chr1;chr1;chr1;chr1;chr1;chr1;chr1;chr1;chr1;chr1;chr1;chr1;chr1;chr1;chr1;chr1;chr1;chr1;chr1;chr1;chr1;chr1;chr1;chr1;chr1;chr1;chr1;chr1;chr1;chr1;chr1;chr1;chr1;chr1;chr1;chr1;chr1…	1280436;1280472;1280588;1281224;1281226;1281226;1281411;1281411;1281411;1281925;1282109;1282117;1282164;1282242;1282242;1282242;1282242;1282276;1283978;1283978;1283978;1283978;1283978;1283978;1283978;1285571;1285571;1285571;1285926;1285926;1285926;1285926;1285926;1285926;1286768;1286768;1286768;1286768;1286768;1287109;1287109;1287109;1287109;1287109;1287109;1287508;1287508;1287508;1287508;1287508…	1280666;1280666;1281610;1281297;1281297;1281297;1281610;1281610;1281610;1282010;1282315;1282319;1282187;1282315;1282315;1282315;1282315;1282315;1284090;1284090;1284090;1284090;1284090;1284090;1284090;1285597;1285664;1285664;1286168;1286278;1286278;1286278;1286278;1286278;1286975;1286975;1286975;1286975;1286975;1287299;1287299;1287299;1287299;1287299;1287299;1287836;1287596;1287596;1287596;1287596…	+;+;+;+;+;+;+;+;+;+;+;+;+;+;+;+;+;+;+;+;+;+;+;+;+;+;+;+;+;+;+;+;+;+;+;+;+;+;+;+;+;+;+;+;+;+;+;+;+;+;+;+;+;+;+;+;+;+;+;+;+;+;+;+;+;+;+;+;+;+;+;+;+;+;+;+;+;+;+;+;+;+;+;+;+;+;+;+;+;+;+;+;+;+;+;+	4025	13	11	8	16
ENSG00000131584.19	chr1;chr1;chr1;chr1;chr1;chr1;chr1;chr1;chr1;chr1;chr1;chr1;chr1;chr1;chr1;chr1;chr1;chr1;chr1;chr1;chr1;chr1;chr1;chr1;chr1;chr1;chr1;chr1;chr1;chr1;chr1;chr1;chr1;chr1;chr1;chr1;chr1;chr1;chr1;chr1;chr1;chr1;chr1;chr1;chr1;chr1;chr1;chr1;chr1;chr1;chr1;chr1;chr1;chr1;chr1;chr1;chr1;chr1;chr1;chr1;chr1;chr1;chr1;chr1;chr1;chr1;chr1;chr1;chr1;chr1;chr1;chr1;chr1;chr1;chr1;chr1;chr1;chr1;chr1;chr1…	1292390;1292391;1292870;1293564;1293823;1293823;1293823;1293823;1294090;1294090;1294090;1294090;1294402;1294402;1294402;1294402;1294499;1294718;1294718;1294718;1295447;1295447;1295447;1295447;1295736;1295736;1295736;1295736;1296015;1296015;1296015;1296015;1296211;1296211;1296211;1296211;1296425;1296425;1296425;1296425;1296436;1296466;1297822;1297822;1297822;1297822;1297822;1297822;1297837;1298013…	1293708;1293708;1293708;1293708;1293933;1293933;1293933;1293933;1294199;1294199;1294199;1294199;1294628;1294628;1294628;1294628;1294628;1295008;1294816;1294816;1295554;1295554;1295554;1295554;1295938;1295938;1295938;1295938;1296109;1296109;1296109;1296109;1296280;1296280;1296280;1296280;1296633;1296633;1296633;1296633;1296633;1296633;1297933;1297933;1297933;1297933;1297933;1297933;1297933;1298241…	-;-;-;-;-;-;-;-;-;-;-;-;-;-;-;-;-;-;-;-;-;-;-;-;-;-;-;-;-;-;-;-;-;-;-;-;-;-;-;-;-;-;-;-;-;-;-;-;-;-;-;-;-;-;-;-;-;-;-;-;-;-;-;-;-;-;-;-;-;-;-;-;-;-;-;-;-;-;-;-;-;-;-;-;-;-;-;-;-;-;-;-;-;-;-;-;-;-;-;-;-;-;-;-;-;-;-;-;-;-;-;-;-;-;-;-;-;-;-;-;-;-;-;-	8707	714	1046	434	393
ENSG00000278073.1	chr1	1296110	1296170	-	61	0	0	0	0
ENSG00000169972.12	chr1;chr1;chr1;chr1;chr1;chr1;chr1;chr1;chr1;chr1;chr1;chr1;chr1;chr1;chr1;chr1;chr1;chr1;chr1;chr1;chr1;chr1;chr1;chr1;chr1;chr1	1308597;1308611;1308788;1308821;1308915;1309086;1309086;1309086;1309086;1309235;1309454;1309454;1309454;1309454;1309681;1309681;1309706;1310036;1310634;1310634;1310634;1310909;1310909;1310909;1311330;1311330	1308720;1308720;1308972;1308972;1308972;1309273;1309273;1309840;1309273;1309273;1309603;1309814;1309603;1309603;1309851;1309851;1309851;1311071;1310688;1310688;1310688;1311069;1311028;1311071;1311676;1311677	+;+;+;+;+;+;+;+;+;+;+;+;+;+;+;+;+;+;+;+;+;+;+;+;+;+	2459	365	638	328	371
ENSG00000127054.21	chr1;chr1;chr1;chr1;chr1;chr1;chr1;chr1;chr1;chr1;chr1;chr1;chr1;chr1;chr1;chr1;chr1;chr1;chr1;chr1;chr1;chr1;chr1;chr1;chr1;chr1;chr1;chr1;chr1;chr1;chr1;chr1;chr1;chr1;chr1;chr1;chr1;chr1;chr1;chr1;chr1;chr1;chr1;chr1;chr1;chr1;chr1;chr1;chr1;chr1;chr1;chr1;chr1;chr1;chr1;chr1;chr1;chr1;chr1;chr1;chr1;chr1;chr1;chr1;chr1;chr1;chr1;chr1;chr1;chr1;chr1;chr1;chr1;chr1;chr1;chr1;chr1;chr1;chr1;chr1…	1311585;1311585;1311585;1311585;1311585;1311598;1311600;1311600;1311601;1311602;1311606;1311606;1311606;1311606;1311627;1311819;1311823;1312018;1312018;1312018;1312018;1312018;1312018;1312018;1312018;1312018;1312018;1312018;1312018;1312018;1312018;1312018;1312018;1312018;1312080;1312226;1312226;1312226;1312226;1312226;1312226;1312226;1312226;1312226;1312226;1312226;1312226;1312226;1312226;1312226…	1311924;1311924;1311924;1311924;1311924;1311924;1311924;1311924;1311924;1311924;1311924;1311924;1311924;1311924;1311924;1311924;1311924;1312147;1312147;1312147;1312147;1312147;1312147;1312147;1312147;1312147;1312147;1312147;1312147;1312147;1312147;1312147;1312147;1312147;1312147;1312501;1312368;1312368;1312368;1312368;1312368;1312368;1312501;1312368;1312368;1312368;1312368;1312356;1312700;1312368…	-;-;-;-;-;-;-;-;-;-;-;-;-;-;-;-;-;-;-;-;-;-;-;-;-;-;-;-;-;-;-;-;-;-;-;-;-;-;-;-;-;-;-;-;-;-;-;-;-;-;-;-;-;-;-;-;-;-;-;-;-;-;-;-;-;-;-;-;-;-;-;-;-;-;-;-;-;-;-;-;-;-;-;-;-;-;-;-;-;-;-;-;-;-;-;-;-;-;-;-;-;-;-;-;-;-;-;-;-;-;-;-;-;-;-;-;-;-;-;-;-;-;-;-;-;-;-;-;-;-;-;-;-;-;-;-;-;-;-;-;-;-;-;-;-;-;-;-;-;-;-;-;-;-;-;-;-;-;-;-;-;-;-;-;-;-;-;-;-;-;-;-;-;-;-;-;-;-;-;-;-;-;-;-;-;-;-;-;-;-;-;-;-;-;-;-;-;-;-;-…	8216	794	1174	636	660
ENSG00000283712.1	chr1	1312502	1312566	-	65	0	0	0	0
ENSG00000240731.1	chr1;chr1	1317581;1318623	1317899;1318689	-;-	386	10	26	25	19
ENSG00000224051.7	chr1;chr1;chr1;chr1;chr1;chr1;chr1;chr1	1324756;1324802;1325241;1326836;1326836;1327241;1327241;1327241	1325102;1325102;1325595;1327032;1327032;1327471;1327994;1328896	+;+;+;+;+;+;+;+	2555	314	444	237	285
ENSG00000169962.5	chr1;chr1;chr1;chr1;chr1;chr1	1331280;1331638;1332024;1332921;1333259;1333506	1331536;1331938;1332806;1333124;1333379;1335314	+;+;+;+;+;+	3475	7	8	17	6
ENSG00000107404.20	chr1;chr1;chr1;chr1;chr1;chr1;chr1;chr1;chr1;chr1;chr1;chr1;chr1;chr1;chr1;chr1;chr1;chr1;chr1;chr1;chr1;chr1;chr1;chr1;chr1;chr1;chr1;chr1;chr1;chr1;chr1;chr1;chr1;chr1;chr1;chr1;chr1;chr1;chr1;chr1;chr1;chr1;chr1;chr1;chr1;chr1;chr1;chr1;chr1;chr1;chr1;chr1;chr1;chr1;chr1;chr1;chr1;chr1;chr1;chr1;chr1;chr1;chr1;chr1;chr1	1335276;1335278;1335279;1336412;1337018;1337023;1337977;1337977;1337977;1337977;1337977;1338269;1338269;1338269;1338269;1338269;1338334;1338522;1338522;1338522;1338522;1338522;1339287;1339287;1339287;1339362;1339362;1339492;1339582;1339582;1339582;1339736;1339736;1339736;1339736;1340038;1340038;1340038;1340038;1340038;1340247;1340247;1340247;1340410;1340410;1340459;1341667;1341667;1341667;1341770…	1336515;1336515;1336515;1336515;1337055;1337055;1338183;1338183;1338183;1338183;1338183;1338436;1338436;1338372;1338436;1338436;1338436;1338653;1338653;1338653;1338653;1338653;1339649;1339422;1339439;1339439;1339439;1339812;1339649;1339649;1339649;1339812;1339812;1339812;1339812;1340177;1340190;1340052;1340177;1340177;1340365;1340316;1340316;1340503;1340503;1340503;1341805;1341805;1341805;1342156…	-;-;-;-;-;-;-;-;-;-;-;-;-;-;-;-;-;-;-;-;-;-;-;-;-;-;-;-;-;-;-;-;-;-;-;-;-;-;-;-;-;-;-;-;-;-;-;-;-;-;-;-;-;-;-;-;-;-;-;-;-;-;-;-;-	3882	1279	1837	1164	1031
ENSG00000284372.1	chr1	1339650	1339708	-	59	0	0	0	0
ENSG00000162576.17	chr1;chr1;chr1;chr1;chr1;chr1;chr1;chr1;chr1;chr1;chr1;chr1;chr1;chr1;chr1;chr1;chr1;chr1;chr1;chr1;chr1;chr1;chr1;chr1;chr1;chr1;chr1;chr1;chr1;chr1;chr1;chr1;chr1;chr1;chr1;chr1;chr1;chr1;chr1;chr1;chr1;chr1;chr1;chr1;chr1;chr1;chr1;chr1;chr1;chr1;chr1;chr1;chr1;chr1;chr1;chr1;chr1;chr1;chr1	1352689;1352689;1352691;1352692;1352692;1353192;1353215;1353439;1353848;1353848;1353848;1353848;1353848;1353848;1354030;1354030;1354030;1354030;1354030;1354030;1354030;1354030;1354193;1354193;1354193;1354193;1354193;1354193;1354193;1354193;1354354;1354354;1354354;1354354;1354354;1354682;1354682;1354682;1354682;1354682;1355004;1355083;1355244;1355244;1355244;1355244;1355244;1355450;1355450;1355450…	1353629;1353629;1353629;1353629;1353332;1353928;1353928;1353629;1353928;1353928;1353946;1353928;1353928;1353928;1354106;1354106;1354106;1354106;1354106;1354106;1354106;1354106;1354509;1354247;1354232;1354232;1354232;1354232;1354232;1354264;1354509;1354474;1354509;1354509;1354509;1355016;1355152;1355152;1355152;1355152;1355345;1355152;1355512;1355345;1355345;1355345;1355345;1355512;1355752;1355752…	-;-;-;-;-;-;-;-;-;-;-;-;-;-;-;-;-;-;-;-;-;-;-;-;-;-;-;-;-;-;-;-;-;-;-;-;-;-;-;-;-;-;-;-;-;-;-;-;-;-;-;-;-;-;-;-;-;-;-	3622	0	0	0	0
ENSG00000175756.13	chr1;chr1;chr1;chr1;chr1;chr1;chr1;chr1;chr1;chr1;chr1;chr1;chr1;chr1;chr1;chr1;chr1;chr1;chr1	1373730;1373730;1373732;1373737;1374000;1374000;1374000;1374000;1374244;1374438;1374705;1374705;1374705;1374705;1374705;1374997;1374997;1375075;1375154	1373902;1373902;1373902;1373902;1374445;1374445;1374445;1374445;1374790;1374590;1374790;1375159;1374790;1374790;1375157;1375144;1375173;1375169;1375495	-;-;-;-;-;-;-;-;-;-;-;-;-;-;-;-;-;-;-	1669	1843	3164	1726	1665
ENSG00000223663.2	chr1	1378666	1379032	+	367	0	0	0	0
ENSG00000221978.12	chr1;chr1;chr1;chr1;chr1;chr1;chr1;chr1;chr1;chr1;chr1;chr1;chr1;chr1;chr1;chr1;chr1;chr1;chr1;chr1;chr1;chr1;chr1;chr1;chr1;chr1;chr1;chr1;chr1;chr1;chr1;chr1;chr1;chr1;chr1;chr1;chr1;chr1;chr1;chr1;chr1;chr1;chr1;chr1;chr1;chr1;chr1;chr1;chr1;chr1;chr1;chr1;chr1;chr1;chr1;chr1;chr1;chr1;chr1;chr1;chr1;chr1;chr1;chr1;chr1;chr1;chr1;chr1;chr1;chr1;chr1;chr1;chr1;chr1;chr1;chr1;chr1;chr1;chr1;chr1…	1385711;1385711;1386482;1386495;1386499;1386502;1386503;1386708;1386713;1387122;1387232;1387543;1387777;1387777;1387777;1387777;1387777;1387777;1387777;1387777;1387777;1387777;1387777;1387777;1387954;1387954;1387954;1387954;1387954;1387954;1387954;1387954;1387954;1387954;1387954;1387954;1388023;1388492;1388492;1388492;1388626;1388626;1388626;1388626;1388626;1388816;1388950;1388950;1389346;1390230…	1387582;1387582;1387582;1387582;1387582;1387582;1387582;1387582;1387582;1387582;1387582;1387582;1387869;1387869;1387869;1387869;1387869;1387869;1387869;1387869;1387869;1387869;1387869;1387869;1388065;1388065;1388065;1388065;1388065;1388065;1388065;1388065;1388065;1388713;1388065;1388065;1388065;1388510;1388510;1388510;1388743;1388743;1388743;1388743;1388743;1388830;1389047;1389047;1389473;1390371…	-;-;-;-;-;-;-;-;-;-;-;-;-;-;-;-;-;-;-;-;-;-;-;-;-;-;-;-;-;-;-;-;-;-;-;-;-;-;-;-;-;-;-;-;-;-;-;-;-;-;-;-;-;-;-;-;-;-;-;-;-;-;-;-;-;-;-;-;-;-;-;-;-;-;-;-;-;-;-;-;-;-;-;-;-;-;-;-;-;-;-;-;-;-;-;-;-;-;-;-;-;-;-;-;-;-;-;-;-;-;-;-;-;-;-;-;-;-;-;-;-;-;-;-;-;-;-;-;-;-;-;-;-;-;-;-;-;-;-;-;-;-	6857	370	481	395	412
ENSG00000224870.7	chr1;chr1;chr1;chr1;chr1;chr1;chr1;chr1;chr1;chr1;chr1;chr1;chr1;chr1;chr1;chr1;chr1;chr1;chr1;chr1	1399520;1399520;1399527;1399530;1399552;1399562;1399572;1399806;1399981;1400158;1400158;1400158;1400158;1400419;1400605;1400605;1400605;1400605;1400605;1401243	1399689;1400303;1399685;1400303;1399685;1399689;1399689;1402033;1400303;1400544;1400608;1400303;1400303;1400472;1402026;1402006;1402036;1402046;1402019;1402046	+;+;+;+;+;+;+;+;+;+;+;+;+;+;+;+;+;+;+;+	2527	192	220	136	89
ENSG00000242485.6	chr1;chr1;chr1;chr1;chr1;chr1;chr1;chr1;chr1;chr1;chr1;chr1;chr1;chr1;chr1;chr1;chr1;chr1;chr1	1401909;1401913;1401913;1402182;1405109;1405809;1405809;1405809;1405809;1406226;1406249;1406909;1406909;1406909;1406909;1407131;1407131;1407131;1407131	1402256;1402256;1402256;1402601;1405886;1407019;1405886;1405886;1405886;1406307;1406346;1407019;1407019;1406998;1407019;1407290;1407235;1407268;1407293	-;-;-;-;-;-;-;-;-;-;-;-;-;-;-;-;-;-;-	2767	1340	1530	1147	954
ENSG00000264293.2	chr1	1405460	1405752	-	293	0	0	0	0
ENSG00000272455.1	chr1	1409096	1410618	+	1523	11	15	7	6
ENSG00000235098.8	chr1;chr1;chr1;chr1;chr1;chr1;chr1;chr1;chr1;chr1;chr1;chr1;chr1;chr1;chr1	1418420;1418420;1418422;1418880;1419138;1420052;1420052;1420797;1420797;1420797;1420797;1420816;1421133;1421133;1421133	1419549;1419549;1419549;1419549;1419549;1420592;1420592;1421091;1421260;1421005;1421005;1421005;1421444;1421444;1421769	-;-;-;-;-;-;-;-;-;-;-;-;-;-;-	2644	0	0	0	0
ENSG00000225905.1	chr1;chr1	1420245;1422469	1420564;1422691	+;+	543	0	0	0	0
ENSG00000205116.3	chr1;chr1	1426128;1427554	1426385;1427787	+;+	492	0	0	0	0
ENSG00000225285.1	chr1;chr1;chr1;chr1;chr1;chr1;chr1;chr1	1430539;1430550;1430550;1430664;1431805;1434178;1434178;1434188	1430662;1430954;1430662;1430954;1431843;1434520;1434488;1434573	-;-;-;-;-;-;-;-	851	0	0	0	0
ENSG00000179403.12	chr1;chr1;chr1;chr1;chr1;chr1;chr1;chr1;chr1;chr1	1434861;1435523;1435690;1435735;1436807;1436927;1436927;1437322;1439081;1439081	1435146;1435821;1435821;1435821;1437177;1437484;1437459;1437484;1442882;1440765	+;+;+;+;+;+;+;+;+;+	5065	0	0	3	0
ENSG00000215915.10	chr1;chr1;chr1;chr1;chr1;chr1;chr1;chr1;chr1;chr1;chr1;chr1;chr1;chr1;chr1;chr1;chr1;chr1;chr1;chr1	1449689;1449914;1450681;1452046;1452046;1452365;1452365;1454345;1455460;1455460;1455791;1455791;1456225;1457129;1459161;1460750;1462483;1462600;1468384;1468384	1450758;1450041;1450758;1452122;1452122;1452434;1452434;1454500;1455519;1455519;1455902;1455916;1456349;1457180;1459231;1460917;1462708;1462708;1468663;1470163	+;+;+;+;+;+;+;+;+;+;+;+;+;+;+;+;+;+;+;+	3981	1	0	1	0
ENSG00000160072.20	chr1;chr1;chr1;chr1;chr1;chr1;chr1;chr1;chr1;chr1;chr1;chr1;chr1;chr1;chr1;chr1;chr1;chr1;chr1;chr1;chr1;chr1;chr1;chr1;chr1;chr1;chr1;chr1;chr1;chr1;chr1;chr1;chr1;chr1;chr1;chr1;chr1;chr1;chr1;chr1;chr1;chr1;chr1;chr1;chr1;chr1;chr1;chr1;chr1;chr1;chr1;chr1;chr1;chr1;chr1;chr1;chr1;chr1;chr1;chr1;chr1;chr1;chr1	1471765;1471784;1477274;1477274;1478026;1478644;1479049;1479049;1479049;1480867;1480867;1480867;1480867;1482138;1482138;1482138;1482266;1482545;1482545;1482545;1482545;1483485;1484569;1485016;1485016;1485016;1485782;1485782;1485782;1485782;1485782;1486110;1486110;1486110;1486110;1486544;1486544;1486544;1486544;1486544;1487863;1487863;1487863;1487863;1489204;1489204;1489204;1489204;1489204;1489692…	1472089;1472089;1477350;1477350;1478745;1478745;1479108;1479108;1479108;1480936;1480936;1480908;1480936;1482303;1482303;1482303;1482303;1482662;1482614;1482614;1482614;1485171;1485171;1485171;1485171;1485171;1486235;1485838;1485838;1485838;1485838;1486235;1486235;1486235;1486235;1486668;1486668;1486668;1486668;1486668;1487914;1487914;1487914;1487914;1490671;1489274;1489274;1489274;1489274;1489811…	+;+;+;+;+;+;+;+;+;+;+;+;+;+;+;+;+;+;+;+;+;+;+;+;+;+;+;+;+;+;+;+;+;+;+;+;+;+;+;+;+;+;+;+;+;+;+;+;+;+;+;+;+;+;+;+;+;+;+;+;+;+;+	7686	874	1104	737	644
ENSG00000284740.1	chr1;chr1;chr1;chr1	1503250;1503582;1509205;1509205	1503661;1503661;1509452;1509351	+;+;+;+	660	2	1	2	0
ENSG00000197785.14	chr1;chr1;chr1;chr1;chr1;chr1;chr1;chr1;chr1;chr1;chr1;chr1;chr1;chr1;chr1;chr1;chr1;chr1;chr1;chr1;chr1;chr1;chr1;chr1;chr1;chr1;chr1;chr1;chr1;chr1;chr1;chr1;chr1;chr1;chr1;chr1;chr1;chr1;chr1;chr1;chr1;chr1;chr1;chr1;chr1;chr1;chr1;chr1;chr1;chr1;chr1;chr1;chr1;chr1;chr1;chr1;chr1;chr1;chr1;chr1;chr1;chr1;chr1;chr1;chr1;chr1;chr1;chr1;chr1;chr1;chr1;chr1;chr1;chr1;chr1;chr1;chr1;chr1;chr1;chr1…	1512162;1512165;1512175;1512385;1512530;1516012;1516012;1516012;1516012;1516012;1517070;1517167;1517311;1517311;1517311;1517311;1517621;1517716;1517716;1517716;1517716;1517716;1518921;1518921;1518921;1518921;1518921;1518921;1519492;1520141;1520141;1520141;1520141;1520141;1520141;1520548;1520548;1520548;1520548;1520548;1522744;1522744;1522744;1522744;1522744;1522744;1523511;1523511;1523511;1523511…	1512473;1512473;1512473;1512473;1512690;1516088;1516088;1516088;1516088;1516088;1517412;1517412;1517412;1517412;1517775;1517412;1517775;1517775;1517775;1517775;1517775;1517775;1518990;1518990;1518990;1518990;1518990;1518990;1519571;1520306;1520306;1520306;1520306;1520306;1520306;1520617;1520617;1520617;1520617;1520617;1522780;1522899;1522899;1522899;1522899;1522899;1523567;1523567;1523567;1523567…	+;+;+;+;+;+;+;+;+;+;+;+;+;+;+;+;+;+;+;+;+;+;+;+;+;+;+;+;+;+;+;+;+;+;+;+;+;+;+;+;+;+;+;+;+;+;+;+;+;+;+;+;+;+;+;+;+;+;+;+;+;+;+;+;+;+;+;+;+;+;+;+;+;+;+;+;+;+;+;+;+;+;+;+;+;+;+;+;+;+;+;+;+;+	3344	681	927	524	480
ENSG00000205090.9	chr1;chr1;chr1;chr1;chr1;chr1;chr1;chr1;chr1;chr1;chr1	1534778;1535207;1535589;1535589;1539056;1539684;1539684;1540290;1540290;1540290;1540420	1535507;1535507;1535797;1535797;1539790;1539790;1539790;1540350;1540355;1540624;1540453	-;-;-;-;-;-;-;-;-;-;-	2009	3	5	10	4
ENSG00000160075.12	chr1;chr1;chr1;chr1;chr1;chr1;chr1;chr1;chr1;chr1;chr1;chr1;chr1	1541673;1541674;1543869;1543869;1544638;1544863;1544863;1560848;1564773;1564773;1574478;1574478;1574478	1542167;1542167;1543987;1543987;1545002;1546487;1545002;1564916;1564916;1564916;1574587;1574584;1574863	-;-;-;-;-;-;-;-;-;-;-;-;-	6919	2690	4103	2448	2449
ENSG00000215014.5	chr1;chr1;chr1	1574102;1574975;1575287	1574349;1577075;1575879	+;+;+	2349	6	15	10	12
ENSG00000274481.1	chr1	1583510	1583909	-	400	0	0	0	0
ENSG00000228594.4	chr1	1598012	1600135	-	2124	61	104	116	119
ENSG00000286989.1	chr1;chr1;chr1	1600314;1600657;1601193	1600582;1600706;1602703	+;+;+	1830	0	0	0	1
ENSG00000272106.1	chr1	1613758	1615795	-	2038	9	18	32	19
ENSG00000197530.12	chr1;chr1;chr1;chr1;chr1;chr1;chr1;chr1;chr1;chr1;chr1;chr1;chr1;chr1;chr1;chr1;chr1;chr1;chr1;chr1;chr1;chr1;chr1;chr1;chr1;chr1;chr1;chr1;chr1;chr1;chr1;chr1;chr1;chr1;chr1;chr1;chr1;chr1;chr1;chr1;chr1;chr1;chr1;chr1;chr1;chr1;chr1;chr1;chr1;chr1;chr1;chr1;chr1;chr1;chr1;chr1;chr1;chr1;chr1;chr1;chr1;chr1;chr1;chr1;chr1;chr1;chr1;chr1;chr1;chr1;chr1;chr1;chr1;chr1;chr1;chr1;chr1;chr1;chr1;chr1…	1615415;1615421;1615437;1615443;1615454;1615496;1615514;1615516;1615530;1615879;1615887;1615905;1615914;1615968;1616274;1616310;1616311;1616508;1616508;1616508;1616508;1616508;1616508;1616508;1616508;1616508;1616508;1616508;1616508;1616508;1616508;1617078;1617408;1617560;1617577;1623122;1623389;1623389;1623389;1623389;1623389;1623389;1623389;1623389;1623431;1623431;1623431;1623431;1623431;1623431…	1615633;1615633;1615633;1615633;1615633;1615633;1615633;1615633;1615633;1616100;1616100;1616100;1616100;1616100;1616614;1616614;1616614;1616614;1617898;1616614;1616614;1616614;1619210;1616614;1616614;1616614;1616614;1616614;1616614;1616614;1616614;1617323;1617515;1617715;1617715;1623482;1623699;1623699;1623699;1623699;1623482;1623699;1623699;1623699;1623699;1623699;1623699;1623699;1623679;1623699…	+;+;+;+;+;+;+;+;+;+;+;+;+;+;+;+;+;+;+;+;+;+;+;+;+;+;+;+;+;+;+;+;+;+;+;+;+;+;+;+;+;+;+;+;+;+;+;+;+;+;+;+;+;+;+;+;+;+;+;+;+;+;+;+;+;+;+;+;+;+;+;+;+;+;+;+;+;+;+;+;+;+;+;+;+;+;+;+;+;+;+;+;+;+;+;+;+;+;+;+;+;+;+;+;+;+;+;+;+;+;+;+;+;+;+;+;+;+;+;+;+;+;+;+;+;+;+;+;+;+;+;+;+;+;+;+;+;+;+;+;+;+;+;+;+;+;+;+;+;+;+;+;+;+;+;+;+;+;+;+;+;+;+;+;+;+;+;+;+;+;+;+;+;+;+;+;+;+;+;+;+;+;+;+;+;+;+;+;+;+;+;+;+;+;+;+;+;+;+;+…	8767	243	347	160	180
ENSG00000189409.14	chr1;chr1;chr1;chr1;chr1;chr1;chr1;chr1;chr1;chr1;chr1;chr1;chr1;chr1;chr1;chr1;chr1;chr1;chr1;chr1;chr1;chr1;chr1;chr1;chr1;chr1;chr1;chr1;chr1;chr1;chr1;chr1;chr1;chr1;chr1;chr1;chr1;chr1;chr1;chr1;chr1;chr1;chr1;chr1;chr1;chr1;chr1;chr1	1632163;1632173;1632178;1632179;1632710;1632783;1632783;1632783;1632783;1632981;1632981;1632981;1632981;1633188;1633188;1633188;1633203;1633203;1633679;1633748;1633748;1633748;1633748;1633748;1633989;1633989;1633989;1633989;1633989;1634002;1634202;1634202;1634202;1634202;1634202;1634202;1634202;1634240;1634451;1634451;1634451;1634451;1634451;1634451;1634451;1634451;1634451;1635159	1632374;1632374;1632374;1632374;1632913;1632913;1632913;1632913;1632913;1633355;1633120;1633120;1633120;1633355;1634099;1633355;1633355;1633480;1633912;1634099;1633912;1633912;1633912;1633912;1634099;1634099;1634099;1634099;1634099;1634328;1634328;1634328;1634328;1634328;1634328;1634328;1634328;1634328;1634786;1634568;1634608;1634604;1634568;1634654;1634651;1634474;1634654;1635263	+;+;+;+;+;+;+;+;+;+;+;+;+;+;+;+;+;+;+;+;+;+;+;+;+;+;+;+;+;+;+;+;+;+;+;+;+;+;+;+;+;+;+;+;+;+;+;+	2205	0	0	0	0
ENSG00000248333.9	chr1;chr1;chr1;chr1;chr1;chr1;chr1;chr1;chr1;chr1;chr1;chr1;chr1;chr1;chr1;chr1;chr1;chr1;chr1;chr1;chr1;chr1;chr1;chr1;chr1;chr1;chr1;chr1;chr1;chr1;chr1;chr1;chr1;chr1;chr1;chr1;chr1;chr1;chr1;chr1;chr1;chr1;chr1;chr1;chr1;chr1;chr1;chr1;chr1;chr1;chr1;chr1;chr1;chr1;chr1;chr1;chr1;chr1;chr1;chr1;chr1;chr1;chr1;chr1;chr1;chr1;chr1;chr1;chr1;chr1;chr1;chr1;chr1;chr1;chr1;chr1;chr1;chr1;chr1;chr1…	1635225;1635587;1635738;1635738;1635738;1635738;1635738;1635738;1635937;1635937;1635937;1635937;1635937;1635937;1635937;1635937;1636333;1636333;1636333;1636333;1636333;1636333;1636333;1636333;1636682;1636682;1636682;1636682;1636682;1636682;1636682;1636682;1636897;1636897;1636897;1636897;1636897;1636897;1636897;1636897;1637081;1637081;1637081;1637081;1637081;1637081;1637081;1637081;1637408;1637408…	1635856;1635856;1635856;1635856;1635856;1635856;1635856;1635856;1636126;1636126;1636126;1636126;1636126;1636126;1636126;1636126;1636481;1636481;1636481;1636481;1636481;1636481;1636481;1636481;1636798;1636798;1636798;1636798;1636798;1636798;1636798;1636798;1637004;1637004;1637004;1637004;1637004;1637004;1637004;1637004;1637202;1637202;1637202;1637202;1637202;1637202;1637202;1637202;1637513;1637513…	-;-;-;-;-;-;-;-;-;-;-;-;-;-;-;-;-;-;-;-;-;-;-;-;-;-;-;-;-;-;-;-;-;-;-;-;-;-;-;-;-;-;-;-;-;-;-;-;-;-;-;-;-;-;-;-;-;-;-;-;-;-;-;-;-;-;-;-;-;-;-;-;-;-;-;-;-;-;-;-;-;-;-;-;-;-;-;-;-;-;-;-;-;-;-;-;-;-;-;-;-;-;-;-;-;-;-;-;-;-;-;-;-;-;-;-;-;-;-;-;-;-;-;-;-;-;-;-;-;-;-;-;-;-;-;-;-;-;-;-;-;-;-;-;-;-;-;-;-;-;-;-;-;-;-;-;-;-;-;-;-;-;-;-;-;-;-;-;-;-;-;-	3490	63	131	97	63
ENSG00000272004.1	chr1;chr1	1659325;1662331	1659452;1662602	+;+	400	0	2	1	1
ENSG00000189339.12	chr1;chr1;chr1;chr1;chr1;chr1;chr1;chr1;chr1;chr1;chr1;chr1;chr1;chr1;chr1;chr1;chr1;chr1;chr1;chr1;chr1;chr1;chr1;chr1;chr1;chr1;chr1;chr1;chr1;chr1;chr1;chr1;chr1;chr1	1659529;1661478;1661479;1663782;1668327;1668327;1668327;1668327;1669664;1669664;1669664;1670098;1670098;1670425;1671509;1671509;1675463;1675463;1675463;1675463;1676064;1676064;1676064;1676064;1676378;1676378;1676378;1676378;1690976;1690976;1692449;1692449;1692449;1692449	1660111;1666019;1666019;1666019;1668472;1668472;1668472;1668472;1670139;1669736;1669736;1670151;1670151;1671629;1671629;1671629;1675590;1675590;1675590;1675590;1676199;1676199;1676199;1676199;1676846;1676846;1676846;1676846;1691393;1691393;1692709;1692728;1692795;1692724	-;-;-;-;-;-;-;-;-;-;-;-;-;-;-;-;-;-;-;-;-;-;-;-;-;-;-;-;-;-;-;-;-;-	8462	343	556	273	285
ENSG00000269737.2	chr1;chr1;chr1	1671990;1673275;1674001	1673411;1673379;1674397	+;+;+	1819	3	4	1	0
ENSG00000215914.4	chr1;chr1;chr1;chr1;chr1;chr1;chr1	1699942;1700140;1700347;1700907;1701148;1701361;1701608	1700072;1700279;1700514;1701071;1701258;1701487;1701782	+;+;+;+;+;+;+	1017	0	0	0	0
ENSG00000008128.23	chr1;chr1;chr1;chr1;chr1;chr1;chr1;chr1;chr1;chr1;chr1;chr1;chr1;chr1;chr1;chr1;chr1;chr1;chr1;chr1;chr1;chr1;chr1;chr1;chr1;chr1;chr1;chr1;chr1;chr1;chr1;chr1;chr1;chr1;chr1;chr1;chr1;chr1;chr1;chr1;chr1;chr1;chr1;chr1;chr1;chr1;chr1;chr1;chr1;chr1;chr1;chr1;chr1;chr1;chr1;chr1;chr1;chr1;chr1;chr1;chr1;chr1;chr1;chr1;chr1;chr1;chr1;chr1;chr1;chr1;chr1;chr1;chr1;chr1;chr1;chr1;chr1;chr1;chr1;chr1…	1702379;1702730;1702766;1702881;1702881;1702881;1702881;1702881;1702881;1702881;1703080;1703080;1703080;1703080;1703080;1703080;1703080;1703080;1703080;1703080;1703088;1703088;1703476;1703476;1703476;1703476;1703476;1703476;1703476;1703476;1703476;1703476;1703476;1703604;1703824;1703824;1703824;1703824;1703824;1703824;1703824;1703824;1703824;1703824;1703824;1703868;1704039;1704039;1704039;1704039…	1702999;1702999;1702999;1702999;1702999;1702999;1702999;1702999;1702999;1702999;1703269;1703269;1703269;1703269;1703269;1703269;1703269;1703269;1703269;1703269;1703940;1703269;1703624;1703624;1703624;1703624;1703624;1703624;1703624;1703624;1703940;1703624;1703624;1703624;1703995;1703940;1703940;1703940;1703940;1703940;1703940;1703940;1703940;1703940;1703940;1703995;1704146;1704146;1704116;1704146…	-;-;-;-;-;-;-;-;-;-;-;-;-;-;-;-;-;-;-;-;-;-;-;-;-;-;-;-;-;-;-;-;-;-;-;-;-;-;-;-;-;-;-;-;-;-;-;-;-;-;-;-;-;-;-;-;-;-;-;-;-;-;-;-;-;-;-;-;-;-;-;-;-;-;-;-;-;-;-;-;-;-;-;-;-;-;-;-;-;-;-;-;-;-;-;-;-;-;-;-;-;-;-;-;-;-;-;-;-;-;-;-;-;-;-;-;-;-;-;-;-;-;-;-;-;-;-;-;-;-;-;-;-;-;-;-;-;-;-;-;-;-;-;-;-;-;-;-;-;-;-;-;-;-;-;-;-;-;-;-;-;-;-;-;-;-;-;-;-;-;-;-;-;-;-;-;-;-;-;-;-;-;-;-;-;-;-;-;-;-;-;-;-;-;-;-;-;-;-;-…	5085	10	14	4	13
ENSG00000268575.1	chr1;chr1;chr1;chr1;chr1;chr1;chr1;chr1;chr1;chr1;chr1;chr1;chr1;chr1;chr1;chr1;chr1;chr1;chr1;chr1	1702736;1703080;1703476;1703824;1704223;1704550;1704904;1705642;1707525;1708180;1708794;1709038;1709518;1712264;1716346;1719358;1721596;1722588;1734690;1735204	1702999;1703269;1703624;1703995;1704344;1704655;1705025;1705732;1707584;1708245;1708952;1709133;1709640;1712400;1716478;1719455;1721711;1722831;1734835;1737688	-;-;-;-;-;-;-;-;-;-;-;-;-;-;-;-;-;-;-;-	5079	19	39	10	18
ENSG00000227775.3	chr1;chr1;chr1;chr1;chr1;chr1;chr1;chr1	1724512;1724615;1730246;1732554;1735817;1735817;1735817;1736854	1724763;1724763;1731904;1732844;1735975;1735915;1735973;1737251	+;+;+;+;+;+;+;+	2759	0	1	3	2
ENSG00000215790.8	chr1;chr1;chr1;chr1;chr1;chr1;chr1;chr1;chr1;chr1;chr1;chr1;chr1;chr1;chr1;chr1;chr1;chr1;chr1;chr1	1724838;1731828;1732242;1734690;1734690;1734690;1734690;1735204;1738321;1738321;1738321;1738922;1738922;1738922;1739236;1739236;1739236;1744251;1745724;1745724	1725422;1732523;1732523;1734835;1734835;1734835;1734835;1735620;1738448;1738448;1738448;1739057;1739057;1739057;1739704;1739557;1739704;1744668;1745992;1745919	-;-;-;-;-;-;-;-;-;-;-;-;-;-;-;-;-;-;-;-	3264	5	17	4	16
ENSG00000008130.15	chr1;chr1;chr1;chr1;chr1;chr1;chr1;chr1;chr1;chr1;chr1;chr1;chr1;chr1;chr1;chr1;chr1;chr1;chr1;chr1;chr1;chr1;chr1;chr1;chr1;chr1;chr1;chr1;chr1;chr1;chr1;chr1;chr1;chr1;chr1;chr1;chr1;chr1;chr1;chr1;chr1;chr1;chr1;chr1;chr1;chr1;chr1;chr1;chr1;chr1;chr1;chr1;chr1;chr1;chr1;chr1;chr1;chr1;chr1;chr1;chr1;chr1;chr1;chr1;chr1;chr1;chr1;chr1;chr1;chr1;chr1;chr1;chr1;chr1;chr1;chr1;chr1;chr1;chr1;chr1…	1751232;1751232;1751232;1752471;1752975;1753567;1753567;1753567;1753567;1753567;1754051;1754051;1754051;1754051;1754061;1754163;1754165;1754171;1754181;1754203;1754284;1754284;1754284;1754284;1754284;1754284;1754284;1754284;1754284;1754343;1754544;1754544;1754544;1754544;1754544;1754544;1754544;1754544;1754544;1754544;1754544;1755374;1755374;1755374;1755374;1755374;1755374;1755374;1755374;1756004…	1753060;1753060;1753060;1753060;1753060;1753649;1753649;1753649;1753649;1753649;1754208;1754208;1754208;1754208;1754208;1754383;1754208;1754208;1754208;1754383;1754383;1754383;1754383;1754383;1754383;1754383;1754383;1754383;1754383;1754383;1754698;1754698;1754896;1754698;1754866;1754698;1754698;1754698;1754698;1754698;1754698;1755476;1755476;1755476;1755476;1755476;1755476;1755476;1755476;1756343…	-;-;-;-;-;-;-;-;-;-;-;-;-;-;-;-;-;-;-;-;-;-;-;-;-;-;-;-;-;-;-;-;-;-;-;-;-;-;-;-;-;-;-;-;-;-;-;-;-;-;-;-;-;-;-;-;-;-;-;-;-;-;-;-;-;-;-;-;-;-;-;-;-;-;-;-;-;-;-;-;-;-;-;-;-;-;-;-;-;-;-;-;-;-;-;-;-;-;-;-;-;-;-;-;-;-;-	5570	1010	1485	730	654
ENSG00000078369.18	chr1;chr1;chr1;chr1;chr1;chr1;chr1;chr1;chr1;chr1;chr1;chr1;chr1;chr1;chr1;chr1;chr1;chr1;chr1;chr1;chr1;chr1;chr1;chr1;chr1;chr1;chr1;chr1;chr1;chr1;chr1;chr1;chr1;chr1;chr1;chr1;chr1;chr1;chr1;chr1;chr1;chr1;chr1;chr1;chr1;chr1;chr1;chr1;chr1;chr1;chr1;chr1;chr1;chr1;chr1;chr1;chr1;chr1;chr1;chr1;chr1;chr1;chr1;chr1;chr1;chr1;chr1;chr1;chr1;chr1	1785285;1785285;1785286;1787322;1787322;1787322;1787987;1789053;1789053;1789053;1789061;1790395;1790395;1790395;1790395;1790395;1790565;1793245;1793245;1793245;1793245;1793245;1793245;1793245;1804419;1804419;1804419;1804419;1804419;1804419;1804526;1806475;1806475;1806475;1806475;1806475;1806475;1806475;1815756;1815756;1815756;1815756;1815756;1815756;1817687;1817837;1817837;1817837;1817837;1824988…	1787053;1787053;1787053;1787437;1787437;1787437;1789269;1789269;1789269;1789269;1789269;1790596;1790596;1790596;1790596;1790596;1790596;1793311;1793311;1793311;1793311;1794197;1793311;1793311;1804581;1804581;1804581;1804581;1804581;1804581;1804581;1806538;1806538;1806538;1806538;1806538;1806538;1806538;1815862;1815862;1815862;1815862;1815862;1815862;1818386;1817875;1817875;1817875;1817875;1825499…	-;-;-;-;-;-;-;-;-;-;-;-;-;-;-;-;-;-;-;-;-;-;-;-;-;-;-;-;-;-;-;-;-;-;-;-;-;-;-;-;-;-;-;-;-;-;-;-;-;-;-;-;-;-;-;-;-;-;-;-;-;-;-;-;-;-;-;-;-;-	6417	10878	12754	9104	9229
ENSG00000231050.1	chr1;chr1	1891471;1892134	1891851;1892658	+;+	906	0	0	0	2
ENSG00000169885.10	chr1;chr1;chr1;chr1;chr1;chr1;chr1;chr1;chr1;chr1;chr1;chr1;chr1;chr1;chr1;chr1;chr1	1915108;1915260;1915266;1915409;1915685;1916441;1916441;1916752;1916752;1916752;1916974;1916974;1916974;1916974;1917147;1917147;1917147	1915307;1915307;1916896;1915735;1915735;1916615;1916615;1916896;1916896;1916896;1917071;1917074;1917074;1917074;1917296;1917294;1917296	+;+;+;+;+;+;+;+;+;+;+;+;+;+;+;+;+	2040	0	0	0	1
ENSG00000178821.13	chr1;chr1;chr1;chr1;chr1;chr1;chr1;chr1;chr1;chr1;chr1;chr1;chr1;chr1;chr1;chr1;chr1;chr1;chr1;chr1;chr1	1917590;1917591;1917845;1917937;1918099;1918253;1918253;1918253;1918253;1918386;1918893;1918893;1918893;1918893;1919045;1919045;1919045;1919045;1919182;1919182;1919182	1918162;1918162;1918071;1918162;1918162;1918934;1918431;1918431;1918797;1918431;1918934;1918934;1918934;1919088;1919088;1919269;1919258;1919088;1919269;1919270;1919279	-;-;-;-;-;-;-;-;-;-;-;-;-;-;-;-;-;-;-;-;-	1600	6	7	0	6
ENSG00000142609.18	chr1;chr1;chr1;chr1;chr1;chr1;chr1;chr1;chr1;chr1;chr1;chr1;chr1;chr1;chr1;chr1;chr1;chr1;chr1;chr1;chr1;chr1;chr1;chr1;chr1;chr1;chr1;chr1;chr1;chr1;chr1;chr1;chr1;chr1;chr1;chr1;chr1;chr1;chr1;chr1;chr1;chr1;chr1;chr1;chr1;chr1;chr1;chr1;chr1;chr1;chr1;chr1;chr1;chr1;chr1;chr1;chr1;chr1;chr1;chr1;chr1;chr1;chr1;chr1;chr1;chr1;chr1;chr1;chr1;chr1;chr1;chr1;chr1;chr1;chr1;chr1;chr1;chr1;chr1;chr1…	1921951;1921951;1921957;1922083;1922589;1922589;1922589;1922985;1922985;1922985;1922985;1923367;1923367;1923367;1923367;1923775;1923775;1923775;1923775;1924391;1924391;1924391;1924391;1925783;1925783;1925783;1925783;1926228;1926228;1926228;1926228;1926457;1926457;1926457;1926457;1926652;1926652;1926652;1926652;1926894;1926894;1926894;1927607;1927607;1928784;1928784;1930060;1930060;1938855;1938855…	1922388;1922388;1922388;1922388;1922723;1922723;1922723;1923145;1923145;1923115;1923115;1923499;1923499;1923499;1923499;1923929;1923929;1923929;1923929;1924520;1924520;1924520;1924520;1925938;1925938;1925938;1925938;1926347;1926347;1926347;1926347;1926512;1926512;1926512;1926512;1926761;1927929;1926761;1926761;1927403;1927028;1927028;1927746;1927746;1928882;1928882;1930336;1930336;1938988;1938988…	-;-;-;-;-;-;-;-;-;-;-;-;-;-;-;-;-;-;-;-;-;-;-;-;-;-;-;-;-;-;-;-;-;-;-;-;-;-;-;-;-;-;-;-;-;-;-;-;-;-;-;-;-;-;-;-;-;-;-;-;-;-;-;-;-;-;-;-;-;-;-;-;-;-;-;-;-;-;-;-;-;-;-;-;-;-;-;-;-;-;-;-;-;-;-;-;-;-;-;-;-;-;-;-;-;-;-;-;-;-;-;-;-;-;-;-;-;-;-;-;-;-;-;-;-;-;-;-;-;-;-;-;-;-;-;-;-;-;-;-;-	10422	1	0	0	1
ENSG00000233542.2	chr1;chr1;chr1;chr1;chr1	2013213;2013569;2014486;2015365;2015365	2015000;2013755;2015000;2015530;2015639	-;-;-;-;-	2063	0	0	0	0
ENSG00000187730.9	chr1;chr1;chr1;chr1;chr1;chr1;chr1;chr1;chr1;chr1;chr1;chr1;chr1;chr1;chr1;chr1;chr1;chr1;chr1;chr1;chr1;chr1;chr1;chr1;chr1;chr1;chr1;chr1;chr1;chr1;chr1;chr1;chr1;chr1;chr1;chr1;chr1;chr1;chr1;chr1;chr1;chr1;chr1;chr1;chr1;chr1;chr1;chr1;chr1;chr1;chr1;chr1;chr1;chr1;chr1;chr1;chr1;chr1;chr1;chr1;chr1;chr1;chr1;chr1;chr1;chr1;chr1;chr1;chr1;chr1;chr1;chr1;chr1;chr1;chr1;chr1;chr1;chr1;chr1;chr1…	2019329;2019345;2019360;2019360;2019360;2019379;2019387;2019404;2019484;2022315;2023561;2023797;2024270;2024942;2024942;2024942;2024942;2024942;2024942;2024942;2024942;2024942;2024942;2025334;2025334;2025334;2025334;2025334;2025334;2025334;2025334;2025334;2025334;2025334;2025346;2025518;2025518;2025518;2025518;2025518;2025518;2025518;2025518;2025518;2025518;2025518;2025518;2025526;2026528;2026895…	2019491;2019491;2019491;2019491;2019491;2019491;2019491;2019491;2019491;2022391;2024223;2023890;2025054;2025054;2025054;2025054;2025054;2025054;2025054;2025054;2025054;2025054;2025054;2025401;2025401;2025401;2025401;2025401;2025401;2025401;2025401;2025401;2025401;2025432;2025401;2025738;2025738;2025738;2025738;2025792;2025738;2025738;2025738;2025738;2025738;2025738;2025738;2025738;2027659;2028292…	+;+;+;+;+;+;+;+;+;+;+;+;+;+;+;+;+;+;+;+;+;+;+;+;+;+;+;+;+;+;+;+;+;+;+;+;+;+;+;+;+;+;+;+;+;+;+;+;+;+;+;+;+;+;+;+;+;+;+;+;+;+;+;+;+;+;+;+;+;+;+;+;+;+;+;+;+;+;+;+;+;+;+;+;+;+;+;+;+;+;+;+;+;+;+;+;+;+;+;+;+;+;+;+;+;+;+;+;+;+;+;+;+;+;+;+;+;+;+;+;+;+;+	5525	2	0	0	0
ENSG00000226969.1	chr1;chr1;chr1;chr1;chr1	2049203;2049304;2049598;2049598;2049868	2049468;2049468;2049651;2049666;2050070	-;-;-;-;-	538	0	1	0	2
ENSG00000067606.17	chr1;chr1;chr1;chr1;chr1;chr1;chr1;chr1;chr1;chr1;chr1;chr1;chr1;chr1;chr1;chr1;chr1;chr1;chr1;chr1;chr1;chr1;chr1;chr1;chr1;chr1;chr1;chr1;chr1;chr1;chr1;chr1;chr1;chr1;chr1;chr1;chr1;chr1;chr1;chr1;chr1;chr1;chr1;chr1;chr1;chr1;chr1;chr1;chr1;chr1;chr1;chr1;chr1;chr1;chr1;chr1;chr1;chr1;chr1;chr1;chr1;chr1;chr1;chr1;chr1;chr1;chr1;chr1;chr1;chr1;chr1;chr1;chr1;chr1;chr1;chr1;chr1;chr1;chr1;chr1…	2050411;2050485;2050503;2050808;2055441;2055441;2055441;2055441;2055441;2055679;2056484;2056484;2056484;2056484;2059541;2059541;2059541;2059541;2059541;2071299;2073462;2073719;2073986;2074688;2074855;2075244;2082248;2098347;2104716;2104739;2111654;2116205;2133638;2134813;2134990;2135262;2135262;2135262;2135262;2135262;2135262;2135262;2135262;2135262;2135262;2135262;2135262;2135262;2135262;2135262…	2050701;2050701;2050701;2051012;2055760;2055562;2055562;2055562;2055562;2055876;2056573;2056573;2056573;2056573;2059591;2059591;2059591;2059591;2059591;2071536;2073929;2073929;2074275;2074767;2075133;2075379;2082460;2098555;2104895;2104895;2111817;2116310;2134000;2135086;2135086;2135347;2135347;2135347;2135347;2135347;2135347;2135347;2135347;2135347;2135347;2135347;2135347;2135347;2135347;2135347…	+;+;+;+;+;+;+;+;+;+;+;+;+;+;+;+;+;+;+;+;+;+;+;+;+;+;+;+;+;+;+;+;+;+;+;+;+;+;+;+;+;+;+;+;+;+;+;+;+;+;+;+;+;+;+;+;+;+;+;+;+;+;+;+;+;+;+;+;+;+;+;+;+;+;+;+;+;+;+;+;+;+;+;+;+;+;+;+;+;+;+;+;+;+;+;+;+;+;+;+;+;+;+;+;+;+;+;+;+;+;+;+;+;+;+;+;+;+;+;+;+;+;+;+;+;+;+;+;+;+;+;+;+;+;+;+;+;+;+;+;+;+;+;+;+;+;+;+;+;+;+;+;+;+;+;+;+;+;+;+;+;+;+;+;+;+;+;+;+;+;+;+;+;+;+;+;+;+;+;+;+;+;+;+;+;+;+;+;+	7695	131	189	97	115
ENSG00000271806.1	chr1	2141084	2145279	-	4196	0	0	0	0
ENSG00000182873.5	chr1;chr1;chr1;chr1;chr1	2181794;2182735;2183571;2183571;2183991	2182741;2182823;2183704;2183875;2184389	-;-;-;-;-	1734	5	5	3	2
ENSG00000162585.17	chr1;chr1;chr1;chr1;chr1;chr1;chr1;chr1;chr1;chr1;chr1;chr1;chr1;chr1;chr1;chr1;chr1;chr1;chr1;chr1;chr1;chr1;chr1;chr1;chr1;chr1;chr1;chr1;chr1;chr1;chr1;chr1;chr1;chr1;chr1;chr1;chr1;chr1;chr1;chr1;chr1;chr1;chr1;chr1;chr1;chr1;chr1;chr1;chr1;chr1;chr1;chr1;chr1;chr1;chr1;chr1;chr1;chr1;chr1;chr1;chr1;chr1;chr1;chr1;chr1;chr1;chr1	2184461;2184464;2184478;2184478;2185175;2186004;2186004;2186838;2186838;2189544;2189548;2189548;2189548;2189548;2189569;2189580;2189713;2189713;2191901;2192647;2192845;2193639;2193639;2193639;2193639;2193639;2193639;2193639;2193639;2193639;2193639;2193639;2193639;2193998;2193998;2193998;2193998;2193998;2193998;2193998;2193998;2193998;2194688;2194688;2194688;2194688;2194688;2194688;2194688;2194688…	2185513;2185513;2185513;2185513;2185513;2186249;2186249;2187206;2187206;2193910;2189781;2189781;2189781;2189781;2189781;2189781;2189781;2189781;2192975;2192975;2192975;2193910;2193910;2193910;2193910;2193910;2193910;2193910;2193910;2193910;2193910;2193910;2193910;2194133;2194133;2194213;2194133;2194108;2194133;2194133;2194133;2194133;2194748;2194739;2194772;2194750;2194751;2194775;2194741;2194775…	-;-;-;-;-;-;-;-;-;-;-;-;-;-;-;-;-;-;-;-;-;-;-;-;-;-;-;-;-;-;-;-;-;-;-;-;-;-;-;-;-;-;-;-;-;-;-;-;-;-;-;-;-;-;-;-;-;-;-;-;-;-;-;-;-;-;-	10916	309	434	223	212
ENSG00000234396.3	chr1;chr1	2212523;2220535	2212644;2220738	+;+	326	1	0	0	0
ENSG00000157933.10	chr1;chr1;chr1;chr1;chr1;chr1;chr1;chr1;chr1;chr1;chr1;chr1;chr1;chr1	2228319;2232479;2247996;2302978;2302978;2302978;2303285;2303285;2303646;2303840;2304293;2304293;2306020;2306577	2229735;2232669;2248071;2303038;2303103;2303103;2303376;2303400;2304108;2304102;2304368;2304585;2306250;2310213	+;+;+;+;+;+;+;+;+;+;+;+;+;+	6550	1168	1305	700	754
ENSG00000287356.1	chr1;chr1;chr1;chr1;chr1;chr1;chr1	2315040;2315040;2316392;2316392;2317611;2318990;2318990	2315998;2315998;2317011;2317011;2317729;2321323;2323085	+;+;+;+;+;+;+	5794	1	6	1	4
ENSG00000116151.14	chr1;chr1;chr1;chr1;chr1;chr1;chr1;chr1;chr1;chr1;chr1;chr1;chr1;chr1;chr1;chr1;chr1;chr1;chr1;chr1;chr1;chr1;chr1;chr1;chr1;chr1;chr1;chr1;chr1;chr1;chr1;chr1;chr1;chr1;chr1;chr1;chr1;chr1;chr1;chr1;chr1;chr1;chr1;chr1;chr1;chr1;chr1;chr1;chr1;chr1;chr1;chr1;chr1;chr1;chr1;chr1;chr1;chr1;chr1;chr1;chr1;chr1;chr1;chr1;chr1;chr1;chr1	2321253;2324097;2332126;2336469;2336469;2336717;2336717;2355175;2357432;2357432;2357432;2358592;2358592;2358592;2358638;2371165;2371676;2372481;2372481;2372481;2372481;2372481;2374461;2374461;2374461;2374461;2374461;2374461;2374853;2375599;2378055;2379109;2384978;2384978;2384978;2384978;2384978;2384978;2384978;2385372;2385807;2385807;2385807;2385807;2385807;2385807;2387056;2387419;2387419;2387419…	2321579;2324143;2332753;2336548;2336548;2336850;2336850;2355464;2357598;2357598;2357598;2358715;2358715;2358715;2358715;2372591;2371905;2372591;2372591;2372591;2372591;2372591;2374557;2374557;2374557;2374557;2374557;2374557;2379227;2375878;2378980;2379227;2385065;2385065;2385158;2385121;2385065;2385065;2385065;2388509;2385897;2385897;2385897;2385897;2385897;2385897;2387529;2387529;2387529;2387529…	-;-;-;-;-;-;-;-;-;-;-;-;-;-;-;-;-;-;-;-;-;-;-;-;-;-;-;-;-;-;-;-;-;-;-;-;-;-;-;-;-;-;-;-;-;-;-;-;-;-;-;-;-;-;-;-;-;-;-;-;-;-;-;-;-;-;-	11337	34	51	32	54
ENSG00000272161.1	chr1	2326201	2326693	-	493	0	0	0	0
ENSG00000269896.2	chr1;chr1	2350414;2351644	2352820;2351857	-;-	2407	6	3	1	0
ENSG00000272420.1	chr1	2363061	2363628	-	568	0	0	0	0
ENSG00000157916.20	chr1;chr1;chr1;chr1;chr1;chr1;chr1;chr1;chr1;chr1;chr1;chr1;chr1;chr1;chr1;chr1;chr1;chr1;chr1;chr1;chr1;chr1;chr1;chr1;chr1;chr1;chr1;chr1;chr1;chr1;chr1;chr1;chr1;chr1;chr1;chr1;chr1;chr1;chr1;chr1;chr1;chr1;chr1;chr1;chr1;chr1;chr1;chr1;chr1	2391775;2391828;2391841;2391843;2391857;2391890;2393174;2394005;2395608;2395784;2395784;2395784;2395784;2395784;2395784;2395784;2397116;2397116;2397116;2397116;2397116;2397116;2397116;2399415;2399415;2399415;2399415;2399415;2400857;2400857;2400857;2400857;2400857;2400857;2400857;2401951;2402097;2402207;2402207;2402207;2402207;2402207;2402207;2403035;2403035;2403035;2403035;2403035;2403035	2391958;2391958;2391958;2391958;2391958;2391958;2393231;2395871;2395648;2395871;2395871;2395871;2396367;2395871;2395871;2395871;2397220;2397220;2397220;2397220;2397220;2397220;2397220;2399514;2399514;2399514;2399514;2399514;2400935;2400935;2400935;2400935;2400935;2400935;2400935;2402342;2402342;2402342;2402316;2402342;2402342;2402342;2402325;2403216;2403227;2403751;2403064;2405436;2405442	+;+;+;+;+;+;+;+;+;+;+;+;+;+;+;+;+;+;+;+;+;+;+;+;+;+;+;+;+;+;+;+;+;+;+;+;+;+;+;+;+;+;+;+;+;+;+;+;+	5689	1849	2638	1327	1493
ENSG00000157911.11	chr1;chr1;chr1;chr1;chr1;chr1;chr1;chr1;chr1;chr1;chr1;chr1;chr1;chr1;chr1;chr1;chr1;chr1;chr1;chr1;chr1;chr1;chr1;chr1;chr1;chr1;chr1;chr1;chr1;chr1;chr1;chr1;chr1;chr1;chr1;chr1;chr1;chr1;chr1;chr1;chr1;chr1;chr1	2403964;2403974;2404061;2404613;2404838;2405031;2406484;2406484;2406484;2406484;2406518;2406720;2406720;2406720;2406720;2406720;2408452;2408452;2408452;2408452;2408456;2408530;2408583;2408604;2408755;2409678;2410261;2410371;2410371;2410371;2410371;2410371;2410371;2410371;2410630;2410630;2412391;2412391;2412391;2412391;2412391;2412391;2413597	2405834;2405834;2404371;2404891;2405828;2405834;2406619;2406619;2406619;2406619;2406619;2406895;2406895;2406895;2406895;2406955;2408858;2408858;2408858;2408858;2408858;2408858;2408858;2408858;2408858;2410004;2410451;2410451;2410451;2410451;2410451;2410451;2410451;2410451;2410868;2410836;2412514;2412540;2412535;2412456;2412564;2412564;2413797	-;-;-;-;-;-;-;-;-;-;-;-;-;-;-;-;-;-;-;-;-;-;-;-;-;-;-;-;-;-;-;-;-;-;-;-;-;-;-;-;-;-;-	3782	439	548	383	269
ENSG00000149527.18	chr1;chr1;chr1;chr1;chr1;chr1;chr1;chr1;chr1;chr1;chr1;chr1;chr1;chr1;chr1;chr1;chr1;chr1;chr1;chr1;chr1;chr1;chr1;chr1;chr1;chr1;chr1;chr1;chr1;chr1;chr1;chr1;chr1;chr1;chr1;chr1;chr1;chr1;chr1;chr1;chr1;chr1;chr1;chr1;chr1;chr1;chr1;chr1;chr1;chr1;chr1;chr1;chr1;chr1;chr1;chr1;chr1;chr1;chr1;chr1;chr1;chr1;chr1;chr1;chr1;chr1;chr1;chr1;chr1;chr1;chr1;chr1;chr1;chr1;chr1;chr1;chr1;chr1;chr1;chr1…	2425980;2430338;2467459;2476289;2476315;2478476;2478476;2478476;2478476;2479090;2479734;2479734;2479734;2479734;2479888;2480183;2480184;2480184;2480184;2480184;2484448;2484448;2484448;2484448;2484448;2486907;2486907;2486907;2486907;2486907;2487173;2487173;2487173;2487173;2487173;2487598;2487598;2487598;2487598;2487598;2489207;2489207;2489207;2489207;2489207;2489760;2489760;2489760;2489760;2489760…	2426037;2430629;2467662;2476712;2476712;2478622;2478622;2478622;2478622;2479978;2479978;2479977;2479804;2479978;2479978;2480312;2480312;2480312;2480312;2480312;2484618;2484618;2484618;2484618;2484618;2487000;2487000;2487000;2487000;2487000;2487376;2487376;2487376;2487376;2487376;2487718;2487718;2487718;2487718;2487718;2489378;2489378;2489378;2489378;2489378;2489867;2489867;2489867;2489867;2489867…	+;+;+;+;+;+;+;+;+;+;+;+;+;+;+;+;+;+;+;+;+;+;+;+;+;+;+;+;+;+;+;+;+;+;+;+;+;+;+;+;+;+;+;+;+;+;+;+;+;+;+;+;+;+;+;+;+;+;+;+;+;+;+;+;+;+;+;+;+;+;+;+;+;+;+;+;+;+;+;+;+;+;+;+;+;+;+;+;+;+;+;+;+;+;+;+;+;+;+;+;+;+;+;+;+;+;+;+;+;+;+;+;+;+;+;+;+;+	10809	15	16	3	9
ENSG00000224387.1	chr1;chr1	2492300;2493101	2492596;2493258	-;-	455	0	0	0	0
ENSG00000229393.1	chr1;chr1	2493437;2494383	2493853;2494479	-;-	514	0	0	0	0
ENSG00000157881.16	chr1;chr1;chr1;chr1;chr1;chr1;chr1;chr1;chr1;chr1;chr1;chr1;chr1;chr1;chr1;chr1;chr1;chr1;chr1;chr1;chr1;chr1;chr1;chr1;chr1;chr1;chr1;chr1;chr1;chr1;chr1;chr1;chr1;chr1;chr1;chr1;chr1;chr1;chr1;chr1;chr1;chr1;chr1;chr1;chr1;chr1;chr1;chr1;chr1;chr1;chr1;chr1;chr1;chr1;chr1;chr1;chr1;chr1;chr1;chr1;chr1;chr1;chr1;chr1;chr1;chr1;chr1;chr1;chr1;chr1;chr1;chr1;chr1;chr1;chr1;chr1;chr1;chr1;chr1;chr1…	2508537;2508537;2508795;2509793;2509862;2509862;2509862;2510057;2510057;2510057;2510057;2510293;2510678;2510678;2510678;2510678;2511338;2511338;2511338;2511338;2511338;2511628;2511628;2511628;2511628;2511628;2512406;2512888;2512888;2512888;2512888;2512888;2514002;2514002;2514002;2514002;2514002;2514354;2514354;2514354;2514354;2514413;2514433;2515258;2515562;2515562;2515562;2515562;2515562;2518164…	2509060;2509060;2509060;2509930;2509930;2509930;2509930;2510157;2510157;2510157;2510157;2510782;2510748;2510748;2510782;2510782;2511387;2511387;2511387;2511387;2511387;2511683;2511683;2511683;2511683;2511683;2513039;2513039;2513013;2513039;2513039;2513039;2514085;2514089;2514089;2514089;2514089;2514403;2514466;2514466;2514466;2514466;2514466;2515401;2515717;2515937;2515717;2515717;2515717;2518264…	-;-;-;-;-;-;-;-;-;-;-;-;-;-;-;-;-;-;-;-;-;-;-;-;-;-;-;-;-;-;-;-;-;-;-;-;-;-;-;-;-;-;-;-;-;-;-;-;-;-;-;-;-;-;-;-;-;-;-;-;-;-;-;-;-;-;-;-;-;-;-;-;-;-;-;-;-;-;-;-;-;-;-;-;-;-;-;-;-;-	5072	332	461	320	283
ENSG00000197921.6	chr1;chr1;chr1	2528745;2529846;2530111	2529749;2530011;2530263	-;-;-	1324	2	2	0	4
ENSG00000272449.2	chr1;chr1;chr1	2530064;2545969;2546400	2530102;2547460;2547460	+;+;+	1531	7	1	1	1
ENSG00000238164.6	chr1;chr1;chr1;chr1;chr1;chr1;chr1;chr1;chr1;chr1;chr1;chr1;chr1;chr1;chr1;chr1;chr1;chr1;chr1	2549920;2549920;2549920;2550074;2550283;2550573;2550992;2550992;2550992;2551775;2553626;2554101;2554101;2554241;2554724;2555681;2556428;2556977;2556977	2550119;2550274;2550274;2550274;2550731;2550731;2551598;2554150;2552106;2552703;2553814;2554296;2554245;2554296;2556696;2555869;2556696;2557031;2557011	-;-;-;-;-;-;-;-;-;-;-;-;-;-;-;-;-;-;-	6137	0	0	1	1
ENSG00000157873.17	chr1;chr1;chr1;chr1;chr1;chr1;chr1;chr1;chr1;chr1;chr1;chr1;chr1;chr1;chr1;chr1;chr1;chr1;chr1;chr1;chr1;chr1;chr1;chr1;chr1;chr1;chr1;chr1;chr1;chr1;chr1;chr1;chr1;chr1;chr1;chr1;chr1;chr1;chr1;chr1;chr1;chr1;chr1;chr1;chr1;chr1;chr1;chr1;chr1;chr1;chr1;chr1;chr1;chr1;chr1;chr1;chr1;chr1;chr1;chr1;chr1;chr1;chr1;chr1;chr1;chr1;chr1;chr1;chr1;chr1;chr1;chr1;chr1;chr1;chr1;chr1;chr1;chr1;chr1;chr1…	2555639;2555791;2555802;2555980;2556222;2556366;2556386;2556405;2556406;2556557;2556571;2556585;2556585;2556585;2556585;2556585;2557726;2557726;2557726;2557726;2557726;2557726;2557726;2557726;2557726;2557726;2557813;2558343;2558343;2558343;2558343;2558343;2558343;2558343;2558343;2558343;2558343;2558343;2558881;2559352;2559580;2559823;2559823;2559823;2559823;2559823;2559823;2559823;2560554;2560624…	2555667;2555850;2556252;2556032;2556261;2556733;2556455;2556733;2556733;2556733;2556733;2556733;2556733;2556733;2556733;2556733;2557834;2557834;2557834;2557834;2557834;2557834;2557834;2557834;2557834;2557834;2557834;2559978;2559978;2558468;2558862;2558468;2558468;2558468;2558468;2558468;2558468;2558468;2559156;2559978;2559978;2559978;2559978;2559978;2559978;2559978;2559978;2559978;2560714;2560714…	+;+;+;+;+;+;+;+;+;+;+;+;+;+;+;+;+;+;+;+;+;+;+;+;+;+;+;+;+;+;+;+;+;+;+;+;+;+;+;+;+;+;+;+;+;+;+;+;+;+;+;+;+;+;+;+;+;+;+;+;+;+;+;+;+;+;+;+;+;+;+;+;+;+;+;+;+;+;+;+;+;+;+;+;+	6219	2	17	2	0
ENSG00000225931.3	chr1;chr1;chr1	2566410;2567866;2568977	2566605;2568054;2569888	+;+;+	1297	0	0	0	0
ENSG00000228037.1	chr1;chr1;chr1	2581560;2583370;2584125	2581650;2583495;2584533	+;+;+	626	0	0	0	0
ENSG00000157870.17	chr1;chr1;chr1;chr1;chr1;chr1;chr1;chr1;chr1;chr1;chr1;chr1;chr1;chr1;chr1;chr1;chr1;chr1;chr1;chr1;chr1;chr1;chr1;chr1;chr1;chr1;chr1;chr1;chr1;chr1;chr1;chr1;chr1;chr1;chr1;chr1;chr1;chr1;chr1;chr1;chr1;chr1;chr1;chr1;chr1;chr1;chr1;chr1;chr1;chr1;chr1;chr1;chr1;chr1;chr1;chr1;chr1;chr1;chr1;chr1;chr1;chr1;chr1;chr1;chr1;chr1;chr1;chr1;chr1;chr1;chr1;chr1;chr1;chr1;chr1;chr1;chr1;chr1;chr1;chr1…	2586491;2586540;2586750;2586750;2586777;2586780;2586796;2586798;2586817;2586833;2586877;2587042;2587078;2587085;2587091;2587091;2587091;2587091;2587091;2587091;2587091;2587091;2587091;2587091;2587114;2587741;2587741;2587741;2587741;2587741;2587741;2587741;2587741;2587741;2587741;2587741;2587741;2587741;2587741;2588336;2588336;2588390;2588390;2588390;2588390;2588390;2588390;2588390;2588390;2588390…	2586591;2586591;2586948;2586948;2586948;2586948;2586948;2586948;2586873;2586948;2586948;2587295;2587295;2587295;2587295;2587295;2587295;2587295;2587295;2587295;2587295;2587295;2587295;2587295;2587295;2587792;2587792;2587792;2587792;2587792;2587792;2587792;2587792;2587792;2587792;2587792;2587792;2587792;2587792;2588453;2588453;2588745;2588453;2588453;2588453;2588453;2588453;2588453;2588453;2588453…	+;+;+;+;+;+;+;+;+;+;+;+;+;+;+;+;+;+;+;+;+;+;+;+;+;+;+;+;+;+;+;+;+;+;+;+;+;+;+;+;+;+;+;+;+;+;+;+;+;+;+;+;+;+;+;+;+;+;+;+;+;+;+;+;+;+;+;+;+;+;+;+;+;+;+;+;+;+;+;+;+;+;+;+;+;+;+;+;+	3371	336	542	212	219
[truncated: 60,549 more rows]
