# Supplementary material for: The METTL5-TRMT112 N6-methyladenosine methyltransferase complex regulates mRNA translation via 18S rRNA methylation
Source: J Biol Chem. 2022 Jan 14;298(3):101590. doi: 10.1016/j.jbc.2022.101590 (PMC8857481; doi:10.1016/j.jbc.2022.101590)
Supplement: Supplemental Table S6 [file mmc6.xlsx]

## Sheet: DE_mouse_brain_sig
Supplementary Table S6. METTL5 knockout versus wild type mouse RNA-seq data. Sheet 1: differentially expressed transcripts - brain (output of DESeq2, padj < 0.1). Sheet 2: differentially expressed transcripts - liver (output of DESeq2, padj < 0.1). Sheet 3: transcript counts from all samples (output of featureCounts).
GeneID	baseMean	log2FoldChange	lfcSE	stat	pvalue	padj	ensembl_gene_id_version	external_gene_name
ENSMUSG00000074006.3	95.492	3.70179	0.372953	9.92561	3.22e-23	5.18e-19	ENSMUSG00000074006.3	Omp
ENSMUSG00000021803.10	133.062	2.7199	0.332966	8.16869	3.12e-16	2.51e-12	ENSMUSG00000021803.10	Cdhr1
ENSMUSG00000001023.10	47.5408	6.34795	0.799329	7.94159	2e-15	1.07e-11	ENSMUSG00000001023.10	S100a5
ENSMUSG00000024871.11	51.5473	3.66588	0.478191	7.66613	1.77e-14	7.13e-11	ENSMUSG00000024871.11	Doc2g
ENSMUSG00000036131.12	41.8232	3.42676	0.455986	7.51505	5.69e-14	1.83e-10	ENSMUSG00000036131.12	Frmd7
ENSMUSG00000043336.14	114.308	2.63239	0.360888	7.2942	3e-13	8.05e-10	ENSMUSG00000043336.14	Filip1l
ENSMUSG00000021303.14	499.406	1.30014	0.189511	6.86053	6.86e-12	1.58e-08	ENSMUSG00000021303.14	Gng4
ENSMUSG00000042501.12	40.6355	3.01812	0.450183	6.70421	2.02e-11	4.07e-08	ENSMUSG00000042501.12	Cpa6
ENSMUSG00000048562.7	41.6432	2.85318	0.437886	6.51581	7.23e-11	1.29e-07	ENSMUSG00000048562.7	Sp8
ENSMUSG00000038718.15	538.316	1.12379	0.18352	6.12352	9.15e-10	1.47e-06	ENSMUSG00000038718.15	Pbx3
ENSMUSG00000093956.1	133.822	1.94513	0.328577	5.91986	3.22e-09	4.71e-06	ENSMUSG00000093956.1	Gm24497
ENSMUSG00000050010.8	45.7084	2.31292	0.414619	5.57843	2.43e-08	3.25e-05	ENSMUSG00000050010.8	Shisa3
ENSMUSG00000041911.3	142.576	1.65265	0.297376	5.55743	2.74e-08	3.39e-05	ENSMUSG00000041911.3	Dlx1
ENSMUSG00000028369.15	255.417	-1.84531	0.341741	-5.39974	6.67e-08	7.67e-05	ENSMUSG00000028369.15	Svep1
ENSMUSG00000002930.6	225.701	-1.84067	0.359188	-5.12454	2.98e-07	0.000305031	ENSMUSG00000002930.6	Ppp1r17
ENSMUSG00000090063.6	319.099	1.67867	0.328029	5.11743	3.1e-07	0.000305031	ENSMUSG00000090063.6	Dlx6os1
ENSMUSG00000048108.13	81.6561	-1.72776	0.346534	-4.98583	6.17e-07	0.000533067	ENSMUSG00000048108.13	Tmem72
ENSMUSG00000053441.5	51.2744	1.97628	0.396695	4.98186	6.3e-07	0.000533067	ENSMUSG00000053441.5	Adamts19
ENSMUSG00000003573.15	481.949	-1.67837	0.342478	-4.90067	9.55e-07	0.000768045	ENSMUSG00000003573.15	Homer3
ENSMUSG00000110246.1	240.615	1.19212	0.244392	4.87792	1.07e-06	0.00082109	ENSMUSG00000110246.1	C130073E24Rik
ENSMUSG00000103976.1	161.11	1.08381	0.225537	4.80548	1.54e-06	0.0011286	ENSMUSG00000103976.1	Gm37677
ENSMUSG00000027843.13	93.5998	-1.76389	0.369751	-4.77047	1.84e-06	0.00127803	ENSMUSG00000027843.13	Ptpn22
ENSMUSG00000094377.1	820.896	1.32246	0.279995	4.72316	2.32e-06	0.0014938	ENSMUSG00000094377.1	Gm24407
ENSMUSG00000000805.18	377.783	-1.14821	0.244206	-4.70182	2.58e-06	0.00159503	ENSMUSG00000000805.18	Car4
ENSMUSG00000021903.11	206.358	-1.29917	0.277979	-4.67361	2.96e-06	0.00176285	ENSMUSG00000021903.11	Galnt15
ENSMUSG00000031285.14	488.883	1.1506	0.249455	4.61247	3.98e-06	0.00228559	ENSMUSG00000031285.14	Dcx
ENSMUSG00000034384.11	202.638	-1.88811	0.413221	-4.56924	4.89e-06	0.00271465	ENSMUSG00000034384.11	Barhl2
ENSMUSG00000042671.12	2557.19	-1.1528	0.257108	-4.4837	7.34e-06	0.00393286	ENSMUSG00000042671.12	Rgs8
ENSMUSG00000033740.17	710.559	-1.06275	0.238392	-4.458	8.27e-06	0.00429205	ENSMUSG00000033740.17	St18
ENSMUSG00000097248.9	193.328	-1.60124	0.362893	-4.41241	1.02e-05	0.00513775	ENSMUSG00000097248.9	Gm2694
ENSMUSG00000025083.18	324.187	-1.29875	0.298065	-4.35727	1.32e-05	0.00641825	ENSMUSG00000025083.18	Afap1l2
ENSMUSG00000004633.17	2474.3	-1.46561	0.339179	-4.32106	1.55e-05	0.0073452	ENSMUSG00000004633.17	Chn2
ENSMUSG00000047735.14	68.0367	1.37404	0.319986	4.29407	1.75e-05	0.0080046	ENSMUSG00000047735.14	Samd9l
ENSMUSG00000010080.15	114.78	-1.45617	0.33987	-4.28449	1.83e-05	0.0080046	ENSMUSG00000010080.15	Epn3
ENSMUSG00000099696.6	289.989	1.20173	0.280564	4.28329	1.84e-05	0.0080046	ENSMUSG00000099696.6	2900052N01Rik
ENSMUSG00000061859.17	1573.84	-1.01962	0.239636	-4.25488	2.09e-05	0.00885264	ENSMUSG00000061859.17	Patj
ENSMUSG00000079550.9	42.7338	-2.00002	0.471196	-4.24457	2.19e-05	0.00903171	ENSMUSG00000079550.9	Mpp4
ENSMUSG00000019876.15	429.309	-1.04844	0.248203	-4.22414	2.4e-05	0.00942203	ENSMUSG00000019876.15	Pkib
ENSMUSG00000114153.1	210.386	1.36508	0.323316	4.22212	2.42e-05	0.00942203	ENSMUSG00000114153.1	Gm48692
ENSMUSG00000100706.6	37.9968	1.76386	0.418332	4.21643	2.48e-05	0.00942203	ENSMUSG00000100706.6	Gm19744
ENSMUSG00000032368.14	2273.9	-1.2706	0.301584	-4.21308	2.52e-05	0.00942203	ENSMUSG00000032368.14	Zic1
ENSMUSG00000027210.20	1449.34	1.0056	0.238986	4.20778	2.58e-05	0.00942673	ENSMUSG00000027210.20	Meis2
ENSMUSG00000078435.5	83.7785	1.32214	0.315761	4.18715	2.82e-05	0.010096	ENSMUSG00000078435.5	AU041133
ENSMUSG00000044548.11	211.566	-1.33808	0.323557	-4.13552	3.54e-05	0.0120886	ENSMUSG00000044548.11	Dact1
ENSMUSG00000064339.1	1.98468e+06	1.2687	0.307133	4.13078	3.62e-05	0.0120886	ENSMUSG00000064339.1	mt-Rnr2
ENSMUSG00000022687.12	519.703	-1.2379	0.299942	-4.12715	3.67e-05	0.0120886	ENSMUSG00000022687.12	Boc
ENSMUSG00000116881.1	255.532	1.37921	0.334699	4.12075	3.78e-05	0.0121473	ENSMUSG00000116881.1	Gm49674
ENSMUSG00000031934.14	117.476	1.04633	0.25508	4.10198	4.1e-05	0.0127205	ENSMUSG00000031934.14	Panx1
ENSMUSG00000040146.9	172.365	-1.27804	0.311733	-4.0998	4.14e-05	0.0127205	ENSMUSG00000040146.9	Rgl3
ENSMUSG00000087211.7	103.653	-1.97171	0.481544	-4.09456	4.23e-05	0.0127205	ENSMUSG00000087211.7	Lhx1os
ENSMUSG00000035831.2	28.042	-2.31806	0.566443	-4.09231	4.27e-05	0.0127205	ENSMUSG00000035831.2	Krt25
ENSMUSG00000036123.8	42.6895	-1.68774	0.414735	-4.06944	4.71e-05	0.0137803	ENSMUSG00000036123.8	Slc9a3
ENSMUSG00000113073.1	56.517	1.33294	0.328121	4.06233	4.86e-05	0.0139538	ENSMUSG00000113073.1	Gm48261
ENSMUSG00000033854.10	734.116	-1.08257	0.267197	-4.0516	5.09e-05	0.0141055	ENSMUSG00000033854.10	Kcnk10
ENSMUSG00000109044.1	57.532	1.48233	0.368552	4.02205	5.77e-05	0.0149868	ENSMUSG00000109044.1	Gm44680
ENSMUSG00000025504.14	76.6866	-1.80718	0.44971	-4.01855	5.86e-05	0.0149868	ENSMUSG00000025504.14	Eps8l2
ENSMUSG00000071379.2	431.679	-1.21249	0.301736	-4.01837	5.86e-05	0.0149868	ENSMUSG00000071379.2	Hpcal1
ENSMUSG00000057098.14	230.096	-1.0784	0.268394	-4.01795	5.87e-05	0.0149868	ENSMUSG00000057098.14	Ebf1
ENSMUSG00000096243.1	922.363	1.18666	0.295636	4.01393	5.97e-05	0.0150064	ENSMUSG00000096243.1	Gm24265
ENSMUSG00000032194.9	419.784	-1.49873	0.374161	-4.00557	6.19e-05	0.0153084	ENSMUSG00000032194.9	Kank2
ENSMUSG00000026655.15	365.546	-1.16243	0.292935	-3.96823	7.24e-05	0.0166964	ENSMUSG00000026655.15	Fam107b
ENSMUSG00000024420.9	893.194	-1.17817	0.296965	-3.96737	7.27e-05	0.0166964	ENSMUSG00000024420.9	Zfp521
ENSMUSG00000078878.9	72.9541	1.28627	0.324964	3.95819	7.55e-05	0.0171066	ENSMUSG00000078878.9	Gm14305
ENSMUSG00000025938.16	62.8716	1.35063	0.34195	3.94979	7.82e-05	0.0174052	ENSMUSG00000025938.16	Slco5a1
ENSMUSG00000092094.5	53.3101	1.40066	0.35545	3.94052	8.13e-05	0.0176708	ENSMUSG00000092094.5	Zfp804b
ENSMUSG00000064337.1	1.08297e+06	1.19517	0.305874	3.90738	9.33e-05	0.0197444	ENSMUSG00000064337.1	mt-Rnr1
ENSMUSG00000026668.10	19.2113	-2.67476	0.685135	-3.90398	9.46e-05	0.0197639	ENSMUSG00000026668.10	Ucma
ENSMUSG00000034739.17	25.4105	-2.31444	0.594392	-3.8938	9.87e-05	0.0200741	ENSMUSG00000034739.17	Mfrp
ENSMUSG00000004872.15	34.6821	-1.96604	0.507048	-3.87742	0.000105571	0.0204706	ENSMUSG00000004872.15	Pax3
ENSMUSG00000068323.12	46.8971	-1.61076	0.41547	-3.87695	0.000105774	0.0204706	ENSMUSG00000068323.12	Slc4a5
ENSMUSG00000026728.9	782.401	-1.19579	0.309038	-3.8694	0.000109104	0.0204706	ENSMUSG00000026728.9	Vim
ENSMUSG00000042834.15	1169.48	-1.0541	0.273166	-3.85884	0.000113925	0.0210427	ENSMUSG00000042834.15	Nrep
ENSMUSG00000112964.1	62.7859	1.48407	0.385221	3.85252	0.000116911	0.0211266	ENSMUSG00000112964.1	E430024I08Rik
ENSMUSG00000030111.9	232.95	-1.34994	0.350966	-3.84636	0.000119884	0.0214234	ENSMUSG00000030111.9	A2m
ENSMUSG00000073542.3	282.084	-1.03039	0.268769	-3.83373	0.000126215	0.0221813	ENSMUSG00000073542.3	Cep76
ENSMUSG00000102594.1	95.1552	1.17949	0.307766	3.83243	0.000126884	0.0221813	ENSMUSG00000102594.1	Gm38381
ENSMUSG00000036478.8	793.572	-1.01689	0.265528	-3.82969	0.000128304	0.0221883	ENSMUSG00000036478.8	Btg1
ENSMUSG00000039662.16	771.184	-1.00342	0.263927	-3.80189	0.000143594	0.0238086	ENSMUSG00000039662.16	Icmt
ENSMUSG00000005357.9	198.218	-1.45885	0.384825	-3.79093	0.000150082	0.0243815	ENSMUSG00000005357.9	Slc1a6
ENSMUSG00000106443.1	50.4146	1.4379	0.380563	3.77833	0.000157882	0.0253921	ENSMUSG00000106443.1	Gm42702
ENSMUSG00000032313.11	184.462	-1.1589	0.308131	-3.76105	0.0001692	0.0265996	ENSMUSG00000032313.11	Tmem266
ENSMUSG00000107498.1	142.705	1.31175	0.34893	3.75936	0.000170351	0.0265996	ENSMUSG00000107498.1	Gm44240
ENSMUSG00000057396.7	117.614	1.4128	0.376113	3.75633	0.000172424	0.0266644	ENSMUSG00000057396.7	Zfp759
ENSMUSG00000047153.4	537.658	-1.09357	0.29179	-3.74779	0.000178399	0.0266912	ENSMUSG00000047153.4	Khnyn
ENSMUSG00000053347.15	215.075	1.05164	0.280691	3.74662	0.000179236	0.0266912	ENSMUSG00000053347.15	Zfp943
ENSMUSG00000033063.8	184.732	1.15303	0.308174	3.7415	0.000182924	0.0269905	ENSMUSG00000033063.8	Cntnap3
ENSMUSG00000028188.13	70.3327	1.50108	0.402652	3.72798	0.00019302	0.027967	ENSMUSG00000028188.13	Spata1
ENSMUSG00000071267.11	195.784	1.02708	0.277082	3.70678	0.000209915	0.0301434	ENSMUSG00000071267.11	Zfp942
ENSMUSG00000028389.12	219.048	1.07004	0.289773	3.69269	0.000221896	0.0315819	ENSMUSG00000028389.12	Zfp37
ENSMUSG00000107967.1	23.7337	2.09972	0.56992	3.68423	0.000229395	0.0323628	ENSMUSG00000107967.1	Gm44094
ENSMUSG00000042096.15	147.837	-1.64384	0.449073	-3.66051	0.000251709	0.0343569	ENSMUSG00000042096.15	Dao
ENSMUSG00000068859.5	120.097	1.12054	0.306148	3.66014	0.000252075	0.0343569	ENSMUSG00000068859.5	Sp9
ENSMUSG00000041075.8	247.317	-1.16209	0.320453	-3.62638	0.000287418	0.0375767	ENSMUSG00000041075.8	Fzd7
ENSMUSG00000001435.15	163.115	-1.29479	0.357249	-3.62433	0.000289716	0.0375767	ENSMUSG00000001435.15	Col18a1
ENSMUSG00000030352.15	603.686	-1.14296	0.318451	-3.58912	0.000331794	0.0422658	ENSMUSG00000030352.15	Tspan9
ENSMUSG00000111389.1	26.5827	-2.25941	0.629592	-3.58869	0.000332337	0.0422658	ENSMUSG00000111389.1	Gm39465
ENSMUSG00000032845.16	42.5127	-1.5935	0.446063	-3.57236	0.000353783	0.0441077	ENSMUSG00000032845.16	Alpk2
ENSMUSG00000058152.8	426.656	1.01114	0.283392	3.56799	0.00035973	0.0441644	ENSMUSG00000058152.8	Chsy3
ENSMUSG00000058093.13	96.5123	1.27338	0.358552	3.55145	0.000383113	0.0466789	ENSMUSG00000058093.13	Zfp729b
ENSMUSG00000107905.1	151.458	1.15899	0.326941	3.54494	0.000392707	0.0474397	ENSMUSG00000107905.1	Gm44230
ENSMUSG00000036972.14	188.191	-1.04157	0.294809	-3.53304	0.000410805	0.0485808	ENSMUSG00000036972.14	Zic4
ENSMUSG00000002324.8	110.267	-1.4692	0.417597	-3.51823	0.000434431	0.0497209	ENSMUSG00000002324.8	Rec8
ENSMUSG00000073532.3	56.6492	-1.22395	0.34955	-3.50149	0.000462664	0.0505439	ENSMUSG00000073532.3	Gm7276
ENSMUSG00000059142.16	312.02	1.02446	0.292945	3.49709	0.000470359	0.0505439	ENSMUSG00000059142.16	Zfp945
ENSMUSG00000022610.10	113.273	-1.08602	0.310611	-3.4964	0.00047158	0.0505439	ENSMUSG00000022610.10	Mapk12
ENSMUSG00000094962.1	26.1319	-1.87028	0.536061	-3.48894	0.000484948	0.051312	ENSMUSG00000094962.1	Gm21954
ENSMUSG00000045246.11	294.407	-1.35337	0.388178	-3.48648	0.000489427	0.0514474	ENSMUSG00000045246.11	Kcng4
ENSMUSG00000102521.1	26.1739	1.76217	0.506474	3.4793	0.000502726	0.0518962	ENSMUSG00000102521.1	Gm37781
ENSMUSG00000087075.2	21.8694	2.11407	0.607839	3.47801	0.000505151	0.0518962	ENSMUSG00000087075.2	Lbhd2
ENSMUSG00000078619.10	214.8	-1.00266	0.289206	-3.46692	0.000526452	0.0525896	ENSMUSG00000078619.10	Smarcd2
ENSMUSG00000109370.1	168.091	1.31069	0.379648	3.45238	0.000555674	0.0541538	ENSMUSG00000109370.1	Gm44675
ENSMUSG00000092774.1	33.5474	2.00458	0.58217	3.44329	0.000574689	0.0547364	ENSMUSG00000092774.1	Gm26197
ENSMUSG00000031448.12	21.3729	-1.82081	0.528836	-3.44306	0.00057517	0.0547364	ENSMUSG00000031448.12	Adprhl1
ENSMUSG00000116809.1	277.897	1.21993	0.355268	3.43382	0.000595144	0.0556494	ENSMUSG00000116809.1	A630036G19Rik
ENSMUSG00000026579.8	75.8248	-1.30782	0.38414	-3.40454	0.000662757	0.0610506	ENSMUSG00000026579.8	F5
ENSMUSG00000014198.15	45.7967	-1.98943	0.584456	-3.40391	0.000664295	0.0610506	ENSMUSG00000014198.15	Zfp385c
ENSMUSG00000039328.11	87.3438	-1.13756	0.334985	-3.39584	0.000684178	0.0621674	ENSMUSG00000039328.11	Rnf122
ENSMUSG00000107858.1	317.265	1.07368	0.318339	3.37274	0.000744239	0.0655856	ENSMUSG00000107858.1	Gm43879
ENSMUSG00000082809.3	17.4696	-3.41059	1.01332	-3.36577	0.0007633	0.0664654	ENSMUSG00000082809.3	Gm14150
ENSMUSG00000108599.1	146.076	1.54623	0.460761	3.35582	0.000791307	0.0673364	ENSMUSG00000108599.1	Gm10616
ENSMUSG00000035305.5	96.3717	-1.01785	0.303549	-3.35316	0.000798948	0.0673909	ENSMUSG00000035305.5	Ror1
ENSMUSG00000109125.1	938.476	1.12039	0.334176	3.35268	0.000800327	0.0673909	ENSMUSG00000109125.1	Gm45159
ENSMUSG00000005124.10	45.8825	1.3068	0.390521	3.34631	0.00081896	0.0681725	ENSMUSG00000005124.10	Ccn4
ENSMUSG00000060445.11	36.3742	1.44965	0.433393	3.34489	0.000823158	0.0681725	ENSMUSG00000060445.11	Sycp2
ENSMUSG00000033972.9	121.767	1.04148	0.312284	3.33504	0.00085288	0.0688495	ENSMUSG00000033972.9	Zfp944
ENSMUSG00000098760.1	16.3186	2.01151	0.60324	3.33451	0.000854489	0.0688495	ENSMUSG00000098760.1	Gm2164
ENSMUSG00000028197.4	65.7319	1.16544	0.350203	3.32791	0.000875005	0.0696669	ENSMUSG00000028197.4	Col24a1
ENSMUSG00000074158.9	50.239	1.54732	0.465496	3.32402	0.000887308	0.0699538	ENSMUSG00000074158.9	Zfp976
ENSMUSG00000003644.17	384.166	-1.25169	0.378292	-3.30878	0.00093704	0.0726559	ENSMUSG00000003644.17	Rps6ka1
ENSMUSG00000062743.9	40.7092	1.53618	0.464296	3.30862	0.000937569	0.0726559	ENSMUSG00000062743.9	Zfp677
ENSMUSG00000027744.4	24.474	1.84734	0.558447	3.308	0.000939652	0.0726559	ENSMUSG00000027744.4	Stoml3
ENSMUSG00000091194.1	27.1322	1.58061	0.478327	3.30446	0.000951579	0.0732261	ENSMUSG00000091194.1	Gm19840
ENSMUSG00000059897.5	102.151	1.11658	0.338349	3.30009	0.000966543	0.0736726	ENSMUSG00000059897.5	Zfp930
ENSMUSG00000080610.1	51.1757	1.65806	0.50288	3.29714	0.000976764	0.0741005	ENSMUSG00000080610.1	Snord110
ENSMUSG00000074170.5	115.818	-1.17245	0.356417	-3.28954	0.00100351	0.0753802	ENSMUSG00000074170.5	Plekhf1
ENSMUSG00000051043.16	154.653	-1.43649	0.437457	-3.28374	0.00102441	0.0759241	ENSMUSG00000051043.16	Gprc5c
ENSMUSG00000114624.1	43.4178	1.25781	0.383824	3.27706	0.00104895	0.076683	ENSMUSG00000114624.1	Gm48267
ENSMUSG00000109481.1	91.242	1.13722	0.348043	3.26748	0.00108509	0.0788148	ENSMUSG00000109481.1	Gm45130
ENSMUSG00000103851.1	73.4559	1.1847	0.363659	3.25771	0.00112315	0.0799438	ENSMUSG00000103851.1	Gm37606
ENSMUSG00000096037.1	55.6218	1.87342	0.576375	3.25035	0.00115264	0.0814414	ENSMUSG00000096037.1	n-R5s136
ENSMUSG00000044244.18	66.6643	-1.71719	0.529967	-3.24018	0.00119453	0.0826445	ENSMUSG00000044244.18	Il20rb
ENSMUSG00000065107.1	16.4218	2.13128	0.660312	3.22769	0.00124793	0.0847281	ENSMUSG00000065107.1	n-R5s88
ENSMUSG00000048450.10	71.7385	-1.08257	0.335414	-3.22755	0.00124856	0.0847281	ENSMUSG00000048450.10	Msx1
ENSMUSG00000117333.1	48.7362	1.26289	0.393252	3.21139	0.00132094	0.0869256	ENSMUSG00000117333.1	Gm16386
ENSMUSG00000095738.1	22.9725	2.06213	0.642504	3.20952	0.00132959	0.0869256	ENSMUSG00000095738.1	Gm25313
ENSMUSG00000100417.2	27.761	1.44417	0.452412	3.19217	0.00141209	0.0901215	ENSMUSG00000100417.2	Gm28578
ENSMUSG00000034151.13	63.2475	1.45866	0.45922	3.1764	0.00149118	0.0929557	ENSMUSG00000034151.13	Zbbx
ENSMUSG00000032908.9	322.317	-1.00605	0.317259	-3.17107	0.00151877	0.0943107	ENSMUSG00000032908.9	Sgpp2
ENSMUSG00000075256.9	82.5751	-1.32363	0.41791	-3.16726	0.00153882	0.0947661	ENSMUSG00000075256.9	Cerkl
ENSMUSG00000054135.2	20.8902	1.63272	0.516129	3.16339	0.00155941	0.0953614	ENSMUSG00000054135.2	A430110L20Rik
ENSMUSG00000069727.5	87.9643	1.16944	0.369866	3.16179	0.001568	0.0955236	ENSMUSG00000069727.5	Zfp975
ENSMUSG00000102937.1	28.6945	1.56097	0.494104	3.1592	0.00158204	0.0960152	ENSMUSG00000102937.1	Gm38116
ENSMUSG00000107706.1	42.8313	1.17842	0.374342	3.14798	0.00164404	0.0986605	ENSMUSG00000107706.1	Gm44022
ENSMUSG00000048707.9	311.671	-1.06078	0.337362	-3.14435	0.00166455	0.098766	ENSMUSG00000048707.9	Tprn
ENSMUSG00000022686.14	58.0652	-1.44917	0.461126	-3.14266	0.00167417	0.098766	ENSMUSG00000022686.14	B3gnt5
ENSMUSG00000109505.1	134.239	1.11863	0.355995	3.14226	0.0016765	0.098766	ENSMUSG00000109505.1	Gm44677
ENSMUSG00000105711.1	15.8307	2.05964	0.656441	3.13759	0.00170345	0.0992631	ENSMUSG00000105711.1	Gm42598
ENSMUSG00000117284.1	118.339	1.06521	0.339794	3.13486	0.00171939	0.09983	ENSMUSG00000117284.1	Gm7072

## Sheet: DE_mouse_liver_sig
GeneID	baseMean	log2FoldChange	lfcSE	stat	pvalue	padj	ensembl_gene_id_version	external_gene_name
ENSMUSG00000035686.8	4312.8	-2.18803	0.271091	-8.07121	6.96047e-16	1.03822e-11	ENSMUSG00000035686.8	Thrsp
ENSMUSG00000041293.5	246.981	1.91233	0.278013	6.87854	6.04705e-12	4.50989e-08	ENSMUSG00000041293.5	Adgrf1
ENSMUSG00000020205.8	1531.35	1.89198	0.285773	6.62057	3.57827e-11	1.77912e-07	ENSMUSG00000020205.8	Phlda1
ENSMUSG00000041220.10	2063.34	-1.76877	0.296822	-5.95903	2.53737e-09	9.46183e-06	ENSMUSG00000041220.10	Elovl6
ENSMUSG00000028445.7	280.148	1.74337	0.300942	5.79304	6.91233e-09	2.06209e-05	ENSMUSG00000028445.7	Enho
ENSMUSG00000028553.12	5906.11	-1.60747	0.279149	-5.75847	8.48815e-09	2.11015e-05	ENSMUSG00000028553.12	Angptl3
ENSMUSG00000041653.5	48.6906	-3.2051	0.579217	-5.5335	3.1391e-08	6.68898e-05	ENSMUSG00000041653.5	Pnpla3
ENSMUSG00000064339.1	1.12766e+06	-1.37654	0.252441	-5.4529	4.95547e-08	7.73584e-05	ENSMUSG00000064339.1	mt-Rnr2
ENSMUSG00000039323.18	7189.52	1.18043	0.216799	5.4448	5.18627e-08	7.73584e-05	ENSMUSG00000039323.18	Igfbp2
ENSMUSG00000030103.11	1581.37	-1.23155	0.227547	-5.41229	6.22233e-08	7.91259e-05	ENSMUSG00000030103.11	Bhlhe40
ENSMUSG00000103313.1	79.3827	-1.78351	0.329778	-5.40821	6.36572e-08	7.91259e-05	ENSMUSG00000103313.1	Gm38357
ENSMUSG00000021270.13	2457	-1.31076	0.253821	-5.1641	2.41593e-07	0.000270359	ENSMUSG00000021270.13	Hsp90aa1
ENSMUSG00000038039.13	582.825	-1.80861	0.350853	-5.15491	2.53756e-07	0.000270359	ENSMUSG00000038039.13	Gcc2
ENSMUSG00000078866.10	222.913	-1.87564	0.366657	-5.1155	3.12905e-07	0.000311153	ENSMUSG00000078866.10	Zfp970
ENSMUSG00000045624.15	250.852	-2.02079	0.396902	-5.09142	3.55387e-07	0.00033131	ENSMUSG00000045624.15	Esf1
ENSMUSG00000027577.14	270.85	-1.88616	0.373098	-5.05539	4.29509e-07	0.000376856	ENSMUSG00000027577.14	Chrna4
ENSMUSG00000049164.7	115.206	-1.83928	0.364799	-5.04191	4.60918e-07	0.000381947	ENSMUSG00000049164.7	Zfp518a
ENSMUSG00000094786.1	99.2006	-2.1994	0.439453	-5.00485	5.59046e-07	0.000438881	ENSMUSG00000094786.1	Gm14403
ENSMUSG00000014226.10	408.306	-1.08489	0.221101	-4.90674	9.26018e-07	0.000690624	ENSMUSG00000014226.10	Cacybp
ENSMUSG00000079184.10	168.398	-1.70833	0.349824	-4.8834	1.04273e-06	0.000740636	ENSMUSG00000079184.10	Mphosph8
ENSMUSG00000117284.1	68.256	-2.76977	0.569891	-4.86017	1.17283e-06	0.000760607	ENSMUSG00000117284.1	Gm7072
ENSMUSG00000020429.7	2296.72	1.59653	0.33932	4.70509	2.53758e-06	0.00142934	ENSMUSG00000020429.7	Igfbp1
ENSMUSG00000074829.10	171.331	-1.40628	0.299136	-4.70113	2.58731e-06	0.00142934	ENSMUSG00000074829.10	2010315B03Rik
ENSMUSG00000025153.9	23202.8	-1.26571	0.2712	-4.66707	3.05529e-06	0.0016276	ENSMUSG00000025153.9	Fasn
ENSMUSG00000023073.2	372.236	-1.57219	0.338394	-4.64603	3.38389e-06	0.00174049	ENSMUSG00000023073.2	Slc10a2
ENSMUSG00000030278.11	27.371	-3.03958	0.657815	-4.62072	3.8242e-06	0.00184005	ENSMUSG00000030278.11	Cidec
ENSMUSG00000051730.15	125.373	-1.43954	0.3121	-4.61244	3.97971e-06	0.00185504	ENSMUSG00000051730.15	Mettl5
ENSMUSG00000036040.14	145.963	1.47957	0.322433	4.58878	4.45848e-06	0.00201523	ENSMUSG00000036040.14	Adamtsl2
ENSMUSG00000087141.1	1904.83	1.20211	0.264115	4.55146	5.32746e-06	0.00233719	ENSMUSG00000087141.1	Plcxd2
ENSMUSG00000110444.2	155.047	-1.79305	0.394851	-4.54108	5.5967e-06	0.00238515	ENSMUSG00000110444.2	Gm10033
ENSMUSG00000027796.2	232.244	1.28475	0.285661	4.49745	6.87738e-06	0.00284953	ENSMUSG00000027796.2	Smad9
ENSMUSG00000068882.13	609.33	-1.26963	0.287506	-4.41601	1.00539e-05	0.00394642	ENSMUSG00000068882.13	Ssb
ENSMUSG00000044501.17	63.0246	-2.40192	0.544951	-4.40759	1.04525e-05	0.00399767	ENSMUSG00000044501.17	Zfp758
ENSMUSG00000024290.9	1201.66	-1.39822	0.318646	-4.38801	1.14391e-05	0.00426563	ENSMUSG00000024290.9	Rock1
ENSMUSG00000108969.1	22.4767	2.90217	0.66857	4.34086	1.41928e-05	0.00504045	ENSMUSG00000108969.1	Gm45044
ENSMUSG00000047735.14	223.992	-1.86513	0.431077	-4.32667	1.51378e-05	0.00525107	ENSMUSG00000047735.14	Samd9l
ENSMUSG00000022346.16	127.119	2.10848	0.489363	4.30862	1.64276e-05	0.00556894	ENSMUSG00000022346.16	Myc
ENSMUSG00000042133.16	552.547	-1.37543	0.320735	-4.28836	1.79996e-05	0.00586782	ENSMUSG00000042133.16	Ppig
ENSMUSG00000071266.13	123.507	-1.53956	0.362469	-4.24742	2.16247e-05	0.00671989	ENSMUSG00000071266.13	Zfp946
ENSMUSG00000030521.11	145.853	-1.37051	0.324797	-4.21959	2.44748e-05	0.00732557	ENSMUSG00000030521.11	Mphosph10
ENSMUSG00000055866.9	191.783	-1.18611	0.281147	-4.21884	2.45561e-05	0.00732557	ENSMUSG00000055866.9	Per2
ENSMUSG00000063929.6	304.79	1.32613	0.315189	4.20741	2.58316e-05	0.00755499	ENSMUSG00000063929.6	Cyp4a32
ENSMUSG00000056260.15	120.239	-1.40744	0.335991	-4.18891	2.80294e-05	0.00804012	ENSMUSG00000056260.15	Lrif1
ENSMUSG00000074063.10	2514.87	1.29601	0.310425	4.17495	2.98056e-05	0.0083883	ENSMUSG00000074063.10	Osgin1
ENSMUSG00000071267.11	94.0697	-1.76231	0.422795	-4.16824	3.06957e-05	0.00847882	ENSMUSG00000071267.11	Zfp942
ENSMUSG00000019971.10	115.705	-1.57681	0.379177	-4.1585	3.20343e-05	0.00862429	ENSMUSG00000019971.10	Cep290
ENSMUSG00000019947.10	2271.14	1.09569	0.264089	4.14893	3.3403e-05	0.00874104	ENSMUSG00000019947.10	Arid5b
ENSMUSG00000113788.1	18.9587	-2.86315	0.701629	-4.08073	4.48951e-05	0.010978	ENSMUSG00000113788.1	Gm47904
ENSMUSG00000028339.17	223.708	-1.13038	0.279056	-4.05072	5.10592e-05	0.0122839	ENSMUSG00000028339.17	Col15a1
ENSMUSG00000039457.4	572.65	-1.1131	0.275399	-4.04178	5.30472e-05	0.0125595	ENSMUSG00000039457.4	Ppl
ENSMUSG00000020462.14	196.713	-1.32288	0.329517	-4.0146	5.95461e-05	0.013878	ENSMUSG00000020462.14	Cfap36
ENSMUSG00000059824.12	89.0887	-2.33747	0.583227	-4.00782	6.12816e-05	0.0140627	ENSMUSG00000059824.12	Dbp
ENSMUSG00000056383.10	163.702	-1.44435	0.360825	-4.00291	6.25673e-05	0.0141402	ENSMUSG00000056383.10	AI987944
ENSMUSG00000053347.15	111.938	-1.71474	0.429192	-3.99528	6.46189e-05	0.0143859	ENSMUSG00000053347.15	Zfp943
ENSMUSG00000074733.14	269.352	-1.32771	0.333216	-3.98453	6.76126e-05	0.0147825	ENSMUSG00000074733.14	Zfp950
ENSMUSG00000034349.14	136.349	-1.60314	0.403511	-3.97298	7.09793e-05	0.0147825	ENSMUSG00000034349.14	Smc4
ENSMUSG00000046179.17	102.394	1.31004	0.329887	3.97117	7.15208e-05	0.0147825	ENSMUSG00000046179.17	E2f8
ENSMUSG00000048126.16	405.034	1.01345	0.255377	3.96843	7.23466e-05	0.0147825	ENSMUSG00000048126.16	Col6a3
ENSMUSG00000076617.9	676.7	-3.06128	0.773673	-3.95681	7.59569e-05	0.0153105	ENSMUSG00000076617.9	Ighm
ENSMUSG00000069743.5	33.815	-2.92363	0.742802	-3.93595	8.28666e-05	0.0162637	ENSMUSG00000069743.5	Zfp820
ENSMUSG00000031400.10	115.013	-1.13812	0.289865	-3.92638	8.62323e-05	0.0167044	ENSMUSG00000031400.10	G6pdx
ENSMUSG00000061322.15	12.4828	3.52945	0.901057	3.91701	8.96541e-05	0.0170557	ENSMUSG00000061322.15	Dnaic1
ENSMUSG00000006005.18	1970.25	-1.05462	0.271344	-3.88664	0.000101641	0.0186841	ENSMUSG00000006005.18	Tpr
ENSMUSG00000042063.11	119.274	-1.23643	0.320387	-3.85916	0.000113776	0.0202033	ENSMUSG00000042063.11	Zfp386
ENSMUSG00000034795.14	65.2043	-1.89669	0.492421	-3.85176	0.000117274	0.0203546	ENSMUSG00000034795.14	Ccdc122
ENSMUSG00000063286.7	95.2672	-1.54572	0.401616	-3.84875	0.000118721	0.0203546	ENSMUSG00000063286.7	Gm8995
ENSMUSG00000021377.15	653.137	-1.2827	0.333718	-3.84366	0.000121212	0.0205454	ENSMUSG00000021377.15	Dek
ENSMUSG00000058093.13	50.8561	-2.0799	0.543354	-3.82788	0.000129252	0.021662	ENSMUSG00000058093.13	Zfp729b
ENSMUSG00000110277.2	24.8176	-2.57183	0.674463	-3.81315	0.000137205	0.0227353	ENSMUSG00000110277.2	Gm45871
ENSMUSG00000038418.7	206.114	1.48885	0.390726	3.81047	0.000138704	0.0227353	ENSMUSG00000038418.7	Egr1
ENSMUSG00000023882.15	25.775	-2.29107	0.608349	-3.76604	0.000165857	0.0257766	ENSMUSG00000023882.15	Zfp54
ENSMUSG00000078877.11	20.7339	-2.41723	0.644167	-3.75249	0.000175087	0.02653	ENSMUSG00000078877.11	Gm14295
ENSMUSG00000005233.16	40.781	-1.63266	0.437525	-3.73159	0.000190276	0.027555	ENSMUSG00000005233.16	Spc25
ENSMUSG00000090942.1	298.633	-1.30356	0.349655	-3.72812	0.000192913	0.0276682	ENSMUSG00000090942.1	F830016B08Rik
ENSMUSG00000026676.7	42.5533	1.4451	0.388156	3.72299	0.000196878	0.027968	ENSMUSG00000026676.7	Ccdc3
ENSMUSG00000069793.12	42.5537	-1.67721	0.454893	-3.68703	0.000226883	0.0307653	ENSMUSG00000069793.12	Slfn9
ENSMUSG00000043336.14	148.195	-1.28383	0.351536	-3.65205	0.000260159	0.034341	ENSMUSG00000043336.14	Filip1l
ENSMUSG00000039103.12	34.7881	-1.80911	0.496457	-3.64404	0.000268396	0.0348121	ENSMUSG00000039103.12	Nexn
ENSMUSG00000031906.9	32.4084	-1.88648	0.520047	-3.62752	0.000286157	0.0367959	ENSMUSG00000031906.9	Smpd3
ENSMUSG00000074519.11	69.8473	-1.63614	0.452213	-3.61808	0.000296797	0.0375171	ENSMUSG00000074519.11	Zfp971
ENSMUSG00000024526.9	7.82772	-6.42764	1.77844	-3.61421	0.000301264	0.0377618	ENSMUSG00000024526.9	Cidea
ENSMUSG00000034647.15	146.587	-1.19842	0.33275	-3.60155	0.000316321	0.0389937	ENSMUSG00000034647.15	Ankrd12
ENSMUSG00000116673.1	17.6046	-2.86702	0.798367	-3.59111	0.000329276	0.0390266	ENSMUSG00000116673.1	A630089N07Rik
ENSMUSG00000002831.14	117.695	-1.16898	0.326852	-3.57647	0.000348259	0.0399957	ENSMUSG00000002831.14	Plin4
ENSMUSG00000096910.2	101.162	-1.16386	0.325625	-3.57423	0.000351263	0.0399957	ENSMUSG00000096910.2	Zfp955b
ENSMUSG00000053553.11	109.752	1.36265	0.3846	3.54303	0.000395555	0.0445637	ENSMUSG00000053553.11	3110082I17Rik
ENSMUSG00000052302.6	196.359	1.08491	0.306314	3.54181	0.000397399	0.0445637	ENSMUSG00000052302.6	Tbc1d30
ENSMUSG00000028476.13	111.572	-1.00845	0.287788	-3.50412	0.000458114	0.0498776	ENSMUSG00000028476.13	Reck
ENSMUSG00000085995.2	361.349	1.04368	0.299749	3.48184	0.000497988	0.0521132	ENSMUSG00000085995.2	Gm2788
ENSMUSG00000100113.1	42.5093	1.55651	0.447149	3.48097	0.00049961	0.0521132	ENSMUSG00000100113.1	Gm28592
ENSMUSG00000070605.4	27.7094	-2.48596	0.718416	-3.46034	0.000539494	0.0554972	ENSMUSG00000070605.4	Zfp992
ENSMUSG00000091549.1	60.0048	-1.15907	0.335624	-3.4535	0.000553369	0.0565346	ENSMUSG00000091549.1	Gm6548
ENSMUSG00000096433.2	39.5203	-2.10237	0.611433	-3.43844	0.000585086	0.0593683	ENSMUSG00000096433.2	Zfp994
ENSMUSG00000074158.9	47.2056	-1.68392	0.492461	-3.4194	0.000627588	0.0632507	ENSMUSG00000074158.9	Zfp976
ENSMUSG00000047822.8	470.698	-1.03831	0.306319	-3.38964	0.000699856	0.068678	ENSMUSG00000047822.8	Angptl8
ENSMUSG00000091721.4	47.6068	-1.30016	0.385344	-3.37401	0.000740803	0.0722211	ENSMUSG00000091721.4	Gimd1
ENSMUSG00000035451.7	434.549	1.02223	0.305294	3.34835	0.000812929	0.07823	ENSMUSG00000035451.7	Foxa1
ENSMUSG00000033972.9	82.439	-1.20727	0.36179	-3.33692	0.000847113	0.0804811	ENSMUSG00000033972.9	Zfp944
ENSMUSG00000027965.15	78.357	-1.13907	0.342097	-3.32967	0.000869489	0.0816367	ENSMUSG00000027965.15	Olfm3
ENSMUSG00000103706.1	44.7063	-1.63847	0.495651	-3.3057	0.00094741	0.0874352	ENSMUSG00000103706.1	6820402A03Rik
ENSMUSG00000056643.5	59.9492	-1.10699	0.334939	-3.30504	0.000949618	0.0874352	ENSMUSG00000056643.5	Chst13
ENSMUSG00000084923.1	32.0365	2.01211	0.613923	3.27747	0.00104741	0.0945925	ENSMUSG00000084923.1	Gm15611
ENSMUSG00000078784.8	141.576	-1.1591	0.353811	-3.27604	0.00105272	0.0945925	ENSMUSG00000078784.8	Rbis
ENSMUSG00000116802.1	28.3034	-2.23695	0.684093	-3.26994	0.00107568	0.0956004	ENSMUSG00000116802.1	Gm5165
ENSMUSG00000058064.6	24.55	2.94621	0.901516	3.26806	0.00108286	0.0956004	ENSMUSG00000058064.6	Gm10036
ENSMUSG00000020024.7	143.529	-1.17521	0.360026	-3.26423	0.00109762	0.0963066	ENSMUSG00000020024.7	Cep83
ENSMUSG00000053846.5	241.305	-1.21077	0.372123	-3.25368	0.00113922	0.099372	ENSMUSG00000053846.5	Lipg
ENSMUSG00000109771.1	28.2823	-2.04145	0.628083	-3.25029	0.00115288	0.0999792	ENSMUSG00000109771.1	Gm35315

## Sheet: METTL5_mouse_counts
GeneID	Chr	Start	End	Strand	Length	KO_brain_A	KO_brain_C	KO_brain_F	KO_liver_A	KO_liver_C	KO_liver_F	WT_brain_B	WT_brain_D	WT_brain_E	WT_liver_B	WT_liver_D	WT_liver_E
ENSMUSG00000102693.1	chr1	3073253	3074322	+	1070	0	0	0	0	0	0	0	0	0	0	0	0
ENSMUSG00000064842.1	chr1	3102016	3102125	+	110	0	0	2	0	0	0	0	0	0	0	0	0
ENSMUSG00000051951.5	chr1;chr1;chr1;chr1;chr1;chr1;chr1	3205901;3206523;3213439;3213609;3214482;3421702;3670552	3207317;3207317;3215632;3216344;3216968;3421901;3671498	-;-;-;-;-;-;-	6094	780	764	1188	1	3	2	916	650	1300	3	1	5
ENSMUSG00000102851.1	chr1	3252757	3253236	+	480	0	0	0	0	0	0	0	0	0	0	0	0
ENSMUSG00000103377.1	chr1	3365731	3368549	-	2819	106	98	113	0	0	0	102	45	100	0	0	3
ENSMUSG00000104017.1	chr1	3375556	3377788	-	2233	26	51	63	0	0	0	57	27	41	0	0	0
ENSMUSG00000103025.1	chr1	3464977	3467285	-	2309	29	23	39	0	0	0	29	14	44	0	0	0
ENSMUSG00000089699.1	chr1;chr1	3466587;3513405	3466687;3513553	+;+	250	0	0	0	0	0	0	0	0	0	0	0	0
ENSMUSG00000103201.1	chr1	3512451	3514507	-	2057	51	62	58	0	0	0	40	19	61	0	0	0
ENSMUSG00000103147.1	chr1	3531795	3532720	+	926	0	0	0	0	0	0	0	0	1	0	0	0
ENSMUSG00000103161.1	chr1	3592892	3595903	-	3012	189	92	158	0	0	0	141	52	177	0	0	1
ENSMUSG00000102331.1	chr1;chr1	3647309;3658847	3650509;3658904	-;-	3259	86	61	70	0	0	0	82	24	97	0	0	0
ENSMUSG00000102348.1	chr1	3680155	3681788	+	1634	7	3	6	0	0	0	2	3	4	0	0	0
ENSMUSG00000102592.1	chr1	3752010	3754360	+	2351	0	0	0	0	0	0	0	0	0	0	0	0
ENSMUSG00000088333.2	chr1	3783876	3783933	-	58	0	0	0	0	0	0	0	0	0	0	0	0
ENSMUSG00000102343.1	chr1;chr1;chr1;chr1;chr1	3905739;3984225;3985160;3985160;3986147	3906134;3984298;3985984;3985351;3986215	-;-;-;-;-	1364	1	0	0	0	0	0	0	0	0	0	0	0
ENSMUSG00000025900.13	chr1;chr1;chr1;chr1;chr1;chr1;chr1;chr1;chr1;chr1;chr1;chr1;chr1;chr1;chr1;chr1;chr1;chr1;chr1;chr1;chr1;chr1;chr1;chr1;chr1;chr1;chr1;chr1;chr1;chr1;chr1;chr1;chr1;chr1;chr1;chr1;chr1;chr1	3999557;4007656;4019070;4024736;4041888;4092617;4119668;4120015;4142612;4147812;4148612;4163855;4170205;4197534;4206660;4226611;4228443;4231053;4243133;4243417;4243543;4245031;4261527;4267469;4284766;4290846;4292926;4311270;4344146;4351910;4351910;4351910;4352202;4352202;4352202;4360200;4409170;4409170	3999617;4007737;4019148;4024890;4042107;4092780;4119712;4120073;4142766;4147963;4148744;4163941;4170404;4197641;4206837;4226823;4228619;4231144;4243262;4243448;4243619;4245106;4261605;4267620;4284898;4293012;4293012;4311433;4350091;4352081;4352081;4352081;4352837;4352837;4352837;4360314;4409241;4409241	-;-;-;-;-;-;-;-;-;-;-;-;-;-;-;-;-;-;-;-;-;-;-;-;-;-;-;-;-;-;-;-;-;-;-;-;-;-	12311	6	3	6	0	0	0	8	4	4	0	0	1
ENSMUSG00000102948.1	chr1;chr1	4256234;4258847	4256427;4260519	-;-	1867	1	0	0	1	0	0	0	0	1	0	0	0
ENSMUSG00000104123.1	chr1	4363346	4364829	-	1484	0	0	0	0	0	0	2	0	0	0	0	0
ENSMUSG00000025902.13	chr1;chr1;chr1;chr1;chr1;chr1;chr1;chr1;chr1;chr1;chr1;chr1;chr1;chr1;chr1;chr1;chr1;chr1;chr1;chr1;chr1;chr1;chr1;chr1;chr1;chr1;chr1	4490931;4491250;4491390;4491713;4492457;4492458;4492465;4492467;4493100;4493100;4493100;4493100;4493768;4493772;4493772;4493772;4493772;4495136;4495136;4495136;4495136;4496291;4496291;4496291;4496291;4496291;4496291	4492668;4492663;4492668;4492668;4493604;4492668;4492668;4492668;4493490;4493735;4493490;4493466;4493863;4493863;4493863;4493863;4493863;4495942;4495198;4495942;4495942;4496396;4496330;4496363;4497354;4496757;4496413	-;-;-;-;-;-;-;-;-;-;-;-;-;-;-;-;-;-;-;-;-;-;-;-;-;-;-	4772	10	22	14	23	36	42	27	14	26	32	36	48
ENSMUSG00000104238.1	chr1;chr1;chr1;chr1	4496551;4497474;4498007;4499470	4499378;4497654;4498211;4499558	+;+;+;+	2917	0	3	2	0	2	7	0	0	0	4	0	0
ENSMUSG00000102269.1	chr1;chr1	4522905;4524446	4523603;4526737	+;+	2991	0	2	0	7	2	4	0	0	0	2	2	4
ENSMUSG00000096126.1	chr1	4529017	4529123	+	107	5	0	0	1	0	0	0	0	1	3	0	0
ENSMUSG00000103003.1	chr1	4534837	4535286	-	450	0	0	0	0	0	0	0	0	0	0	0	0
ENSMUSG00000104328.1	chr1;chr1	4583129;4585937	4585585;4586252	-;-	2773	0	0	0	0	0	0	0	3	0	0	0	0
ENSMUSG00000102735.1	chr1	4610471	4611406	+	936	0	0	0	0	1	0	0	0	0	0	0	0
ENSMUSG00000098104.1	chr1	4687934	4689403	-	1470	0	3	0	3	2	1	1	2	3	1	0	2
ENSMUSG00000102175.1	chr1	4692219	4693424	-	1206	0	4	0	1	0	0	0	4	0	0	0	1
ENSMUSG00000088000.1	chr1	4723277	4723379	-	103	0	0	0	0	0	0	0	0	0	0	0	0
ENSMUSG00000103265.1	chr1	4735046	4735676	-	631	0	0	2	0	0	0	0	1	0	0	1	0
ENSMUSG00000103922.1	chr1	4771131	4772199	+	1069	1	2	1	1	3	2	2	1	3	3	2	4
ENSMUSG00000033845.13	chr1;chr1;chr1;chr1;chr1;chr1;chr1;chr1;chr1;chr1;chr1;chr1;chr1;chr1;chr1;chr1;chr1;chr1;chr1;chr1;chr1;chr1;chr1;chr1;chr1;chr1	4773206;4773211;4774436;4776377;4777525;4777525;4777525;4777525;4779967;4781221;4782568;4782568;4782568;4782568;4782568;4783572;4783951;4783951;4783951;4783951;4785573;4785573;4785573;4785573;4785573;4785573	4774516;4776801;4774516;4776801;4777648;4777648;4777648;4777648;4784566;4782301;4782733;4782606;4782733;4782733;4782733;4784105;4784105;4784105;4784105;4784105;4785692;4785739;4785739;4785698;4785739;4785710	-;-;-;-;-;-;-;-;-;-;-;-;-;-;-;-;-;-;-;-;-;-;-;-;-;-	8487	336	306	401	515	651	969	511	559	464	727	612	754
ENSMUSG00000102275.1	chr1	4778063	4779212	-	1150	1	0	0	0	10	2	3	6	9	1	2	4
ENSMUSG00000025903.14	chr1;chr1;chr1;chr1;chr1;chr1;chr1;chr1;chr1;chr1;chr1;chr1;chr1;chr1;chr1;chr1;chr1;chr1;chr1;chr1;chr1;chr1;chr1;chr1;chr1;chr1;chr1;chr1;chr1;chr1;chr1;chr1;chr1;chr1;chr1;chr1;chr1;chr1;chr1;chr1;chr1;chr1;chr1;chr1;chr1;chr1;chr1;chr1;chr1;chr1;chr1;chr1;chr1;chr1;chr1;chr1;chr1;chr1;chr1	4807788;4807823;4807830;4807896;4807898;4807911;4808237;4808455;4808455;4808455;4808455;4808455;4808455;4808455;4828584;4828584;4828584;4828584;4828584;4828584;4828584;4830268;4830268;4830268;4830268;4830268;4830268;4832311;4832311;4832311;4832311;4832311;4832311;4832311;4836905;4837001;4837001;4837001;4837001;4837001;4837001;4839387;4839387;4839387;4839387;4839387;4840956;4840956;4840956;4840956…	4807982;4807982;4807982;4807982;4807982;4807982;4808365;4808486;4808486;4808486;4808486;4808486;4808486;4808486;4828649;4828649;4828649;4828649;4828649;4828649;4828649;4830315;4830315;4830315;4830315;4830315;4830315;4832381;4832381;4832381;4832368;4832381;4832381;4832381;4839488;4837074;4837074;4837074;4837074;4837074;4837074;4839488;4839488;4839488;4839488;4839488;4842827;4841093;4841132;4840969…	+;+;+;+;+;+;+;+;+;+;+;+;+;+;+;+;+;+;+;+;+;+;+;+;+;+;+;+;+;+;+;+;+;+;+;+;+;+;+;+;+;+;+;+;+;+;+;+;+;+;+;+;+;+;+;+;+;+;+	7145	171	151	175	829	1050	885	204	194	219	1023	1031	1140
ENSMUSG00000104217.1	chr1;chr1;chr1;chr1;chr1;chr1;chr1;chr1;chr1;chr1	4807892;4828584;4830268;4832311;4837001;4839387;4840956;4867470;4878027;4886744	4807982;4828649;4830315;4832381;4837074;4839488;4841132;4867532;4878132;4886770	+;+;+;+;+;+;+;+;+;+	825	0	0	0	0	0	0	0	0	0	0	0	0
ENSMUSG00000033813.15	chr1;chr1;chr1;chr1;chr1;chr1;chr1;chr1;chr1;chr1;chr1;chr1;chr1;chr1;chr1;chr1;chr1;chr1;chr1;chr1	4857814;4858038;4867470;4867470;4878027;4878027;4886744;4886744;4889457;4889457;4890740;4890740;4891915;4891915;4893417;4893417;4894934;4894934;4896356;4896356	4857976;4858503;4867532;4867532;4878132;4878132;4886831;4886831;4889602;4889602;4890796;4890796;4892069;4892069;4893563;4893563;4895005;4895005;4897909;4897905	+;+;+;+;+;+;+;+;+;+;+;+;+;+;+;+;+;+;+;+	3017	463	426	560	365	318	273	575	461	599	458	414	393
ENSMUSG00000062588.4	chr1	4880049	4880651	-	603	0	3	5	1	0	0	0	3	0	7	3	0
ENSMUSG00000103280.1	chr1	4905751	4906861	-	1111	33	25	26	0	0	0	45	25	38	0	1	0
ENSMUSG00000002459.17	chr1;chr1;chr1;chr1;chr1;chr1;chr1;chr1;chr1;chr1;chr1;chr1;chr1;chr1;chr1;chr1;chr1;chr1;chr1;chr1;chr1;chr1;chr1;chr1;chr1;chr1;chr1;chr1	4909576;4909576;4910402;4910474;4912314;4912314;4912314;4912314;4912342;4916897;4916897;4916897;4916897;4916897;4922528;4923847;4923847;4923847;4923847;5018576;5019311;5019311;5019311;5020738;5062779;5070010;5070010;5070010	4910662;4910662;4910662;4910662;4912548;4912548;4912548;4912548;4912548;4916980;4916980;4916980;4916980;4916980;4923989;4923989;4923989;4923989;4923989;5018735;5019379;5019379;5019539;5021037;5063184;5070282;5070273;5070285	-;-;-;-;-;-;-;-;-;-;-;-;-;-;-;-;-;-;-;-;-;-;-;-;-;-;-;-	4239	235	264	256	0	1	2	253	245	404	0	0	0
ENSMUSG00000091305.1	chr1	4927028	4927299	-	272	7	1	2	0	0	0	4	3	0	0	0	0
ENSMUSG00000102653.1	chr1	4938576	4940710	-	2135	23	11	28	0	0	0	14	21	30	2	0	0
ENSMUSG00000085623.1	chr1;chr1;chr1	4970857;4971632;4973565	4971128;4971828;4976820	+;+;+	3725	0	0	0	0	0	0	0	0	0	0	0	0
ENSMUSG00000091665.1	chr1	5063060	5064647	+	1588	4	0	2	0	0	0	1	1	0	0	0	0
ENSMUSG00000033793.12	chr1;chr1;chr1;chr1;chr1;chr1;chr1;chr1;chr1;chr1;chr1;chr1;chr1;chr1;chr1;chr1;chr1;chr1;chr1;chr1;chr1;chr1;chr1;chr1;chr1;chr1;chr1;chr1;chr1;chr1;chr1;chr1;chr1;chr1;chr1;chr1;chr1;chr1;chr1;chr1;chr1;chr1;chr1;chr1;chr1;chr1;chr1;chr1;chr1;chr1;chr1;chr1;chr1;chr1;chr1;chr1;chr1;chr1;chr1;chr1;chr1;chr1;chr1;chr1;chr1;chr1;chr1;chr1	5070018;5083080;5083110;5083124;5083132;5083132;5083154;5083164;5084417;5084417;5084417;5084417;5084417;5084417;5084417;5089009;5089009;5089009;5089009;5089009;5089009;5089009;5093363;5093363;5093363;5093363;5093363;5093363;5093363;5095615;5095615;5095615;5095615;5095615;5095615;5098029;5098029;5098029;5098029;5098029;5101070;5101070;5101070;5117390;5117390;5117390;5117390;5124277;5124277;5124277…	5070144;5083278;5083625;5083278;5083278;5083278;5083278;5083278;5084563;5084563;5086779;5084563;5084563;5084563;5084563;5089111;5089111;5089111;5089111;5089111;5089111;5089111;5093452;5093452;5093452;5095728;5093452;5093452;5093452;5095728;5095728;5095659;5095728;5095728;5095728;5099777;5098133;5098133;5098133;5098133;5101123;5101123;5101123;5117487;5117487;5117487;5117487;5124469;5124469;5124469…	+;+;+;+;+;+;+;+;+;+;+;+;+;+;+;+;+;+;+;+;+;+;+;+;+;+;+;+;+;+;+;+;+;+;+;+;+;+;+;+;+;+;+;+;+;+;+;+;+;+;+;+;+;+;+;+;+;+;+;+;+;+;+;+;+;+;+;+	9746	1782	1362	1751	608	602	593	1729	1759	2117	781	591	588
ENSMUSG00000104352.1	chr1;chr1	5276106;5277263	5276762;5277337	-;-	732	0	0	0	0	0	0	0	0	0	0	0	0
ENSMUSG00000104046.1	chr1	5307739	5310017	+	2279	1	3	7	1	0	1	5	0	0	0	0	0
ENSMUSG00000102907.1	chr1	5403547	5405578	+	2032	0	0	0	0	0	0	0	0	0	0	0	0
ENSMUSG00000025905.14	chr1;chr1;chr1;chr1;chr1;chr1;chr1;chr1;chr1;chr1;chr1;chr1;chr1;chr1;chr1;chr1;chr1;chr1	5588466;5588493;5588493;5588557;5588941;5589005;5589035;5589035;5596518;5598590;5598590;5598590;5598590;5602252;5602252;5602252;5602252;5602252	5591311;5588663;5588663;5588663;5589305;5589305;5589305;5589305;5598942;5598942;5598942;5598942;5598942;5603153;5604014;5602866;5606131;5606131	+;+;+;+;+;+;+;+;+;+;+;+;+;+;+;+;+;+	9151	122	65	74	0	0	0	67	29	56	0	0	0
ENSMUSG00000103936.1	chr1	5617837	5618230	-	394	0	0	0	0	0	0	0	0	0	0	0	0
ENSMUSG00000093015.1	chr1	5644645	5644745	-	101	0	0	0	0	0	0	0	0	0	0	0	0
ENSMUSG00000103519.1	chr1	5842874	5844672	-	1799	0	0	0	0	0	0	0	0	0	0	0	0
ENSMUSG00000033774.4	chr1	5913707	5917398	-	3692	3	4	5	0	0	0	4	5	7	0	0	0
ENSMUSG00000103090.1	chr1	6048963	6050045	-	1083	0	0	0	0	0	0	0	0	0	0	0	0
ENSMUSG00000025907.14	chr1;chr1;chr1;chr1;chr1;chr1;chr1;chr1;chr1;chr1;chr1;chr1;chr1;chr1;chr1;chr1;chr1;chr1;chr1;chr1;chr1;chr1;chr1;chr1;chr1;chr1;chr1;chr1;chr1;chr1;chr1;chr1;chr1;chr1;chr1;chr1;chr1;chr1;chr1;chr1;chr1;chr1;chr1;chr1;chr1;chr1;chr1;chr1;chr1;chr1;chr1;chr1;chr1;chr1;chr1;chr1;chr1;chr1;chr1;chr1;chr1;chr1;chr1;chr1;chr1;chr1;chr1;chr1;chr1;chr1;chr1;chr1;chr1;chr1;chr1;chr1;chr1;chr1;chr1;chr1…	6206197;6206227;6214645;6214663;6215008;6223599;6227940;6227940;6227940;6227940;6227940;6228002;6229959;6229959;6229959;6229959;6229959;6229959;6233961;6233961;6233961;6233961;6233961;6234229;6234229;6234229;6234229;6234279;6238262;6238262;6238262;6238262;6239952;6239952;6239952;6240305;6240970;6244105;6244105;6244105;6244795;6244795;6244795;6244795;6245158;6245158;6245158;6245158;6245425;6245425…	6206270;6206270;6214957;6214957;6215252;6223745;6228049;6228049;6228049;6228049;6228049;6228049;6230073;6230073;6230704;6230073;6230073;6230073;6234010;6234087;6234087;6234087;6234087;6234399;6234399;6234399;6234311;6234399;6238464;6238464;6238464;6238384;6240190;6240378;6240378;6240378;6244275;6244275;6244275;6244275;6244979;6244979;6244928;6244979;6245344;6245344;6245344;6245344;6245506;6245506…	+;+;+;+;+;+;+;+;+;+;+;+;+;+;+;+;+;+;+;+;+;+;+;+;+;+;+;+;+;+;+;+;+;+;+;+;+;+;+;+;+;+;+;+;+;+;+;+;+;+;+;+;+;+;+;+;+;+;+;+;+;+;+;+;+;+;+;+;+;+;+;+;+;+;+;+;+;+;+;+;+;+;+;+;+;+;+;+;+;+;+;+;+;+;+;+;+;+;+;+;+;+;+;+;+;+;+;+;+;+;+;+;+;+;+;+;+;+;+;+;+;+	14690	2199	1669	1804	743	387	535	1961	1814	1926	1468	562	1304
ENSMUSG00000090031.2	chr1;chr1;chr1;chr1	6209866;6213293;6214233;6214612	6215293;6213347;6214590;6215292	-;-;-;-	5428	136	127	135	30	43	48	158	162	179	52	37	67
ENSMUSG00000087247.3	chr1;chr1;chr1;chr1;chr1	6359218;6388573;6389440;6391040;6394270	6359514;6388626;6389520;6391116;6394731	+;+;+;+;+	971	0	0	0	0	0	0	1	0	2	0	0	0
ENSMUSG00000103355.1	chr1	6380394	6381032	+	639	0	0	3	0	0	0	0	0	0	0	0	0
ENSMUSG00000102706.1	chr1	6382634	6383106	-	473	0	0	0	0	0	0	0	0	0	0	0	0
ENSMUSG00000103845.1	chr1;chr1	6429655;6437487	6430374;6441296	-;-	4530	16	33	27	0	0	0	30	39	44	0	0	0
ENSMUSG00000033740.17	chr1;chr1;chr1;chr1;chr1;chr1;chr1;chr1;chr1;chr1;chr1;chr1;chr1;chr1;chr1;chr1;chr1;chr1;chr1;chr1;chr1;chr1;chr1;chr1;chr1;chr1;chr1;chr1;chr1;chr1;chr1;chr1;chr1;chr1;chr1;chr1;chr1;chr1;chr1;chr1;chr1;chr1;chr1;chr1;chr1;chr1;chr1;chr1;chr1;chr1;chr1;chr1;chr1;chr1;chr1;chr1;chr1;chr1;chr1;chr1;chr1;chr1;chr1;chr1;chr1;chr1;chr1;chr1;chr1;chr1;chr1;chr1;chr1;chr1;chr1;chr1;chr1;chr1;chr1;chr1…	6487231;6487331;6487618;6487618;6730051;6730053;6730070;6730101;6730102;6734870;6737575;6737580;6737580;6737580;6752296;6752296;6752296;6752994;6752994;6752994;6752994;6752994;6752994;6752994;6752994;6752994;6753556;6768898;6768898;6768898;6768898;6768898;6768898;6768898;6768898;6768898;6770944;6770944;6770944;6770944;6770944;6770944;6770944;6770944;6770944;6795386;6795386;6795386;6795386;6795386…	6487405;6487405;6487741;6487741;6730240;6730240;6730240;6730240;6730240;6734972;6737657;6737657;6737657;6737657;6752368;6752368;6752368;6753036;6753036;6753036;6753036;6753036;6753036;6753036;6753036;6753036;6753602;6768952;6768952;6768952;6768952;6768952;6768952;6768952;6768952;6768952;6770974;6770974;6770974;6770974;6770974;6770974;6770974;6770974;6770974;6795576;6795576;6795576;6795576;6795550…	+;+;+;+;+;+;+;+;+;+;+;+;+;+;+;+;+;+;+;+;+;+;+;+;+;+;+;+;+;+;+;+;+;+;+;+;+;+;+;+;+;+;+;+;+;+;+;+;+;+;+;+;+;+;+;+;+;+;+;+;+;+;+;+;+;+;+;+;+;+;+;+;+;+;+;+;+;+;+;+;+;+;+;+;+;+;+;+;+;+;+;+;+;+;+;+;+;+;+;+;+;+;+;+;+;+;+;+;+;+;+;+;+;+;+;+;+;+;+;+;+;+;+;+;+;+;+;+	6464	244	484	508	1	0	0	1000	1346	1015	0	0	2
ENSMUSG00000103329.2	chr1	6861237	6864151	-	2915	0	0	1	0	0	0	0	0	2	0	0	0
ENSMUSG00000104385.1	chr1	6910560	6911222	+	663	0	0	0	0	0	0	0	0	0	1	0	1
ENSMUSG00000102135.1	chr1;chr1	6916559;6923400	6916995;6923588	+;+	626	0	2	0	1	4	4	0	2	0	1	1	3
ENSMUSG00000103282.1	chr1	6929759	6929788	+	30	0	0	0	0	0	0	0	0	0	0	0	0
ENSMUSG00000102534.1	chr1	6998217	6998541	+	325	0	0	0	0	0	0	0	0	0	0	0	0
ENSMUSG00000102213.1	chr1	7013762	7013920	+	159	0	0	0	0	0	0	0	0	0	0	0	0
ENSMUSG00000103629.1	chr1;chr1	7035915;7037055	7036392;7037217	+;+	641	1	0	0	0	0	0	0	0	0	0	0	0
ENSMUSG00000051285.17	chr1;chr1;chr1;chr1;chr1;chr1;chr1;chr1;chr1;chr1;chr1;chr1;chr1;chr1;chr1;chr1;chr1;chr1;chr1;chr1;chr1;chr1;chr1;chr1;chr1;chr1;chr1;chr1;chr1;chr1;chr1;chr1	7088920;7088930;7089104;7089166;7120194;7147637;7147637;7147637;7147637;7154867;7155080;7155080;7160085;7160557;7160892;7160892;7160892;7160892;7160892;7163248;7163248;7163248;7163248;7163248;7163248;7166309;7169515;7169515;7169515;7169515;7169515;7169515	7089216;7089216;7089216;7089216;7120615;7147739;7147739;7147739;7147739;7155271;7155271;7155271;7161063;7161063;7161063;7161063;7160902;7161063;7161063;7163371;7163371;7163371;7163371;7163371;7163371;7166518;7172659;7172618;7170076;7172122;7173628;7169598	+;+;+;+;+;+;+;+;+;+;+;+;+;+;+;+;+;+;+;+;+;+;+;+;+;+;+;+;+;+;+;+	6654	2078	1488	2396	1949	1372	1549	2412	2012	2352	2438	1411	2414
ENSMUSG00000098201.1	chr1	7136199	7136586	-	388	2	0	0	0	2	0	0	0	2	1	0	2
ENSMUSG00000103509.1	chr1	7148110	7152137	+	4028	156	120	151	132	116	129	185	119	182	127	94	158
ENSMUSG00000048538.7	chr1	7177739	7179037	+	1299	1	0	0	15	17	13	1	1	0	20	18	10
ENSMUSG00000103709.1	chr1	7189742	7189919	-	178	0	0	0	0	0	0	0	0	0	0	0	0
ENSMUSG00000077244.1	chr1	7265803	7265932	+	130	0	0	0	0	0	0	0	0	0	0	0	0
ENSMUSG00000102768.1	chr1	7315451	7316462	+	1012	0	0	0	2	0	0	0	0	0	1	2	0
ENSMUSG00000097797.6	chr1;chr1;chr1;chr1;chr1;chr1;chr1;chr1;chr1;chr1;chr1;chr1	7349406;7351771;7375886;7375888;7378687;7380386;7382027;7382027;7383644;7397718;7397718;7397718	7350390;7351894;7376007;7376007;7381389;7380491;7382082;7382082;7383840;7397869;7397795;7397801	-;-;-;-;-;-;-;-;-;-;-;-	4339	16	22	28	4	4	10	11	11	8	3	2	9
ENSMUSG00000103498.1	chr1;chr1	7410679;7411143	7410951;7411993	+;+	1124	0	0	0	0	0	0	0	0	0	0	0	0
ENSMUSG00000103067.1	chr1;chr1;chr1	7497968;7500585;7516174	7498462;7500709;7518149	+;+;+	2596	0	0	0	0	0	0	0	0	0	0	0	0
ENSMUSG00000102320.1	chr1	7591646	7591931	+	286	0	0	0	0	0	0	0	0	0	0	0	0
ENSMUSG00000104226.1	chr1	7597379	7599473	+	2095	0	0	0	0	0	0	0	0	0	0	0	0
ENSMUSG00000103903.1	chr1	7664081	7664961	+	881	0	0	0	0	0	0	0	0	0	0	0	0
ENSMUSG00000103557.1	chr1;chr1	7728861;7730484	7729992;7730565	-;-	1214	0	0	0	0	0	0	0	0	0	0	0	0
ENSMUSG00000025909.16	chr1;chr1;chr1;chr1;chr1;chr1;chr1;chr1;chr1;chr1;chr1;chr1;chr1;chr1;chr1;chr1;chr1;chr1;chr1;chr1;chr1;chr1;chr1;chr1;chr1;chr1;chr1;chr1;chr1;chr1;chr1;chr1;chr1;chr1;chr1;chr1;chr1;chr1;chr1;chr1;chr1;chr1;chr1;chr1;chr1;chr1;chr1;chr1;chr1;chr1;chr1;chr1;chr1;chr1;chr1;chr1;chr1;chr1;chr1;chr1;chr1;chr1;chr1;chr1;chr1;chr1;chr1;chr1;chr1;chr1;chr1;chr1;chr1;chr1;chr1;chr1;chr1;chr1;chr1;chr1…	8361475;8361475;8361475;8362678;8363183;8363425;8363475;8414203;8414203;8414203;8414203;8414203;8414203;8414203;8445027;8445027;8445027;8445027;8445027;8445027;8447980;8447980;8447980;8447980;8447980;8447980;8463394;8463394;8463394;8463394;8463394;8463394;8463394;8465437;8465437;8465437;8465437;8465437;8465437;8465437;8470411;8470411;8554725;8554725;8554725;8554725;8554725;8583205;8583205;8583205…	8363633;8363633;8363633;8363633;8363633;8363633;8363633;8414313;8414313;8414313;8414313;8414313;8414313;8414313;8445119;8445119;8445119;8445119;8445119;8445119;8448132;8448132;8448132;8448132;8448132;8448132;8463465;8463465;8463465;8463465;8463465;8463465;8463465;8465553;8465553;8465553;8465553;8465553;8465553;8465553;8470479;8470520;8554763;8554763;8554763;8554763;8554763;8583334;8583334;8583334…	-;-;-;-;-;-;-;-;-;-;-;-;-;-;-;-;-;-;-;-;-;-;-;-;-;-;-;-;-;-;-;-;-;-;-;-;-;-;-;-;-;-;-;-;-;-;-;-;-;-;-;-;-;-;-;-;-;-;-;-;-;-;-;-;-;-;-;-;-;-;-;-;-;-;-;-;-;-;-;-;-;-;-;-;-;-;-;-;-;-;-;-;-;-;-;-;-;-;-;-;-;-;-;-;-;-;-;-;-;-;-;-;-;-;-;-;-;-;-;-;-;-;-;-;-;-;-;-	10908	892	678	995	25	26	60	751	616	780	40	34	67
ENSMUSG00000102647.1	chr1	8450960	8453491	-	2532	20	29	36	0	0	0	25	8	20	1	0	2
ENSMUSG00000086235.1	chr1	8468426	8468825	-	400	4	9	5	0	0	1	3	2	14	0	0	0
ENSMUSG00000102253.1	chr1	8527780	8531313	-	3534	34	43	41	5	8	10	32	19	39	4	3	8
ENSMUSG00000093970.1	chr1	8588615	8588724	-	110	0	0	2	0	0	0	2	0	0	0	0	0
ENSMUSG00000103884.1	chr1	8643696	8644859	-	1164	3	0	1	0	0	0	1	1	0	0	0	2
ENSMUSG00000084353.1	chr1	8791923	8792162	-	240	0	0	0	0	0	0	0	0	0	0	0	1
ENSMUSG00000103933.1	chr1	8815842	8816039	+	198	0	1	2	0	1	1	0	0	0	1	0	1
ENSMUSG00000076135.1	chr1	8816138	8816247	+	110	0	0	0	0	0	3	0	0	0	0	0	0
ENSMUSG00000086195.1	chr1	8855928	8856267	-	340	0	0	0	0	0	0	1	0	0	0	0	0
ENSMUSG00000104504.1	chr1	8856763	8857102	+	340	0	0	0	0	0	0	0	0	0	0	0	0
ENSMUSG00000066693.2	chr1	8962996	8963621	-	626	10	7	3	0	0	0	6	0	4	2	0	1
ENSMUSG00000102316.1	chr1	9191067	9192116	-	1050	4	10	27	0	2	0	5	4	9	0	1	0
ENSMUSG00000103819.1	chr1	9258617	9259134	-	518	4	2	6	0	0	0	9	0	0	0	0	0
ENSMUSG00000102871.1	chr1	9286922	9290180	+	3259	0	0	0	0	0	0	0	0	0	0	0	0
ENSMUSG00000101571.2	chr1;chr1;chr1	9396773;9397140;9398217	9396981;9397419;9398687	-;-;-	960	0	0	0	0	0	0	0	0	0	0	0	0
ENSMUSG00000104428.1	chr1	9439741	9440376	-	636	0	3	0	0	0	0	0	0	0	0	0	0
ENSMUSG00000102272.1	chr1	9450579	9451748	+	1170	0	0	0	0	0	0	0	0	0	0	0	0
ENSMUSG00000065625.1	chr1	9458670	9458772	+	103	0	0	0	0	0	0	0	0	0	0	0	0
ENSMUSG00000103411.1	chr1;chr1;chr1	9499338;9500482;9500940	9499926;9500715;9501522	-;-;-	1406	1	0	2	0	0	0	1	0	1	0	0	0
ENSMUSG00000061024.8	chr1	9545408	9547455	+	2048	256	331	308	424	394	461	309	508	489	398	312	234
ENSMUSG00000025911.14	chr1;chr1;chr1;chr1;chr1;chr1;chr1;chr1;chr1;chr1;chr1;chr1;chr1;chr1;chr1;chr1;chr1;chr1;chr1;chr1;chr1;chr1;chr1;chr1;chr1;chr1;chr1;chr1;chr1;chr1;chr1;chr1;chr1;chr1;chr1;chr1;chr1;chr1;chr1;chr1;chr1;chr1;chr1;chr1;chr1;chr1;chr1;chr1;chr1;chr1;chr1;chr1;chr1	9547948;9548055;9548092;9548107;9548119;9549907;9549907;9549907;9549907;9549907;9550561;9551717;9551717;9552923;9552923;9552923;9552923;9553318;9553318;9553318;9553318;9553318;9553623;9553623;9553623;9553623;9553623;9555538;9555538;9555538;9555538;9557000;9557000;9557000;9558133;9558133;9558133;9560109;9560109;9560109;9563509;9563509;9563509;9563797;9563797;9563797;9566781;9566781;9566781;9576191…	9548151;9548151;9548151;9548151;9548151;9549944;9549944;9549944;9549944;9549944;9550647;9551757;9551757;9552976;9552976;9552976;9552976;9553472;9553472;9553472;9553472;9553472;9553819;9553687;9553819;9553819;9553819;9555615;9555568;9555615;9555615;9557105;9557105;9557105;9558285;9558285;9558285;9560207;9560207;9560207;9563587;9563587;9563587;9563893;9563893;9563893;9566938;9566938;9566938;9576469…	+;+;+;+;+;+;+;+;+;+;+;+;+;+;+;+;+;+;+;+;+;+;+;+;+;+;+;+;+;+;+;+;+;+;+;+;+;+;+;+;+;+;+;+;+;+;+;+;+;+;+;+;+	3780	92	57	97	487	600	626	53	72	82	604	548	700
ENSMUSG00000079671.8	chr1;chr1;chr1;chr1;chr1;chr1;chr1;chr1;chr1;chr1;chr1;chr1;chr1;chr1;chr1;chr1;chr1;chr1;chr1;chr1	9560832;9563505;9563823;9600413;9601018;9603435;9619550;9619550;9619550;9619550;9620955;9620955;9620955;9620955;9620955;9631061;9631061;9631061;9631061;9631061	9561778;9563871;9563871;9603675;9601281;9603675;9619639;9619639;9619639;9619639;9621082;9621082;9621082;9621082;9621082;9631164;9631144;9631175;9631137;9631092	-;-;-;-;-;-;-;-;-;-;-;-;-;-;-;-;-;-;-;-	4910	19	9	8	10	13	17	7	1	21	12	12	22
ENSMUSG00000081441.3	chr1	9574548	9575649	+	1102	0	0	1	4	1	4	0	0	1	0	2	13
ENSMUSG00000067879.3	chr1;chr1;chr1;chr1;chr1;chr1	9601199;9606974;9613312;9619836;9622593;9624713	9601650;9607029;9613474;9619897;9622684;9627143	+;+;+;+;+;+	3256	3063	2481	3756	3	2	1	3185	1716	4466	1	0	1
ENSMUSG00000099827.1	chr1;chr1	9639255;9639571	9639309;9640582	-;-	1067	0	0	0	0	0	0	0	0	0	0	0	0
ENSMUSG00000025912.16	chr1;chr1;chr1;chr1;chr1;chr1;chr1;chr1;chr1;chr1;chr1;chr1;chr1;chr1;chr1;chr1;chr1;chr1;chr1;chr1;chr1;chr1;chr1;chr1;chr1;chr1;chr1;chr1;chr1;chr1;chr1;chr1;chr1;chr1;chr1;chr1;chr1;chr1;chr1;chr1;chr1;chr1;chr1;chr1	9667415;9669537;9671579;9672212;9672212;9672540;9672540;9673101;9673101;9673745;9673745;9675967;9675967;9676132;9678272;9678272;9678272;9678272;9681785;9681785;9681785;9681863;9683097;9683097;9683097;9683097;9685636;9685636;9685636;9687561;9687561;9687561;9690081;9690081;9690081;9692718;9692718;9692718;9693287;9693287;9693287;9699622;9699935;9699935	9670012;9670012;9671758;9672316;9672316;9672656;9672656;9673215;9673215;9673887;9673887;9676335;9676335;9676335;9678505;9678610;9678505;9678505;9681889;9681889;9681889;9681889;9683168;9683452;9683168;9683168;9685810;9685810;9685810;9687781;9687781;9687781;9690173;9690173;9690173;9692789;9692789;9692789;9693392;9693392;9693392;9699654;9700024;9700209	-;-;-;-;-;-;-;-;-;-;-;-;-;-;-;-;-;-;-;-;-;-;-;-;-;-;-;-;-;-;-;-;-;-;-;-;-;-;-;-;-;-;-;-	5402	87	86	95	15	12	15	131	144	146	17	8	14
ENSMUSG00000045210.8	chr1;chr1;chr1	9718622;9736966;9745450	9725350;9737052;9748382	-;-;-	9749	1352	1230	1512	1099	1190	1202	1504	1632	2006	1254	1062	1091
ENSMUSG00000097893.8	chr1;chr1;chr1;chr1;chr1;chr1;chr1;chr1;chr1;chr1;chr1;chr1;chr1;chr1;chr1;chr1;chr1;chr1;chr1;chr1;chr1;chr1;chr1;chr1;chr1;chr1;chr1;chr1;chr1;chr1;chr1;chr1	9747648;9747956;9748481;9748587;9748589;9748626;9750358;9750358;9751809;9752449;9752449;9752449;9752449;9752449;9752449;9770672;9770672;9770672;9770960;9770960;9780333;9780730;9781533;9783778;9789656;9789656;9789656;9789656;9791125;9791125;9791125;9791125	9748604;9748604;9748604;9748645;9748645;9748645;9750405;9750405;9751928;9752564;9752564;9752564;9752564;9752564;9752564;9770751;9770795;9770795;9771095;9771256;9780431;9780813;9781608;9783991;9789780;9789780;9789780;9789780;9791164;9791924;9791318;9791922	+;+;+;+;+;+;+;+;+;+;+;+;+;+;+;+;+;+;+;+;+;+;+;+;+;+;+;+;+;+;+;+	3101	1	4	4	13	21	19	2	1	3	25	28	19
ENSMUSG00000025915.14	chr1;chr1;chr1;chr1;chr1;chr1;chr1;chr1;chr1;chr1;chr1;chr1;chr1;chr1;chr1;chr1;chr1;chr1;chr1;chr1;chr1;chr1;chr1;chr1;chr1;chr1;chr1;chr1;chr1;chr1;chr1;chr1;chr1;chr1;chr1;chr1;chr1;chr1;chr1;chr1;chr1;chr1;chr1;chr1;chr1;chr1;chr1;chr1;chr1;chr1;chr1;chr1;chr1;chr1;chr1;chr1;chr1;chr1;chr1;chr1;chr1;chr1;chr1;chr1;chr1;chr1;chr1;chr1;chr1;chr1;chr1;chr1;chr1;chr1;chr1;chr1;chr1;chr1;chr1;chr1…	9798107;9798143;9798143;9798158;9798185;9798208;9827013;9827013;9827013;9827013;9827013;9848272;9848321;9848321;9848397;9865131;9865131;9865131;9865131;9865131;9865131;9865131;9865131;9865131;9865463;9868383;9868383;9868383;9868383;9868383;9868383;9868383;9868383;9871630;9871630;9871630;9871630;9871630;9871630;9871630;9871630;9872258;9872258;9872258;9872258;9872258;9872258;9872258;9872258;9877166…	9798246;9798246;9798246;9798246;9798246;9798246;9827119;9827119;9830338;9827119;9827119;9848385;9848385;9848385;9848548;9865348;9865348;9865348;9865348;9865348;9865348;9865348;9865348;9865348;9865631;9868466;9868466;9868466;9868688;9868466;9868466;9868466;9868466;9871702;9871702;9871702;9871702;9871702;9871702;9871702;9871702;9872554;9872333;9872333;9872333;9872333;9872333;9872333;9872333;9877253…	+;+;+;+;+;+;+;+;+;+;+;+;+;+;+;+;+;+;+;+;+;+;+;+;+;+;+;+;+;+;+;+;+;+;+;+;+;+;+;+;+;+;+;+;+;+;+;+;+;+;+;+;+;+;+;+;+;+;+;+;+;+;+;+;+;+;+;+;+;+;+;+;+;+;+;+;+;+;+;+;+;+;+;+;+;+;+;+;+;+;+;+;+;+;+;+;+;+;+;+;+;+;+;+;+;+;+;+;+;+;+;+;+;+;+;+;+;+;+;+;+;+;+;+;+;+;+;+	14311	279	251	357	217	237	402	308	322	332	249	217	363
ENSMUSG00000046334.4	chr1	9802197	9802553	-	357	0	0	0	0	0	0	0	0	0	0	0	0
ENSMUSG00000088916.1	chr1	9834498	9834602	-	105	0	0	0	0	0	0	0	0	0	0	0	0
ENSMUSG00000046101.16	chr1;chr1;chr1;chr1;chr1;chr1;chr1;chr1;chr1;chr1;chr1;chr1;chr1;chr1;chr1;chr1;chr1;chr1;chr1;chr1;chr1;chr1;chr1;chr1;chr1;chr1;chr1;chr1;chr1;chr1;chr1;chr1;chr1;chr1;chr1;chr1;chr1;chr1;chr1;chr1;chr1;chr1;chr1;chr1;chr1;chr1;chr1;chr1;chr1;chr1;chr1;chr1;chr1;chr1;chr1;chr1;chr1;chr1;chr1;chr1;chr1;chr1;chr1;chr1;chr1;chr1	9908638;9908638;9908668;9908670;9911314;9911601;9911675;9911675;9911701;9911910;9911910;9911910;9911910;9911910;9912114;9912114;9912114;9912114;9912156;9915474;9915474;9915474;9915474;9915474;9916316;9916316;9916316;9916316;9916316;9916550;9916550;9916550;9916550;9916550;9919020;9919020;9919020;9919020;9919020;9920435;9920435;9920435;9920435;9920435;9920828;9924057;9924057;9924057;9930781;9930781…	9908690;9908690;9908708;9908690;9911812;9911812;9911812;9911812;9911812;9912040;9912040;9912040;9912040;9912040;9912173;9912173;9912173;9912173;9912173;9915669;9915669;9915669;9915669;9915669;9916438;9916438;9916438;9916438;9916438;9916654;9916654;9916654;9916654;9916654;9919145;9919145;9919145;9919145;9919145;9921266;9920672;9920672;9920672;9920672;9922525;9924262;9924262;9924262;9930947;9930947…	+;+;+;+;+;+;+;+;+;+;+;+;+;+;+;+;+;+;+;+;+;+;+;+;+;+;+;+;+;+;+;+;+;+;+;+;+;+;+;+;+;+;+;+;+;+;+;+;+;+;+;+;+;+;+;+;+;+;+;+;+;+;+;+;+;+	5916	5	2	10	0	0	5	2	4	15	1	0	7
ENSMUSG00000098234.7	chr1;chr1;chr1;chr1;chr1;chr1;chr1;chr1;chr1;chr1;chr1;chr1;chr1;chr1;chr1;chr1	9941959;9942023;9942025;9942025;9942025;9942323;9942323;9942323;9942610;9942610;9942610;9942610;9942610;9944020;9944020;9944020	9942155;9942155;9942391;9942149;9942391;9942391;9942391;9942391;9942717;9942897;9942717;9942717;9943223;9944117;9944103;9944118	-;-;-;-;-;-;-;-;-;-;-;-;-;-;-;-	1146	70	45	54	45	44	75	51	78	68	41	63	60
ENSMUSG00000093178.1	chr1	9942463	9942549	-	87	473	79	304	92	149	276	282	193	121	150	121	209
ENSMUSG00000099032.2	chr1;chr1;chr1	9960163;9960171;9967099	9963521;9962809;9967932	-;-;-	4193	4	6	0	2	18	146	0	9	8	6	0	103
ENSMUSG00000104025.1	chr1	9967314	9968687	+	1374	0	0	0	0	0	6	0	0	0	0	0	1
ENSMUSG00000025916.10	chr1;chr1;chr1;chr1;chr1;chr1;chr1;chr1;chr1;chr1;chr1;chr1;chr1;chr1;chr1;chr1;chr1;chr1;chr1;chr1;chr1;chr1;chr1;chr1;chr1;chr1;chr1;chr1;chr1;chr1;chr1;chr1;chr1;chr1;chr1;chr1;chr1;chr1	9968624;9968624;9968624;9968825;9976587;9976587;9978816;9978816;9978816;9978816;9985592;9985592;9985592;9985592;9985592;9995063;9995146;9995146;9995146;9995146;9999401;9999401;9999401;9999401;9999401;9999971;9999971;9999971;9999971;9999971;10003235;10003235;10003235;10003235;10009072;10009072;10009072;10009072	9968931;9968931;9968931;9968931;9976746;9976699;9978947;9978947;9978947;9978947;9985709;9985709;9985709;9985709;9985692;9995262;9995262;9995277;9995262;9995262;9999539;9999539;9999539;9999539;9999539;10000137;10000137;10000137;10000137;10000137;10003453;10003453;10003453;10003453;10009130;10009130;10009130;10009136	-;-;-;-;-;-;-;-;-;-;-;-;-;-;-;-;-;-;-;-;-;-;-;-;-;-;-;-;-;-;-;-;-;-;-;-;-;-	1523	4	1	2	0	0	0	9	0	4	1	0	2
ENSMUSG00000087199.1	chr1;chr1	9982387;9991764	9982439;9992366	+;+	656	0	0	0	0	0	0	0	0	0	0	0	0
ENSMUSG00000095780.1	chr1	10009814	10009917	-	104	0	0	0	0	0	0	0	0	0	0	0	0
ENSMUSG00000025917.9	chr1;chr1;chr1;chr1;chr1;chr1;chr1;chr1;chr1;chr1;chr1;chr1;chr1;chr1;chr1;chr1;chr1;chr1;chr1;chr1;chr1;chr1;chr1;chr1;chr1;chr1;chr1;chr1;chr1;chr1;chr1;chr1;chr1;chr1;chr1;chr1;chr1	10024601;10024843;10027103;10027103;10027198;10030599;10030599;10030599;10030687;10030920;10032339;10032339;10032339;10033040;10033258;10033258;10033258;10033258;10033258;10034008;10034008;10034008;10034008;10034008;10034008;10034929;10034929;10034929;10034929;10034929;10034929;10037280;10037662;10037670;10037670;10037919;10037919	10025063;10025063;10027251;10027251;10027251;10030710;10030710;10030710;10030710;10032424;10032424;10032424;10032424;10033323;10033323;10033323;10033323;10033323;10033323;10034136;10034136;10034136;10034136;10034136;10034136;10035163;10035163;10035163;10035163;10035128;10035163;10037945;10037941;10037938;10038127;10038168;10038149	-;-;-;-;-;-;-;-;-;-;-;-;-;-;-;-;-;-;-;-;-;-;-;-;-;-;-;-;-;-;-;-;-;-;-;-;-	3766	519	498	570	493	646	620	712	749	715	717	548	572
ENSMUSG00000056763.16	chr1;chr1;chr1;chr1;chr1;chr1;chr1;chr1;chr1;chr1;chr1;chr1;chr1;chr1;chr1;chr1;chr1;chr1;chr1;chr1;chr1;chr1;chr1;chr1;chr1;chr1;chr1;chr1;chr1;chr1;chr1;chr1;chr1;chr1;chr1;chr1;chr1;chr1;chr1;chr1;chr1;chr1;chr1;chr1;chr1;chr1;chr1;chr1;chr1;chr1;chr1;chr1;chr1;chr1;chr1;chr1;chr1;chr1;chr1;chr1;chr1;chr1;chr1;chr1;chr1;chr1;chr1;chr1;chr1;chr1;chr1;chr1;chr1;chr1;chr1;chr1;chr1;chr1;chr1;chr1…	10037987;10038006;10038217;10038226;10038249;10038262;10039767;10039773;10039773;10039777;10039785;10039823;10040155;10045076;10045076;10045076;10045076;10045076;10045076;10045076;10045076;10045076;10045076;10045076;10045076;10046493;10047424;10047424;10047424;10047424;10047424;10047424;10047424;10047424;10047424;10047424;10047424;10047424;10047424;10056924;10058720;10058720;10058720;10058720;100…	10039342;10038130;10038344;10038344;10038344;10038344;10039879;10039879;10039887;10039879;10039879;10039879;10040283;10045184;10045184;10045184;10045184;10045184;10045184;10045193;10045184;10045184;10045184;10045184;10045184;10046555;10047526;10047526;10047526;10047526;10047526;10047526;10047526;10047526;10047526;10047526;10047526;10047534;10047526;10056947;10058823;10058823;10058823;10058823;100…	+;+;+;+;+;+;+;+;+;+;+;+;+;+;+;+;+;+;+;+;+;+;+;+;+;+;+;+;+;+;+;+;+;+;+;+;+;+;+;+;+;+;+;+;+;+;+;+;+;+;+;+;+;+;+;+;+;+;+;+;+;+;+;+;+;+;+;+;+;+;+;+;+;+;+;+;+;+;+;+;+;+;+;+;+;+;+;+;+;+;+;+;+;+;+;+;+;+;+;+;+;+;+;+;+;+;+;+;+;+;+;+;+;+;+;+;+;+;+;+;+;+;+;+;+;+;+;+	17553	1033	969	1299	652	691	681	1079	811	1236	735	621	668
ENSMUSG00000102356.1	chr1	10057025	10057944	-	920	0	0	0	1	0	0	0	0	0	0	0	0
ENSMUSG00000067851.11	chr1;chr1;chr1;chr1;chr1;chr1;chr1;chr1;chr1;chr1;chr1;chr1;chr1;chr1;chr1;chr1;chr1;chr1;chr1;chr1;chr1;chr1;chr1;chr1;chr1;chr1;chr1;chr1;chr1;chr1;chr1;chr1;chr1;chr1;chr1;chr1;chr1;chr1;chr1;chr1;chr1;chr1;chr1;chr1;chr1;chr1;chr1;chr1;chr1;chr1;chr1;chr1;chr1;chr1;chr1;chr1;chr1;chr1;chr1;chr1;chr1;chr1;chr1;chr1;chr1;chr1;chr1;chr1;chr1;chr1;chr1;chr1;chr1;chr1	10137571;10138690;10140467;10140467;10141559;10141559;10142576;10144718;10147403;10147405;10151801;10151801;10153386;10153386;10153607;10153607;10154281;10154281;10156399;10156914;10157900;10159568;10159877;10159877;10160701;10160757;10160963;10160963;10163697;10172834;10173075;10173194;10174067;10174067;10179826;10179826;10180870;10180870;10183663;10183663;10183976;10183976;10184386;10184386;101…	10138996;10138996;10140584;10140584;10141701;10141697;10142744;10144857;10147535;10147535;10151873;10151873;10153524;10153524;10153742;10153742;10154530;10154410;10159740;10157044;10158060;10159740;10160060;10160028;10160870;10160870;10161306;10161003;10163787;10172984;10173352;10173352;10174195;10174195;10179977;10179977;10181041;10181041;10183747;10183747;10184181;10184181;10184497;10184497;101…	-;-;-;-;-;-;-;-;-;-;-;-;-;-;-;-;-;-;-;-;-;-;-;-;-;-;-;-;-;-;-;-;-;-;-;-;-;-;-;-;-;-;-;-;-;-;-;-;-;-;-;-;-;-;-;-;-;-;-;-;-;-;-;-;-;-;-;-;-;-;-;-;-;-	11318	1722	1666	1944	1842	1443	1601	1720	1753	2485	2361	1677	2059
ENSMUSG00000088153.1	chr1	10166539	10166778	+	240	0	0	0	0	0	0	0	0	0	0	0	0
ENSMUSG00000102556.1	chr1	10197081	10198802	-	1722	41	25	37	9	7	25	18	24	40	9	6	10
ENSMUSG00000042501.12	chr1;chr1;chr1;chr1;chr1;chr1;chr1;chr1;chr1;chr1;chr1;chr1;chr1;chr1;chr1;chr1;chr1;chr1;chr1;chr1;chr1;chr1;chr1;chr1;chr1	10324720;10324727;10329473;10329473;10337267;10337267;10408269;10408269;10409257;10409257;10472475;10477025;10477025;10477727;10481014;10481014;10483949;10483949;10488825;10595366;10595620;10595620;10719612;10719612;10719612	10325311;10325311;10329557;10329557;10337469;10337469;10408359;10408359;10409367;10409367;10477129;10477129;10477129;10477823;10481115;10481115;10484063;10484063;10488949;10595695;10595695;10595695;10719905;10719945;10719945	-;-;-;-;-;-;-;-;-;-;-;-;-;-;-;-;-;-;-;-;-;-;-;-;-	6840	63	75	51	0	0	0	11	9	11	0	0	0
ENSMUSG00000103810.1	chr1	10449245	10451989	-	2745	2	3	7	0	0	0	1	0	0	0	0	0
ENSMUSG00000083422.1	chr1	10554098	10555553	-	1456	7	4	3	0	1	0	1	0	1	0	0	1
ENSMUSG00000094979.1	chr1	10555554	10555660	-	107	0	0	0	0	0	0	1	0	1	0	0	0
ENSMUSG00000081417.1	chr1	10695123	10695614	+	492	0	0	0	0	0	0	0	0	0	0	0	0
ENSMUSG00000103448.1	chr1	10782456	10784377	-	1922	0	0	0	0	0	0	0	0	0	0	0	0
ENSMUSG00000100212.1	chr1	10805281	10806522	+	1242	0	0	0	0	0	0	0	0	0	0	0	0
ENSMUSG00000100648.1	chr1	10868688	10869446	+	759	0	0	1	0	0	0	0	0	0	0	0	0
ENSMUSG00000088585.1	chr1	10921670	10921760	+	91	0	0	0	0	0	0	0	0	0	0	0	0
ENSMUSG00000048960.13	chr1;chr1;chr1;chr1;chr1;chr1;chr1;chr1;chr1;chr1;chr1;chr1;chr1;chr1;chr1;chr1;chr1;chr1;chr1;chr1;chr1;chr1;chr1;chr1;chr1;chr1;chr1;chr1;chr1;chr1;chr1;chr1;chr1;chr1;chr1;chr1;chr1;chr1;chr1;chr1;chr1;chr1;chr1;chr1;chr1;chr1;chr1;chr1;chr1;chr1;chr1;chr1;chr1;chr1;chr1;chr1;chr1;chr1;chr1;chr1;chr1;chr1;chr1;chr1;chr1;chr1;chr1;chr1;chr1;chr1;chr1;chr1;chr1;chr1;chr1;chr1;chr1;chr1;chr1;chr1…	10993465;10993518;11061326;11065794;11068011;11080023;11089717;11098463;11098530;11101064;11101064;11107603;11107603;11110282;11110282;11112743;11112743;11123121;11123121;11123814;11123814;11132338;11132338;11136765;11136765;11139956;11139956;11140236;11140236;11140691;11142649;11142649;11149810;11149810;11149810;11153543;11153543;11156241;11156241;11160096;11160096;11162240;11169853;11170584;111…	10993909;10996601;11061397;11065916;11068115;11080124;11089878;11098596;11098596;11101167;11101167;11107752;11107752;11110426;11110426;11112843;11112843;11123224;11123224;11123863;11123863;11132413;11132413;11136837;11136837;11140098;11140098;11140328;11140328;11142797;11142797;11142797;11150071;11149895;11149895;11153679;11153679;11156358;11156358;11160596;11160280;11162401;11170075;11170791;111…	+;+;+;+;+;+;+;+;+;+;+;+;+;+;+;+;+;+;+;+;+;+;+;+;+;+;+;+;+;+;+;+;+;+;+;+;+;+;+;+;+;+;+;+;+;+;+;+;+;+;+;+;+;+;+;+;+;+;+;+;+;+;+;+;+;+;+;+;+;+;+;+;+;+;+;+;+;+;+;+;+	16609	1829	2154	2393	505	476	571	2559	2888	3659	580	472	637
ENSMUSG00000077318.1	chr1	11134111	11134238	-	128	0	0	0	0	0	0	0	0	0	0	0	0
ENSMUSG00000101827.1	chr1	11223566	11224174	-	609	0	0	0	0	0	0	0	0	1	0	0	0
ENSMUSG00000103494.1	chr1	11363926	11366964	-	3039	0	0	0	0	0	0	0	0	0	0	0	0
ENSMUSG00000057715.13	chr1;chr1;chr1;chr1;chr1;chr1;chr1;chr1;chr1;chr1;chr1;chr1;chr1;chr1;chr1;chr1;chr1;chr1;chr1;chr1;chr1;chr1;chr1;chr1;chr1;chr1;chr1;chr1;chr1;chr1;chr1;chr1;chr1;chr1;chr1;chr1;chr1;chr1;chr1;chr1;chr1;chr1;chr1;chr1;chr1;chr1;chr1;chr1;chr1;chr1;chr1;chr1;chr1;chr1;chr1;chr1;chr1;chr1;chr1;chr1;chr1;chr1;chr1;chr1;chr1;chr1;chr1;chr1;chr1;chr1;chr1;chr1;chr1;chr1;chr1;chr1;chr1;chr1;chr1;chr1…	11414105;11414105;11414112;11414112;11414112;11414269;11414509;11414509;11511918;11511918;11511918;11511918;11511918;11511918;11511918;11518578;11518578;11518578;11518578;11518578;11518578;11518578;11518578;11518671;11537015;11545154;11545154;11545154;11545154;11545154;11545154;11545154;11562963;11562963;11562963;11562963;11562963;11562963;11562963;11579306;11588374;11588374;11588374;11588374;115…	11414637;11414637;11414637;11414637;11414637;11414637;11414637;11414637;11512065;11512065;11512065;11512065;11512065;11512065;11512065;11518709;11518709;11518709;11518709;11518709;11518709;11518709;11518709;11518709;11537707;11545282;11545282;11545282;11545282;11545282;11545282;11545282;11562991;11562991;11562991;11562991;11562991;11562991;11562991;11579339;11588546;11588546;11588546;11588546;115…	+;+;+;+;+;+;+;+;+;+;+;+;+;+;+;+;+;+;+;+;+;+;+;+;+;+;+;+;+;+;+;+;+;+;+;+;+;+;+;+;+;+;+;+;+;+;+;+;+;+;+;+;+;+;+;+;+;+;+;+;+;+;+;+;+;+;+;+;+;+;+;+;+;+;+;+;+;+;+;+;+;+	9183	1446	973	1667	1	0	0	1075	794	1600	0	0	2
ENSMUSG00000103825.1	chr1	11416918	11419388	+	2471	17	15	12	0	0	0	14	5	20	0	0	0
ENSMUSG00000099845.1	chr1	11608139	11608400	-	262	0	0	0	0	0	0	0	0	0	0	0	0
ENSMUSG00000103561.1	chr1	11704207	11706350	+	2144	17	22	29	0	0	0	12	3	19	0	0	0
ENSMUSG00000101610.1	chr1	12120960	12121832	+	873	0	0	0	0	1	0	0	0	0	0	0	0
ENSMUSG00000093864.1	chr1	12374936	12375042	+	107	4	0	0	0	0	0	0	1	2	0	0	1
ENSMUSG00000098555.1	chr1	12425986	12426106	+	121	0	0	0	0	0	0	0	0	0	0	0	0
ENSMUSG00000097628.1	chr1	12565577	12566383	+	807	0	0	0	1	1	0	0	0	0	2	1	0
ENSMUSG00000098163.1	chr1	12655867	12656553	+	687	0	0	0	0	0	0	0	0	0	0	0	0
ENSMUSG00000097171.1	chr1;chr1;chr1	12667563;12671316;12671461	12669092;12671355;12673090	+;+;+	3200	0	0	0	0	0	0	0	0	0	0	0	0
ENSMUSG00000101314.1	chr1	12670324	12671176	-	853	0	0	0	0	0	0	0	0	0	0	0	0
ENSMUSG00000016918.15	chr1;chr1;chr1;chr1;chr1;chr1;chr1;chr1;chr1;chr1;chr1;chr1;chr1;chr1;chr1;chr1;chr1;chr1;chr1;chr1;chr1;chr1;chr1;chr1;chr1;chr1;chr1;chr1;chr1;chr1;chr1;chr1;chr1;chr1;chr1;chr1;chr1;chr1;chr1;chr1;chr1;chr1;chr1;chr1;chr1;chr1;chr1;chr1;chr1;chr1;chr1;chr1;chr1;chr1;chr1;chr1;chr1;chr1;chr1;chr1;chr1;chr1;chr1;chr1;chr1;chr1;chr1;chr1;chr1;chr1;chr1;chr1;chr1;chr1;chr1;chr1;chr1;chr1;chr1;chr1…	12692277;12692323;12692532;12718459;12718529;12719464;12728119;12728594;12728594;12728594;12728594;12728594;12785443;12786079;12786079;12786079;12786079;12786079;12786079;12786079;12786079;12786468;12786468;12786468;12786468;12786468;12786468;12786468;12786468;12796766;12796766;12796766;12796766;12796766;12805180;12805180;12805180;12805180;12805180;12807854;12807854;12807854;12807854;12807854;128…	12692684;12692684;12692684;12718783;12718783;12719579;12728688;12728688;12728688;12728688;12728688;12728688;12785599;12786151;12786151;12786151;12786151;12786151;12786151;12786151;12786151;12786639;12788818;12786549;12786698;12786698;12786698;12786698;12786698;12797005;12797005;12797005;12797005;12797005;12805331;12805331;12805331;12805331;12805331;12808023;12808023;12808023;12808023;12808023;128…	+;+;+;+;+;+;+;+;+;+;+;+;+;+;+;+;+;+;+;+;+;+;+;+;+;+;+;+;+;+;+;+;+;+;+;+;+;+;+;+;+;+;+;+;+;+;+;+;+;+;+;+;+;+;+;+;+;+;+;+;+;+;+;+;+;+;+;+;+;+;+;+;+;+;+;+;+;+;+;+;+;+;+;+;+;+;+;+;+;+;+;+;+;+;+;+;+;+;+;+;+;+;+;+;+;+;+;+;+;+;+;+;+;+;+;+;+	11294	291	352	342	16	22	31	428	570	526	36	22	46
ENSMUSG00000025938.16	chr1;chr1;chr1;chr1;chr1;chr1;chr1;chr1;chr1;chr1;chr1;chr1;chr1;chr1;chr1;chr1;chr1;chr1;chr1;chr1;chr1;chr1;chr1;chr1;chr1;chr1;chr1;chr1;chr1;chr1;chr1;chr1;chr1;chr1;chr1;chr1;chr1;chr1;chr1;chr1;chr1;chr1;chr1;chr1;chr1;chr1;chr1;chr1;chr1	12866549;12866552;12871348;12876310;12876310;12878595;12879138;12879138;12879138;12879683;12879683;12881293;12881293;12881293;12881330;12894427;12894427;12894427;12894427;12894427;12894427;12921038;12921038;12921038;12921038;12921038;12921038;12924871;12938989;12938989;12938989;12938989;12938989;12943980;12943980;12943980;12943980;12943980;12943980;12975819;12989580;12989580;12989580;12989580;129…	12872328;12872328;12872328;12876374;12876374;12881452;12879379;12879379;12879379;12881452;12881452;12881452;12881452;12881452;12881452;12894625;12894625;12894625;12894625;12894625;12894625;12921202;12921202;12921202;12921202;12921202;12921202;12925043;12939200;12939200;12939200;12939200;12939200;12944112;12944112;12944112;12944112;12944112;12944112;12977649;12990963;12990914;12990914;12991135;129…	-;-;-;-;-;-;-;-;-;-;-;-;-;-;-;-;-;-;-;-;-;-;-;-;-;-;-;-;-;-;-;-;-;-;-;-;-;-;-;-;-;-;-;-;-;-;-;-;-	13137	87	70	79	0	0	1	45	35	42	0	0	2
ENSMUSG00000104518.1	chr1	13059401	13059951	-	551	0	0	0	0	0	0	0	0	0	0	0	0
ENSMUSG00000069620.6	chr1	13062025	13062345	+	321	0	0	0	0	0	0	0	0	0	0	0	0
ENSMUSG00000099498.1	chr1;chr1;chr1;chr1	13068838;13074694;13076354;13078606	13068862;13074779;13076473;13078662	+;+;+;+	288	0	0	0	0	0	0	0	0	0	0	0	0
ENSMUSG00000042414.7	chr1;chr1;chr1;chr1;chr1;chr1;chr1;chr1	13113457;13115780;13118763;13122361;13124363;13124619;13125166;13127110	13114487;13115881;13118965;13122631;13124520;13124672;13125856;13127163	-;-;-;-;-;-;-;-	2564	0	0	0	0	0	0	0	0	0	0	0	0
ENSMUSG00000005886.14	chr1;chr1;chr1;chr1;chr1;chr1;chr1;chr1;chr1;chr1;chr1;chr1;chr1;chr1;chr1;chr1;chr1;chr1;chr1;chr1;chr1;chr1;chr1;chr1;chr1;chr1;chr1;chr1;chr1;chr1;chr1;chr1;chr1;chr1;chr1;chr1;chr1;chr1;chr1;chr1;chr1;chr1;chr1;chr1;chr1;chr1;chr1;chr1;chr1;chr1;chr1;chr1;chr1;chr1;chr1;chr1;chr1;chr1;chr1;chr1;chr1;chr1;chr1;chr1;chr1;chr1;chr1;chr1;chr1;chr1;chr1;chr1;chr1;chr1;chr1;chr1;chr1;chr1;chr1;chr1…	13139105;13139159;13142475;13145301;13146599;13146875;13146875;13146875;13148317;13148317;13148317;13148317;13148429;13148931;13148931;13148931;13148931;13150690;13150690;13150690;13150690;13152379;13152379;13152379;13152797;13152797;13152797;13156370;13156370;13156370;13160161;13160161;13160161;13162073;13162073;13162073;13164501;13164896;13165925;13166896;13166896;13166896;13166896;13174079;131…	13142772;13142772;13142772;13146630;13146964;13146964;13146964;13146964;13148507;13148515;13148515;13148515;13148515;13149108;13149108;13149108;13149108;13151018;13150918;13150918;13150918;13152456;13152456;13152456;13153075;13153075;13153075;13156535;13156535;13156535;13160290;13160290;13160290;13162288;13162288;13162288;13165102;13165102;13167106;13167106;13167106;13167106;13167106;13175348;131…	-;-;-;-;-;-;-;-;-;-;-;-;-;-;-;-;-;-;-;-;-;-;-;-;-;-;-;-;-;-;-;-;-;-;-;-;-;-;-;-;-;-;-;-;-;-;-;-;-;-;-;-;-;-;-;-;-;-;-;-;-;-;-;-;-;-;-;-;-;-;-;-;-;-;-;-;-;-;-;-;-;-;-;-;-;-;-;-;-;-;-;-;-;-;-;-;-;-;-;-;-;-;-;-;-;-;-;-;-;-;-;-;-;-;-;-	15642	1256	1829	1654	1795	1656	1975	1745	2507	2347	1774	1366	1632
ENSMUSG00000103506.1	chr1	13177462	13179714	-	2253	14	20	31	8	23	23	16	21	14	22	19	25
ENSMUSG00000103495.1	chr1	13234809	13236434	-	1626	6	38	44	42	44	56	17	24	46	26	43	39
ENSMUSG00000099183.1	chr1	13262198	13262279	+	82	0	0	0	0	0	0	0	0	0	0	0	0
ENSMUSG00000102639.1	chr1	13289812	13290506	-	695	7	4	3	7	7	10	6	7	5	4	1	18
ENSMUSG00000104170.1	chr1	13297036	13298907	-	1872	13	16	33	25	29	30	12	17	36	23	21	36
ENSMUSG00000087782.1	chr1	13334498	13334609	-	112	5	4	11	3	5	1	3	3	4	1	5	2
ENSMUSG00000103085.1	chr1	13343563	13348204	-	4642	34	90	71	133	119	126	70	60	88	52	72	119
ENSMUSG00000102664.1	chr1	13354483	13356730	-	2248	23	38	42	48	56	72	37	36	43	52	40	53
ENSMUSG00000101476.1	chr1;chr1	13376070;13387969	13376305;13388413	+;+	681	2	0	1	2	0	0	2	2	0	0	0	0
ENSMUSG00000101171.1	chr1	13407012	13407655	-	644	0	0	0	0	0	1	0	0	0	1	2	0
ENSMUSG00000025935.10	chr1;chr1;chr1;chr1;chr1;chr1;chr1;chr1;chr1;chr1;chr1;chr1;chr1;chr1;chr1;chr1;chr1;chr1;chr1	13564698;13569471;13569939;13571803;13572004;13576144;13576368;13578100;13578100;13578118;13579450;13579450;13579450;13579690;13579690;13581023;13581023;13589600;13589600	13566396;13569631;13570082;13571907;13572074;13576452;13576452;13578158;13578158;13578158;13579566;13579566;13579566;13579798;13579811;13581086;13581086;13589875;13589910	-;-;-;-;-;-;-;-;-;-;-;-;-;-;-;-;-;-;-	3162	319	338	411	2370	2782	2102	426	594	483	3162	2928	1738
ENSMUSG00000025937.6	chr1;chr1;chr1;chr1;chr1;chr1;chr1;chr1;chr1	13623330;13627356;13629995;13630065;13638231;13638231;13647385;13650721;13660329	13626904;13627437;13630213;13630213;13638411;13638409;13647511;13650884;13660546	-;-;-;-;-;-;-;-;-	4566	421	342	451	4760	6091	4281	425	344	410	7496	5328	5044
ENSMUSG00000102982.1	chr1	13641483	13642748	-	1266	4	5	4	109	102	115	5	5	9	127	100	161
ENSMUSG00000067813.3	chr1;chr1;chr1;chr1	13668771;13672126;13684056;13700755	13668867;13672764;13684276;13701723	+;+;+;+	1926	0	0	0	228	242	143	0	0	0	330	272	220
ENSMUSG00000077368.1	chr1	13774334	13774464	-	131	0	0	0	0	0	0	0	0	0	0	0	0
ENSMUSG00000097711.1	chr1	13785883	13786879	-	997	3	0	0	0	0	0	1	0	0	0	0	0
ENSMUSG00000102166.1	chr1	13846871	13849119	-	2249	0	0	0	0	0	0	0	0	0	0	0	0
ENSMUSG00000089358.1	chr1	13932378	13932685	+	308	0	0	0	0	0	0	0	0	0	0	0	0
ENSMUSG00000104209.1	chr1	14109215	14112819	-	3605	0	0	0	0	0	0	0	0	0	0	0	0
ENSMUSG00000025932.14	chr1;chr1;chr1;chr1;chr1;chr1;chr1;chr1;chr1;chr1;chr1;chr1;chr1;chr1;chr1;chr1;chr1;chr1;chr1;chr1;chr1;chr1;chr1;chr1;chr1;chr1;chr1;chr1;chr1;chr1;chr1;chr1;chr1;chr1;chr1;chr1;chr1;chr1;chr1;chr1;chr1;chr1;chr1;chr1;chr1;chr1;chr1;chr1;chr1;chr1;chr1;chr1;chr1;chr1;chr1;chr1;chr1;chr1;chr1;chr1;chr1;chr1;chr1;chr1;chr1;chr1;chr1;chr1;chr1;chr1;chr1;chr1;chr1;chr1;chr1;chr1;chr1;chr1;chr1;chr1…	14168954;14168958;14169666;14170643;14179480;14179480;14179480;14179480;14183157;14183157;14183157;14183157;14183381;14183381;14183381;14183381;14184349;14184349;14184349;14184349;14184626;14184626;14184626;14184626;14207926;14208895;14208895;14208895;14208895;14208895;14229493;14229493;14229493;14229493;14229493;14231413;14231413;14231413;14231413;14231413;14252428;14252428;14252428;14252428;142…	14170996;14170996;14170996;14170996;14179580;14179580;14179580;14179580;14183278;14183278;14183278;14183278;14183495;14183495;14183495;14183495;14184509;14184509;14184509;14184509;14184684;14184684;14184684;14184684;14208101;14208984;14208984;14208984;14208984;14208984;14229576;14229576;14229576;14229576;14229576;14231492;14231552;14231552;14231552;14231552;14252614;14252614;14252614;14252614;142…	-;-;-;-;-;-;-;-;-;-;-;-;-;-;-;-;-;-;-;-;-;-;-;-;-;-;-;-;-;-;-;-;-;-;-;-;-;-;-;-;-;-;-;-;-;-;-;-;-;-;-;-;-;-;-;-;-;-;-;-;-;-;-;-;-;-;-;-;-;-;-;-;-;-;-;-;-;-;-;-;-;-;-;-;-;-;-;-;-;-;-;-;-;-;-;-;-	7808	117	124	181	0	0	0	129	128	198	0	0	0
ENSMUSG00000095853.1	chr1	14182578	14182677	+	100	0	0	0	0	0	0	0	0	0	0	0	0
ENSMUSG00000102588.1	chr1	14255552	14255990	-	439	0	3	0	0	0	0	0	0	1	0	0	0
ENSMUSG00000054493.2	chr1;chr1;chr1;chr1;chr1;chr1	14752937;14755454;14756197;14773817;14775530;14776523	14752973;14758373;14756237;14773937;14775608;14776931	+;+;+;+;+;+	3566	4	4	14	7	3	5	9	10	12	5	3	12
ENSMUSG00000025930.6	chr1;chr1;chr1;chr1;chr1;chr1;chr1	14753346;14753746;14753935;14754506;14754767;14755230;14755230	14754325;14754325;14754665;14754542;14755992;14755353;14755990	-;-;-;-;-;-;-	2546	7	13	4	10	3	13	6	15	13	7	0	8
ENSMUSG00000103492.1	chr1	14788645	14792965	+	4321	5	8	17	9	6	0	7	7	7	4	1	1
ENSMUSG00000081201.1	chr1	14839869	14840156	-	288	0	0	0	1	0	0	0	0	0	0	0	0
ENSMUSG00000082193.1	chr1	14865072	14865965	+	894	0	2	1	1	2	0	2	1	0	3	1	5
ENSMUSG00000032769.5	chr1;chr1;chr1;chr1;chr1;chr1;chr1;chr1;chr1;chr1;chr1;chr1;chr1;chr1;chr1;chr1;chr1;chr1;chr1;chr1;chr1;chr1;chr1;chr1;chr1;chr1;chr1;chr1;chr1;chr1;chr1;chr1;chr1;chr1;chr1;chr1;chr1;chr1;chr1;chr1;chr1;chr1;chr1;chr1;chr1;chr1;chr1;chr1;chr1;chr1;chr1;chr1;chr1	14872648;14873506;14874364;14874364;14875849;14875849;14880199;14880199;14881597;14881597;14882112;14882112;14884110;14884110;14885750;14886887;14886887;14887595;14887595;14889394;14889394;14890395;14890395;14891305;14891305;14893183;14893183;14896492;14896492;14898009;14898009;14898256;14898256;14899347;14899347;14900065;14900065;14901862;14901862;14903146;14903146;14904147;14904147;14904453;149…	14873728;14873728;14874461;14874461;14875959;14875959;14880267;14880267;14881779;14881779;14882241;14882241;14884279;14884279;14885839;14887052;14887052;14887665;14887665;14889492;14889492;14890454;14890454;14891398;14891398;14893349;14893349;14896606;14896606;14898173;14898173;14898425;14898425;14899447;14899447;14900164;14900164;14901910;14901910;14903282;14903282;14904292;14904292;14904561;149…	-;-;-;-;-;-;-;-;-;-;-;-;-;-;-;-;-;-;-;-;-;-;-;-;-;-;-;-;-;-;-;-;-;-;-;-;-;-;-;-;-;-;-;-;-;-;-;-;-;-;-;-;-	4263	6	1	1	0	0	0	1	7	5	0	0	0
ENSMUSG00000088159.1	chr1	15019040	15019159	-	120	0	0	0	0	0	0	0	0	0	0	0	0
ENSMUSG00000073737.3	chr1	15268802	15269797	-	996	0	0	0	0	0	0	0	0	1	1	0	0
ENSMUSG00000092083.4	chr1;chr1;chr1;chr1;chr1	15287254;15312363;15312452;15709485;15709485	15287484;15313030;15313030;15712548;15723750	+;+;+;+;+	15165	745	693	896	1	1	0	529	390	684	1	1	2
ENSMUSG00000102937.1	chr1	15364302	15365834	+	1533	46	27	39	0	0	0	9	17	26	0	0	0
ENSMUSG00000104149.1	chr1	15556249	15558337	+	2089	22	16	25	0	0	0	10	6	30	0	0	0
ENSMUSG00000088829.1	chr1	15685935	15686046	-	112	0	0	0	0	0	0	0	1	0	0	0	0
ENSMUSG00000077377.1	chr1	15757832	15757963	+	132	0	0	0	0	0	0	0	0	0	0	0	0
ENSMUSG00000101652.1	chr1;chr1	15760122;15760560	15760263;15760668	-;-	251	0	0	0	0	0	0	2	0	0	0	0	0
ENSMUSG00000100814.1	chr1	15760761	15760860	+	100	0	0	0	0	0	0	0	0	0	0	0	0
ENSMUSG00000025925.14	chr1;chr1;chr1;chr1;chr1;chr1;chr1;chr1;chr1;chr1;chr1;chr1;chr1;chr1;chr1;chr1;chr1;chr1;chr1;chr1;chr1;chr1;chr1;chr1;chr1;chr1;chr1;chr1;chr1;chr1;chr1	15805646;15805657;15805664;15807641;15807641;15807641;15807641;15813041;15813041;15813041;15813041;15815886;15815886;15815886;15818934;15818934;15818934;15818934;15819651;15819651;15819651;15819651;15821917;15831507;15831507;15833401;15833401;15838182;15838182;15842921;15842921	15805957;15805957;15805957;15807736;15807736;15807736;15807736;15813162;15813162;15813162;15813162;15815972;15815972;15815972;15819083;15819083;15819083;15819083;15822103;15819763;15819763;15819763;15822015;15831566;15831566;15833489;15833489;15838288;15838288;15843470;15844052	+;+;+;+;+;+;+;+;+;+;+;+;+;+;+;+;+;+;+;+;+;+;+;+;+;+;+;+;+;+;+	4608	233	216	262	154	139	153	250	240	276	207	145	199
ENSMUSG00000104379.1	chr1	15853331	15856499	+	3169	19	25	27	6	10	13	32	39	19	8	11	8
ENSMUSG00000032719.4	chr1;chr1;chr1;chr1;chr1	15853862;15858889;15860261;15883646;15892439	15855862;15859065;15860351;15883840;15892722	-;-;-;-;-	2748	16	3	10	0	4	1	18	10	7	4	4	6
ENSMUSG00000088943.1	chr1	15879530	15879832	+	303	0	0	0	0	0	0	0	0	0	0	0	0
ENSMUSG00000100652.1	chr1	16053335	16053887	+	553	0	0	0	0	1	0	0	0	0	0	1	0
ENSMUSG00000067795.13	chr1;chr1;chr1;chr1;chr1;chr1;chr1;chr1;chr1;chr1;chr1;chr1;chr1;chr1;chr1	16065979;16065979;16065979;16068800;16068800;16068800;16078568;16078568;16078568;16080830;16080830;16080830;16081668;16092974;16092974	16066274;16066274;16066274;16068855;16068855;16068855;16078700;16078700;16078700;16080993;16080993;16081212;16082510;16093325;16093325	-;-;-;-;-;-;-;-;-;-;-;-;-;-;-	2063	5	2	15	0	0	0	6	0	6	0	0	0
ENSMUSG00000043716.13	chr1;chr1;chr1;chr1;chr1;chr1;chr1;chr1;chr1;chr1;chr1;chr1;chr1;chr1;chr1;chr1;chr1;chr1;chr1;chr1;chr1;chr1;chr1;chr1;chr1;chr1	16101295;16101295;16101306;16101528;16101727;16101727;16101780;16102490;16102490;16102490;16102491;16102692;16102692;16102692;16102692;16102692;16103168;16103168;16103168;16103510;16103510;16103510;16104137;16104365;16104365;16104365	16101359;16101359;16101936;16102599;16101936;16102082;16101936;16102599;16102599;16102599;16102599;16102829;16102829;16102848;16103334;16102829;16103684;16103334;16103334;16103684;16103684;16103684;16104227;16104384;16104402;16104662	-;-;-;-;-;-;-;-;-;-;-;-;-;-;-;-;-;-;-;-;-;-;-;-;-;-	2687	2212	1904	2358	3287	3590	3627	2161	2599	2717	3450	3179	2846
ENSMUSG00000025921.7	chr1;chr1;chr1;chr1;chr1;chr1;chr1;chr1	16105774;16107795;16128165;16129196;16130502;16131075;16131294;16131294	16106306;16108030;16128263;16129341;16131206;16131206;16132547;16133734	+;+;+;+;+;+;+;+	4160	65	82	84	394	419	434	85	143	177	452	389	422
ENSMUSG00000104165.1	chr1	16208197	16210517	-	2321	1	0	4	0	0	0	0	0	0	0	0	0
ENSMUSG00000100868.1	chr1;chr1;chr1	16228506;16241904;16242776	16228662;16241974;16244062	+;+;+	1515	0	0	0	0	0	0	0	0	0	0	0	0
ENSMUSG00000025920.19	chr1;chr1;chr1;chr1;chr1;chr1;chr1;chr1;chr1;chr1;chr1;chr1;chr1;chr1;chr1;chr1;chr1;chr1;chr1;chr1;chr1;chr1;chr1;chr1;chr1;chr1;chr1;chr1;chr1;chr1;chr1;chr1;chr1;chr1;chr1;chr1;chr1;chr1;chr1;chr1;chr1;chr1;chr1;chr1;chr1;chr1;chr1;chr1;chr1;chr1;chr1;chr1;chr1;chr1;chr1;chr1;chr1;chr1;chr1;chr1;chr1;chr1;chr1;chr1;chr1;chr1;chr1;chr1;chr1;chr1;chr1;chr1;chr1;chr1;chr1;chr1;chr1;chr1;chr1;chr1…	16228674;16228801;16228804;16228810;16228816;16231003;16231003;16231003;16231003;16231003;16343407;16343486;16343571;16344198;16344291;16344299;16345594;16345704;16345704;16345704;16345704;16345704;16366079;16366079;16366079;16366079;16366079;16366079;16366079;16366079;16366079;16366079;16366079;16366079;16369755;16369755;16369755;16369755;16369755;16369755;16369755;16369755;16369755;16369755;163…	16229866;16229866;16229866;16229866;16229866;16231091;16231091;16231091;16231091;16231091;16346011;16346011;16346011;16346011;16346011;16346011;16346011;16346011;16346011;16346011;16346011;16346011;16366139;16366139;16366139;16366139;16366139;16366139;16366139;16366139;16366139;16366139;16366139;16366139;16369886;16369886;16369886;16369886;16369886;16369886;16369886;16369886;16369886;16369886;163…	-;-;-;-;-;-;-;-;-;-;-;-;-;-;-;-;-;-;-;-;-;-;-;-;-;-;-;-;-;-;-;-;-;-;-;-;-;-;-;-;-;-;-;-;-;-;-;-;-;-;-;-;-;-;-;-;-;-;-;-;-;-;-;-;-;-;-;-;-;-;-;-;-;-;-;-;-;-;-;-;-;-;-;-;-;-;-;-;-;-;-;-;-;-;-;-;-;-;-;-;-;-;-;-;-;-;-;-;-;-;-;-;-;-;-;-;-;-;-;-;-;-;-;-;-;-;-;-	6747	2751	2228	2995	148	97	124	2851	2668	2893	132	117	135
ENSMUSG00000089982.7	chr1;chr1;chr1;chr1;chr1;chr1;chr1;chr1;chr1;chr1	16253592;16253592;16253629;16253831;16253831;16253831;16258712;16258712;16263165;16267371	16253641;16253641;16253641;16253901;16254045;16253901;16258857;16258861;16263201;16267921	+;+;+;+;+;+;+;+;+;+	1003	0	2	0	0	0	0	0	0	0	0	0	2
ENSMUSG00000025939.19	chr1;chr1;chr1;chr1;chr1;chr1;chr1;chr1;chr1;chr1;chr1;chr1;chr1;chr1;chr1;chr1;chr1;chr1;chr1;chr1;chr1;chr1;chr1;chr1;chr1;chr1;chr1;chr1;chr1	16540790;16543949;16564338;16569085;16569782;16581927;16581927;16581927;16581936;16584158;16585276;16585276;16585276;16585276;16586086;16597951;16597951;16597951;16597951;16601979;16602262;16602262;16602262;16602262;16619237;16619237;16619237;16619237;16619237	16541789;16544032;16564468;16569165;16571282;16582002;16582002;16582002;16582002;16585431;16585431;16585431;16585352;16585398;16586137;16598053;16598053;16598053;16598053;16602353;16602353;16602353;16602353;16602353;16619284;16619284;16619259;16619489;16619312	-;-;-;-;-;-;-;-;-;-;-;-;-;-;-;-;-;-;-;-;-;-;-;-;-;-;-;-;-	4930	489	407	612	198	263	283	646	737	768	210	205	190
ENSMUSG00000102457.1	chr1	16618560	16621539	+	2980	8	0	7	2	0	0	4	3	5	2	2	2
ENSMUSG00000079658.9	chr1;chr1;chr1;chr1;chr1;chr1;chr1;chr1;chr1;chr1;chr1;chr1;chr1;chr1;chr1;chr1;chr1;chr1;chr1;chr1;chr1;chr1;chr1;chr1;chr1;chr1;chr1;chr1;chr1;chr1;chr1;chr1;chr1;chr1;chr1;chr1;chr1;chr1;chr1;chr1	16641725;16642767;16643142;16643169;16643191;16643342;16643472;16645686;16645686;16645686;16645686;16645686;16645686;16645686;16646836;16646955;16646988;16647681;16647736;16647955;16647955;16647955;16647955;16647955;16647955;16647955;16647955;16647955;16656296;16656296;16656296;16656822;16656822;16656822;16656822;16656822;16656912;16656992;16656992;16656992	16643478;16643478;16643478;16643478;16643478;16643478;16643478;16645829;16645829;16645829;16645829;16645829;16645829;16645829;16647053;16647053;16647053;16648007;16648007;16648007;16648007;16648007;16648007;16648039;16648007;16648007;16648007;16648007;16656459;16656625;16656459;16656878;16656915;16656900;16656914;16656884;16657018;16657042;16657038;16657042	-;-;-;-;-;-;-;-;-;-;-;-;-;-;-;-;-;-;-;-;-;-;-;-;-;-;-;-;-;-;-;-;-;-;-;-;-;-;-;-	3026	544	439	618	151	222	179	643	557	712	215	184	203
ENSMUSG00000097744.1	chr1;chr1;chr1;chr1	16657552;16660021;16660555;16662021	16659778;16660228;16660649;16662278	+;+;+;+	2788	0	0	0	0	0	1	3	0	0	0	0	0
ENSMUSG00000100959.1	chr1	16662980	16663662	-	683	0	0	0	0	0	0	0	0	0	1	0	1
ENSMUSG00000025940.6	chr1;chr1;chr1;chr1;chr1;chr1;chr1;chr1;chr1;chr1;chr1	16665207;16665210;16665210;16665236;16665708;16667665;16667668;16667668;16676968;16676968;16676968	16665505;16665505;16665372;16665505;16665811;16667773;16667773;16667773;16678275;16678195;16677215	+;+;+;+;+;+;+;+;+;+;+	1820	302	321	372	348	435	440	352	415	406	478	423	419
ENSMUSG00000025779.10	chr1;chr1;chr1;chr1;chr1;chr1;chr1;chr1;chr1;chr1;chr1;chr1;chr1	16688051;16688337;16688433;16688508;16691684;16691684;16691684;16700795;16700849;16706173;16706173;16709439;16709439	16688169;16688619;16688619;16688619;16691773;16691947;16691773;16700923;16700923;16706225;16706225;16709611;16709537	+;+;+;+;+;+;+;+;+;+;+;+;+	1021	5	2	5	19	12	24	2	11	4	25	26	17
ENSMUSG00000100093.1	chr1	16758205	16758623	-	419	0	0	0	0	0	0	0	0	0	0	0	0
ENSMUSG00000091020.3	chr1	16768279	16770138	-	1860	0	0	0	2	0	0	0	0	0	2	4	0
ENSMUSG00000101640.1	chr1;chr1;chr1	16898185;17034577;17091598	16898217;17034685;17091631	+;+;+	176	0	2	0	1	0	0	1	0	1	0	0	0
ENSMUSG00000104133.1	chr1	16930970	16931796	+	827	0	0	0	0	0	0	0	0	0	0	0	0
ENSMUSG00000042686.5	chr1;chr1;chr1;chr1;chr1;chr1;chr1;chr1;chr1	16964560;16977398;16994938;16997464;17003891;17003891;17016039;17091298;17097226	16964577;16977568;16997559;16997559;17004534;17004219;17016157;17092057;17097889	-;-;-;-;-;-;-;-;-	4998	367	451	503	45	47	27	698	852	829	71	52	49
ENSMUSG00000100110.1	chr1;chr1	17124747;17128718	17124866;17128956	+;+	359	0	1	0	0	0	0	1	0	0	0	0	0
ENSMUSG00000025777.8	chr1;chr1;chr1;chr1;chr1;chr1;chr1;chr1;chr1;chr1;chr1;chr1;chr1;chr1;chr1;chr1	17145362;17145404;17145468;17146936;17146936;17146936;17156961;17156961;17156961;17158370;17158409;17158409;17159924;17159924;17161127;17161127	17145588;17145588;17145588;17146983;17147128;17147128;17157134;17158744;17157134;17162049;17158503;17158503;17160038;17160038;17161631;17164271	+;+;+;+;+;+;+;+;+;+;+;+;+;+;+;+	7731	1442	1242	1589	1	0	0	1587	1545	1643	0	1	0
ENSMUSG00000099899.1	chr1;chr1;chr1;chr1	17168403;17169812;17171795;17172724	17168525;17170152;17171961;17173103	+;+;+;+	1011	1	0	2	0	0	0	2	4	1	0	0	0
ENSMUSG00000100272.1	chr1	17250114	17250492	-	379	0	0	0	0	0	0	0	0	0	0	0	0
ENSMUSG00000100398.1	chr1	17394958	17395429	+	472	0	0	0	0	0	0	0	2	0	0	0	0
ENSMUSG00000101589.1	chr1	17397412	17400281	-	2870	1	6	3	6	1	0	3	0	3	6	0	3
ENSMUSG00000102048.1	chr1	17429043	17429528	-	486	0	0	0	0	0	0	0	0	0	0	0	0
ENSMUSG00000089534.1	chr1	17520001	17520111	+	111	0	0	0	0	0	0	0	0	0	0	0	0
ENSMUSG00000067780.3	chr1;chr1;chr1;chr1;chr1;chr1	17601901;17602577;17619783;17621401;17621647;17624835	17602042;17602884;17619901;17621533;17621762;17630939	+;+;+;+;+;+	6923	11	16	11	9	7	11	7	10	5	3	1	28
ENSMUSG00000100053.1	chr1;chr1;chr1;chr1	17615084;17621695;17637059;17637407	17615311;17621922;17637145;17641081	-;-;-;-	4218	4	5	7	0	0	0	2	12	7	0	0	0
ENSMUSG00000085125.7	chr1;chr1;chr1;chr1;chr1;chr1;chr1;chr1;chr1;chr1;chr1;chr1;chr1;chr1	17676027;17692904;17696996;17707670;17707670;17709686;17709686;17712450;17712450;17724522;17724984;17727099;17727099;17727099	17677104;17697153;17697153;17707726;17707726;17709895;17709895;17712594;17712594;17724589;17726972;17727255;17727646;17727284	-;-;-;-;-;-;-;-;-;-;-;-;-;-	8345	11	7	31	2	0	0	19	14	23	0	0	0
ENSMUSG00000025776.13	chr1;chr1;chr1;chr1;chr1;chr1;chr1;chr1;chr1;chr1;chr1;chr1;chr1;chr1;chr1;chr1;chr1;chr1;chr1;chr1;chr1;chr1;chr1;chr1;chr1;chr1;chr1;chr1;chr1;chr1;chr1;chr1;chr1;chr1;chr1	17727045;17727059;17727088;17727582;17728594;17728594;17728594;17745354;17745354;17745354;17745780;17745780;17745780;17746731;17746731;17747501;17747501;17749507;17749507;17750265;17750265;17750434;17750434;17750734;17750734;17752838;17752838;17752968;17752968;17756258;17756258;17762112;17762112;17764063;17764063	17727134;17727134;17727763;17727763;17728914;17728914;17728914;17745472;17745472;17745472;17745893;17745912;17745912;17746846;17746846;17747601;17747601;17749647;17749647;17750325;17750325;17750500;17750500;17750864;17750864;17752881;17752881;17753040;17753040;17756333;17756333;17762242;17762242;17766344;17765575	+;+;+;+;+;+;+;+;+;+;+;+;+;+;+;+;+;+;+;+;+;+;+;+;+;+;+;+;+;+;+;+;+;+;+	4515	99	74	128	0	0	0	86	115	117	3	2	0
ENSMUSG00000099895.1	chr1;chr1;chr1	17741915;17751819;17805336	17742345;17751934;17805417	-;-;-	629	8	2	1	0	0	0	1	2	2	0	0	0
ENSMUSG00000100554.1	chr1	17947041	17948439	+	1399	0	0	0	0	0	0	0	0	0	0	0	0
ENSMUSG00000099473.1	chr1;chr1;chr1	17993010;17993626;17999373	17993192;17993778;17999622	-;-;-	586	0	2	0	0	0	0	0	0	3	0	0	0
ENSMUSG00000099591.1	chr1;chr1	17993813;17995570	17994455;17997483	+;+	2557	0	0	0	0	0	0	0	0	0	0	0	0
ENSMUSG00000109887.1	chr1;chr1;chr1;chr1;chr1;chr1;chr1;chr1;chr1	17994462;17994462;17999360;17999360;18034810;18034810;18034818;18058201;18058201	17995681;17995681;17999660;17999660;18034893;18035002;18034893;18058790;18059056	-;-;-;-;-;-;-;-;-	2570	68	69	68	0	0	0	38	36	62	0	0	0
ENSMUSG00000102001.1	chr1;chr1;chr1	18005961;18012339;18016121	18006009;18012422;18016186	-;-;-	199	0	0	1	0	0	0	0	0	3	0	0	0
ENSMUSG00000101717.2	chr1;chr1	18048100;18058203	18048174;18058269	-;-	142	3	1	0	0	0	0	0	0	0	0	0	0
ENSMUSG00000025774.14	chr1;chr1;chr1;chr1;chr1;chr1;chr1;chr1;chr1;chr1;chr1;chr1;chr1;chr1;chr1;chr1;chr1;chr1;chr1;chr1;chr1;chr1;chr1;chr1;chr1;chr1;chr1;chr1;chr1;chr1;chr1	18115191;18115191;18115204;18115600;18122738;18122738;18122738;18122738;18124232;18124232;18124232;18124232;18128642;18128642;18128642;18128642;18130159;18130159;18130159;18134039;18134039;18134039;18134039;18136988;18136988;18136988;18136988;18141416;18145844;18145844;18145844	18115756;18115756;18115756;18115756;18122826;18122826;18122826;18122826;18124329;18124329;18124329;18124329;18128790;18128790;18128790;18130249;18130249;18130249;18130249;18134173;18134173;18134173;18134173;18137052;18137051;18137052;18137052;18141532;18145902;18145902;18145896	-;-;-;-;-;-;-;-;-;-;-;-;-;-;-;-;-;-;-;-;-;-;-;-;-;-;-;-;-;-;-	2737	0	0	0	0	0	0	0	0	0	0	0	0
ENSMUSG00000070977.4	chr1;chr1	18210053;18223524	18210230;18223564	-;-	219	0	0	0	0	0	0	0	0	0	0	0	0
ENSMUSG00000073735.1	chr1;chr1	18236473;18237374	18236660;18237443	-;-	258	0	0	0	0	0	0	0	0	0	0	0	0
ENSMUSG00000067773.6	chr1;chr1;chr1;chr1	18250980;18260524;18265026;18265026	18251333;18260666;18265138;18265080	-;-;-;-	610	0	0	0	0	0	0	0	0	0	0	0	0
ENSMUSG00000101685.1	chr1	18262395	18263379	-	985	0	0	0	0	0	0	0	0	0	1	0	0
ENSMUSG00000101306.1	chr1	18708428	18709336	+	909	0	0	0	0	0	0	0	0	0	0	0	0
ENSMUSG00000088800.1	chr1	18969762	18969833	-	72	0	0	0	0	0	0	0	0	0	0	0	0
ENSMUSG00000101644.1	chr1	19037266	19037377	+	112	0	0	0	0	0	0	0	0	0	0	0	0
ENSMUSG00000099433.1	chr1	19062857	19063135	+	279	0	0	0	0	0	0	0	0	0	0	0	0
ENSMUSG00000089787.2	chr1;chr1;chr1;chr1	19063300;19064883;19075102;19104670	19063524;19065041;19075464;19104840	-;-;-;-	918	1	3	1	0	0	0	0	0	0	0	0	0
ENSMUSG00000042596.7	chr1;chr1;chr1;chr1;chr1;chr1;chr1;chr1;chr1;chr1;chr1;chr1;chr1;chr1	19103022;19104364;19107181;19108250;19108250;19118830;19118830;19119162;19119162;19142837;19142837;19148304;19148304;19165959	19103294;19104861;19107373;19108310;19108310;19118995;19118995;19119280;19119280;19142978;19142978;19148367;19148417;19166346	+;+;+;+;+;+;+;+;+;+;+;+;+;+	1954	32	28	41	0	0	0	12	55	32	0	0	0
ENSMUSG00000100720.1	chr1	19153422	19153966	-	545	0	1	0	0	0	0	1	2	0	1	0	0
ENSMUSG00000025927.13	chr1;chr1;chr1;chr1;chr1;chr1;chr1;chr1;chr1;chr1;chr1;chr1;chr1;chr1;chr1;chr1;chr1;chr1;chr1;chr1;chr1;chr1;chr1;chr1;chr1;chr1	19208914;19208960;19212054;19212306;19213879;19213951;19213951;19213951;19213951;19219193;19219193;19219193;19219193;19226436;19226436;19226436;19228442;19228442;19228442;19231013;19231013;19231013;19234050;19234050;19234050;19236608	19209248;19209248;19212423;19212423;19214409;19214442;19214409;19214409;19214409;19219253;19219253;19219253;19219253;19226655;19226655;19226655;19228560;19228560;19228560;19231154;19231154;19231154;19234624;19234306;19238576;19238083	+;+;+;+;+;+;+;+;+;+;+;+;+;+;+;+;+;+;+;+;+;+;+;+;+;+	6338	10	81	22	0	0	0	116	317	132	0	0	0
ENSMUSG00000100538.1	chr1;chr1	19242725;19243622	19242778;19243769	+;+	202	0	0	0	0	0	0	0	0	0	0	0	0
ENSMUSG00000101117.1	chr1	19320226	19320697	-	472	0	0	0	0	0	0	0	0	0	0	0	0
ENSMUSG00000100204.1	chr1	19330939	19333184	+	2246	0	0	2	1	0	1	6	0	0	0	1	1
ENSMUSG00000084668.1	chr1	19513855	19513919	-	65	0	0	0	0	0	0	0	0	0	0	0	0
ENSMUSG00000102597.1	chr1	19614269	19616767	+	2499	0	0	0	0	0	0	0	0	0	0	0	0
ENSMUSG00000043760.16	chr1;chr1;chr1;chr1;chr1;chr1;chr1;chr1;chr1;chr1;chr1;chr1;chr1;chr1;chr1;chr1;chr1;chr1;chr1;chr1;chr1;chr1;chr1;chr1;chr1;chr1;chr1;chr1;chr1;chr1;chr1;chr1;chr1;chr1;chr1;chr1;chr1;chr1;chr1;chr1;chr1;chr1;chr1;chr1;chr1;chr1;chr1;chr1;chr1;chr1;chr1;chr1;chr1;chr1;chr1;chr1;chr1;chr1;chr1;chr1;chr1;chr1;chr1;chr1;chr1;chr1;chr1;chr1;chr1;chr1;chr1;chr1;chr1;chr1;chr1;chr1;chr1;chr1;chr1;chr1…	20057779;20070378;20073457;20081186;20103215;20104542;20116930;20198018;20199342;20200520;20209161;20211837;20220039;20222859;20239301;20275519;20288196;20310525;20312033;20347211;20350413;20358840;20360986;20364119;20373856;20374712;20374722;20377375;20377375;20381403;20381403;20391465;20391465;20392012;20409357;20414221;20450221;20502942;20508893;20520154;20522664;20533843;20534536;20537273;205…	20058710;20070500;20073615;20081293;20103302;20104677;20117947;20198175;20199510;20201395;20209313;20211991;20220126;20222972;20239438;20275647;20288261;20310720;20312210;20347457;20350545;20358974;20361091;20364231;20373986;20374768;20374768;20377500;20377500;20381594;20381594;20391622;20391622;20392219;20409448;20414433;20450377;20503092;20509112;20520297;20524265;20533910;20534731;20537408;205…	-;-;-;-;-;-;-;-;-;-;-;-;-;-;-;-;-;-;-;-;-;-;-;-;-;-;-;-;-;-;-;-;-;-;-;-;-;-;-;-;-;-;-;-;-;-;-;-;-;-;-;-;-;-;-;-;-;-;-;-;-;-;-;-;-;-;-;-;-;-;-;-;-;-;-;-;-;-;-;-;-;-;-;-	14310	1	4	3	314	393	491	0	1	0	377	234	541
ENSMUSG00000104095.1	chr1	20062070	20065548	-	3479	0	0	0	2	3	4	0	0	0	5	0	3
ENSMUSG00000089914.2	chr1;chr1;chr1	20356452;20381095;20391892	20356705;20381219;20392300	+;+;+	788	0	0	0	0	0	0	0	0	0	0	0	0
ENSMUSG00000090142.2	chr1	20444258	20444810	-	553	0	0	0	2	3	2	0	0	0	3	2	6
ENSMUSG00000070175.1	chr1	20444811	20444912	-	102	0	0	0	0	0	0	0	0	0	0	0	0
ENSMUSG00000099906.2	chr1;chr1;chr1;chr1	20669882;20670950;20679023;20682713	20670001;20671104;20684298;20682958	+;+;+;+	5551	0	2	0	0	0	0	10	6	3	0	0	0
ENSMUSG00000065559.1	chr1	20679010	20679082	+	73	0	0	0	0	0	0	0	0	0	0	0	0
ENSMUSG00000065480.1	chr1	20682769	20682887	+	119	0	0	0	0	0	0	0	0	0	0	0	0
ENSMUSG00000025929.4	chr1;chr1;chr1	20730905;20732096;20733622	20730988;20732307;20734496	+;+;+	1171	0	0	0	0	0	0	0	0	0	0	0	0
ENSMUSG00000041872.9	chr1;chr1;chr1;chr1;chr1;chr1;chr1;chr1;chr1;chr1;chr1;chr1;chr1	20777146;20777679;20777783;20779291;20779291;20779291;20784173;20784173;20784495;20787479;20788606;20790488;20790488	20778004;20778004;20778004;20779511;20779554;20779511;20784259;20784270;20784659;20787834;20788755;20790617;20790585	-;-;-;-;-;-;-;-;-;-;-;-;-	2022	0	0	1	0	0	0	0	0	0	0	0	0
ENSMUSG00000041859.10	chr1;chr1;chr1;chr1;chr1;chr1;chr1;chr1;chr1;chr1;chr1;chr1;chr1;chr1;chr1;chr1;chr1;chr1;chr1;chr1;chr1;chr1;chr1;chr1;chr1;chr1;chr1;chr1;chr1;chr1;chr1;chr1;chr1;chr1;chr1;chr1;chr1;chr1	20802968;20802973;20803006;20803165;20804686;20804817;20804817;20804817;20805263;20805263;20805263;20805797;20806742;20806742;20808721;20808721;20809596;20809596;20810058;20810058;20811965;20811965;20812564;20812564;20812961;20812961;20814399;20814399;20814689;20814689;20816649;20816649;20817243;20817243;20817793;20817793;20820131;20820131	20803654;20803654;20803721;20803654;20804907;20804933;20804907;20804907;20805940;20805900;20805339;20805900;20806882;20806882;20808871;20808871;20809722;20809722;20810232;20810232;20812173;20812173;20812695;20812695;20813114;20813114;20814507;20814507;20814927;20814927;20816779;20816779;20817451;20817451;20817905;20817905;20820260;20820312	-;-;-;-;-;-;-;-;-;-;-;-;-;-;-;-;-;-;-;-;-;-;-;-;-;-;-;-;-;-;-;-;-;-;-;-;-;-	3752	40	31	38	109	161	178	33	73	82	163	120	132
ENSMUSG00000099714.1	chr1	20821331	20822516	+	1186	0	0	0	0	0	0	0	0	0	0	0	0
ENSMUSG00000102121.1	chr1;chr1;chr1	20836661;20838847;20839387	20836957;20839079;20839689	+;+;+	833	0	0	0	0	0	0	0	0	1	0	0	0
ENSMUSG00000088858.1	chr1	20842535	20842666	-	132	0	0	0	0	0	0	0	0	0	0	0	0
ENSMUSG00000097934.1	chr1;chr1;chr1;chr1	20888650;20889476;20889846;20890108	20889139;20889655;20889929;20890473	-;-;-;-	1120	0	0	3	0	0	0	1	2	0	0	0	0
ENSMUSG00000025931.15	chr1;chr1;chr1;chr1;chr1;chr1;chr1;chr1;chr1;chr1;chr1;chr1;chr1	20890606;20917840;20917874;20922259;20922259;20932060;20932060;20932060;20932060;20934582;20934582;20934582;20934582	20890686;20917889;20917889;20922366;20922366;20932239;20932239;20932239;20932239;20935756;20939055;20935749;20939650	+;+;+;+;+;+;+;+;+;+;+;+;+	5488	856	1483	1227	19	14	7	1604	2785	2256	13	24	17
ENSMUSG00000077314.1	chr1	20915410	20915540	-	131	0	0	0	0	0	0	0	0	0	0	0	0
ENSMUSG00000100929.1	chr1;chr1	20945711;20946748	20946401;20946914	+;+	858	0	2	7	0	0	0	5	7	5	0	0	0
ENSMUSG00000041809.5	chr1;chr1;chr1;chr1;chr1;chr1;chr1;chr1;chr1;chr1;chr1;chr1;chr1	20951626;20951688;20955335;20955342;20960130;20961153;20967324;20972775;20974899;20978643;20979410;20989368;20990617	20951796;20951796;20955556;20955527;20960417;20961302;20967516;20972995;20975039;20978856;20979557;20989602;20990841	+;+;+;+;+;+;+;+;+;+;+;+;+	2208	8	12	8	1	1	0	11	25	19	3	1	1
ENSMUSG00000041779.5	chr1;chr1;chr1;chr1;chr1;chr1;chr1;chr1;chr1;chr1;chr1;chr1;chr1;chr1;chr1;chr1;chr1;chr1;chr1	20996299;21002970;21003838;21004226;21004313;21005567;21005567;21006150;21006159;21006853;21006853;21012793;21012793;21013402;21013402;21037397;21037397;21043488;21078994	21001635;21003133;21003981;21004330;21004330;21005637;21005637;21006234;21006234;21006911;21006911;21012909;21012909;21013511;21013511;21037460;21037460;21043656;21079229	-;-;-;-;-;-;-;-;-;-;-;-;-;-;-;-;-;-;-	6661	4	30	19	260	337	245	16	26	22	284	217	183
ENSMUSG00000099971.1	chr1;chr1;chr1	21080114;21080670;21081613	21080371;21080821;21081748	+;+;+	546	1	0	0	0	0	0	0	0	0	0	0	1
ENSMUSG00000100819.1	chr1;chr1;chr1;chr1;chr1	21178988;21180470;21182543;21185993;21187310	21179033;21180603;21182683;21186124;21187427	+;+;+;+;+	571	4	4	5	4	2	0	0	4	3	1	2	2
ENSMUSG00000025933.15	chr1;chr1;chr1;chr1;chr1;chr1;chr1;chr1;chr1;chr1	21218575;21218662;21225558;21225558;21225945;21225945;21226592;21226592;21229408;21229591	21218889;21218889;21225643;21225643;21226046;21226046;21226679;21226679;21230164;21230167	+;+;+;+;+;+;+;+;+;+	1351	98	68	119	21	26	20	110	121	155	24	25	29
ENSMUSG00000102633.1	chr1	21234722	21236821	+	2100	7	7	3	0	0	0	6	5	3	0	0	0
ENSMUSG00000025934.15	chr1;chr1;chr1;chr1;chr1;chr1;chr1;chr1;chr1;chr1;chr1;chr1;chr1;chr1;chr1;chr1;chr1;chr1;chr1;chr1;chr1;chr1;chr1;chr1	21240589;21240607;21240629;21244938;21249751;21249751;21249751;21253521;21254684;21257331;21257331;21257331;21258848;21258848;21258848;21260048;21260048;21260048;21262793;21262793;21262793;21264843;21264843;21264843	21240659;21240659;21240659;21245032;21249858;21249858;21249858;21256312;21254823;21257382;21257382;21257382;21258980;21258980;21258980;21260189;21260189;21260189;21262924;21262924;21262924;21264846;21265021;21265661	+;+;+;+;+;+;+;+;+;+;+;+;+;+;+;+;+;+;+;+;+;+;+;+	4344	23	19	37	13527	17080	16341	24	27	22	21685	14208	15996
ENSMUSG00000099343.1	chr1;chr1	21250359;21271415	21250812;21271593	-;-	633	2	4	1	0	0	0	1	0	0	1	0	0
ENSMUSG00000096375.2	chr1;chr1	21272403;21272820	21272681;21272906	+;+	366	2	0	0	0	0	0	0	1	0	0	0	0
ENSMUSG00000025936.15	chr1;chr1;chr1;chr1;chr1;chr1;chr1;chr1;chr1;chr1;chr1;chr1;chr1;chr1;chr1;chr1;chr1	21285246;21285608;21288142;21288142;21289985;21291295;21291295;21291295;21293480;21293480;21293480;21294926;21294926;21294926;21298041;21298041;21298041	21285733;21285733;21288273;21288273;21290130;21291365;21291436;21291365;21293612;21293612;21293612;21294977;21294977;21294977;21298247;21298127;21298312	-;-;-;-;-;-;-;-;-;-;-;-;-;-;-;-;-	1365	0	0	0	192	164	6	0	0	0	278	143	14
ENSMUSG00000093963.1	chr1;chr1;chr1;chr1	21312517;21313452;21315259;21316272	21312642;21313593;21315380;21316320	-;-;-;-	439	0	0	0	0	0	0	0	0	0	0	0	0
ENSMUSG00000067750.3	chr1;chr1;chr1	21349641;21350258;21350876	21350119;21350440;21352200	+;+;+	1987	0	0	0	0	0	0	0	0	0	0	0	0
ENSMUSG00000086194.1	chr1;chr1;chr1	21354005;21354401;21355026	21354102;21354582;21355116	+;+;+	371	0	0	0	0	0	0	0	0	0	0	0	0
ENSMUSG00000094436.1	chr1	21364803	21365030	+	228	0	0	0	0	0	0	0	0	0	0	0	0
ENSMUSG00000041722.7	chr1;chr1;chr1	21368331;21368892;21369510	21368757;21369074;21370845	+;+;+	1946	0	0	0	0	0	0	0	0	0	1	0	0
ENSMUSG00000085507.1	chr1;chr1;chr1	21372670;21373038;21373669	21372742;21373218;21373764	+;+;+	350	0	0	0	0	0	0	0	0	0	0	0	0
ENSMUSG00000094926.1	chr1	21379555	21379782	+	228	0	0	0	0	0	0	0	0	0	0	0	0
ENSMUSG00000085079.3	chr1;chr1;chr1	21383556;21384175;21384802	21384036;21384357;21386373	+;+;+	2236	0	0	0	0	0	0	0	0	0	0	0	0
ENSMUSG00000085679.2	chr1	21390906	21391101	+	196	0	0	0	0	0	0	0	0	0	0	0	0
ENSMUSG00000028033.16	chr1;chr1;chr1;chr1;chr1;chr1;chr1;chr1;chr1;chr1;chr1;chr1;chr1;chr1;chr1;chr1;chr1;chr1;chr1;chr1;chr1;chr1;chr1;chr1;chr1;chr1;chr1;chr1;chr1;chr1;chr1;chr1;chr1;chr1;chr1;chr1;chr1;chr1;chr1;chr1;chr1;chr1;chr1;chr1;chr1;chr1;chr1;chr1;chr1;chr1;chr1;chr1;chr1;chr1;chr1;chr1;chr1;chr1;chr1;chr1;chr1;chr1;chr1;chr1;chr1;chr1;chr1;chr1;chr1;chr1;chr1;chr1;chr1;chr1;chr1;chr1;chr1;chr1;chr1;chr1	21398403;21398408;21402163;21402163;21402163;21404932;21404932;21404932;21404932;21404932;21405793;21405793;21405793;21405793;21405793;21424049;21424049;21424049;21424049;21457404;21457404;21457404;21457404;21461551;21466245;21466383;21466383;21466383;21469470;21469470;21469470;21469470;21469470;21469470;21479374;21479374;21479374;21479374;21479374;21479374;21487223;21487223;21487223;21487223;214…	21403125;21403125;21403125;21403125;21403125;21405058;21405058;21405058;21405058;21405058;21405924;21405924;21405924;21405924;21405924;21424157;21424157;21424157;21424157;21457624;21457624;21457624;21457624;21461607;21466409;21466409;21466409;21466409;21469564;21469564;21469564;21469564;21469564;21469564;21479469;21479469;21479469;21479469;21479469;21479469;21487333;21487333;21487333;21487333;214…	-;-;-;-;-;-;-;-;-;-;-;-;-;-;-;-;-;-;-;-;-;-;-;-;-;-;-;-;-;-;-;-;-;-;-;-;-;-;-;-;-;-;-;-;-;-;-;-;-;-;-;-;-;-;-;-;-;-;-;-;-;-;-;-;-;-;-;-;-;-;-;-;-;-;-;-;-;-;-;-	7689	859	859	1097	4	7	5	844	569	1382	6	7	12
ENSMUSG00000104138.1	chr1	21454691	21457017	-	2327	12	26	26	0	1	1	10	6	11	0	0	0
ENSMUSG00000082935.3	chr1	21511933	21513056	-	1124	20	36	28	6	27	20	6	19	21	2	12	12
ENSMUSG00000103748.1	chr1	21838948	21840514	-	1567	61	26	57	1	0	1	42	5	39	0	0	0
ENSMUSG00000099692.1	chr1	22030064	22030615	-	552	0	0	0	0	0	0	0	0	0	0	0	0
ENSMUSG00000100418.1	chr1	22237849	22238295	+	447	0	0	0	0	0	0	0	0	0	0	0	0
ENSMUSG00000041670.17	chr1;chr1;chr1;chr1;chr1;chr1;chr1;chr1;chr1;chr1;chr1;chr1;chr1;chr1;chr1;chr1;chr1;chr1;chr1;chr1;chr1;chr1;chr1;chr1;chr1;chr1;chr1;chr1;chr1;chr1;chr1;chr1;chr1;chr1;chr1;chr1;chr1;chr1;chr1;chr1;chr1;chr1;chr1;chr1;chr1;chr1;chr1;chr1;chr1;chr1;chr1;chr1;chr1;chr1;chr1;chr1;chr1;chr1;chr1;chr1;chr1;chr1;chr1;chr1;chr1;chr1;chr1;chr1;chr1;chr1;chr1;chr1;chr1;chr1;chr1;chr1;chr1;chr1;chr1;chr1…	22286251;22286251;22286251;22286251;22286251;22286915;22288422;22290060;22290060;22290060;22290060;22290060;22290060;22290060;22291013;22291013;22291013;22291013;22291013;22291013;22291013;22292822;22292822;22292822;22292822;22292822;22292822;22292822;22296858;22296858;22296858;22296858;22296858;22296858;22296858;22315732;22346293;22346293;22346293;22346293;22346293;22346293;22373344;22373344;223…	22288640;22288640;22288640;22288640;22288640;22288640;22288640;22290199;22290199;22290199;22290199;22290199;22290199;22290199;22291114;22291114;22291114;22291114;22291114;22291114;22291114;22292934;22292934;22292934;22292934;22292934;22292934;22292934;22296996;22296996;22296996;22296996;22296996;22296996;22296996;22315805;22346528;22346528;22346528;22346528;22346528;22346528;22373510;22373510;223…	-;-;-;-;-;-;-;-;-;-;-;-;-;-;-;-;-;-;-;-;-;-;-;-;-;-;-;-;-;-;-;-;-;-;-;-;-;-;-;-;-;-;-;-;-;-;-;-;-;-;-;-;-;-;-;-;-;-;-;-;-;-;-;-;-;-;-;-;-;-;-;-;-;-;-;-;-;-;-;-;-;-;-;-;-;-;-;-;-;-;-;-;-;-;-;-;-;-;-;-;-;-;-;-;-;-;-;-;-;-;-;-;-;-;-;-;-;-;-;-;-;-;-;-;-;-;-;-	7821	7594	8834	9725	7	1	4	12148	15414	15661	4	2	4
ENSMUSG00000097642.1	chr1	22740764	22741565	+	802	0	0	0	0	0	0	0	0	0	0	0	0
ENSMUSG00000101468.1	chr1;chr1;chr1	22984863;22986298;22986801	22985217;22986538;22987125	-;-;-	921	0	0	0	0	0	0	2	0	0	0	0	0
ENSMUSG00000101227.1	chr1;chr1;chr1;chr1	23048295;23173171;23214671;23235611	23050173;23173251;23214725;23235673	-;-;-;-	2078	1	0	0	0	0	0	0	0	0	0	0	0
ENSMUSG00000073730.2	chr1	23100473	23102253	-	1781	0	0	0	0	0	0	0	0	1	0	0	0
ENSMUSG00000089553.1	chr1	23245211	23245331	+	121	0	0	0	0	0	0	0	0	0	0	0	0
ENSMUSG00000102766.1	chr1;chr1	23255685;23255987	23256407;23256406	-;-	723	0	0	0	5	2	0	0	0	0	0	0	0
ENSMUSG00000065405.3	chr1	23272269	23272339	+	71	4	4	3	2	0	0	1	2	2	2	1	0
ENSMUSG00000097970.1	chr1	23291537	23291935	+	399	8	6	16	25	23	32	18	8	11	18	7	23
ENSMUSG00000065567.1	chr1	23291701	23291784	+	84	0	0	0	0	0	0	0	0	0	0	0	0
ENSMUSG00000100775.1	chr1	23293729	23294075	+	347	0	0	0	0	0	0	0	0	0	1	0	0
ENSMUSG00000101226.1	chr1	23345956	23346599	-	644	0	1	0	0	0	0	0	0	0	0	0	0
ENSMUSG00000026158.11	chr1;chr1;chr1;chr1;chr1;chr1;chr1;chr1;chr1;chr1;chr1;chr1;chr1;chr1;chr1;chr1;chr1;chr1;chr1;chr1;chr1;chr1;chr1	23366424;23369724;23370268;23375730;23375730;23375730;23375988;23375988;23375988;23376171;23376171;23376171;23378726;23378726;23378726;23378972;23378972;23378972;23382815;23391749;23392871;23397514;23397514	23370448;23370448;23370448;23375875;23375875;23375875;23376054;23376054;23376054;23376249;23376249;23376249;23378804;23378804;23378804;23379058;23379058;23380801;23383175;23393011;23393011;23397772;23397541	-;-;-;-;-;-;-;-;-;-;-;-;-;-;-;-;-;-;-;-;-;-;-	8109	2077	1828	2738	313	295	224	2295	2131	2876	323	251	296
ENSMUSG00000097920.1	chr1	23479539	23480527	+	989	0	0	0	0	0	0	0	0	0	0	0	0
ENSMUSG00000099503.1	chr1;chr1;chr1;chr1	23574587;23575947;23576675;23596397	23574714;23576186;23576816;23596664	+;+;+;+	778	1	0	5	0	0	0	3	1	3	0	0	0
ENSMUSG00000026156.8	chr1;chr1;chr1;chr1;chr1;chr1;chr1;chr1;chr1	23761753;23761926;23762011;23762768;23815221;23815221;23815221;23844873;23845101	23762259;23763228;23763228;23763228;23815739;23815740;23815365;23845021;23849158	+;+;+;+;+;+;+;+;+	6203	76	101	134	2	6	2	137	164	161	0	2	2
ENSMUSG00000026155.13	chr1;chr1;chr1;chr1;chr1;chr1;chr1;chr1;chr1;chr1;chr1;chr1;chr1;chr1;chr1;chr1;chr1;chr1;chr1;chr1;chr1;chr1;chr1;chr1;chr1;chr1;chr1;chr1;chr1;chr1;chr1;chr1;chr1;chr1;chr1;chr1;chr1;chr1;chr1;chr1;chr1;chr1;chr1;chr1;chr1;chr1;chr1;chr1;chr1;chr1;chr1;chr1;chr1;chr1;chr1;chr1	23844846;23845625;23846178;23846296;23846352;23847719;23848264;23848264;23848264;23848280;23848533;23848795;23849303;23849303;23849303;23849303;23849303;23853423;23853423;23853423;23853423;23853423;23853423;23859023;23859023;23859023;23859023;23859023;23859023;23866217;23866217;23866217;23866217;23866217;23866217;23869924;23871438;23876374;23876374;23876374;23876374;23876374;23877709;23877709;238…	23845357;23846563;23846563;23846563;23846563;23847777;23848571;23848571;23848571;23848571;23848571;23849468;23849468;23849468;23849468;23849468;23849468;23853550;23853550;23853550;23853550;23853550;23853550;23859113;23859113;23859113;23859113;23859113;23859113;23866297;23866297;23866297;23866297;23866297;23866293;23869974;23871518;23876449;23876449;23876449;23876449;23876449;23877794;23877794;238…	-;-;-;-;-;-;-;-;-;-;-;-;-;-;-;-;-;-;-;-;-;-;-;-;-;-;-;-;-;-;-;-;-;-;-;-;-;-;-;-;-;-;-;-;-;-;-;-;-;-;-;-;-;-;-;-	3575	646	747	768	342	456	405	681	1042	1019	587	416	444
ENSMUSG00000026154.4	chr1;chr1;chr1;chr1;chr1	23995939;24002966;24003157;24005546;24005546	23996360;24003306;24003306;24005630;24005656	-;-;-;-;-	874	122	121	126	68	96	116	109	226	145	121	99	108
ENSMUSG00000102495.1	chr1;chr1	24005505;24005507	24005894;24005894	+;+	390	0	0	2	0	0	0	0	1	2	0	0	0
ENSMUSG00000026153.15	chr1;chr1;chr1;chr1;chr1;chr1;chr1;chr1;chr1;chr1;chr1;chr1;chr1;chr1;chr1;chr1;chr1;chr1;chr1;chr1;chr1;chr1;chr1;chr1;chr1;chr1;chr1;chr1;chr1;chr1;chr1;chr1;chr1;chr1;chr1;chr1;chr1;chr1;chr1;chr1;chr1;chr1;chr1;chr1;chr1;chr1;chr1;chr1;chr1;chr1;chr1;chr1;chr1;chr1;chr1;chr1;chr1;chr1;chr1;chr1;chr1;chr1;chr1;chr1;chr1;chr1;chr1;chr1;chr1;chr1;chr1;chr1;chr1;chr1;chr1;chr1;chr1;chr1;chr1;chr1…	24011093;24011093;24011245;24011591;24011604;24011681;24014779;24014779;24014779;24014779;24014779;24014779;24020675;24020675;24020675;24020675;24020675;24021854;24021854;24021854;24021854;24021854;24021854;24024213;24024213;24024213;24024213;24024213;24024213;24024275;24024782;24024782;24024782;24024782;24024782;24024782;24024782;24026608;24026608;24026608;24026608;24026608;24026608;24026608;240…	24012497;24012497;24012497;24012497;24012497;24012497;24014892;24014892;24014892;24014892;24014892;24014892;24020785;24020785;24020785;24020785;24020785;24022005;24022005;24022005;24022005;24022005;24022005;24024310;24024310;24024310;24024310;24024310;24024310;24024310;24024873;24024873;24024873;24024873;24024873;24024873;24024873;24026711;24026768;24026823;24026768;24026768;24026768;24026759;240…	-;-;-;-;-;-;-;-;-;-;-;-;-;-;-;-;-;-;-;-;-;-;-;-;-;-;-;-;-;-;-;-;-;-;-;-;-;-;-;-;-;-;-;-;-;-;-;-;-;-;-;-;-;-;-;-;-;-;-;-;-;-;-;-;-;-;-;-;-;-;-;-;-;-;-;-;-;-;-;-;-;-;-;-;-;-;-;-;-;-;-;-;-;-;-;-;-;-;-;-;-;-;-;-;-;-;-;-;-;-;-;-;-;-;-;-;-;-;-;-;-;-;-;-;-;-;-;-	7773	976	836	1181	753	743	586	1254	1088	1049	788	512	609
ENSMUSG00000102398.1	chr1	24100625	24103424	+	2800	2	3	1	1	0	0	6	6	4	0	0	0
ENSMUSG00000097670.1	chr1	24125275	24126141	+	867	0	0	0	0	0	0	0	0	0	4	0	0
ENSMUSG00000026147.16	chr1;chr1;chr1;chr1;chr1;chr1;chr1;chr1;chr1;chr1;chr1;chr1;chr1;chr1;chr1;chr1;chr1;chr1;chr1;chr1;chr1;chr1;chr1;chr1;chr1;chr1;chr1;chr1;chr1;chr1;chr1;chr1;chr1;chr1;chr1;chr1;chr1;chr1;chr1;chr1;chr1;chr1;chr1;chr1;chr1;chr1;chr1;chr1;chr1;chr1;chr1;chr1;chr1;chr1;chr1;chr1;chr1;chr1;chr1;chr1;chr1;chr1;chr1;chr1;chr1;chr1;chr1;chr1;chr1;chr1;chr1;chr1;chr1;chr1;chr1;chr1;chr1;chr1;chr1;chr1…	24177610;24178259;24179284;24179475;24185038;24194683;24195187;24195517;24196891;24196891;24197017;24197300;24197300;24197444;24197444;24197444;24202014;24202014;24202014;24202297;24202297;24202297;24204658;24204658;24204658;24205054;24205054;24205054;24207386;24207386;24207386;24208174;24208174;24208174;24209059;24209059;24209059;24210373;24210373;24210373;24214539;24214539;24214539;24217536;242…	24177868;24178332;24179361;24179607;24185434;24194766;24195457;24195537;24196965;24196965;24197335;24197335;24197335;24197506;24197506;24197506;24202067;24202067;24202067;24202332;24202332;24202332;24204681;24204681;24204681;24205107;24205107;24205107;24207439;24207439;24207439;24208206;24208206;24208206;24209115;24209115;24209115;24210426;24210426;24210426;24214592;24214592;24214592;24217589;242…	+;+;+;+;+;+;+;+;+;+;+;+;+;+;+;+;+;+;+;+;+;+;+;+;+;+;+;+;+;+;+;+;+;+;+;+;+;+;+;+;+;+;+;+;+;+;+;+;+;+;+;+;+;+;+;+;+;+;+;+;+;+;+;+;+;+;+;+;+;+;+;+;+;+;+;+;+;+;+;+;+;+;+;+;+	5068	5	12	18	0	0	2	7	9	16	0	0	1
ENSMUSG00000026141.13	chr1;chr1;chr1;chr1;chr1;chr1;chr1;chr1;chr1;chr1;chr1;chr1;chr1;chr1;chr1;chr1;chr1;chr1;chr1;chr1;chr1;chr1;chr1;chr1;chr1;chr1;chr1;chr1;chr1;chr1;chr1;chr1;chr1;chr1;chr1;chr1;chr1;chr1;chr1;chr1;chr1;chr1;chr1;chr1;chr1;chr1;chr1;chr1;chr1;chr1;chr1;chr1;chr1;chr1;chr1;chr1;chr1;chr1;chr1;chr1;chr1;chr1;chr1;chr1;chr1;chr1;chr1;chr1;chr1;chr1;chr1;chr1;chr1;chr1;chr1;chr1;chr1;chr1;chr1;chr1…	24261890;24263994;24264965;24264965;24270366;24270366;24279770;24279932;24279932;24282417;24282417;24282417;24285053;24285053;24285053;24285254;24285254;24285254;24289667;24289667;24289667;24289828;24289828;24289828;24293072;24293072;24293072;24296760;24296760;24296760;24300593;24300593;24300593;24301275;24301275;24301275;24301400;24301400;24301400;24303456;24303456;24303456;24306260;24306260;243…	24264817;24264817;24265042;24265042;24270494;24270494;24279998;24279998;24279998;24282587;24282587;24282587;24285097;24285097;24285097;24285289;24285289;24285289;24289729;24289729;24289729;24289872;24289872;24289872;24293116;24293116;24293116;24296813;24296813;24296813;24300619;24300619;24300619;24301319;24301319;24301319;24301450;24301450;24301450;24303500;24303500;24303500;24306313;24306313;243…	-;-;-;-;-;-;-;-;-;-;-;-;-;-;-;-;-;-;-;-;-;-;-;-;-;-;-;-;-;-;-;-;-;-;-;-;-;-;-;-;-;-;-;-;-;-;-;-;-;-;-;-;-;-;-;-;-;-;-;-;-;-;-;-;-;-;-;-;-;-;-;-;-;-;-;-;-;-;-;-;-;-;-;-;-;-;-;-;-;-;-;-;-;-;-;-;-;-;-;-;-;-;-;-;-;-;-;-;-;-;-;-;-;-;-;-;-;-;-;-;-;-;-;-;-;-;-;-	6887	330	401	496	0	0	1	483	431	621	0	0	0
ENSMUSG00000077463.1	chr1	24548841	24548977	-	137	0	3	2	0	0	0	0	0	0	0	0	0
ENSMUSG00000099997.1	chr1	24594087	24595423	-	1337	0	1	0	0	1	2	0	0	4	0	1	0
ENSMUSG00000100131.1	chr1	24611535	24612410	-	876	11	7	0	11	3	7	4	1	6	4	11	9
ENSMUSG00000067736.2	chr1	24612407	24612700	-	294	0	0	3	0	3	1	3	1	0	1	1	0
ENSMUSG00000101939.1	chr1	24612775	24613119	-	345	0	0	0	1	0	0	0	0	0	1	1	1
ENSMUSG00000101111.1	chr1	24613189	24613971	-	783	0	1	3	2	6	1	4	1	5	4	0	4
ENSMUSG00000100862.1	chr1	24613974	24614651	-	678	9	0	2	3	9	4	5	0	6	7	0	5
ENSMUSG00000102070.1	chr1	24614885	24615565	-	681	3	0	0	2	3	3	0	3	0	1	3	4
ENSMUSG00000101249.1	chr1	24615706	24616197	-	492	6	2	7	12	10	9	4	9	4	6	8	6
ENSMUSG00000073725.8	chr1;chr1;chr1;chr1;chr1;chr1;chr1;chr1;chr1;chr1;chr1;chr1;chr1;chr1;chr1;chr1;chr1;chr1;chr1;chr1;chr1;chr1;chr1;chr1;chr1;chr1;chr1;chr1;chr1;chr1;chr1;chr1;chr1;chr1;chr1;chr1;chr1;chr1;chr1;chr1;chr1;chr1;chr1;chr1;chr1;chr1;chr1;chr1;chr1;chr1	24678630;24678660;24678739;24678926;24685397;24685397;24685397;24685397;24692941;24692941;24692941;24704821;24704821;24704821;24705977;24705977;24705977;24706925;24711512;24711512;24714909;24714909;24728546;24728546;24728627;24728642;24731747;24731747;24731747;24731747;24743883;24743883;24743883;24744256;24744256;24744866;24744866;24744866;24744873;24746805;24746805;24746805;24748800;24748800;247…	24678816;24678816;24678816;24679034;24685573;24685573;24685573;24685573;24693001;24693001;24693001;24704918;24704918;24704918;24706044;24706044;24706044;24707051;24711600;24711600;24714982;24714982;24728671;24728671;24728671;24728671;24731899;24731899;24731894;24731899;24744358;24743947;24743947;24744358;24744358;24744948;24744970;24744970;24744970;24746954;24746954;24746954;24748878;24748878;247…	+;+;+;+;+;+;+;+;+;+;+;+;+;+;+;+;+;+;+;+;+;+;+;+;+;+;+;+;+;+;+;+;+;+;+;+;+;+;+;+;+;+;+;+;+;+;+;+;+;+	5960	1272	1250	1522	950	1070	1057	1653	2182	2276	1042	815	882
ENSMUSG00000100808.1	chr1;chr1	24910461;24911220	24910681;24911659	-;-	661	0	0	0	0	0	0	0	0	0	0	0	0
ENSMUSG00000100483.1	chr1;chr1;chr1;chr1	24963209;24963996;24964804;24964804	24963676;24964388;24965158;24964976	-;-;-;-	1216	0	0	0	0	0	0	0	0	0	0	0	0
ENSMUSG00000100450.1	chr1	25011941	25012756	+	816	0	0	0	0	0	0	0	0	0	0	0	0
ENSMUSG00000099392.1	chr1;chr1	25026581;25026984	25026779;25027232	-;-	448	0	0	0	0	0	0	0	0	0	0	0	0
ENSMUSG00000033569.17	chr1;chr1;chr1;chr1;chr1;chr1;chr1;chr1;chr1;chr1;chr1;chr1;chr1;chr1;chr1;chr1;chr1;chr1;chr1;chr1;chr1;chr1;chr1;chr1;chr1;chr1;chr1;chr1;chr1;chr1;chr1;chr1;chr1;chr1;chr1;chr1;chr1;chr1;chr1;chr1;chr1;chr1;chr1;chr1;chr1;chr1;chr1;chr1;chr1;chr1;chr1;chr1;chr1;chr1;chr1;chr1;chr1;chr1;chr1;chr1;chr1;chr1;chr1;chr1;chr1;chr1;chr1;chr1;chr1;chr1;chr1;chr1;chr1;chr1;chr1;chr1;chr1;chr1;chr1;chr1…	25067476;25067550;25067550;25067550;25067678;25067691;25074685;25074685;25074685;25074685;25074685;25074685;25084244;25084244;25084244;25084244;25084244;25084244;25091454;25093765;25093765;25093765;25093765;25093765;25093765;25098876;25098876;25098876;25098876;25098876;25098876;25098876;25101433;25101433;25101433;25101433;25101433;25101433;25101433;25111692;25111692;25111692;25111692;25111692;251…	25068356;25068356;25068356;25068356;25068356;25068356;25074789;25074789;25074789;25074789;25074789;25074789;25084279;25084279;25084279;25084279;25084279;25084279;25094408;25094408;25094408;25094408;25094408;25094408;25094408;25098915;25098915;25098915;25098915;25098915;25098915;25098915;25101528;25101528;25101528;25101528;25101528;25101528;25101528;25111863;25111863;25111863;25111863;25111863;251…	-;-;-;-;-;-;-;-;-;-;-;-;-;-;-;-;-;-;-;-;-;-;-;-;-;-;-;-;-;-;-;-;-;-;-;-;-;-;-;-;-;-;-;-;-;-;-;-;-;-;-;-;-;-;-;-;-;-;-;-;-;-;-;-;-;-;-;-;-;-;-;-;-;-;-;-;-;-;-;-;-;-;-;-;-;-;-;-;-;-;-;-;-;-;-;-;-;-;-;-;-;-;-;-;-;-;-;-;-;-;-;-;-;-;-;-;-;-;-;-;-;-;-;-;-;-;-;-	18559	3051	2892	3688	3	1	2	3709	3794	4264	1	0	0
ENSMUSG00000080849.1	chr1	25223730	25224173	+	444	0	0	0	0	0	0	1	0	0	0	0	0
ENSMUSG00000104257.1	chr1	25276404	25277954	-	1551	48	56	80	0	0	1	72	31	77	0	0	0
ENSMUSG00000096866.1	chr1	25279445	25279551	-	107	14	2	10	0	1	0	5	5	6	0	0	1
ENSMUSG00000102296.1	chr1	25284218	25285248	-	1031	23	22	30	0	0	0	19	20	26	0	0	0
ENSMUSG00000103209.1	chr1	25296512	25299886	-	3375	106	111	114	0	0	0	149	100	164	0	0	0
ENSMUSG00000104027.1	chr1	25314276	25317708	-	3433	178	126	162	0	0	0	200	122	179	0	0	0
ENSMUSG00000102407.1	chr1	25325866	25328398	-	2533	211	181	193	0	0	0	235	193	276	0	0	0
ENSMUSG00000103214.1	chr1	25345978	25349082	-	3105	197	182	218	0	0	0	210	144	236	0	0	0
ENSMUSG00000104100.1	chr1	25362564	25365820	-	3257	142	109	147	0	0	0	136	130	159	0	0	0
ENSMUSG00000084740.1	chr1	25451071	25451174	+	104	0	0	0	0	0	0	0	0	0	0	0	0
ENSMUSG00000103889.1	chr1	25608250	25611184	-	2935	112	61	137	1	1	0	104	74	130	0	0	0
ENSMUSG00000101301.1	chr1	25614946	25615515	-	570	83	55	108	0	0	0	78	37	63	0	0	0
ENSMUSG00000104221.1	chr1	25620238	25623180	-	2943	127	116	202	0	0	0	143	87	127	0	0	0
ENSMUSG00000102250.1	chr1	25672245	25676239	-	3995	263	228	349	0	0	0	258	161	290	0	0	0
ENSMUSG00000102317.1	chr1	25686062	25691501	-	5440	457	386	549	0	0	0	387	340	469	0	0	0
ENSMUSG00000103563.1	chr1	25722038	25724778	-	2741	238	238	290	0	0	0	291	221	232	0	0	0
ENSMUSG00000102465.1	chr1	25735389	25738969	-	3581	177	267	235	0	0	0	225	159	267	0	0	0
ENSMUSG00000102659.1	chr1	25755343	25759033	-	3691	127	97	149	0	0	0	122	111	139	0	0	0
ENSMUSG00000103924.1	chr1	25775757	25780306	-	4550	340	325	440	0	0	0	307	279	374	1	0	0
ENSMUSG00000104132.1	chr1	25797281	25800905	-	3625	358	266	413	0	0	0	357	169	340	0	0	0
ENSMUSG00000102747.1	chr1	25804097	25807406	-	3310	279	255	323	0	0	0	309	214	281	0	0	0
ENSMUSG00000102386.1	chr1	25808956	25809972	-	1017	64	57	112	0	0	0	94	49	91	0	0	0
ENSMUSG00000103004.1	chr1	25824390	25824719	-	330	53	42	92	0	0	0	67	41	78	0	0	0
ENSMUSG00000104516.1	chr1	25830657	25831878	+	1222	6	4	6	0	0	0	7	9	10	0	0	0
ENSMUSG00000101618.1	chr1	25996604	25997159	-	556	0	0	0	0	0	0	0	0	0	0	0	0
ENSMUSG00000099458.1	chr1	26466236	26466886	+	651	0	0	0	1	0	0	0	0	0	0	0	0
ENSMUSG00000088111.1	chr1	26566833	26566938	+	106	0	0	0	0	0	0	0	0	0	0	0	0
ENSMUSG00000073722.3	chr1;chr1	26681814;26687241	26685911;26687460	-;-	4318	0	2	1	0	0	0	0	0	0	0	0	0
ENSMUSG00000095256.1	chr1	26959103	26959221	-	119	40	8	19	13	21	35	15	10	6	34	22	39
ENSMUSG00000100310.1	chr1	27336352	27336768	-	417	0	0	0	0	0	1	0	0	0	0	0	0
ENSMUSG00000101514.1	chr1;chr1	27884046;27900428	27884078;27902396	+;+	2002	2	0	0	107	119	161	1	0	0	145	119	167
ENSMUSG00000101033.1	chr1	27900419	27901072	-	654	0	0	0	0	0	0	0	0	0	1	2	1
ENSMUSG00000101372.1	chr1	27989910	27991782	+	1873	0	0	1	1	0	0	0	0	3	0	0	1
ENSMUSG00000103241.1	chr1	28569918	28571431	+	1514	0	0	0	0	0	0	0	0	1	0	0	0
ENSMUSG00000086240.4	chr1	28580499	28580772	-	274	0	0	3	0	0	4	0	5	1	0	0	0
ENSMUSG00000048411.4	chr1;chr1	28776117;28780034	28778784;28780252	-;-	2887	4	11	2	0	0	0	1	3	0	0	0	0
ENSMUSG00000081557.2	chr1	28800240	28802721	-	2482	0	1	0	0	0	0	1	1	0	1	0	0
ENSMUSG00000058590.2	chr1	28938036	28938339	+	304	0	0	0	0	0	0	0	0	0	0	0	0
ENSMUSG00000101235.1	chr1	29219700	29220249	+	550	0	0	0	0	0	0	0	0	0	0	0	0
ENSMUSG00000064433.1	chr1	29280964	29281075	-	112	0	0	0	0	0	0	0	0	0	0	0	0
ENSMUSG00000080625.1	chr1	29301480	29301579	+	100	0	0	0	0	0	0	0	0	0	0	0	0
ENSMUSG00000080391.1	chr1	29361275	29361370	-	96	0	0	0	0	0	0	0	0	0	0	0	0
ENSMUSG00000099257.1	chr1	29421488	29421612	+	125	0	0	0	0	0	0	0	0	0	0	0	0
ENSMUSG00000099492.1	chr1	29484604	29485915	-	1312	3	6	1	5	2	1	2	6	3	0	2	2
ENSMUSG00000118548.1	chr1	29813154	29814438	+	1285	0	0	0	0	0	0	0	0	0	0	0	1
ENSMUSG00000101726.1	chr1	29930094	29930715	+	622	0	0	0	0	0	0	0	0	0	0	0	0
ENSMUSG00000096829.1	chr1	29985934	29986043	+	110	0	0	0	0	0	0	0	0	0	0	0	0
ENSMUSG00000098883.1	chr1	30333291	30333397	-	107	0	0	0	0	0	0	0	0	0	0	0	0
ENSMUSG00000053185.2	chr1;chr1	30718560;30719447	30719204;30719962	-;-	1161	0	0	0	0	0	0	0	0	1	0	0	0
ENSMUSG00000100261.1	chr1;chr1;chr1;chr1	30769687;30770672;30771439;30771713	30770402;30771009;30771491;30771815	+;+;+;+	1210	0	0	0	0	0	0	0	0	0	0	0	0
ENSMUSG00000101180.1	chr1	30794548	30794875	-	328	0	0	0	0	0	0	1	0	0	0	0	0
ENSMUSG00000048874.15	chr1;chr1;chr1;chr1;chr1;chr1;chr1;chr1;chr1;chr1;chr1;chr1;chr1;chr1;chr1;chr1;chr1;chr1;chr1;chr1;chr1;chr1;chr1;chr1;chr1;chr1;chr1;chr1;chr1;chr1;chr1;chr1;chr1;chr1;chr1;chr1;chr1;chr1;chr1;chr1;chr1;chr1;chr1;chr1;chr1;chr1;chr1;chr1;chr1;chr1;chr1;chr1;chr1;chr1;chr1;chr1;chr1;chr1;chr1;chr1;chr1;chr1;chr1;chr1;chr1;chr1;chr1;chr1	30802339;30802342;30803546;30806169;30806169;30806205;30808723;30808723;30808723;30808723;30810683;30810683;30810683;30811772;30811772;30811904;30813017;30813017;30813017;30813571;30813960;30813960;30815315;30816468;30816468;30816468;30820081;30820081;30820081;30820081;30820226;30820683;30820683;30820683;30820683;30820683;30821058;30821131;30821131;30821131;30821131;30821131;30824210;30824210;308…	30805942;30805942;30806364;30806364;30806364;30806364;30809105;30808812;30808812;30808812;30810830;30810712;30810830;30811967;30811967;30811967;30813535;30813152;30813152;30814091;30814091;30814091;30816584;30816584;30816584;30816584;30820237;30820237;30820237;30820237;30820237;30820827;30820827;30820827;30820827;30820827;30823843;30821314;30821314;30821314;30821314;30821314;30824519;30824519;308…	-;-;-;-;-;-;-;-;-;-;-;-;-;-;-;-;-;-;-;-;-;-;-;-;-;-;-;-;-;-;-;-;-;-;-;-;-;-;-;-;-;-;-;-;-;-;-;-;-;-;-;-;-;-;-;-;-;-;-;-;-;-;-;-;-;-;-;-	14190	2362	2679	2588	1851	1396	1536	2574	2815	3467	2261	1447	1866
ENSMUSG00000103783.1	chr1	30833548	30836431	-	2884	34	23	34	36	20	23	57	30	52	22	24	27
ENSMUSG00000104315.1	chr1	30865504	30868538	-	3035	52	53	56	54	40	64	55	32	72	25	41	42
ENSMUSG00000026064.16	chr1;chr1;chr1;chr1;chr1;chr1;chr1;chr1;chr1;chr1;chr1;chr1	30940302;30941947;30943221;30943932;30943932;30943932;30944536;30944536;30944938;30944938;30946038;30948997	30943323;30943323;30943323;30944304;30944006;30944006;30944666;30944666;30945030;30946426;30946639;30949309	-;-;-;-;-;-;-;-;-;-;-;-	5541	22	22	26	40	32	79	31	28	32	33	38	60
ENSMUSG00000117310.2	chr1;chr1;chr1;chr1;chr1;chr1;chr1;chr1;chr1;chr1;chr1;chr1;chr1;chr1;chr1;chr1;chr1;chr1;chr1	30940302;30940303;30941580;30943932;30943932;30943932;30944536;30944536;30944536;30944938;30944938;30944938;30946038;30946038;30946038;30949549;30949549;30949549;30949584	30943323;30943323;30943323;30944006;30944006;30944006;30944666;30944666;30944666;30945030;30945030;30945030;30946636;30946639;30946639;30949757;30949755;30949770;30949691	-;-;-;-;-;-;-;-;-;-;-;-;-;-;-;-;-;-;-	4145	0	1	4	4	5	13	2	7	5	5	3	12
ENSMUSG00000117091.1	chr1	30977243	30977968	-	726	0	0	0	0	0	0	0	0	0	0	0	0
ENSMUSG00000086726.3	chr1	30986225	30986953	-	729	0	0	0	0	0	0	0	0	0	0	0	0
ENSMUSG00000086727.8	chr1;chr1;chr1;chr1;chr1;chr1;chr1;chr1;chr1;chr1;chr1;chr1;chr1;chr1;chr1;chr1;chr1;chr1;chr1;chr1;chr1;chr1;chr1;chr1;chr1;chr1	30997842;30997867;30997867;30999819;31019188;31020848;31020852;31020852;31047585;31047585;31062035;31096372;31135137;31141164;31141717;31202931;31204252;31204252;31204252;31204252;31204252;31222476;31222476;31222476;31222476;31222476	30998938;30998943;30998943;30999904;31019685;31020963;31020963;31020963;31047772;31047772;31062107;31096454;31135247;31141768;31141764;31203388;31204473;31204473;31204473;31204473;31204473;31222628;31222684;31222657;31222597;31222617	-;-;-;-;-;-;-;-;-;-;-;-;-;-;-;-;-;-;-;-;-;-;-;-;-;-	3751	0	0	0	3	10	14	0	0	0	6	6	5
ENSMUSG00000100237.1	chr1;chr1;chr1	31041919;31042952;31043299	31041983;31043094;31043675	+;+;+	585	0	2	0	0	1	0	0	0	0	0	0	3
ENSMUSG00000098529.1	chr1	31122725	31122862	-	138	0	0	0	0	0	0	0	0	0	0	0	0
ENSMUSG00000100910.1	chr1;chr1;chr1	31136026;31143911;31149634	31138324;31143997;31150105	+;+;+	2858	0	0	0	0	0	1	0	0	0	0	0	0
ENSMUSG00000099796.1	chr1	31164549	31164773	+	225	0	0	0	0	0	0	0	0	0	0	0	0
ENSMUSG00000050217.13	chr1;chr1;chr1;chr1;chr1;chr1;chr1;chr1	31176401;31189366;31189470;31190363;31190363;31196782;31203331;31203331	31176480;31189498;31189498;31190524;31190524;31196948;31204725;31204725	+;+;+;+;+;+;+;+	1937	0	0	0	0	0	0	0	0	0	0	0	0
ENSMUSG00000026063.4	chr1	31222838	31224288	+	1451	0	0	2	0	0	0	0	0	0	0	0	0
ENSMUSG00000077664.1	chr1	31259593	31259719	-	127	0	0	0	0	0	0	0	0	0	0	0	0
ENSMUSG00000100205.1	chr1	31267326	31267884	+	559	0	0	0	0	0	0	0	0	0	0	0	0
ENSMUSG00000100592.1	chr1	31274892	31275455	+	564	0	0	0	0	0	0	0	0	0	0	0	0
ENSMUSG00000094215.2	chr1	31286945	31287640	+	696	0	0	0	0	0	0	0	0	0	0	0	0
ENSMUSG00000101093.1	chr1;chr1	31559540;31561355	31560830;31561400	+;+	1337	0	0	0	0	1	0	0	0	0	0	0	0
ENSMUSG00000070960.4	chr1	31615149	31616661	+	1513	0	0	0	1	3	1	0	0	0	3	0	0
ENSMUSG00000088620.1	chr1	31656632	31656738	-	107	0	0	0	0	0	0	0	0	0	0	0	0
ENSMUSG00000082159.2	chr1	31736057	31736891	+	835	0	0	0	0	0	0	0	0	0	0	0	0
ENSMUSG00000026058.11	chr1;chr1;chr1;chr1;chr1;chr1;chr1;chr1;chr1;chr1;chr1;chr1;chr1;chr1;chr1;chr1;chr1;chr1;chr1;chr1	32172714;32172729;32172748;32172887;32243900;32243900;32243900;32243900;32310798;32315015;32333466;32333466;32333466;32414871;32414871;32467760;32472567;32619171;32644093;32657444	32173008;32173008;32173008;32173008;32244027;32244027;32246878;32244027;32311090;32315108;32333582;32338354;32333582;32414934;32415017;32467887;32472765;32619253;32644151;32658568	+;+;+;+;+;+;+;+;+;+;+;+;+;+;+;+;+;+;+;+	10291	391	234	443	0	0	0	329	261	451	0	0	0
ENSMUSG00000064688.1	chr1	32213133	32213239	-	107	0	0	0	0	0	0	0	0	0	0	0	0
ENSMUSG00000103482.1	chr1	32473757	32475565	+	1809	60	51	69	0	0	0	53	14	68	0	0	0
ENSMUSG00000104498.1	chr1	32485315	32486942	+	1628	1	0	1	0	0	0	2	0	1	0	0	0
ENSMUSG00000104313.1	chr1	32496444	32497988	+	1545	15	21	21	0	0	0	31	6	15	0	0	0
ENSMUSG00000102865.1	chr1	32519563	32520999	-	1437	0	0	0	0	0	0	0	0	0	0	0	0
ENSMUSG00000102321.1	chr1	32539028	32542440	+	3413	33	25	39	0	0	0	69	10	35	0	0	0
ENSMUSG00000091318.2	chr1	32543686	32547294	-	3609	0	0	0	0	0	0	0	0	0	0	0	0
ENSMUSG00000089489.1	chr1	32568359	32568421	-	63	0	0	0	0	0	0	0	0	0	0	0	0
ENSMUSG00000104433.1	chr1	32710179	32712648	+	2470	3	1	4	0	0	0	1	1	4	0	0	0
ENSMUSG00000089395.1	chr1	32726639	32726930	+	292	0	0	0	0	0	0	0	0	0	0	0	0
ENSMUSG00000102926.1	chr1	32967484	32972490	-	5007	0	2	3	0	0	0	3	0	0	0	0	0
ENSMUSG00000100497.1	chr1	33028160	33030290	-	2131	0	0	0	0	0	0	0	0	0	0	0	0
ENSMUSG00000102917.1	chr1	33065130	33066350	+	1221	0	0	0	0	0	0	0	0	0	0	0	0
ENSMUSG00000100481.1	chr1	33100907	33102695	+	1789	5	2	3	2	3	5	5	10	8	3	0	8
ENSMUSG00000100590.1	chr1	33108905	33109655	-	751	1	0	0	0	0	0	4	1	0	0	0	0
ENSMUSG00000088750.1	chr1	33191993	33192102	+	110	0	0	0	0	0	0	0	0	0	0	0	0
ENSMUSG00000104230.1	chr1;chr1	33212774;33215271	33213218;33215475	-;-	650	0	0	0	0	0	0	1	0	0	0	0	0
ENSMUSG00000101754.2	chr1	33235939	33237631	+	1693	0	0	0	0	0	0	0	0	0	0	0	0
ENSMUSG00000065223.1	chr1	33293676	33293775	+	100	0	0	0	0	0	0	0	0	0	0	0	0
ENSMUSG00000100318.2	chr1	33315670	33316582	-	913	0	2	2	0	0	0	0	6	4	0	0	0
ENSMUSG00000101612.2	chr1	33371331	33373585	+	2255	0	0	0	0	0	0	0	0	0	1	0	0
ENSMUSG00000065260.1	chr1	33422733	33422838	+	106	0	0	0	0	0	0	0	0	0	0	0	0
ENSMUSG00000026134.11	chr1;chr1;chr1;chr1;chr1;chr1;chr1;chr1;chr1;chr1;chr1;chr1;chr1;chr1;chr1;chr1;chr1;chr1;chr1;chr1;chr1	33453810;33464053;33478942;33480458;33484682;33484682;33512016;33512016;33514145;33514145;33533296;33533296;33620878;33622064;33628395;33630338;33662246;33663777;33667045;33668858;33669624	33454304;33464121;33480540;33480540;33484808;33484808;33512201;33512201;33514217;33514217;33533363;33533363;33623324;33622142;33628532;33630433;33662366;33663856;33667148;33669020;33669795	-;-;-;-;-;-;-;-;-;-;-;-;-;-;-;-;-;-;-;-;-	5938	117	108	130	55	58	62	124	208	171	88	54	48
ENSMUSG00000101682.1	chr1	33482101	33482518	+	418	1	0	0	0	0	0	0	0	0	0	0	0
ENSMUSG00000102714.1	chr1	33613758	33616832	-	3075	6	9	5	8	3	5	4	25	17	6	2	3
ENSMUSG00000102093.1	chr1	33657781	33658108	+	328	0	0	0	0	0	0	0	0	0	0	0	0
ENSMUSG00000103746.1	chr1;chr1	33669824;33669843	33670712;33670712	+;+	889	11	3	3	1	3	2	11	10	12	2	2	1
ENSMUSG00000102198.1	chr1	33671915	33674228	-	2314	0	0	0	0	0	0	0	0	0	0	0	0
ENSMUSG00000004768.14	chr1;chr1;chr1;chr1;chr1;chr1;chr1;chr1;chr1;chr1;chr1;chr1;chr1;chr1;chr1;chr1;chr1;chr1;chr1;chr1;chr1;chr1;chr1;chr1;chr1;chr1;chr1;chr1;chr1;chr1;chr1;chr1;chr1;chr1;chr1;chr1;chr1;chr1;chr1;chr1;chr1;chr1;chr1;chr1;chr1;chr1;chr1;chr1	33719887;33719887;33719895;33719909;33719910;33720138;33720407;33721608;33721608;33721608;33721608;33721608;33721608;33721608;33723786;33723786;33723786;33723786;33723786;33723786;33723786;33724934;33724934;33724934;33724934;33724934;33734528;33734702;33734702;33734702;33734702;33736657;33736800;33736800;33736800;33736800;33738137;33738288;33738288;33738288;33738288;33738288;33739253;33739253;337…	33720173;33720173;33720173;33720173;33720173;33720173;33720584;33721699;33721699;33721699;33721699;33721699;33721712;33721699;33724005;33724005;33725476;33724102;33724005;33723837;33724005;33725019;33725019;33725019;33725019;33726891;33734858;33734858;33735354;33734858;33734858;33736882;33736882;33736882;33736882;33736882;33738380;33738380;33738380;33738380;33738380;33738380;33739370;33740772;337…	+;+;+;+;+;+;+;+;+;+;+;+;+;+;+;+;+;+;+;+;+;+;+;+;+;+;+;+;+;+;+;+;+;+;+;+;+;+;+;+;+;+;+;+;+;+;+;+	8285	488	457	537	125	177	265	620	773	659	208	143	223
ENSMUSG00000042215.8	chr1;chr1;chr1;chr1;chr1;chr1;chr1;chr1	33745484;33746739;33746802;33748217;33748217;33756773;33757579;33757579	33747016;33747016;33747016;33748719;33748326;33757727;33757741;33757795	-;-;-;-;-;-;-;-	3059	66	97	76	56	73	40	113	161	101	86	37	37
ENSMUSG00000103072.1	chr1	33748007	33748347	+	341	0	0	0	0	0	0	0	0	0	0	0	0
ENSMUSG00000042197.13	chr1;chr1;chr1;chr1;chr1;chr1;chr1;chr1;chr1;chr1;chr1;chr1;chr1;chr1;chr1;chr1;chr1;chr1;chr1;chr1;chr1;chr1;chr1;chr1;chr1;chr1;chr1;chr1;chr1;chr1;chr1;chr1;chr1;chr1;chr1;chr1;chr1;chr1;chr1;chr1;chr1;chr1;chr1;chr1;chr1;chr1;chr1;chr1;chr1;chr1;chr1;chr1;chr1;chr1;chr1;chr1;chr1;chr1;chr1;chr1	33761545;33761545;33765844;33765844;33769721;33769721;33770769;33770769;33772893;33772893;33776269;33776269;33777543;33779044;33779044;33779044;33779056;33779189;33779896;33779896;33779896;33779896;33779896;33782068;33782068;33782068;33782068;33782178;33783041;33783041;33783041;33783041;33783041;33783802;33783853;33783853;33783853;33786407;33786407;33786454;33792136;33800135;33805339;33805339;338…	33762209;33762209;33765909;33765909;33769907;33769907;33770899;33770899;33773033;33773033;33777863;33777863;33777863;33779191;33779191;33779191;33779191;33779191;33780049;33780049;33780049;33780049;33780049;33782194;33782194;33782194;33782194;33782194;33783191;33783191;33783191;33783191;33783191;33783937;33783964;33783964;33783964;33786532;33786532;33786532;33803613;33800767;33805419;33805419;338…	-;-;-;-;-;-;-;-;-;-;-;-;-;-;-;-;-;-;-;-;-;-;-;-;-;-;-;-;-;-;-;-;-;-;-;-;-;-;-;-;-;-;-;-;-;-;-;-;-;-;-;-;-;-;-;-;-;-;-;-	15839	1356	1435	1678	517	496	544	1752	1723	2080	510	448	511
ENSMUSG00000081402.4	chr1	33836124	33838680	-	2557	4	4	1	0	1	2	0	3	2	0	0	1
ENSMUSG00000042182.16	chr1;chr1;chr1;chr1;chr1;chr1;chr1;chr1;chr1;chr1;chr1;chr1;chr1;chr1;chr1;chr1;chr1;chr1;chr1;chr1;chr1;chr1;chr1;chr1;chr1;chr1;chr1	33852052;33852052;33852052;33862654;33862654;33862695;33863156;33863742;33863742;33864523;33864523;33864523;33864523;33873758;33878260;33878260;33878260;33878260;33878260;33883441;33883441;33883441;33883441;33883441;33907566;33907566;33907566	33853367;33853367;33853367;33862773;33862773;33862773;33863934;33863934;33863934;33864574;33864743;33864743;33864743;33873911;33878437;33878437;33878437;33878437;33878437;33883490;33883842;33883648;33883480;33883648;33907791;33907816;33907768	-;-;-;-;-;-;-;-;-;-;-;-;-;-;-;-;-;-;-;-;-;-;-;-;-;-;-	3421	2483	2661	2783	14	7	11	2627	3770	3163	9	6	3
ENSMUSG00000104416.1	chr1	33889490	33891117	-	1628	21	35	45	0	0	0	69	39	65	0	0	1
ENSMUSG00000026131.20	chr1;chr1;chr1;chr1;chr1;chr1;chr1;chr1;chr1;chr1;chr1;chr1;chr1;chr1;chr1;chr1;chr1;chr1;chr1;chr1;chr1;chr1;chr1;chr1;chr1;chr1;chr1;chr1;chr1;chr1;chr1;chr1;chr1;chr1;chr1;chr1;chr1;chr1;chr1;chr1;chr1;chr1;chr1;chr1;chr1;chr1;chr1;chr1;chr1;chr1;chr1;chr1;chr1;chr1;chr1;chr1;chr1;chr1;chr1;chr1;chr1;chr1;chr1;chr1;chr1;chr1;chr1;chr1;chr1;chr1;chr1;chr1;chr1;chr1;chr1;chr1;chr1;chr1;chr1;chr1…	33908225;33908999;33968703;34005880;34005882;34006126;34006180;34006191;34006191;34006191;34011813;34011825;34011825;34077227;34086242;34086242;34086242;34086242;34086242;34086242;34086242;34086242;34086242;34089292;34113933;34113933;34113933;34113933;34113933;34113933;34113933;34113933;34113933;34113933;34116118;34116118;34116118;34116118;34116118;34116118;34116118;34116118;34116118;34116118;341…	33908452;33909033;33968903;34006008;34006008;34006398;34006398;34006398;34006398;34006398;34011915;34011915;34011915;34077372;34086303;34086303;34086303;34086303;34086303;34086303;34086303;34086303;34086303;34089428;34114022;34114022;34114022;34114022;34114022;34114022;34114022;34114022;34114022;34114022;34116195;34116195;34116195;34116195;34116195;34116195;34116195;34116195;34116195;34116195;341…	+;+;+;+;+;+;+;+;+;+;+;+;+;+;+;+;+;+;+;+;+;+;+;+;+;+;+;+;+;+;+;+;+;+;+;+;+;+;+;+;+;+;+;+;+;+;+;+;+;+;+;+;+;+;+;+;+;+;+;+;+;+;+;+;+;+;+;+;+;+;+;+;+;+;+;+;+;+;+;+;+;+;+;+;+;+;+;+;+;+;+;+;+;+;+;+;+;+;+;+;+;+;+;+;+;+;+;+;+;+;+;+;+;+;+;+;+;+;+;+;+;+;+;+;+;+;+;+	41619	11924	17142	15992	4951	4512	4695	17006	26694	24720	5085	4212	3946
ENSMUSG00000103596.1	chr1	33922455	33924838	+	2384	22	53	25	1	0	0	31	42	50	0	0	6
ENSMUSG00000099382.1	chr1	33963352	33963685	-	334	0	0	0	0	0	0	0	0	0	0	0	0
ENSMUSG00000084506.1	chr1	33981410	33981502	-	93	6	1	0	0	2	1	2	3	1	5	2	1
ENSMUSG00000103364.1	chr1	34032100	34033797	+	1698	41	49	96	0	0	14	83	83	100	3	0	3
ENSMUSG00000105982.1	chr1	34117359	34117431	+	73	0	0	0	0	0	0	0	0	0	0	0	0
ENSMUSG00000096992.3	chr1;chr1;chr1;chr1	34165856;34169145;34175031;34177888	34167095;34169270;34178446;34178271	-;-;-;-	4782	4	2	0	0	0	0	3	2	6	1	0	0
ENSMUSG00000103001.1	chr1	34269882	34271128	-	1247	0	0	2	0	0	1	0	0	2	0	0	0
ENSMUSG00000104397.1	chr1;chr1	34329433;34330167	34329721;34330307	-;-	430	0	0	0	0	0	0	0	0	0	0	0	0
ENSMUSG00000102839.1	chr1	34350775	34351161	+	387	0	0	0	0	0	0	0	0	1	0	0	0
ENSMUSG00000101206.1	chr1;chr1	34367371;34368323	34367851;34369003	+;+	1162	0	0	0	0	0	0	0	0	0	0	0	0
ENSMUSG00000101462.2	chr1;chr1	34415050;34415763	34415878;34417986	-;-	2937	9	4	5	0	0	0	0	4	6	0	2	0
ENSMUSG00000102336.1	chr1	34427002	34433264	-	6263	56	53	61	9	4	34	33	25	84	9	10	10
ENSMUSG00000092852.1	chr1	34433121	34433199	-	79	0	0	0	0	0	0	0	0	0	0	0	0
ENSMUSG00000042111.9	chr1;chr1;chr1;chr1;chr1;chr1;chr1	34436670;34436678;34437727;34437727;34438850;34439043;34439228	34437610;34437610;34438696;34437858;34438932;34439146;34439672	-;-;-;-;-;-;-	2543	128	112	136	89	98	116	103	152	185	102	91	93
ENSMUSG00000101711.1	chr1;chr1	34439511;34444522	34439830;34444730	-;-	529	0	0	0	2	0	0	0	0	0	1	0	0
ENSMUSG00000026127.13	chr1;chr1;chr1;chr1;chr1;chr1;chr1;chr1;chr1;chr1;chr1;chr1;chr1;chr1;chr1;chr1;chr1;chr1;chr1;chr1;chr1;chr1;chr1;chr1;chr1;chr1;chr1;chr1;chr1;chr1;chr1;chr1;chr1;chr1;chr1;chr1;chr1;chr1;chr1;chr1;chr1;chr1	34439851;34439898;34439905;34439905;34439937;34439953;34440041;34440041;34440041;34440041;34442910;34442910;34442910;34442910;34442910;34442910;34443378;34443378;34443378;34443378;34443378;34443378;34443563;34443563;34443563;34443563;34443563;34443769;34443769;34443769;34443769;34443997;34443997;34443997;34444196;34444196;34444196;34444358;34444358;34444358;34448247;34448757	34439927;34442569;34439927;34439927;34440149;34440149;34440149;34440149;34440149;34440149;34442993;34442993;34443104;34443104;34443104;34442993;34443455;34443487;34443487;34443487;34443487;34443487;34443695;34443695;34443695;34443695;34443695;34443923;34444091;34443856;34443923;34444091;34444027;34444091;34444269;34444269;34444269;34444514;34444387;34449356;34448429;34448938	+;+;+;+;+;+;+;+;+;+;+;+;+;+;+;+;+;+;+;+;+;+;+;+;+;+;+;+;+;+;+;+;+;+;+;+;+;+;+;+;+;+	8553	143	228	195	306	411	381	199	332	278	350	294	258
ENSMUSG00000026126.15	chr1;chr1;chr1;chr1;chr1;chr1;chr1;chr1;chr1;chr1;chr1;chr1;chr1;chr1;chr1;chr1;chr1;chr1;chr1;chr1;chr1;chr1;chr1;chr1;chr1;chr1;chr1;chr1;chr1;chr1;chr1;chr1;chr1;chr1;chr1;chr1;chr1;chr1;chr1;chr1;chr1;chr1;chr1	34459762;34459765;34459777;34459792;34462702;34462702;34462702;34463107;34463107;34463107;34463269;34463269;34463271;34463466;34463466;34463466;34463466;34468293;34468293;34469840;34469840;34469840;34470200;34470200;34470200;34471493;34471493;34471493;34471641;34471641;34471641;34471812;34471812;34471812;34472103;34472720;34472763;34473335;34473335;34473579;34474499;34475644;34475644	34461056;34459916;34459844;34459916;34462810;34462810;34462810;34463364;34463183;34463183;34463364;34463364;34463364;34466866;34463504;34463504;34463504;34468361;34468361;34469902;34469902;34469902;34470342;34470342;34470342;34471559;34471559;34471559;34471718;34471718;34471718;34471916;34471917;34471901;34472191;34472968;34472968;34473409;34473409;34473784;34474692;34475733;34475733	+;+;+;+;+;+;+;+;+;+;+;+;+;+;+;+;+;+;+;+;+;+;+;+;+;+;+;+;+;+;+;+;+;+;+;+;+;+;+;+;+;+;+	6492	26	30	24	15	14	42	24	43	29	33	28	33
ENSMUSG00000100280.2	chr1;chr1;chr1;chr1;chr1;chr1	34468834;34470155;34470640;34471509;34472812;34472812	34470434;34470368;34470873;34471745;34473148;34473112	-;-;-;-;-;-	2409	4	1	1	3	2	5	0	8	3	1	0	2
ENSMUSG00000101223.6	chr1;chr1;chr1;chr1;chr1;chr1;chr1;chr1;chr1	34477167;34480156;34480598;34480982;34482713;34484788;34484788;34485505;34485745	34477596;34480256;34480759;34481113;34482763;34484913;34484913;34485611;34485933	-;-;-;-;-;-;-;-;-	1298	0	0	1	0	0	0	0	0	0	0	0	1
ENSMUSG00000026125.9	chr1;chr1;chr1;chr1;chr1;chr1;chr1;chr1;chr1	34498410;34498421;34499228;34499228;34499644;34500016;34500016;34502027;34502624	34498628;34498628;34499390;34499390;34499709;34500290;34500132;34502196;34503063	+;+;+;+;+;+;+;+;+	1333	0	0	0	0	0	0	0	0	0	0	0	0
ENSMUSG00000101116.1	chr1	34523716	34524007	-	292	0	0	0	0	0	0	0	0	0	0	0	0
ENSMUSG00000026124.4	chr1;chr1;chr1;chr1;chr1;chr1	34535648;34536198;34536350;34537132;34537326;34544025	34535955;34536247;34536517;34537246;34537435;34544313	+;+;+;+;+;+	1040	0	0	0	0	0	0	0	0	0	0	0	0
ENSMUSG00000101803.1	chr1	34538086	34538560	-	475	0	0	0	0	0	0	0	0	0	0	0	0
ENSMUSG00000037529.13	chr1;chr1;chr1;chr1;chr1;chr1;chr1;chr1;chr1;chr1;chr1;chr1;chr1	34543968;34552334;34552334;34555969;34555969;34555969;34557853;34557853;34557853;34559743;34559743;34560730;34560730	34544745;34552809;34552693;34556138;34556138;34556138;34558111;34558127;34558127;34559905;34559934;34560920;34560943	-;-;-;-;-;-;-;-;-;-;-;-;-	2105	0	0	0	0	0	0	0	0	0	0	0	0
ENSMUSG00000045815.4	chr1;chr1	34579202;34579224	34579711;34579613	-;-	510	0	2	1	0	0	0	0	1	1	0	0	0
ENSMUSG00000045174.10	chr1;chr1	34579657;34586663	34579766;34590944	+;+	4392	231	369	298	0	0	0	431	759	610	0	0	0
ENSMUSG00000100524.1	chr1	34607297	34607719	-	423	0	0	0	0	0	0	0	0	0	0	0	0
ENSMUSG00000102499.1	chr1	34610572	34610806	-	235	0	0	0	0	0	0	0	0	1	0	0	0
ENSMUSG00000103521.1	chr1	34610908	34612303	-	1396	0	0	0	0	0	0	0	0	0	0	0	0
ENSMUSG00000104098.1	chr1	34635544	34636189	-	646	1	0	0	0	0	0	0	0	0	0	0	0
ENSMUSG00000037509.21	chr1;chr1;chr1;chr1;chr1;chr1;chr1;chr1;chr1;chr1;chr1;chr1;chr1;chr1;chr1;chr1;chr1;chr1;chr1;chr1;chr1;chr1;chr1;chr1;chr1;chr1;chr1;chr1;chr1;chr1;chr1;chr1;chr1;chr1;chr1;chr1;chr1;chr1;chr1;chr1;chr1;chr1;chr1;chr1;chr1;chr1;chr1;chr1;chr1;chr1;chr1;chr1;chr1;chr1;chr1;chr1	34678188;34721704;34732109;34732115;34745318;34745318;34750581;34793226;34793226;34793226;34801704;34801721;34801722;34801741;34804914;34804914;34804914;34804914;34804914;34804914;34804914;34805956;34805956;34805956;34805956;34805956;34805956;34805956;34806315;34806315;34806315;34806315;34806315;34806315;34807024;34807059;34807059;34807059;34807059;34807059;34807642;34807642;34807642;34807642;348…	34678262;34725159;34732408;34732408;34745444;34745444;34751023;34793362;34793362;34793362;34802001;34802001;34802001;34802001;34805093;34805093;34805093;34805093;34805093;34805093;34805093;34806135;34806135;34806135;34806135;34806135;34806135;34806135;34806698;34806494;34806494;34806494;34806494;34806494;34807291;34809218;34807144;34807291;34807291;34807291;34808911;34807771;34807771;34807771;348…	+;+;+;+;+;+;+;+;+;+;+;+;+;+;+;+;+;+;+;+;+;+;+;+;+;+;+;+;+;+;+;+;+;+;+;+;+;+;+;+;+;+;+;+;+;+;+;+;+;+;+;+;+;+;+;+	9861	1487	1805	1609	7	6	6	1566	2577	2245	8	4	10
ENSMUSG00000102537.1	chr1	34752775	34752922	+	148	2	4	0	0	0	0	0	2	0	0	0	0
ENSMUSG00000102612.1	chr1	34753123	34753477	+	355	5	0	2	0	0	0	3	0	3	0	0	0
ENSMUSG00000118272.1	chr1	34801794	34801964	+	171	0	0	0	0	0	0	0	0	0	0	0	0
ENSMUSG00000104002.2	chr1	34809360	34811908	-	2549	40	44	40	20	20	25	36	65	57	22	14	12
ENSMUSG00000037503.12	chr1;chr1;chr1;chr1;chr1;chr1;chr1;chr1;chr1;chr1;chr1;chr1;chr1;chr1;chr1;chr1;chr1;chr1;chr1;chr1;chr1;chr1;chr1;chr1;chr1;chr1;chr1;chr1;chr1;chr1;chr1;chr1;chr1;chr1;chr1;chr1;chr1;chr1;chr1;chr1;chr1;chr1;chr1;chr1;chr1;chr1;chr1	34813219;34813226;34817235;34817352;34817997;34817997;34817997;34817997;34818009;34819592;34819592;34819592;34819592;34819592;34819612;34819699;34819867;34819867;34819867;34819867;34819867;34819867;34819867;34824020;34824020;34828642;34828767;34828767;34828767;34828767;34828767;34828767;34836733;34836733;34836733;34836733;34836733;34836733;34836733;34842828;34842828;34842828;34842828;34842828;348…	34817404;34817404;34817404;34817404;34818126;34818126;34818126;34818126;34818126;34819769;34819769;34819790;34819769;34819769;34819769;34819769;34819920;34820009;34820009;34819963;34820009;34820009;34820009;34824055;34824055;34828847;34828847;34828847;34828847;34828847;34828847;34828847;34836813;34836813;34836813;34836813;34836813;34836813;34836813;34843065;34843013;34843004;34843034;34842985;348…	-;-;-;-;-;-;-;-;-;-;-;-;-;-;-;-;-;-;-;-;-;-;-;-;-;-;-;-;-;-;-;-;-;-;-;-;-;-;-;-;-;-;-;-;-;-;-	5219	1100	1562	1369	785	871	823	1460	2420	2523	824	596	770
ENSMUSG00000104358.1	chr1	34823525	34826560	+	3036	0	3	2	0	0	0	1	0	4	0	0	0
ENSMUSG00000026123.11	chr1;chr1;chr1;chr1;chr1;chr1;chr1;chr1;chr1;chr1;chr1;chr1;chr1;chr1;chr1;chr1;chr1;chr1;chr1;chr1;chr1	34849976;34849992;34851837;34861873;34861873;34861873;34863006;34863006;34863006;34863471;34863471;34863471;34864473;34864473;34866141;34866141;34869300;34869300;34876911;34877656;34879420	34850063;34850063;34851977;34861917;34861917;34861917;34863158;34863158;34863158;34863475;34863573;34863573;34864512;34864512;34866230;34866230;34869405;34873956;34879580;34877799;34879577	+;+;+;+;+;+;+;+;+;+;+;+;+;+;+;+;+;+;+;+;+	7987	1495	1879	1825	144	151	199	1979	3061	2862	161	148	163
ENSMUSG00000103716.1	chr1	34928509	34930645	+	2137	0	0	0	0	0	0	0	0	1	0	0	0
ENSMUSG00000103548.1	chr1	34969627	34969855	-	229	0	0	1	0	0	2	0	2	1	0	1	1
ENSMUSG00000103760.1	chr1	34970065	34970500	+	436	0	2	1	0	0	0	1	0	0	0	0	1
ENSMUSG00000103997.1	chr1	34985656	34985890	+	235	1	0	0	0	0	0	0	0	0	0	0	0
ENSMUSG00000077231.1	chr1	35178956	35179084	-	129	0	0	0	0	0	0	0	0	0	0	0	0
ENSMUSG00000104417.1	chr1;chr1;chr1;chr1	35625606;35626652;35648984;35651219	35625936;35626781;35649083;35651297	-;-;-;-	640	0	0	0	0	0	0	0	0	0	0	0	0
ENSMUSG00000064601.1	chr1	35761602	35761706	+	105	0	0	0	0	0	0	0	0	0	0	0	0
ENSMUSG00000101714.1	chr1;chr1	35806974;35810073	35807035;35810462	+;+	452	0	0	0	0	0	0	0	0	0	0	0	0
ENSMUSG00000102531.1	chr1;chr1	35879845;35880682	35879972;35881119	+;+	566	0	2	0	0	0	0	1	4	0	0	0	0
ENSMUSG00000103096.1	chr1	35958919	35959822	+	904	0	0	0	0	0	0	0	0	0	0	0	0
ENSMUSG00000102279.1	chr1;chr1;chr1	35981960;35984526;35986295	35982292;35984576;35986373	-;-;-	463	0	0	0	0	0	0	0	0	0	0	0	0
ENSMUSG00000103708.1	chr1;chr1;chr1;chr1;chr1;chr1	36002985;36003068;36003814;36003927;36010884;36010991	36003406;36003406;36003991;36003991;36010990;36011044	-;-;-;-;-;-	761	0	0	0	0	0	0	0	0	0	0	0	0
ENSMUSG00000104201.1	chr1;chr1	36011072;36011594	36011195;36011894	+;+	425	0	0	0	0	0	0	0	0	0	0	0	0
ENSMUSG00000102434.1	chr1	36029647	36031018	-	1372	0	0	0	0	0	0	1	0	0	0	0	0
ENSMUSG00000045216.7	chr1;chr1;chr1	36068400;36101690;36103513	36069184;36104980;36106446	+;+;+	5542	258	437	365	1605	1825	2097	412	740	709	2295	1688	2141
ENSMUSG00000104523.1	chr1;chr1	36105384;36106058	36105441;36106446	-;-	447	1	0	0	5	2	1	0	0	0	1	0	0
ENSMUSG00000102202.1	chr1;chr1;chr1;chr1	36132042;36132887;36134666;36135412	36132321;36133413;36134863;36138746	+;+;+;+	4340	0	1	0	0	3	9	0	1	0	5	6	12
ENSMUSG00000037470.14	chr1;chr1;chr1;chr1;chr1;chr1;chr1;chr1;chr1;chr1;chr1;chr1;chr1;chr1;chr1;chr1;chr1;chr1;chr1;chr1;chr1;chr1;chr1;chr1;chr1;chr1;chr1;chr1;chr1;chr1;chr1;chr1;chr1;chr1;chr1;chr1;chr1;chr1;chr1;chr1;chr1;chr1;chr1;chr1;chr1;chr1;chr1;chr1;chr1;chr1;chr1;chr1;chr1;chr1;chr1;chr1;chr1;chr1;chr1;chr1;chr1;chr1;chr1;chr1;chr1;chr1;chr1;chr1;chr1;chr1;chr1;chr1;chr1;chr1;chr1;chr1;chr1;chr1;chr1;chr1…	36140027;36143482;36143486;36146032;36146032;36146032;36146157;36146625;36146625;36146625;36146625;36150045;36150045;36150045;36150045;36151634;36151634;36151634;36155073;36155073;36155073;36156227;36156227;36156227;36157400;36157400;36157400;36158108;36158108;36158108;36159942;36159942;36159942;36161676;36161676;36161676;36161747;36162205;36162205;36162205;36162205;36162226;36163221;36163221;361…	36144251;36144251;36144251;36146185;36146185;36146185;36146185;36146741;36146741;36146741;36146741;36150524;36150159;36150159;36150159;36151794;36151794;36151794;36155255;36155255;36155255;36156311;36156311;36156311;36157501;36157501;36157501;36158196;36158196;36158196;36160026;36160026;36160026;36161761;36161761;36161761;36161761;36162363;36162363;36163410;36162363;36162363;36163410;36163410;361…	-;-;-;-;-;-;-;-;-;-;-;-;-;-;-;-;-;-;-;-;-;-;-;-;-;-;-;-;-;-;-;-;-;-;-;-;-;-;-;-;-;-;-;-;-;-;-;-;-;-;-;-;-;-;-;-;-;-;-;-;-;-;-;-;-;-;-;-;-;-;-;-;-;-;-;-;-;-;-;-;-;-;-;-;-;-;-;-;-;-;-;-;-;-;-;-;-;-;-;-;-;-;-;-;-;-;-;-;-;-;-;-;-;-;-;-;-;-;-;-;-;-;-;-;-;-;-;-	12853	884	1096	1090	2446	2751	2005	1195	1778	1538	3092	2373	1560
ENSMUSG00000098752.1	chr1	36144252	36144313	-	62	0	0	0	0	0	0	0	0	0	0	0	0
ENSMUSG00000047180.8	chr1;chr1;chr1;chr1;chr1;chr1;chr1;chr1	36264597;36268656;36268861;36269213;36273338;36273338;36274373;36274635	36266553;36268709;36269701;36269701;36273583;36273435;36274446;36274679	-;-;-;-;-;-;-;-	3217	8	11	5	119	96	124	5	10	16	101	93	145
ENSMUSG00000037447.16	chr1;chr1;chr1;chr1;chr1;chr1;chr1;chr1;chr1;chr1;chr1;chr1;chr1;chr1;chr1;chr1;chr1;chr1;chr1;chr1;chr1;chr1;chr1;chr1;chr1;chr1;chr1;chr1;chr1;chr1;chr1;chr1;chr1;chr1;chr1;chr1;chr1;chr1;chr1;chr1;chr1;chr1;chr1;chr1;chr1;chr1;chr1;chr1;chr1;chr1;chr1;chr1;chr1;chr1;chr1;chr1;chr1;chr1;chr1;chr1;chr1;chr1;chr1;chr1;chr1;chr1;chr1;chr1;chr1	36307733;36307754;36307754;36307754;36307754;36307754;36307754;36307754;36307754;36307754;36307758;36307769;36307779;36311874;36315992;36316209;36316209;36316209;36316209;36316209;36316209;36316209;36316212;36316212;36316212;36316212;36317027;36317204;36317204;36317204;36317204;36317204;36317204;36317610;36317610;36317610;36317610;36317610;36317610;36317610;36318084;36318084;36318084;36318084;363…	36307836;36307836;36307836;36307836;36307836;36307836;36307836;36307836;36307836;36307836;36312771;36307836;36307836;36311968;36316327;36316327;36316327;36316327;36316327;36318181;36316327;36316327;36316578;36316327;36316327;36316327;36317324;36317324;36317324;36317662;36317324;36317442;36317324;36317662;36317662;36317662;36317662;36317662;36317662;36317662;36318136;36318132;36318181;36318181;363…	+;+;+;+;+;+;+;+;+;+;+;+;+;+;+;+;+;+;+;+;+;+;+;+;+;+;+;+;+;+;+;+;+;+;+;+;+;+;+;+;+;+;+;+;+;+;+;+;+;+;+;+;+;+;+;+;+;+;+;+;+;+;+;+;+;+;+;+;+	12540	89	144	177	84	39	70	122	219	197	40	26	38
ENSMUSG00000102762.1	chr1	36332708	36333420	+	713	0	0	0	0	2	0	1	0	0	0	0	0
ENSMUSG00000010453.12	chr1;chr1;chr1;chr1;chr1;chr1;chr1;chr1;chr1;chr1;chr1;chr1;chr1;chr1;chr1;chr1;chr1;chr1;chr1;chr1;chr1;chr1;chr1;chr1;chr1;chr1;chr1;chr1;chr1;chr1;chr1;chr1;chr1;chr1;chr1;chr1;chr1;chr1;chr1;chr1;chr1;chr1;chr1;chr1;chr1;chr1;chr1;chr1;chr1;chr1;chr1;chr1;chr1;chr1;chr1;chr1;chr1;chr1;chr1;chr1;chr1;chr1;chr1;chr1;chr1;chr1;chr1;chr1;chr1;chr1;chr1;chr1;chr1;chr1;chr1;chr1;chr1;chr1;chr1;chr1…	36335730;36335730;36337573;36337573;36343251;36343251;36343251;36343251;36343673;36343673;36343673;36343673;36344070;36344070;36344070;36344070;36344916;36344916;36344916;36344916;36345385;36345385;36345385;36345385;36345838;36345838;36345838;36345838;36347217;36347217;36348525;36348525;36348525;36348525;36348818;36348818;36348818;36348818;36349402;36349402;36349402;36349402;36351633;36351633;363…	36337651;36337651;36337651;36337651;36343384;36343384;36343384;36343384;36343895;36343895;36343895;36343895;36344179;36344179;36344179;36344179;36345046;36345046;36345046;36345046;36345466;36345466;36345466;36345466;36346029;36346029;36346029;36346029;36347294;36347294;36348681;36348681;36348681;36348681;36349018;36349018;36349018;36349018;36349465;36349465;36349465;36349465;36351790;36351790;363…	-;-;-;-;-;-;-;-;-;-;-;-;-;-;-;-;-;-;-;-;-;-;-;-;-;-;-;-;-;-;-;-;-;-;-;-;-;-;-;-;-;-;-;-;-;-;-;-;-;-;-;-;-;-;-;-;-;-;-;-;-;-;-;-;-;-;-;-;-;-;-;-;-;-;-;-;-;-;-;-;-;-;-;-;-;-;-;-;-;-;-;-;-;-;-;-;-;-;-;-;-	6742	676	1045	959	1251	1161	1320	949	1681	1407	1314	988	997
ENSMUSG00000098680.1	chr1	36348682	36348758	-	77	0	0	0	0	0	1	0	0	0	1	0	1
ENSMUSG00000037432.15	chr1;chr1;chr1;chr1;chr1;chr1;chr1;chr1;chr1;chr1;chr1;chr1;chr1;chr1;chr1;chr1;chr1;chr1;chr1;chr1;chr1;chr1;chr1;chr1;chr1;chr1;chr1;chr1;chr1;chr1;chr1;chr1;chr1;chr1;chr1;chr1;chr1;chr1;chr1;chr1;chr1;chr1;chr1;chr1;chr1;chr1;chr1;chr1;chr1;chr1;chr1;chr1;chr1;chr1;chr1;chr1;chr1;chr1;chr1;chr1;chr1;chr1;chr1;chr1;chr1;chr1;chr1;chr1;chr1;chr1;chr1;chr1;chr1;chr1;chr1;chr1;chr1;chr1	36372291;36373686;36374516;36375172;36376729;36377855;36378387;36379478;36380364;36382785;36385085;36385438;36385464;36386091;36386091;36387181;36387181;36388586;36388586;36388717;36388717;36388891;36388891;36390528;36390528;36392303;36392303;36401316;36401354;36402497;36402497;36403217;36403217;36403472;36403472;36404754;36404754;36406509;36406929;36407883;36408495;36408773;36409142;36409380;364…	36372375;36373738;36374607;36375280;36376783;36377964;36378515;36379540;36380414;36382815;36385200;36385558;36385558;36386143;36386143;36387249;36387249;36388629;36388629;36388799;36388799;36388985;36388985;36390656;36390656;36392480;36392480;36401478;36401478;36402597;36402597;36403394;36403394;36403627;36403627;36404829;36404882;36406672;36407043;36407985;36408670;36408943;36409274;36409457;364…	+;+;+;+;+;+;+;+;+;+;+;+;+;+;+;+;+;+;+;+;+;+;+;+;+;+;+;+;+;+;+;+;+;+;+;+;+;+;+;+;+;+;+;+;+;+;+;+;+;+;+;+;+;+;+;+;+;+;+;+;+;+;+;+;+;+;+;+;+;+;+;+;+;+;+;+;+;+	6356	1	2	0	0	0	0	0	3	1	3	0	1
ENSMUSG00000001143.13	chr1;chr1;chr1;chr1;chr1;chr1;chr1;chr1;chr1;chr1;chr1;chr1;chr1;chr1;chr1;chr1;chr1;chr1;chr1;chr1;chr1;chr1;chr1;chr1;chr1;chr1;chr1;chr1;chr1;chr1;chr1;chr1;chr1;chr1;chr1;chr1;chr1;chr1;chr1;chr1;chr1;chr1;chr1;chr1;chr1;chr1	36419871;36422065;36423186;36423186;36423186;36424506;36424838;36424838;36424838;36424838;36424838;36428102;36428102;36428102;36428102;36428102;36428102;36428300;36428300;36428300;36428300;36428300;36428300;36428392;36429423;36438750;36438750;36438750;36438750;36438750;36439609;36439609;36439609;36439609;36439609;36439609;36443491;36443491;36443491;36443520;36443745;36444037;36445050;36445050;364…	36420035;36424503;36424503;36424503;36424503;36424957;36424957;36424957;36424957;36424957;36424957;36428216;36428216;36428216;36428216;36428216;36428216;36428366;36428461;36428461;36428461;36428461;36428461;36428461;36429455;36438832;36438832;36438832;36438832;36438832;36439726;36439726;36439726;36439726;36441872;36439668;36443609;36443609;36443609;36443609;36445257;36444142;36445271;36445271;364…	-;-;-;-;-;-;-;-;-;-;-;-;-;-;-;-;-;-;-;-;-;-;-;-;-;-;-;-;-;-;-;-;-;-;-;-;-;-;-;-;-;-;-;-;-;-	7359	171	243	291	206	213	243	301	417	433	233	184	226
ENSMUSG00000037408.10	chr1;chr1;chr1;chr1;chr1;chr1;chr1;chr1	36471620;36471996;36497990;36498395;36499411;36499885;36505601;36506409	36473085;36473367;36498133;36498529;36499580;36499981;36505779;36508764	+;+;+;+;+;+;+;+	4829	83	146	122	90	74	110	126	336	200	98	51	91
ENSMUSG00000104316.1	chr1	36473952	36476110	+	2159	5	13	13	1	16	4	27	26	9	7	3	8
ENSMUSG00000106081.1	chr1	36506562	36506702	+	141	0	0	0	0	0	0	0	0	0	0	0	0
ENSMUSG00000001138.13	chr1;chr1;chr1;chr1;chr1;chr1;chr1;chr1;chr1;chr1;chr1;chr1;chr1;chr1;chr1;chr1;chr1;chr1;chr1;chr1;chr1;chr1;chr1;chr1;chr1	36511867;36511867;36513097;36518569;36518952;36518952;36518952;36520078;36520078;36520078;36520519;36520519;36520761;36520819;36520819;36521205;36521205;36521205;36521701;36521701;36521701;36524034;36525166;36525166;36525166	36513153;36513153;36513153;36519574;36519095;36519095;36519095;36520435;36520227;36520227;36520688;36520688;36520915;36520915;36520915;36521338;36521338;36521338;36521839;36521839;36521839;36524132;36525600;36528237;36528237	+;+;+;+;+;+;+;+;+;+;+;+;+;+;+;+;+;+;+;+;+;+;+;+;+	6420	132	248	188	255	279	349	232	469	353	263	166	295
ENSMUSG00000102845.1	chr1;chr1	36527534;36528160	36527724;36528237	-;-	269	0	1	0	0	0	0	0	0	0	0	0	0
ENSMUSG00000067653.12	chr1;chr1;chr1;chr1;chr1;chr1;chr1;chr1;chr1;chr1;chr1;chr1;chr1;chr1;chr1;chr1;chr1;chr1;chr1;chr1;chr1;chr1;chr1;chr1;chr1;chr1;chr1;chr1;chr1	36530188;36530534;36531326;36531723;36531723;36531723;36531909;36531909;36532112;36532112;36532112;36532302;36532302;36532302;36532581;36532581;36532581;36533987;36533987;36533987;36533987;36534291;36534291;36534291;36534291;36535682;36535682;36536497;36536497	36531641;36531641;36531641;36531821;36531821;36531821;36532007;36532007;36532210;36532210;36532210;36532400;36532400;36532400;36532706;36532706;36532706;36534115;36534115;36534115;36534115;36534437;36534437;36534437;36534437;36535739;36535739;36536883;36536521	-;-;-;-;-;-;-;-;-;-;-;-;-;-;-;-;-;-;-;-;-;-;-;-;-;-;-;-;-	2697	3	1	3	2	3	4	1	3	6	2	1	3
ENSMUSG00000109510.1	chr1;chr1;chr1;chr1;chr1;chr1;chr1;chr1;chr1;chr1;chr1	36530193;36532112;36532302;36532581;36533987;36534052;36534291;36534291;36536497;36539212;36539357	36531641;36532210;36532400;36532706;36534115;36534115;36534437;36534437;36536556;36539358;36539429	-;-;-;-;-;-;-;-;-;-;-	2327	0	0	0	0	0	0	0	0	0	0	0	0
ENSMUSG00000079610.9	chr1;chr1;chr1;chr1;chr1;chr1;chr1;chr1;chr1;chr1;chr1;chr1;chr1;chr1;chr1;chr1;chr1;chr1	36537507;36538094;36539360;36539469;36541824;36541837;36541859;36541859;36541859;36542762;36542762;36542762;36542762;36545331;36546910;36546910;36547086;36547086	36539534;36539534;36539534;36539534;36542062;36542062;36542230;36542062;36542062;36542865;36542865;36542865;36542865;36547219;36547219;36547219;36547231;36547445	-;-;-;-;-;-;-;-;-;-;-;-;-;-;-;-;-;-	4654	36	58	29	47	48	48	81	101	66	32	28	36
ENSMUSG00000026121.13	chr1;chr1;chr1;chr1;chr1;chr1;chr1;chr1;chr1;chr1;chr1;chr1;chr1;chr1;chr1;chr1;chr1;chr1;chr1;chr1;chr1;chr1;chr1;chr1;chr1;chr1;chr1;chr1;chr1;chr1;chr1;chr1;chr1;chr1;chr1;chr1;chr1;chr1;chr1;chr1;chr1;chr1;chr1;chr1;chr1;chr1;chr1;chr1;chr1;chr1;chr1;chr1;chr1;chr1;chr1;chr1;chr1;chr1;chr1;chr1;chr1;chr1;chr1;chr1;chr1;chr1;chr1;chr1;chr1;chr1;chr1;chr1;chr1;chr1;chr1	36548639;36548642;36548642;36548642;36550506;36550506;36550506;36550506;36550668;36550668;36550668;36550668;36551726;36551726;36551726;36551726;36551726;36551927;36551927;36551927;36551927;36552252;36552252;36552252;36552252;36552252;36552719;36552719;36552719;36552719;36552719;36552979;36552979;36552979;36552979;36553224;36553224;36553224;36553224;36553224;36553471;36553471;36553471;36553471;365…	36550368;36550368;36550368;36550368;36550576;36550576;36550576;36550576;36550828;36550828;36550828;36550828;36552149;36551838;36551838;36551838;36551838;36552149;36552149;36552149;36552149;36552396;36552396;36552396;36552396;36552396;36552894;36552894;36552894;36552894;36552894;36553130;36553130;36553130;36553130;36553340;36553340;36553340;36553340;36553340;36553567;36553567;36553567;36553567;365…	-;-;-;-;-;-;-;-;-;-;-;-;-;-;-;-;-;-;-;-;-;-;-;-;-;-;-;-;-;-;-;-;-;-;-;-;-;-;-;-;-;-;-;-;-;-;-;-;-;-;-;-;-;-;-;-;-;-;-;-;-;-;-;-;-;-;-;-;-;-;-;-;-;-;-	4593	114	123	136	79	59	112	206	348	215	72	61	53
ENSMUSG00000087589.3	chr1;chr1;chr1;chr1	36557701;36558359;36564306;36564814	36559667;36558405;36564368;36565613	+;+;+;+	2830	10	28	12	4	6	10	21	25	29	7	5	11
ENSMUSG00000046337.17	chr1;chr1;chr1;chr1;chr1;chr1;chr1;chr1;chr1;chr1;chr1;chr1;chr1;chr1;chr1;chr1;chr1;chr1;chr1;chr1;chr1;chr1;chr1;chr1;chr1;chr1;chr1;chr1;chr1;chr1;chr1;chr1;chr1;chr1;chr1;chr1;chr1;chr1;chr1;chr1;chr1;chr1;chr1;chr1;chr1;chr1;chr1;chr1;chr1;chr1;chr1;chr1;chr1;chr1;chr1;chr1;chr1;chr1	36562692;36562696;36562696;36562696;36564328;36564330;36564330;36564330;36564330;36564831;36564831;36564831;36564831;36564867;36576456;36578519;36578519;36578519;36578519;36578519;36578519;36578571;36585916;36585916;36585916;36585916;36585916;36585916;36585916;36587505;36589237;36593198;36599976;36600123;36600123;36600123;36600408;36600408;36600408;36600408;36600408;36600867;36600867;36600867;366…	36563020;36563020;36563020;36563020;36564482;36564413;36564482;36564482;36564482;36564908;36564908;36564908;36564908;36564908;36576808;36578644;36578644;36578644;36578644;36578644;36578644;36578644;36585999;36586003;36586003;36586003;36586003;36586003;36586003;36587687;36589317;36593332;36600220;36600220;36600220;36600220;36600584;36600432;36600584;36600411;36600584;36600951;36600954;36600951;366…	-;-;-;-;-;-;-;-;-;-;-;-;-;-;-;-;-;-;-;-;-;-;-;-;-;-;-;-;-;-;-;-;-;-;-;-;-;-;-;-;-;-;-;-;-;-;-;-;-;-;-;-;-;-;-;-;-;-	3190	0	0	0	0	0	0	3	0	0	0	0	0
ENSMUSG00000089906.1	chr1	36601802	36602146	+	345	0	0	0	0	0	0	0	0	0	0	0	0
ENSMUSG00000077939.1	chr1	36663965	36664039	+	75	0	0	0	0	0	0	0	0	0	0	0	0
ENSMUSG00000061518.11	chr1;chr1;chr1;chr1;chr1;chr1;chr1;chr1;chr1;chr1;chr1;chr1;chr1;chr1;chr1;chr1;chr1;chr1;chr1	36691449;36691484;36691610;36691628;36691642;36691644;36692211;36692211;36692211;36692211;36692258;36692431;36692451;36692451;36692451;36693197;36693197;36693197;36693197	36691689;36691689;36691689;36692284;36691689;36691689;36692507;36692284;36692284;36692284;36692284;36692550;36692550;36692550;36692550;36693385;36693386;36693681;36693386	+;+;+;+;+;+;+;+;+;+;+;+;+;+;+;+;+;+;+	1587	1559	1653	1783	1514	2132	1939	2125	2718	2457	2110	1625	1563
ENSMUSG00000037351.9	chr1;chr1;chr1;chr1;chr1;chr1;chr1;chr1;chr1;chr1;chr1;chr1;chr1;chr1;chr1;chr1;chr1;chr1;chr1;chr1;chr1;chr1;chr1;chr1;chr1;chr1;chr1;chr1;chr1;chr1;chr1;chr1;chr1;chr1	36698114;36700337;36700536;36701134;36701213;36701421;36701421;36701672;36701685;36701763;36701784;36702059;36702059;36702059;36702475;36702475;36702475;36702475;36702482;36706548;36706870;36706870;36706870;36706870;36706870;36708191;36708191;36708191;36709567;36709806;36709806;36709806;36713739;36714214	36700178;36700377;36700597;36701308;36701308;36701513;36701651;36702183;36701901;36701901;36701901;36702183;36702183;36702183;36702600;36702600;36702600;36702600;36702600;36706648;36706945;36707167;36706945;36706945;36706945;36708255;36708255;36708255;36709678;36709919;36709947;36710008;36713812;36714422	-;-;-;-;-;-;-;-;-;-;-;-;-;-;-;-;-;-;-;-;-;-;-;-;-;-;-;-;-;-;-;-;-;-	4274	1391	1915	1679	1076	1211	910	1825	2729	3104	1267	1033	817
ENSMUSG00000102416.4	chr1;chr1;chr1;chr1;chr1;chr1;chr1;chr1;chr1;chr1;chr1;chr1;chr1;chr1;chr1;chr1;chr1;chr1;chr1	36710149;36714538;36714546;36718822;36718822;36723365;36723365;36725215;36725215;36733848;36733848;36742278;36744355;36744511;36744511;36746362;36746362;36757790;36757790	36710491;36714697;36714938;36718884;36718884;36723451;36723451;36725298;36725298;36733881;36733949;36742376;36744394;36744661;36744661;36746571;36746571;36757826;36757953	+;+;+;+;+;+;+;+;+;+;+;+;+;+;+;+;+;+;+	1744	1	0	1	0	1	0	3	6	1	2	0	0
ENSMUSG00000104237.1	chr1;chr1	36739048;36744454	36740341;36744792	-;-	1633	9	2	28	0	0	0	12	1	16	0	0	0
ENSMUSG00000026117.10	chr1;chr1;chr1;chr1;chr1;chr1;chr1;chr1;chr1;chr1;chr1;chr1;chr1;chr1;chr1;chr1;chr1;chr1;chr1;chr1;chr1;chr1;chr1	36761798;36766934;36770802;36770802;36770992;36771789;36771789;36778153;36778380;36778547;36778751;36778984;36779117;36779685;36779685;36780837;36780837;36781119;36781119;36781346;36781346;36782461;36782461	36761942;36767121;36771067;36771212;36771212;36772375;36771949;36778291;36778464;36778590;36778802;36779312;36779312;36779891;36779891;36781029;36781029;36781259;36781259;36781458;36781458;36782815;36782818	+;+;+;+;+;+;+;+;+;+;+;+;+;+;+;+;+;+;+;+;+;+;+	2992	9	12	11	32	79	126	13	21	16	48	62	134
ENSMUSG00000097291.1	chr1;chr1	36764863;36765018	36765172;36765874	-;-	1012	0	0	0	0	0	0	0	0	0	0	0	0
ENSMUSG00000026116.11	chr1;chr1;chr1;chr1;chr1;chr1;chr1;chr1;chr1;chr1;chr1;chr1;chr1;chr1;chr1;chr1;chr1;chr1;chr1;chr1;chr1;chr1;chr1;chr1;chr1;chr1;chr1;chr1;chr1;chr1;chr1;chr1;chr1;chr1;chr1;chr1;chr1;chr1;chr1;chr1;chr1;chr1;chr1;chr1;chr1;chr1;chr1;chr1;chr1;chr1;chr1;chr1;chr1;chr1;chr1;chr1;chr1;chr1;chr1;chr1;chr1;chr1;chr1;chr1;chr1;chr1;chr1;chr1;chr1;chr1;chr1;chr1;chr1;chr1;chr1;chr1;chr1;chr1;chr1;chr1…	36792191;36792194;36794044;36794044;36794804;36794804;36795101;36795101;36795295;36795295;36796162;36796162;36798942;36798942;36799279;36799279;36800953;36801825;36801825;36804468;36804468;36804468;36807884;36807884;36807884;36808539;36808827;36808827;36810281;36810281;36810281;36810281;36811408;36811408;36811408;36812161;36812161;36812161;36812557;36812557;36812557;36814142;36815455;36815455;368…	36793205;36793205;36794198;36794198;36794901;36794901;36795197;36795197;36795416;36795416;36796324;36796324;36799091;36799091;36799403;36799403;36801952;36801952;36801952;36804646;36804646;36804646;36808985;36808476;36808476;36808985;36808985;36808985;36810536;36810466;36810466;36810466;36811594;36811594;36811594;36812303;36812303;36812303;36812708;36812708;36812708;36814417;36815521;36815996;368…	-;-;-;-;-;-;-;-;-;-;-;-;-;-;-;-;-;-;-;-;-;-;-;-;-;-;-;-;-;-;-;-;-;-;-;-;-;-;-;-;-;-;-;-;-;-;-;-;-;-;-;-;-;-;-;-;-;-;-;-;-;-;-;-;-;-;-;-;-;-;-;-;-;-;-;-;-;-;-;-;-;-;-;-;-;-;-;-;-;-;-;-;-;-;-;-;-;-;-;-;-;-;-;-;-;-;-;-;-;-;-;-;-;-;-;-	9413	674	942	866	1032	946	942	872	1301	1277	849	712	817
ENSMUSG00000103016.1	chr1	36871903	36872045	-	143	0	3	3	1	3	0	0	2	3	2	1	5
ENSMUSG00000102930.1	chr1;chr1	36913601;36914187	36913660;36916539	-;-	2413	14	33	23	31	20	40	30	31	29	21	17	31
ENSMUSG00000103159.1	chr1	36922797	36926348	-	3552	31	23	20	41	19	39	23	13	32	38	21	25
ENSMUSG00000080054.3	chr1	36957930	36958427	-	498	0	0	0	0	0	0	0	0	0	0	0	0
ENSMUSG00000095944.1	chr1	37005439	37005557	+	119	33	4	16	9	18	19	8	4	9	18	22	14
ENSMUSG00000050122.19	chr1;chr1;chr1;chr1;chr1;chr1;chr1;chr1;chr1;chr1;chr1;chr1;chr1;chr1;chr1;chr1;chr1;chr1;chr1;chr1;chr1;chr1;chr1;chr1;chr1;chr1;chr1;chr1;chr1;chr1;chr1;chr1;chr1;chr1;chr1;chr1;chr1;chr1;chr1;chr1;chr1;chr1;chr1;chr1;chr1;chr1;chr1;chr1;chr1;chr1;chr1;chr1;chr1;chr1;chr1;chr1;chr1;chr1;chr1;chr1;chr1;chr1;chr1;chr1;chr1;chr1;chr1;chr1;chr1;chr1;chr1;chr1;chr1;chr1;chr1;chr1;chr1;chr1;chr1;chr1…	37026596;37029304;37029316;37029333;37029333;37029384;37035637;37035637;37035637;37035637;37035708;37035708;37035708;37042295;37042295;37042295;37042295;37042295;37042295;37042295;37044958;37044958;37044958;37044958;37044958;37044958;37044958;37051717;37051717;37051717;37051717;37051717;37051717;37051717;37060330;37060330;37060330;37060330;37060330;37060330;37060330;37063434;37063434;37063434;370…	37026645;37029428;37029428;37029428;37029428;37029428;37035868;37035868;37035868;37035868;37035868;37035868;37035868;37042389;37042389;37042389;37042389;37042389;37042389;37042389;37045208;37045208;37045208;37045208;37045208;37045208;37045208;37051879;37051879;37051879;37051879;37051879;37051879;37051879;37060499;37060499;37060499;37060499;37060499;37060499;37060499;37063549;37063549;37063549;370…	+;+;+;+;+;+;+;+;+;+;+;+;+;+;+;+;+;+;+;+;+;+;+;+;+;+;+;+;+;+;+;+;+;+;+;+;+;+;+;+;+;+;+;+;+;+;+;+;+;+;+;+;+;+;+;+;+;+;+;+;+;+;+;+;+;+;+;+;+;+;+;+;+;+;+;+;+;+;+;+;+;+;+;+;+;+;+;+;+;+;+;+;+;+;+;+;+;+;+;+;+;+;+;+;+;+;+;+;+;+;+;+;+;+;+;+;+;+;+;+;+;+;+;+;+;+;+;+	5964	24	16	32	5	5	6	17	25	44	7	9	22
ENSMUSG00000103603.1	chr1	37132273	37133264	-	992	1	0	1	0	0	0	1	1	0	0	0	0
ENSMUSG00000026114.14	chr1;chr1;chr1;chr1;chr1;chr1;chr1;chr1;chr1;chr1;chr1;chr1;chr1;chr1;chr1;chr1;chr1;chr1;chr1;chr1;chr1;chr1;chr1;chr1	37214434;37218242;37218379;37218379;37219205;37219428;37232209;37232209;37232209;37232209;37241827;37241827;37244833;37244833;37244833;37253957;37253957;37253957;37257993;37257993;37257993;37260697;37260697;37260697	37214522;37218441;37218441;37218441;37219538;37219538;37232345;37232345;37232345;37232345;37241940;37241940;37245012;37245012;37245012;37254064;37254064;37254064;37258099;37258099;37258099;37263384;37262184;37262184	+;+;+;+;+;+;+;+;+;+;+;+;+;+;+;+;+;+;+;+;+;+;+;+	3957	2	1	4	0	0	0	1	2	1	0	0	0
ENSMUSG00000102231.1	chr1	37299352	37299697	-	346	0	0	0	0	0	0	1	0	0	1	0	0
ENSMUSG00000026113.17	chr1;chr1;chr1;chr1;chr1;chr1;chr1;chr1;chr1;chr1;chr1;chr1;chr1;chr1;chr1;chr1;chr1;chr1;chr1;chr1;chr1;chr1;chr1;chr1;chr1;chr1;chr1;chr1;chr1;chr1;chr1;chr1;chr1;chr1;chr1;chr1;chr1;chr1;chr1;chr1;chr1;chr1;chr1;chr1;chr1;chr1;chr1;chr1;chr1;chr1;chr1;chr1;chr1;chr1;chr1;chr1;chr1;chr1;chr1;chr1;chr1;chr1;chr1;chr1;chr1;chr1;chr1;chr1;chr1;chr1;chr1;chr1;chr1;chr1;chr1;chr1;chr1;chr1;chr1;chr1…	37299865;37299891;37299893;37299915;37300308;37300308;37348398;37357343;37357343;37357343;37357343;37357397;37357397;37357815;37357815;37357815;37357815;37357815;37357815;37357919;37358508;37358508;37358508;37358508;37358508;37358508;37358508;37364110;37364110;37364110;37364110;37364110;37364110;37364110;37366163;37366163;37366163;37366163;37366163;37366163;37366539;37366539;37366539;37366539;373…	37300118;37300118;37302766;37300118;37300426;37300426;37348512;37357404;37357404;37357404;37357404;37357404;37357404;37358024;37358024;37358024;37358024;37358024;37358024;37358024;37358552;37358552;37358552;37358552;37358552;37358552;37358552;37364228;37364189;37364228;37364228;37364228;37364228;37364228;37366279;37366279;37366279;37366279;37366279;37366279;37366618;37366618;37366618;37366618;373…	+;+;+;+;+;+;+;+;+;+;+;+;+;+;+;+;+;+;+;+;+;+;+;+;+;+;+;+;+;+;+;+;+;+;+;+;+;+;+;+;+;+;+;+;+;+;+;+;+;+;+;+;+;+;+;+;+;+;+;+;+;+;+;+;+;+;+;+;+;+;+;+;+;+;+;+;+;+;+;+;+;+;+;+;+;+;+;+;+;+;+;+;+;+;+;+;+;+;+;+;+;+;+;+;+;+;+;+;+;+;+;+;+;+;+;+;+;+;+;+;+;+;+;+;+;+;+;+	10387	2036	2715	2685	680	523	617	2760	3891	4124	553	443	541
ENSMUSG00000086064.1	chr1;chr1;chr1;chr1;chr1	37329667;37333539;37333645;37334064;37334064	37330122;37333834;37333834;37334172;37334156	-;-;-;-;-	861	0	0	0	0	0	0	0	2	0	0	3	0
ENSMUSG00000102879.1	chr1	37330971	37331504	-	534	0	0	0	0	0	0	0	0	0	0	0	0
ENSMUSG00000026112.7	chr1;chr1;chr1;chr1	37417084;37428342;37428512;37429869	37420627;37428425;37430000;37430103	-;-;-;-	5220	517	591	628	934	1011	889	614	794	761	1078	934	860
ENSMUSG00000026111.15	chr1;chr1;chr1;chr1;chr1;chr1;chr1;chr1;chr1;chr1;chr1;chr1;chr1;chr1;chr1;chr1;chr1;chr1;chr1;chr1;chr1;chr1;chr1;chr1;chr1;chr1;chr1;chr1;chr1;chr1;chr1;chr1;chr1	37430139;37430170;37430177;37430186;37430202;37430208;37431293;37431293;37431293;37431293;37431297;37431297;37431344;37432551;37432551;37432551;37432551;37432551;37432551;37437162;37437162;37437162;37437162;37437162;37437162;37437377;37437377;37437377;37437377;37437377;37438682;37438682;37438682	37430282;37430493;37430337;37430493;37430427;37430282;37431576;37431576;37431576;37431576;37431554;37431576;37431576;37432671;37432671;37432671;37432671;37432671;37432671;37437301;37437270;37437301;37437301;37437301;37437301;37437612;37437478;37437478;37437478;37437478;37438987;37439124;37438984	+;+;+;+;+;+;+;+;+;+;+;+;+;+;+;+;+;+;+;+;+;+;+;+;+;+;+;+;+;+;+;+;+	1579	270	255	329	204	191	167	282	445	422	237	171	196
ENSMUSG00000026110.15	chr1;chr1;chr1;chr1;chr1;chr1;chr1;chr1;chr1;chr1;chr1;chr1;chr1;chr1;chr1;chr1;chr1;chr1;chr1;chr1;chr1;chr1;chr1;chr1;chr1;chr1;chr1;chr1;chr1;chr1;chr1;chr1;chr1;chr1;chr1;chr1;chr1;chr1;chr1;chr1;chr1;chr1;chr1;chr1;chr1;chr1;chr1;chr1;chr1;chr1;chr1;chr1;chr1;chr1;chr1;chr1;chr1;chr1;chr1;chr1;chr1;chr1;chr1;chr1;chr1;chr1;chr1;chr1;chr1;chr1;chr1	37439340;37439340;37443716;37444320;37444807;37444807;37444807;37444807;37449096;37449096;37449096;37449096;37450329;37450329;37450329;37450329;37452231;37452231;37452231;37452231;37452522;37452522;37452522;37452522;37454744;37454744;37454744;37454744;37456590;37456590;37456590;37456590;37462892;37462892;37462892;37462892;37462913;37462916;37464421;37464421;37464421;37464421;37464421;37464421;374…	37444685;37444685;37444685;37444685;37444919;37444919;37444919;37444919;37449162;37449162;37449162;37449162;37450407;37450407;37450407;37450407;37452424;37452424;37452424;37452424;37452629;37452629;37452629;37452629;37454874;37454874;37454874;37454874;37456704;37456704;37456704;37456704;37462967;37462967;37462967;37462967;37462967;37462967;37464534;37464534;37464534;37464534;37464534;37464534;374…	-;-;-;-;-;-;-;-;-;-;-;-;-;-;-;-;-;-;-;-;-;-;-;-;-;-;-;-;-;-;-;-;-;-;-;-;-;-;-;-;-;-;-;-;-;-;-;-;-;-;-;-;-;-;-;-;-;-;-;-;-;-;-;-;-;-;-;-;-;-;-	12881	495	508	658	26	27	44	620	682	788	29	59	38
ENSMUSG00000103948.1	chr1	37485851	37488605	-	2755	14	7	7	1	0	1	8	14	10	0	0	2
ENSMUSG00000087233.1	chr1	37487193	37488982	-	1790	3	1	0	0	0	0	4	0	1	0	0	0
ENSMUSG00000026090.16	chr1;chr1;chr1;chr1;chr1;chr1;chr1;chr1;chr1;chr1;chr1;chr1;chr1;chr1;chr1;chr1;chr1;chr1	37611677;37611677;37613337;37613337;37614481;37614481;37623761;37623761;37628217;37631321;37631816;37637861;37637986;37644561;37644561;37676342;37719570;37719570	37612396;37612399;37613481;37613481;37614668;37614668;37626068;37625242;37628426;37631482;37631951;37638029;37638029;37644640;37644640;37676779;37719795;37720085	-;-;-;-;-;-;-;-;-;-;-;-;-;-;-;-;-;-	5075	1212	2102	2036	2	2	2	1629	2320	3263	7	1	16
ENSMUSG00000089767.1	chr1;chr1	37614259;37614899	37614344;37615372	+;+	560	0	0	0	0	0	0	0	1	0	0	0	0
ENSMUSG00000104365.1	chr1	37660722	37662647	+	1926	0	0	1	0	0	0	0	0	0	0	0	0
ENSMUSG00000102650.1	chr1	37694447	37696664	-	2218	28	36	42	0	0	0	38	25	38	0	0	2
ENSMUSG00000060771.15	chr1;chr1;chr1;chr1;chr1;chr1;chr1;chr1;chr1;chr1;chr1;chr1;chr1;chr1;chr1;chr1;chr1;chr1;chr1;chr1;chr1;chr1;chr1;chr1;chr1;chr1;chr1;chr1;chr1;chr1;chr1;chr1;chr1;chr1;chr1;chr1;chr1;chr1;chr1;chr1;chr1;chr1;chr1;chr1;chr1;chr1;chr1;chr1;chr1;chr1;chr1;chr1;chr1;chr1;chr1;chr1;chr1;chr1;chr1;chr1;chr1;chr1;chr1;chr1;chr1;chr1;chr1;chr1;chr1;chr1;chr1;chr1;chr1;chr1;chr1;chr1;chr1;chr1;chr1;chr1…	37754776;37760823;37760823;37760823;37760949;37761430;37761430;37761430;37761430;37763307;37763307;37763307;37763307;37783817;37783817;37783817;37801463;37801720;37801720;37801720;37801720;37804629;37804629;37804629;37804629;37804629;37806937;37806937;37806937;37806937;37806937;37810972;37810972;37810972;37810972;37815532;37815532;37815532;37819525;37819525;37819525;37819525;37832403;37833435;378…	37755521;37761095;37761095;37761095;37761095;37761534;37761534;37761534;37761534;37763509;37763509;37763509;37763509;37784026;37784026;37784026;37801905;37801905;37801905;37801905;37801905;37804739;37804739;37804739;37804739;37804739;37807105;37807105;37807105;37807105;37807105;37811027;37811027;37811027;37811027;37815686;37815686;37815686;37819640;37819640;37819640;37819640;37835335;37835335;378…	-;-;-;-;-;-;-;-;-;-;-;-;-;-;-;-;-;-;-;-;-;-;-;-;-;-;-;-;-;-;-;-;-;-;-;-;-;-;-;-;-;-;-;-;-;-;-;-;-;-;-;-;-;-;-;-;-;-;-;-;-;-;-;-;-;-;-;-;-;-;-;-;-;-;-;-;-;-;-;-;-;-;-;-;-;-;-;-;-;-;-;-;-;-;-;-;-;-;-;-;-;-;-;-;-;-;-;-;-;-;-	10662	491	415	486	40	25	42	491	347	521	80	37	57
ENSMUSG00000097268.1	chr1;chr1	37865299;37868508	37865506;37871388	+;+	3089	14	29	25	0	0	2	33	10	24	7	0	0
ENSMUSG00000037216.5	chr1;chr1;chr1;chr1;chr1;chr1;chr1;chr1	37871738;37872206;37872374;37872562;37874864;37874864;37874864;37874864	37872031;37872325;37872588;37872645;37875460;37876228;37875554;37875343	+;+;+;+;+;+;+;+	2051	30	16	32	77	108	73	37	20	35	141	76	69
ENSMUSG00000026088.15	chr1;chr1;chr1;chr1;chr1;chr1;chr1;chr1;chr1;chr1;chr1;chr1;chr1;chr1;chr1;chr1;chr1;chr1;chr1;chr1;chr1;chr1;chr1;chr1	37874801;37878888;37878890;37878988;37879265;37879560;37879560;37879560;37879621;37880933;37880933;37880933;37881699;37881699;37881699;37881929;37882562;37882562;37885215;37885215;37885215;37890160;37890160;37890160	37875125;37879363;37879060;37879363;37879363;37879620;37879620;37879620;37880118;37881048;37881048;37881048;37881868;37881785;37881785;37882698;37882698;37882698;37885316;37885316;37885316;37890276;37890411;37890407	-;-;-;-;-;-;-;-;-;-;-;-;-;-;-;-;-;-;-;-;-;-;-;-	2770	57	50	75	81	103	90	112	78	86	127	130	80
ENSMUSG00000026087.11	chr1;chr1;chr1;chr1;chr1;chr1;chr1;chr1;chr1;chr1;chr1;chr1;chr1;chr1;chr1;chr1;chr1;chr1;chr1;chr1;chr1;chr1;chr1;chr1;chr1;chr1;chr1	37890477;37890532;37890533;37890543;37892933;37892943;37892943;37892943;37893935;37893939;37893939;37893939;37893939;37895330;37895330;37895330;37895330;37897256;37897688;37897688;37897688;37897688;37898061;37898061;37898061;37898061;37898061	37890584;37890584;37890584;37892172;37893023;37893246;37893023;37893023;37894015;37894015;37893984;37894015;37894015;37895410;37895410;37895410;37895410;37897834;37897834;37897834;37897834;37897834;37898338;37898125;37898165;37898364;37898535	+;+;+;+;+;+;+;+;+;+;+;+;+;+;+;+;+;+;+;+;+;+;+;+;+;+;+	3226	468	375	506	428	567	513	411	490	549	594	527	434
ENSMUSG00000061584.6	chr1;chr1;chr1;chr1;chr1;chr1	37905923;37908869;37909896;37911059;37915720;37916236	37907675;37909007;37910092;37911202;37915792;37916493	-;-;-;-;-;-	2564	0	0	5	0	0	0	0	3	6	0	0	0
ENSMUSG00000087374.1	chr1;chr1;chr1;chr1;chr1;chr1	37933596;37935532;37948663;37949715;37953424;37953873	37933770;37935695;37948840;37952840;37953506;37954136	+;+;+;+;+;+	3990	0	0	0	0	0	0	0	0	0	0	0	0
ENSMUSG00000026085.11	chr1;chr1;chr1;chr1;chr1;chr1;chr1;chr1;chr1;chr1;chr1;chr1;chr1;chr1;chr1	37946736;37946736;37946738;37947177;37947177;37947177;37948915;37949796;37949796;37950654;37950657;37952740;37952740;37957735;37957735	37947003;37947003;37947003;37947309;37947309;37947309;37948999;37949989;37949986;37950761;37950761;37952814;37952814;37957759;37957759	-;-;-;-;-;-;-;-;-;-;-;-;-;-;-	888	0	0	0	0	0	0	0	0	0	0	0	0
ENSMUSG00000089141.1	chr1	37973967	37974203	+	237	0	0	0	0	0	0	0	0	0	0	0	0
ENSMUSG00000058407.12	chr1;chr1;chr1;chr1;chr1;chr1;chr1;chr1;chr1;chr1;chr1;chr1;chr1;chr1;chr1;chr1;chr1;chr1;chr1;chr1;chr1;chr1;chr1;chr1;chr1;chr1;chr1;chr1;chr1;chr1;chr1	37985189;37987394;37987394;37987396;37987640;37987643;37990203;37990203;37990203;37990203;37990258;37993992;37993992;37993992;37993992;37993992;37993992;37993992;37995633;37995633;37995633;37995633;37995633;37995633;37995915;37996489;37996893;37997109;37997109;37997164;37997164	37987779;37987779;37990457;37987779;37987779;37987779;37990457;37990457;37990457;37990457;37990457;37994110;37994110;37994110;37995841;37994110;37994110;37994110;37995841;37995841;37995845;37995841;37995841;37995841;37997262;37996658;37997616;37997224;37997315;37997893;37997243	-;-;-;-;-;-;-;-;-;-;-;-;-;-;-;-;-;-;-;-;-;-;-;-;-;-;-;-;-;-;-	9102	460	380	509	450	516	492	524	578	628	567	507	550
ENSMUSG00000026083.12	chr1;chr1;chr1;chr1;chr1;chr1;chr1;chr1;chr1;chr1;chr1;chr1;chr1;chr1;chr1;chr1;chr1;chr1;chr1;chr1;chr1;chr1;chr1;chr1;chr1;chr1;chr1;chr1;chr1;chr1;chr1;chr1;chr1;chr1;chr1;chr1;chr1;chr1;chr1;chr1;chr1;chr1;chr1;chr1;chr1;chr1;chr1;chr1;chr1;chr1;chr1;chr1;chr1;chr1;chr1;chr1;chr1;chr1;chr1	37998010;37998129;38017806;38017806;38018025;38018025;38018865;38018865;38021594;38021594;38022164;38022164;38032277;38032277;38033068;38033068;38034029;38035993;38035993;38037203;38037203;38037547;38037547;38040673;38040673;38041697;38041697;38041791;38042866;38044634;38044704;38044704;38044704;38044704;38045324;38045324;38045324;38045324;38045324;38045648;38045648;38045648;38045648;38046612;380…	37998324;37998324;38017931;38017931;38018109;38018109;38019534;38019534;38021811;38021811;38022314;38022314;38032375;38032375;38034103;38033157;38034103;38036273;38036273;38037310;38037310;38037657;38037657;38040740;38040740;38041838;38041838;38042020;38042901;38044835;38044835;38044835;38044835;38044835;38045506;38045440;38045506;38045506;38045506;38045809;38045809;38045809;38045809;38046676;380…	+;+;+;+;+;+;+;+;+;+;+;+;+;+;+;+;+;+;+;+;+;+;+;+;+;+;+;+;+;+;+;+;+;+;+;+;+;+;+;+;+;+;+;+;+;+;+;+;+;+;+;+;+;+;+;+;+;+;+	9753	1265	1430	1237	1195	1188	1166	1572	2074	2135	2806	1369	1999
ENSMUSG00000026082.11	chr1;chr1;chr1;chr1;chr1;chr1;chr1;chr1;chr1;chr1;chr1;chr1;chr1;chr1;chr1;chr1;chr1;chr1;chr1;chr1;chr1;chr1;chr1;chr1;chr1;chr1;chr1;chr1;chr1;chr1;chr1;chr1;chr1;chr1;chr1;chr1;chr1;chr1;chr1;chr1;chr1;chr1;chr1;chr1;chr1;chr1;chr1;chr1;chr1;chr1;chr1;chr1;chr1;chr1;chr1;chr1;chr1;chr1;chr1;chr1;chr1;chr1;chr1;chr1;chr1;chr1;chr1;chr1;chr1;chr1;chr1;chr1;chr1;chr1;chr1;chr1	38052786;38052796;38053300;38053616;38053616;38053840;38053840;38053840;38054084;38054084;38054745;38054745;38055291;38055291;38056264;38056264;38056522;38056717;38056717;38057674;38057674;38057674;38059122;38059122;38063115;38063115;38067500;38067500;38067614;38071343;38071343;38071343;38071383;38074315;38074315;38074315;38074315;38074649;38074899;38079078;38079290;38079290;38079290;38079290;380…	38053198;38053198;38053718;38053718;38053718;38054250;38053996;38053996;38054295;38054295;38054865;38054865;38055524;38055524;38056466;38056466;38056882;38056882;38056882;38057705;38057776;38057776;38059294;38059294;38063335;38063335;38067619;38067619;38067619;38071497;38071497;38071497;38071497;38074443;38074443;38075023;38074443;38075023;38075023;38079398;38079398;38079395;38079398;38079398;380…	-;-;-;-;-;-;-;-;-;-;-;-;-;-;-;-;-;-;-;-;-;-;-;-;-;-;-;-;-;-;-;-;-;-;-;-;-;-;-;-;-;-;-;-;-;-;-;-;-;-;-;-;-;-;-;-;-;-;-;-;-;-;-;-;-;-;-;-;-;-;-;-;-;-;-;-	6168	987	1030	1242	244	224	275	1302	1610	1275	300	224	252
ENSMUSG00000103804.1	chr1;chr1	38076295;38077183	38076872;38077305	-;-	701	27	18	33	13	5	6	22	30	33	4	3	17
ENSMUSG00000102716.1	chr1;chr1;chr1;chr1;chr1;chr1	38132083;38144023;38145199;38157456;38159215;38159752	38132170;38144194;38145336;38158717;38159261;38159892	+;+;+;+;+;+	1848	0	0	1	0	0	0	0	0	0	0	0	0
ENSMUSG00000037138.18	chr1;chr1;chr1;chr1;chr1;chr1;chr1;chr1;chr1;chr1;chr1;chr1;chr1;chr1;chr1;chr1;chr1;chr1;chr1;chr1;chr1;chr1;chr1;chr1;chr1;chr1;chr1;chr1;chr1;chr1;chr1;chr1;chr1;chr1;chr1;chr1;chr1;chr1;chr1;chr1;chr1;chr1;chr1;chr1;chr1;chr1;chr1;chr1;chr1;chr1;chr1;chr1;chr1;chr1;chr1;chr1;chr1;chr1;chr1;chr1;chr1;chr1;chr1;chr1;chr1;chr1;chr1;chr1;chr1;chr1;chr1;chr1;chr1;chr1;chr1;chr1;chr1;chr1;chr1;chr1…	38177326;38177326;38177327;38181260;38181260;38181260;38181262;38181615;38181615;38181615;38181615;38185325;38185325;38185325;38185325;38186936;38186936;38186936;38186936;38191171;38191171;38191171;38191171;38193566;38193566;38193566;38193566;38197322;38203811;38203811;38203811;38204890;38204890;38204890;38207906;38207906;38207906;38209553;38209553;38209553;38218263;38218263;38218263;38252641;382…	38179570;38179570;38179570;38181483;38181483;38181483;38181483;38181664;38181664;38181664;38181664;38185418;38185418;38185418;38185418;38187007;38187007;38187007;38187007;38191307;38191307;38191307;38191307;38193629;38193629;38193629;38193629;38197443;38203938;38203938;38203938;38205091;38205091;38205091;38208030;38208030;38208030;38210647;38210647;38210647;38218455;38218455;38218455;38252678;382…	-;-;-;-;-;-;-;-;-;-;-;-;-;-;-;-;-;-;-;-;-;-;-;-;-;-;-;-;-;-;-;-;-;-;-;-;-;-;-;-;-;-;-;-;-;-;-;-;-;-;-;-;-;-;-;-;-;-;-;-;-;-;-;-;-;-;-;-;-;-;-;-;-;-;-;-;-;-;-;-;-;-;-;-;-;-;-	6654	1033	1453	1369	24	28	36	1206	1711	1563	28	16	30
ENSMUSG00000085391.1	chr1;chr1;chr1;chr1;chr1;chr1;chr1;chr1	38235420;38239121;38239700;38239797;38245577;38245577;38246069;38246449	38235504;38239274;38239967;38239967;38245603;38245709;38246122;38246666	+;+;+;+;+;+;+;+	912	0	0	0	0	0	0	0	1	0	0	0	0
ENSMUSG00000085280.1	chr1;chr1;chr1	38307902;38308270;38311612	38308009;38308481;38311930	+;+;+	639	0	0	0	0	0	0	1	0	0	0	0	0
ENSMUSG00000087131.7	chr1;chr1;chr1;chr1;chr1;chr1;chr1;chr1	38384949;38388829;38389310;38389310;38389565;38389565;38390824;38393549	38385161;38388928;38389401;38389401;38390244;38389680;38391165;38393974	+;+;+;+;+;+;+;+	1853	0	2	0	0	0	0	2	2	1	0	0	0
ENSMUSG00000102984.1	chr1	38487519	38488047	+	529	0	0	0	0	0	0	0	0	0	0	0	0
ENSMUSG00000102541.1	chr1	38722620	38723121	+	502	0	0	0	0	0	0	0	0	0	0	0	0
ENSMUSG00000103531.1	chr1	38767184	38767686	+	503	0	0	0	0	0	0	0	0	0	0	0	0
ENSMUSG00000048814.11	chr1;chr1;chr1;chr1;chr1;chr1;chr1;chr1;chr1;chr1;chr1;chr1;chr1;chr1;chr1;chr1;chr1;chr1;chr1;chr1;chr1;chr1;chr1;chr1	38793645;38794509;38800651;38800651;38804239;38804239;38807041;38807041;38807836;38807836;38811712;38811712;38812544;38812544;38813213;38813213;38815965;38815965;38818062;38818062;38821147;38821147;38835197;38835771	38798223;38798223;38800800;38800800;38804401;38804401;38807199;38807199;38807957;38807957;38811826;38811826;38812640;38812640;38813420;38813420;38816120;38816120;38818184;38818184;38821215;38821265;38836374;38836711	-;-;-;-;-;-;-;-;-;-;-;-;-;-;-;-;-;-;-;-;-;-;-;-	7506	1207	2022	1730	3	0	0	1543	2961	2626	1	2	3
ENSMUSG00000026080.13	chr1;chr1;chr1;chr1;chr1;chr1;chr1;chr1;chr1;chr1;chr1;chr1;chr1;chr1;chr1;chr1;chr1;chr1;chr1;chr1;chr1;chr1;chr1;chr1;chr1;chr1;chr1;chr1;chr1;chr1;chr1;chr1;chr1;chr1;chr1;chr1;chr1;chr1;chr1;chr1	38863867;38863867;38863875;38863877;38864423;38865612;38867981;38867981;38867981;38870143;38871601;38871601;38871601;38871601;38873949;38873949;38873949;38873949;38873949;38882489;38884350;38884350;38884350;38884350;38884350;38890632;38890633;38894564;38895937;38895937;38895937;38895937;38895937;38897890;38897890;38897890;38897890;38897890;38897890;38897890	38868086;38866035;38863951;38866035;38864741;38866035;38868086;38868086;38868086;38871835;38871835;38871760;38871835;38871835;38874040;38874040;38874040;38874040;38874040;38882618;38884481;38884481;38884481;38884481;38884481;38896056;38894671;38894671;38896056;38896056;38896056;38896056;38896056;38898010;38897986;38898134;38898153;38898161;38898089;38898010	-;-;-;-;-;-;-;-;-;-;-;-;-;-;-;-;-;-;-;-;-;-;-;-;-;-;-;-;-;-;-;-;-;-;-;-;-;-;-;-	11964	546	693	639	5	2	3	733	1039	1004	1	2	0
ENSMUSG00000103647.1	chr1;chr1	38884754;38887893	38884898;38888072	+;+	325	0	0	0	0	0	0	0	0	0	0	0	0
ENSMUSG00000102447.1	chr1	38907945	38908716	+	772	0	0	0	0	0	0	0	0	0	0	0	0
ENSMUSG00000067604.8	chr1;chr1;chr1;chr1;chr1;chr1;chr1;chr1;chr1;chr1;chr1;chr1;chr1;chr1;chr1;chr1;chr1;chr1	38939149;38939203;38941511;38941511;38941867;38941867;38943938;38944056;38944056;38946056;38946056;38946955;38946955;38947560;38947560;38948629;38948629;38949883	38939361;38939361;38941566;38941566;38941917;38941917;38943961;38944109;38944109;38946139;38946139;38946990;38946990;38947601;38947601;38948643;38948675;38950276	+;+;+;+;+;+;+;+;+;+;+;+;+;+;+;+;+;+	1001	1	0	0	0	0	0	0	0	0	0	0	0
ENSMUSG00000026078.10	chr1;chr1;chr1;chr1;chr1;chr1;chr1;chr1;chr1;chr1;chr1;chr1;chr1;chr1;chr1;chr1;chr1	38985608;38987841;38987865;38991246;38991246;38991246;38994915;38994915;38994915;38995160;38995245;38995245;38995735;38995735;38995735;38996141;38996141	38987849;38988037;38988069;38991375;38991375;38991375;38994917;38995005;38995005;38995388;38995388;38995388;38995943;38995807;38995943;38996646;38997238	+;+;+;+;+;+;+;+;+;+;+;+;+;+;+;+;+	4219	174	176	202	110	131	150	290	271	211	182	130	161
ENSMUSG00000103046.1	chr1	38992678	38994316	+	1639	11	41	41	10	9	7	28	16	37	11	9	10
ENSMUSG00000104188.1	chr1;chr1	39048648;39056243	39049095;39057637	-;-	1843	0	0	0	0	0	0	0	2	0	0	0	0
ENSMUSG00000103182.1	chr1	39081252	39083338	-	2087	0	0	0	0	0	0	0	0	0	0	0	0
ENSMUSG00000098833.1	chr1	39186896	39186992	-	97	0	0	0	0	0	0	0	0	0	0	0	0
ENSMUSG00000026077.15	chr1;chr1;chr1;chr1;chr1;chr1;chr1;chr1;chr1;chr1;chr1;chr1;chr1;chr1;chr1;chr1;chr1;chr1;chr1;chr1;chr1;chr1;chr1;chr1;chr1;chr1	39193731;39194212;39263319;39263319;39287468;39287468;39292687;39300644;39311841;39312955;39324440;39325296;39326088;39328307;39330937;39333810;39334703;39335995;39338053;39341555;39345269;39345269;39347491;39348432;39359649;39361855	39194009;39194742;39263375;39263375;39287616;39287615;39292778;39300733;39311961;39313068;39324558;39325378;39326194;39328454;39331021;39333951;39334812;39336096;39338199;39341830;39345466;39345466;39347681;39348524;39359823;39363236	+;+;+;+;+;+;+;+;+;+;+;+;+;+;+;+;+;+;+;+;+;+;+;+;+;+	4791	527	649	711	381	282	348	507	559	811	395	101	254
ENSMUSG00000092553.1	chr1	39276283	39276565	-	283	0	0	1	0	0	0	0	0	1	0	0	0
ENSMUSG00000092563.1	chr1	39314899	39315453	+	555	16	12	31	8	2	10	19	7	26	13	1	4
ENSMUSG00000073702.11	chr1;chr1;chr1;chr1;chr1;chr1;chr1;chr1;chr1;chr1;chr1;chr1;chr1;chr1;chr1;chr1;chr1;chr1;chr1;chr1;chr1;chr1;chr1;chr1;chr1	39367842;39367878;39367929;39367929;39368149;39368149;39368149;39368149;39369850;39370014;39370014;39370014;39370014;39370014;39370954;39370954;39370954;39370954;39370954;39371009;39371302;39371302;39371302;39371302;39371302	39367934;39367934;39368255;39368006;39368255;39368255;39368255;39368255;39370139;39370139;39370139;39370139;39370139;39370139;39371066;39371066;39371366;39371066;39371066;39371066;39371366;39371366;39371365;39371364;39371911	+;+;+;+;+;+;+;+;+;+;+;+;+;+;+;+;+;+;+;+;+;+;+;+;+	1662	796	645	811	605	746	677	617	771	1024	665	642	578
ENSMUSG00000003134.10	chr1;chr1;chr1;chr1;chr1;chr1;chr1;chr1;chr1;chr1;chr1;chr1;chr1;chr1;chr1;chr1;chr1;chr1;chr1;chr1;chr1;chr1;chr1;chr1;chr1;chr1;chr1;chr1;chr1;chr1;chr1;chr1;chr1;chr1;chr1;chr1;chr1;chr1;chr1;chr1;chr1;chr1;chr1;chr1;chr1;chr1;chr1;chr1;chr1;chr1;chr1;chr1;chr1;chr1;chr1;chr1;chr1;chr1;chr1;chr1;chr1;chr1	39371492;39371867;39372251;39372296;39373316;39373727;39373727;39374082;39374082;39374082;39376424;39376424;39376424;39376878;39376878;39376878;39379455;39379455;39379455;39379995;39379995;39379995;39380228;39380228;39380228;39381277;39381277;39381277;39385121;39385121;39385121;39385998;39385998;39385998;39389308;39389308;39389308;39391117;39391117;39391117;39391198;39392057;39392057;39392057;393…	39372786;39372137;39372433;39372786;39373824;39373824;39373824;39374171;39374171;39374171;39376489;39376489;39376489;39377118;39377118;39377118;39379523;39379523;39379523;39380093;39380093;39380093;39380357;39380357;39380357;39381562;39381562;39381562;39385238;39385238;39385238;39386212;39386212;39386212;39389458;39389458;39389458;39391287;39391287;39391287;39391287;39392631;39392254;39392254;393…	-;-;-;-;-;-;-;-;-;-;-;-;-;-;-;-;-;-;-;-;-;-;-;-;-;-;-;-;-;-;-;-;-;-;-;-;-;-;-;-;-;-;-;-;-;-;-;-;-;-;-;-;-;-;-;-;-;-;-;-;-;-	5239	227	338	334	286	251	563	441	504	518	260	266	356
ENSMUSG00000102607.1	chr1	39419048	39419932	-	885	1	6	6	15	6	9	4	3	7	6	11	22
ENSMUSG00000065629.2	chr1	39519533	39519747	+	215	0	0	0	0	0	0	0	0	0	0	0	0
ENSMUSG00000104827.1	chr1	39519533	39519748	+	216	0	0	0	0	0	0	0	0	0	0	0	0
ENSMUSG00000003135.15	chr1;chr1;chr1;chr1;chr1;chr1;chr1;chr1;chr1;chr1;chr1;chr1;chr1;chr1;chr1;chr1;chr1;chr1;chr1;chr1;chr1;chr1;chr1;chr1;chr1	39534992;39535554;39535802;39537416;39537416;39538245;39538271;39538271;39539873;39539873;39539873;39540034;39542400;39542400;39542400;39542400;39544892;39544892;39544892;39544892;39545069;39545069;39545069;39545069;39545193	39535047;39536337;39536337;39537580;39537580;39538423;39538423;39538423;39540075;39540075;39540075;39540075;39542602;39542602;39542602;39542602;39544988;39544988;39544988;39544988;39545152;39546483;39546873;39546889;39545401	+;+;+;+;+;+;+;+;+;+;+;+;+;+;+;+;+;+;+;+;+;+;+;+;+	3508	182	270	250	277	303	317	236	456	405	316	254	223
ENSMUSG00000085894.1	chr1;chr1;chr1	39547570;39548926;39550454	39547661;39549116;39552002	-;-;-	1832	7	13	15	25	15	15	13	8	13	16	14	35
ENSMUSG00000077704.1	chr1	39548745	39548854	-	110	48	10	26	9	31	32	24	33	12	15	17	39
ENSMUSG00000048234.13	chr1;chr1;chr1;chr1;chr1;chr1;chr1;chr1;chr1;chr1;chr1;chr1;chr1;chr1;chr1;chr1;chr1	39551296;39552469;39555478;39555478;39555605;39558315;39558315;39560693;39560693;39564048;39564048;39565082;39565082;39565093;39576827;39577155;39577332	39552515;39552515;39555670;39555670;39555670;39558757;39558411;39560775;39560775;39564116;39564116;39565332;39565332;39565332;39577405;39577303;39577356	-;-;-;-;-;-;-;-;-;-;-;-;-;-;-;-;-	2838	327	378	369	1410	1386	1559	344	471	484	1538	1328	1618
ENSMUSG00000064936.1	chr1	39573746	39573875	-	130	5	11	2	10	10	4	2	4	8	4	4	10
ENSMUSG00000102471.1	chr1	39597417	39598005	-	589	0	0	1	0	0	0	0	0	0	0	0	0
ENSMUSG00000050967.5	chr1;chr1;chr1;chr1	39618406;39624870;39647776;39650506	39623243;39624983;39647945;39651474	-;-;-;-	6091	1169	1174	1415	1	1	0	1308	1142	2091	0	0	0
ENSMUSG00000097083.1	chr1;chr1	39650176;39654977	39651424;39657390	+;+	3663	6	29	32	0	0	0	11	22	40	0	0	0
ENSMUSG00000057173.8	chr1;chr1;chr1;chr1;chr1;chr1;chr1;chr1;chr1;chr1;chr1;chr1;chr1;chr1;chr1;chr1;chr1;chr1;chr1;chr1;chr1;chr1	39665301;39670270;39672186;39678657;39680842;39680932;39682909;39682909;39683600;39683600;39685495;39685495;39688573;39688573;39690091;39690091;39691741;39695898;39710158;39711378;39718418;39720878	39665657;39670583;39672300;39678751;39680998;39680998;39682967;39682967;39683750;39683750;39685608;39685608;39688650;39688650;39690201;39690201;39691871;39695961;39710244;39711439;39718541;39720997	-;-;-;-;-;-;-;-;-;-;-;-;-;-;-;-;-;-;-;-;-;-	2139	3	3	3	0	0	0	0	4	6	0	0	0
ENSMUSG00000091937.3	chr1;chr1	39804148;39805173	39804339;39805332	-;-	352	0	0	0	0	0	0	0	0	0	1	0	0
ENSMUSG00000101634.6	chr1;chr1;chr1;chr1;chr1;chr1;chr1;chr1;chr1;chr1;chr1;chr1	39839175;39840641;39842423;39842428;39844018;39845228;39845228;39845228;39845665;39845665;39847309;39847309	39839604;39840738;39842556;39842556;39844103;39845339;39845339;39845339;39845846;39845699;39847334;39847330	-;-;-;-;-;-;-;-;-;-;-;-	1068	0	0	0	0	0	0	0	0	0	0	0	0
ENSMUSG00000026074.15	chr1;chr1;chr1;chr1;chr1;chr1;chr1;chr1;chr1;chr1;chr1;chr1;chr1;chr1;chr1;chr1;chr1;chr1;chr1;chr1;chr1;chr1;chr1;chr1;chr1;chr1;chr1;chr1;chr1;chr1;chr1;chr1;chr1;chr1;chr1;chr1;chr1;chr1;chr1;chr1;chr1;chr1;chr1;chr1;chr1;chr1;chr1;chr1;chr1;chr1;chr1;chr1;chr1;chr1;chr1;chr1;chr1;chr1;chr1;chr1;chr1;chr1;chr1;chr1;chr1;chr1;chr1;chr1;chr1;chr1;chr1;chr1;chr1;chr1;chr1;chr1;chr1;chr1;chr1;chr1…	39900913;39900913;39901170;39901170;39901179;39901179;39901180;39901224;39901230;39901509;39901509;39901509;39901509;39901509;39901509;39901509;39901509;39901509;39962178;39962178;39962178;39962178;39962178;39962178;39962178;39962178;39964155;39964850;39973927;39973927;39973927;39973927;39973927;39973927;39973927;39973927;39973927;39973927;39976707;39976707;39976707;39976707;39976707;39976707;399…	39901286;39901286;39901286;39901286;39901286;39901286;39901286;39901286;39901286;39901574;39901574;39901574;39901574;39901574;39902456;39901574;39901574;39901574;39962234;39962234;39962234;39962234;39962234;39962234;39962234;39962234;39964204;39964901;39974052;39974052;39974052;39974052;39974052;39974052;39974052;39974052;39974052;39974052;39976746;39976817;39976817;39976817;39976817;39976817;399…	+;+;+;+;+;+;+;+;+;+;+;+;+;+;+;+;+;+;+;+;+;+;+;+;+;+;+;+;+;+;+;+;+;+;+;+;+;+;+;+;+;+;+;+;+;+;+;+;+;+;+;+;+;+;+;+;+;+;+;+;+;+;+;+;+;+;+;+;+;+;+;+;+;+;+;+;+;+;+;+;+;+;+;+;+;+;+;+;+;+;+;+;+;+;+;+;+;+;+;+;+;+;+;+;+;+;+;+;+;+;+;+;+;+;+;+;+;+;+;+;+;+;+;+;+;+;+;+	9579	1917	2876	2641	527	395	648	3123	4906	4009	555	310	622
ENSMUSG00000102985.1	chr1	40049039	40050368	-	1330	2	10	14	0	0	0	3	3	9	0	0	0
ENSMUSG00000026073.13	chr1;chr1;chr1;chr1;chr1;chr1;chr1;chr1;chr1;chr1;chr1;chr1;chr1;chr1;chr1;chr1;chr1;chr1;chr1;chr1;chr1;chr1;chr1	40074079;40084698;40084792;40085985;40102389;40102389;40102389;40102389;40105264;40105264;40111955;40111955;40111955;40115024;40115024;40117955;40117955;40120909;40120909;40123122;40123122;40125041;40125041	40074248;40084819;40084819;40086302;40102436;40102537;40102537;40102537;40105522;40105522;40112135;40112135;40112136;40115198;40115198;40118017;40118017;40121044;40121044;40123264;40123264;40125219;40125231	+;+;+;+;+;+;+;+;+;+;+;+;+;+;+;+;+;+;+;+;+;+;+	1908	4	0	0	0	0	2	0	4	3	1	1	0
ENSMUSG00000097899.2	chr1;chr1;chr1;chr1	40076228;40084967;40085144;40085613	40076638;40085014;40085287;40085851	-;-;-;-	842	29	30	35	0	0	0	43	38	41	0	0	1
ENSMUSG00000102975.1	chr1	40088511	40091581	+	3071	0	0	0	2	0	0	0	0	0	1	0	0
ENSMUSG00000026072.12	chr1;chr1;chr1;chr1;chr1;chr1;chr1;chr1;chr1;chr1;chr1;chr1;chr1;chr1;chr1;chr1;chr1;chr1;chr1;chr1;chr1;chr1;chr1;chr1;chr1;chr1	40225080;40266586;40266657;40267377;40276098;40277122;40282233;40282233;40293120;40293120;40293458;40293458;40294758;40294758;40297909;40297909;40300760;40300760;40302278;40302278;40310286;40310286;40312347;40312347;40312975;40312975	40225306;40266881;40266881;40267487;40276177;40277178;40282296;40282296;40293357;40293357;40293647;40293647;40294926;40294926;40297974;40297974;40300877;40300877;40302429;40302429;40310429;40310429;40312514;40312514;40316201;40317257	+;+;+;+;+;+;+;+;+;+;+;+;+;+;+;+;+;+;+;+;+;+;+;+;+;+	6363	30	56	52	583	303	395	96	118	116	288	286	275
ENSMUSG00000103560.1	chr1	40238020	40244499	+	6480	2	0	3	102	41	80	7	2	4	68	45	64
ENSMUSG00000070942.8	chr1;chr1;chr1;chr1;chr1;chr1;chr1;chr1;chr1;chr1;chr1;chr1;chr1;chr1;chr1;chr1;chr1;chr1;chr1;chr1;chr1;chr1;chr1;chr1;chr1;chr1;chr1;chr1	40324610;40324627;40324690;40325611;40326489;40326489;40326489;40327372;40327372;40327372;40328971;40328971;40328971;40328971;40343028;40343028;40345806;40345806;40350936;40350936;40351762;40351762;40356819;40356819;40363192;40363192;40365027;40365027	40327606;40324819;40324749;40325797;40326558;40326558;40326558;40327606;40327606;40327606;40329171;40329169;40329169;40329441;40343190;40343190;40345877;40345877;40351065;40351065;40351898;40351898;40356962;40356962;40363353;40363353;40367562;40365471	+;+;+;+;+;+;+;+;+;+;+;+;+;+;+;+;+;+;+;+;+;+;+;+;+;+;+;+	6812	17	6	8	10	7	20	3	6	16	5	1	4
ENSMUSG00000103230.1	chr1	40353852	40354536	+	685	2	0	0	0	0	0	0	0	1	0	1	2
ENSMUSG00000026069.15	chr1;chr1;chr1;chr1;chr1;chr1;chr1;chr1;chr1;chr1;chr1;chr1;chr1;chr1;chr1;chr1;chr1;chr1;chr1;chr1;chr1;chr1;chr1;chr1;chr1;chr1;chr1;chr1;chr1;chr1;chr1;chr1;chr1;chr1;chr1;chr1;chr1;chr1;chr1;chr1	40429570;40436589;40439627;40439776;40440628;40440628;40440628;40440628;40440628;40441292;40441292;40441292;40441292;40441292;40442306;40442306;40442306;40442306;40442599;40442599;40442599;40442599;40444334;40444334;40444334;40444334;40446087;40446087;40446087;40446087;40446530;40446530;40446530;40446530;40450075;40450075;40451693;40451693;40461766;40461766	40429630;40436646;40439856;40439856;40440828;40440828;40440828;40440828;40440828;40441502;40441502;40441502;40441407;40441502;40442480;40442480;40442480;40442480;40442761;40442761;40442761;40442761;40444402;40444402;40444402;40444402;40446228;40446228;40446228;40446228;40446675;40448148;40446675;40446723;40450221;40450221;40451860;40451860;40465396;40465415	+;+;+;+;+;+;+;+;+;+;+;+;+;+;+;+;+;+;+;+;+;+;+;+;+;+;+;+;+;+;+;+;+;+;+;+;+;+;+;+	6894	13	2	5	1	0	2	0	2	3	2	0	5
ENSMUSG00000026070.15	chr1;chr1;chr1;chr1;chr1;chr1;chr1;chr1;chr1;chr1;chr1;chr1;chr1;chr1;chr1;chr1;chr1;chr1;chr1;chr1;chr1;chr1;chr1;chr1;chr1;chr1;chr1;chr1;chr1;chr1;chr1;chr1;chr1;chr1;chr1;chr1;chr1;chr1;chr1;chr1;chr1;chr1;chr1;chr1;chr1;chr1;chr1;chr1;chr1;chr1;chr1;chr1;chr1;chr1;chr1;chr1;chr1;chr1;chr1;chr1;chr1;chr1;chr1	40465552;40465676;40465970;40466006;40466006;40466006;40466161;40466161;40471729;40471729;40471729;40471729;40471729;40471729;40474694;40474694;40474694;40474694;40474694;40474694;40478385;40478385;40478385;40478385;40478385;40478385;40480922;40480922;40480922;40480922;40480922;40480922;40484281;40484281;40484281;40484281;40484281;40484281;40486975;40486975;40486975;40486975;40486975;40486975;404…	40465781;40465810;40466269;40466357;40466357;40466357;40466269;40466357;40471814;40471814;40471814;40471814;40471814;40471814;40474940;40474940;40474940;40474940;40474940;40474940;40478550;40478550;40478550;40478550;40478550;40478550;40481066;40481066;40481066;40481066;40481066;40481066;40484343;40484343;40484343;40484343;40484343;40484343;40487098;40487098;40487098;40487098;40487098;40487098;404…	+;+;+;+;+;+;+;+;+;+;+;+;+;+;+;+;+;+;+;+;+;+;+;+;+;+;+;+;+;+;+;+;+;+;+;+;+;+;+;+;+;+;+;+;+;+;+;+;+;+;+;+;+;+;+;+;+;+;+;+;+;+;+	4817	3	0	4	7	0	10	0	0	0	12	1	7
ENSMUSG00000026068.11	chr1;chr1;chr1;chr1;chr1;chr1;chr1;chr1;chr1;chr1;chr1;chr1;chr1;chr1;chr1;chr1;chr1;chr1;chr1;chr1;chr1;chr1;chr1;chr1;chr1;chr1;chr1;chr1;chr1;chr1;chr1	40515362;40515405;40515448;40515700;40515700;40515700;40516397;40516397;40516397;40524216;40524216;40524216;40524794;40524794;40524794;40525204;40525204;40525204;40531476;40531476;40537058;40537058;40539224;40539224;40541692;40541887;40542990;40542990;40547767;40547767;40548625	40515476;40515476;40515476;40515775;40515775;40515775;40516535;40516535;40516535;40524382;40524382;40524382;40525115;40525115;40525115;40526917;40525387;40525387;40531626;40531626;40537123;40537123;40539485;40539347;40542038;40542038;40543127;40543127;40547903;40547940;40551705	+;+;+;+;+;+;+;+;+;+;+;+;+;+;+;+;+;+;+;+;+;+;+;+;+;+;+;+;+;+;+	6752	0	2	0	9	4	11	1	0	0	6	2	11
ENSMUSG00000104441.1	chr1;chr1;chr1;chr1;chr1	40572188;40572208;40574526;40580456;40580456	40572333;40572333;40574651;40580662;40580648	-;-;-;-;-	479	0	0	0	0	0	0	0	0	0	0	0	0
ENSMUSG00000026065.8	chr1;chr1;chr1;chr1;chr1;chr1;chr1;chr1;chr1;chr1;chr1;chr1;chr1;chr1;chr1;chr1;chr1;chr1;chr1	40580081;40580204;40583859;40583859;40585126;40600602;40600770;40600770;40602853;40602853;40607009;40607749;40610317;40612123;40619040;40623393;40624214;40628968;40629237	40580771;40580771;40584322;40584322;40585425;40600632;40601029;40601029;40602903;40603070;40607211;40607835;40610387;40612284;40619136;40623524;40624301;40630416;40630725	+;+;+;+;+;+;+;+;+;+;+;+;+;+;+;+;+;+;+	4562	14	25	29	0	0	0	15	24	25	0	0	2
ENSMUSG00000102676.1	chr1	40582895	40586841	-	3947	0	0	0	0	0	0	0	0	0	0	0	0
ENSMUSG00000026062.12	chr1;chr1;chr1;chr1;chr1;chr1;chr1;chr1;chr1;chr1;chr1;chr1;chr1;chr1;chr1;chr1;chr1	40680574;40681597;40718595;40718595;40726208;40726208;40742620;40743803;40755709;40755756;40756259;40756259;40761901;40763543;40765565;40766243;40767626	40682165;40682165;40719058;40719058;40727681;40726458;40742837;40744005;40755798;40755798;40757071;40756329;40762062;40763639;40765696;40766333;40769273	+;+;+;+;+;+;+;+;+;+;+;+;+;+;+;+;+	6984	40	28	52	0	2	0	26	77	79	0	0	2
ENSMUSG00000103679.1	chr1;chr1;chr1	40691442;40694407;40697605	40691984;40694634;40697636	-;-;-	803	0	0	0	0	0	0	1	0	1	0	0	0
ENSMUSG00000103270.1	chr1;chr1;chr1	40771385;40780462;40784975	40774095;40780642;40785343	+;+;+	3261	0	0	1	0	0	0	9	3	3	0	1	1
ENSMUSG00000041945.12	chr1;chr1;chr1;chr1;chr1;chr1;chr1;chr1;chr1;chr1;chr1;chr1;chr1;chr1;chr1;chr1;chr1	40772038;40772041;40781230;40781381;40781381;40784377;40784377;40784377;40786167;40786167;40787530;40787530;40787530;40790271;40790485;40790485;40790485	40774546;40774546;40781559;40781590;40781590;40784506;40786210;40784506;40786210;40786210;40787617;40787617;40787617;40790400;40790657;40790687;40790663	-;-;-;-;-;-;-;-;-;-;-;-;-;-;-;-;-	5125	28	47	39	31	46	40	29	54	66	46	36	33
ENSMUSG00000079588.3	chr1;chr1;chr1;chr1;chr1	40805601;40806099;40807622;40838298;40854796	40805887;40806198;40807720;40838435;40856887	+;+;+;+;+	2716	1	1	0	0	0	0	0	0	1	0	0	0
ENSMUSG00000094136.2	chr1	40863737	40864232	-	496	0	0	0	0	0	0	0	0	0	0	0	0
ENSMUSG00000104072.1	chr1;chr1;chr1	41167587;41176376;41180999	41167838;41176415;41181252	-;-;-	546	0	0	0	0	0	0	0	0	0	0	0	0
ENSMUSG00000100185.1	chr1	41526931	41529543	-	2613	0	0	0	0	0	0	0	0	0	0	0	0
ENSMUSG00000100832.1	chr1;chr1;chr1;chr1;chr1;chr1;chr1;chr1	41781808;41895571;41896249;41897360;41918352;41919909;41919909;41937436	41781884;41895710;41896380;41897531;41918726;41920021;41920085;41939560	+;+;+;+;+;+;+;+	3198	2	0	1	0	0	0	0	0	0	0	0	0
ENSMUSG00000100178.1	chr1	42103289	42104333	+	1045	0	0	0	0	0	0	0	0	0	0	0	0
ENSMUSG00000101877.1	chr1	42179290	42180388	-	1099	0	0	0	0	0	0	0	0	0	0	0	0
ENSMUSG00000053640.2	chr1;chr1	42229726;42229727	42231108;42231108	+;+	1383	0	0	0	0	0	0	0	0	0	0	0	0
ENSMUSG00000101919.1	chr1	42238233	42238695	-	463	0	0	0	0	0	0	0	0	0	0	0	0
ENSMUSG00000101299.2	chr1;chr1;chr1;chr1;chr1;chr1;chr1;chr1	42261855;42261857;42272769;42285827;42295748;42298709;42301855;42303851	42262253;42261998;42272911;42285855;42296181;42298777;42301952;42304412	+;+;+;+;+;+;+;+	1734	15	4	4	0	0	0	11	4	13	0	0	0
ENSMUSG00000100180.1	chr1;chr1;chr1	42324590;42325682;42355336	42325090;42325849;42355937	-;-;-	1271	0	0	0	0	0	0	0	0	0	0	0	0
ENSMUSG00000103106.1	chr1;chr1;chr1	42491813;42493425;42495469	42491996;42493578;42495663	+;+;+	533	0	0	0	0	0	0	0	0	1	0	0	0
ENSMUSG00000060424.14	chr1;chr1;chr1;chr1;chr1;chr1;chr1;chr1;chr1;chr1;chr1;chr1;chr1;chr1;chr1;chr1;chr1;chr1;chr1;chr1;chr1;chr1;chr1;chr1;chr1;chr1;chr1;chr1;chr1;chr1;chr1;chr1;chr1;chr1;chr1;chr1;chr1;chr1;chr1	42590782;42622496;42648193;42648199;42648200;42648200;42648200;42648200;42648201;42648201;42648378;42651375;42652562;42663556;42663556;42663556;42663556;42663556;42666841;42666841;42666841;42666841;42666841;42666841;42666841;42666841;42666841;42666852;42667586;42692941;42692941;42692941;42693027;42694396;42694747;42694747;42694747;42694747;42694747	42592538;42622598;42648456;42648456;42648456;42648456;42648456;42648456;42648456;42648456;42648456;42651679;42652589;42663602;42663602;42663602;42663602;42663660;42666912;42667003;42667003;42667003;42667003;42667003;42666991;42667003;42667003;42667003;42667672;42693093;42693153;42693128;42694490;42694490;42694825;42694842;42694825;42694825;42694808	-;-;-;-;-;-;-;-;-;-;-;-;-;-;-;-;-;-;-;-;-;-;-;-;-;-;-;-;-;-;-;-;-;-;-;-;-;-;-	4458	271	283	453	0	1	0	339	355	556	1	0	0
ENSMUSG00000104199.1	chr1	42651726	42652401	+	676	0	0	0	0	0	0	0	1	0	0	0	0
ENSMUSG00000045515.4	chr1;chr1;chr1;chr1;chr1	42694925;42695385;42695768;42696092;42696221	42695188;42695444;42703176;42696141;42703176	+;+;+;+;+	7733	926	1220	1119	2	1	0	1157	1295	1770	0	0	0
ENSMUSG00000093436.6	chr1;chr1;chr1;chr1	42694925;42694925;42740573;42743740	42695188;42695188;42740968;42744791	+;+;+;+	1712	26	20	32	0	0	0	13	23	44	0	0	0
ENSMUSG00000097063.3	chr1;chr1;chr1;chr1;chr1	42707061;42707072;42708357;42712203;42713355	42707258;42708052;42708418;42712305;42713454	-;-;-;-;-	1257	17	16	15	0	0	0	23	8	18	0	0	0
ENSMUSG00000099784.1	chr1	42750712	42752881	+	2170	9	15	6	0	0	0	16	2	15	0	0	0
ENSMUSG00000060679.14	chr1;chr1;chr1;chr1;chr1;chr1;chr1;chr1;chr1;chr1;chr1;chr1;chr1;chr1;chr1;chr1;chr1;chr1;chr1;chr1;chr1;chr1;chr1;chr1;chr1;chr1;chr1;chr1;chr1;chr1;chr1;chr1;chr1;chr1;chr1;chr1;chr1;chr1;chr1;chr1;chr1;chr1;chr1;chr1;chr1;chr1;chr1;chr1;chr1	42851233;42851276;42851276;42851285;42862469;42862469;42862469;42862469;42862514;42879755;42879755;42879755;42879755;42879755;42879896;42879896;42879896;42879896;42879896;42887707;42887707;42887707;42887707;42887737;42895350;42895350;42895350;42895350;42895350;42896093;42896093;42896093;42896093;42896093;42898241;42898440;42898440;42898440;42898440;42899353;42899441;42899441;42901074;42903057;429…	42851426;42851426;42851426;42851426;42862648;42862648;42862648;42862648;42862648;42879817;42879817;42879817;42879817;42879817;42879926;42881931;42879926;42879926;42879926;42887786;42887786;42887786;42887786;42887786;42895417;42895417;42895417;42895417;42895417;42896168;42896168;42896168;42896168;42896168;42899679;42898608;42899128;42898608;42898608;42899549;42899549;42899549;42902013;42903464;429…	+;+;+;+;+;+;+;+;+;+;+;+;+;+;+;+;+;+;+;+;+;+;+;+;+;+;+;+;+;+;+;+;+;+;+;+;+;+;+;+;+;+;+;+;+;+;+;+;+	5763	434	401	504	435	487	478	499	639	638	425	366	440
ENSMUSG00000077448.1	chr1	42866685	42866818	-	134	0	0	0	0	0	0	0	0	0	0	0	0
ENSMUSG00000041907.9	chr1;chr1;chr1;chr1;chr1;chr1;chr1;chr1;chr1	42952872;42952963;42953139;42953182;42953420;42953472;43029147;43031952;43032060	42953233;42953233;42953233;42953221;42953878;42955155;43030781;43035456;43033605	+;+;+;+;+;+;+;+;+	7238	151	121	163	0	0	0	167	162	174	0	1	2
ENSMUSG00000089088.1	chr1	43036845	43036929	+	85	3	1	3	0	0	0	0	0	0	0	0	0
ENSMUSG00000070939.9	chr1;chr1;chr1;chr1;chr1;chr1;chr1;chr1;chr1;chr1;chr1;chr1;chr1;chr1;chr1;chr1;chr1;chr1;chr1;chr1;chr1;chr1;chr1;chr1;chr1;chr1;chr1;chr1;chr1;chr1;chr1;chr1;chr1;chr1;chr1;chr1;chr1;chr1;chr1;chr1;chr1;chr1;chr1;chr1	43047200;43047220;43051558;43051558;43053411;43053411;43054519;43054519;43054708;43056612;43056612;43059098;43059098;43059098;43059880;43059880;43059880;43059891;43062517;43062517;43062517;43067474;43067474;43067474;43071461;43071461;43071461;43071496;43074241;43074482;43075251;43075251;43075616;43092381;43092381;43092381;43095365;43096852;43096852;43096852;43096852;43098270;43098270;43098270	43049835;43049835;43051991;43051991;43053570;43053570;43054665;43054665;43056755;43056755;43056755;43059155;43059155;43059155;43060933;43060221;43060221;43060221;43062599;43062599;43062599;43067628;43067628;43067628;43071655;43071655;43071655;43071655;43075952;43075952;43075952;43075952;43075952;43092463;43092447;43092729;43095519;43097049;43098637;43097049;43097049;43098364;43098608;43098622	-;-;-;-;-;-;-;-;-;-;-;-;-;-;-;-;-;-;-;-;-;-;-;-;-;-;-;-;-;-;-;-;-;-;-;-;-;-;-;-;-;-;-;-	10972	388	687	578	811	866	810	591	936	958	910	717	646
ENSMUSG00000100269.1	chr1;chr1	43056267;43056885	43056430;43057134	+;+	414	3	0	0	0	0	0	2	0	0	0	0	0
ENSMUSG00000041878.3	chr1	43092588	43093835	+	1248	8	14	8	5	4	1	16	17	11	3	1	6
ENSMUSG00000010290.7	chr1;chr1;chr1;chr1	43098710;43100715;43110998;43113186	43098862;43100881;43111373;43115947	+;+;+;+	3458	409	451	481	213	221	192	534	820	651	194	156	193
ENSMUSG00000008136.14	chr1;chr1;chr1;chr1;chr1;chr1;chr1;chr1;chr1;chr1;chr1;chr1;chr1;chr1;chr1	43123074;43123290;43128244;43128244;43131652;43131652;43131764;43141698;43141698;43141698;43153076;43153076;43163702;43196651;43196651	43123665;43123665;43128430;43128430;43131821;43131821;43131821;43141872;43141872;43141872;43153254;43153254;43163961;43196761;43196984	-;-;-;-;-;-;-;-;-;-;-;-;-;-;-	1897	234	221	249	4	3	9	186	178	385	4	5	19
ENSMUSG00000094497.1	chr1	43189156	43189638	+	483	0	0	0	0	0	0	0	0	0	2	0	0
ENSMUSG00000099576.1	chr1;chr1;chr1;chr1;chr1;chr1	43250156;43258328;43260559;43262234;43301414;43302681	43250543;43258438;43260690;43262346;43301612;43302925	-;-;-;-;-;-	1188	0	0	0	0	0	0	0	0	0	0	0	2
ENSMUSG00000099694.1	chr1	43270683	43271135	+	453	0	0	0	0	0	0	0	0	0	0	0	0
ENSMUSG00000101923.1	chr1	43409584	43409963	+	380	0	0	0	0	0	0	0	0	0	0	0	0
ENSMUSG00000066877.11	chr1;chr1;chr1;chr1;chr1;chr1;chr1;chr1;chr1;chr1;chr1;chr1;chr1;chr1;chr1;chr1;chr1	43444579;43445751;43445751;43457273;43460957;43460957;43509621;43509621;43532405;43533552;43533552;43533552;43533569;43553861;43553861;43569148;43569148	43444706;43446027;43446027;43457427;43462222;43462194;43509783;43509783;43532538;43533793;43533793;43533632;43533793;43554062;43554582;43569342;43570515	+;+;+;+;+;+;+;+;+;+;+;+;+;+;+;+;+	4455	294	351	412	93	36	86	328	376	471	75	42	66
ENSMUSG00000103422.1	chr1	43488447	43490937	+	2491	10	14	10	2	4	2	11	12	23	2	3	3
ENSMUSG00000103945.1	chr1	43560273	43561565	+	1293	12	17	24	12	3	4	12	12	24	6	6	9
ENSMUSG00000026051.8	chr1;chr1;chr1;chr1	43730602;43737200;43738560;43742245	43730963;43737247;43738717;43742578	+;+;+;+	902	28	31	22	0	0	0	42	99	47	0	0	0
ENSMUSG00000100764.1	chr1;chr1;chr1	43741961;43743584;43743826	43742106;43743852;43743895	-;-;-	458	2	9	13	6	4	2	12	9	9	6	2	4
ENSMUSG00000100635.1	chr1	43742915	43743526	+	612	0	0	0	0	0	0	2	0	0	0	0	0
ENSMUSG00000100480.1	chr1	43745784	43746282	-	499	7	10	9	0	0	1	8	9	12	4	3	2
ENSMUSG00000057363.12	chr1;chr1;chr1;chr1;chr1;chr1;chr1;chr1;chr1;chr1;chr1;chr1;chr1;chr1;chr1;chr1;chr1;chr1;chr1;chr1;chr1;chr1;chr1;chr1;chr1;chr1;chr1;chr1;chr1;chr1;chr1;chr1;chr1;chr1;chr1;chr1;chr1;chr1;chr1;chr1;chr1;chr1;chr1;chr1;chr1;chr1;chr1;chr1;chr1;chr1;chr1;chr1;chr1;chr1;chr1;chr1;chr1;chr1;chr1;chr1;chr1;chr1;chr1;chr1;chr1;chr1;chr1;chr1;chr1;chr1;chr1;chr1;chr1;chr1	43746966;43749512;43753717;43753717;43755699;43755699;43756972;43756972;43760521;43760521;43764890;43764890;43765007;43771681;43771681;43771681;43771730;43771730;43774817;43774817;43774817;43774817;43774817;43774866;43780065;43780065;43780065;43780065;43780065;43780065;43780118;43790464;43790464;43790464;43790464;43790631;43797245;43797245;43797245;43797245;43797245;43797245;43797245;43802532;438…	43750362;43750362;43753820;43753820;43755756;43755756;43757032;43757032;43760564;43760564;43765009;43765009;43765009;43771802;43771802;43771802;43771802;43771802;43774876;43774876;43774876;43774876;43774876;43774876;43780169;43780169;43780169;43780169;43780169;43780169;43780169;43790644;43790644;43790550;43790644;43790644;43797305;43797305;43797305;43797305;43797305;43797305;43797305;43802624;438…	-;-;-;-;-;-;-;-;-;-;-;-;-;-;-;-;-;-;-;-;-;-;-;-;-;-;-;-;-;-;-;-;-;-;-;-;-;-;-;-;-;-;-;-;-;-;-;-;-;-;-;-;-;-;-;-;-;-;-;-;-;-;-;-;-;-;-;-;-;-;-;-;-;-	5097	686	577	781	172	211	220	663	690	858	222	210	216
ENSMUSG00000090243.1	chr1	43785910	43787188	+	1279	0	2	0	0	0	0	0	0	0	0	0	0
ENSMUSG00000100701.1	chr1	43888051	43888595	+	545	1	2	1	1	1	1	0	0	2	2	0	0
ENSMUSG00000101395.1	chr1	43898294	43899109	+	816	0	0	2	0	0	0	0	0	0	0	0	0
ENSMUSG00000088848.1	chr1	43902928	43903052	+	125	0	0	0	0	0	0	0	0	0	0	0	0
ENSMUSG00000095757.1	chr1	43918777	43918886	-	110	0	0	0	0	0	0	0	0	0	0	0	0
ENSMUSG00000041763.14	chr1;chr1;chr1;chr1;chr1;chr1;chr1;chr1;chr1;chr1;chr1;chr1;chr1;chr1;chr1;chr1;chr1;chr1;chr1;chr1;chr1;chr1;chr1;chr1;chr1;chr1;chr1;chr1;chr1;chr1;chr1;chr1;chr1;chr1;chr1;chr1;chr1;chr1;chr1;chr1;chr1;chr1;chr1;chr1;chr1;chr1;chr1;chr1;chr1;chr1;chr1;chr1;chr1;chr1;chr1;chr1;chr1;chr1;chr1;chr1;chr1;chr1;chr1;chr1;chr1;chr1;chr1;chr1;chr1;chr1;chr1;chr1;chr1;chr1;chr1;chr1;chr1;chr1;chr1;chr1…	43933647;43934007;43934014;43934015;43934015;43934033;43934045;43940110;43940110;43940110;43940110;43940110;43940110;43940110;43949312;43949312;43949312;43949312;43949312;43949312;43949312;43951107;43951107;43951107;43951107;43951107;43951107;43953257;43953257;43953257;43953257;43953257;43954577;43954577;43954577;43954577;43954577;43954577;43956471;43956471;43956471;43956471;43956471;43956471;439…	43933873;43934253;43934253;43934253;43934253;43934253;43934253;43940238;43940238;43940238;43940238;43940238;43940238;43940238;43949407;43949407;43949407;43949407;43949407;43949405;43949407;43951211;43951211;43951211;43951211;43953381;43951211;43953381;43953381;43953381;43953381;43953381;43954740;43954740;43954740;43954740;43956299;43954740;43956625;43956625;43956625;43957001;43957001;43956625;439…	+;+;+;+;+;+;+;+;+;+;+;+;+;+;+;+;+;+;+;+;+;+;+;+;+;+;+;+;+;+;+;+;+;+;+;+;+;+;+;+;+;+;+;+;+;+;+;+;+;+;+;+;+;+;+;+;+;+;+;+;+;+;+;+;+;+;+;+;+;+;+;+;+;+;+;+;+;+;+;+;+;+;+;+;+;+;+;+;+;+;+;+;+;+;+;+;+;+;+;+;+;+;+;+;+;+;+;+;+;+;+;+;+;+;+;+;+;+;+;+;+;+;+;+;+;+;+;+	10078	958	874	1139	1096	1054	891	1112	1234	1305	1158	960	792
ENSMUSG00000047343.4	chr1;chr1;chr1;chr1;chr1;chr1;chr1;chr1;chr1;chr1;chr1;chr1	44009408;44009935;44010510;44010532;44010532;44013622;44013681;44017186;44017186;44017186;44019908;44019908	44010033;44010033;44013773;44010649;44010649;44013773;44013773;44017276;44017468;44017276;44020034;44020006	-;-;-;-;-;-;-;-;-;-;-;-	4300	1	1	1	0	0	0	0	0	0	0	1	0
ENSMUSG00000090106.1	chr1	44018470	44018649	-	180	0	0	0	0	0	0	0	0	0	0	0	0
ENSMUSG00000091844.2	chr1;chr1;chr1;chr1;chr1	44055872;44055952;44078898;44079211;44079375	44075455;44061936;44078940;44079247;44079746	-;-;-;-;-	20036	0	5	1	7	2	5	4	8	0	27	10	15
ENSMUSG00000026049.11	chr1;chr1;chr1;chr1;chr1;chr1;chr1;chr1;chr1;chr1;chr1;chr1;chr1;chr1;chr1;chr1;chr1;chr1;chr1;chr1;chr1;chr1;chr1;chr1;chr1;chr1;chr1;chr1;chr1;chr1;chr1;chr1;chr1;chr1;chr1;chr1;chr1;chr1;chr1;chr1;chr1;chr1;chr1;chr1;chr1;chr1;chr1;chr1;chr1;chr1;chr1;chr1;chr1;chr1;chr1;chr1;chr1;chr1;chr1;chr1;chr1;chr1;chr1;chr1;chr1;chr1;chr1;chr1;chr1;chr1;chr1	44086613;44086616;44086810;44086810;44086860;44086861;44086867;44087029;44087843;44087843;44087843;44087843;44087843;44087843;44087843;44087843;44087901;44088017;44088476;44088476;44088476;44088476;44088476;44088476;44088476;44088476;44088476;44088476;44088502;44088508;44088514;44091183;44091361;44091361;44091361;44091361;44091361;44091361;44091361;44091361;44091361;44091361;44091361;44093264;440…	44087063;44087063;44087063;44087063;44087063;44087063;44087063;44087063;44088048;44088048;44088048;44088048;44088048;44088048;44088048;44088048;44088048;44088048;44088527;44088527;44088527;44088527;44088527;44088527;44088527;44088527;44088527;44088527;44088527;44088527;44088527;44091212;44091591;44091591;44091591;44091591;44091591;44091591;44091591;44091591;44091591;44091591;44091591;44093317;440…	-;-;-;-;-;-;-;-;-;-;-;-;-;-;-;-;-;-;-;-;-;-;-;-;-;-;-;-;-;-;-;-;-;-;-;-;-;-;-;-;-;-;-;-;-;-;-;-;-;-;-;-;-;-;-;-;-;-;-;-;-;-;-;-;-;-;-;-;-;-;-	1926	16	28	33	25	35	32	21	60	28	51	25	24
ENSMUSG00000101104.6	chr1;chr1;chr1;chr1;chr1;chr1;chr1;chr1;chr1;chr1;chr1;chr1	44091463;44091564;44093264;44099848;44099848;44107020;44107031;44107765;44107765;44109994;44109994;44110735	44091591;44091591;44093317;44100001;44100001;44107104;44107104;44107872;44107872;44110083;44110045;44110790	-;-;-;-;-;-;-;-;-;-;-;-	676	0	0	0	0	0	0	0	0	0	0	0	0
ENSMUSG00000026047.13	chr1;chr1;chr1;chr1;chr1;chr1;chr1;chr1;chr1;chr1;chr1;chr1;chr1;chr1;chr1;chr1;chr1;chr1;chr1;chr1;chr1;chr1;chr1;chr1;chr1;chr1;chr1;chr1;chr1;chr1;chr1;chr1;chr1;chr1;chr1;chr1;chr1	44106546;44106885;44106887;44107765;44107765;44107765;44109994;44109994;44109994;44110735;44110735;44112083;44112645;44112645;44112645;44113003;44113003;44114441;44114441;44114441;44114441;44114694;44114694;44114694;44114694;44114784;44116155;44117038;44117038;44117038;44117038;44117038;44118318;44118318;44118318;44118318;44118318	44107104;44107104;44107104;44107872;44107872;44107872;44110083;44110083;44110083;44110944;44110944;44113175;44112882;44113175;44112882;44113175;44113175;44114518;44114518;44114518;44114518;44114899;44114899;44114899;44114899;44114899;44116312;44117243;44117243;44117243;44117243;44117243;44118701;44118765;44118765;44118753;44118808	-;-;-;-;-;-;-;-;-;-;-;-;-;-;-;-;-;-;-;-;-;-;-;-;-;-;-;-;-;-;-;-;-;-;-;-;-	3199	38	34	51	56	67	69	61	42	61	63	46	54
ENSMUSG00000041684.11	chr1;chr1;chr1;chr1;chr1;chr1;chr1;chr1;chr1;chr1;chr1;chr1;chr1;chr1;chr1;chr1;chr1;chr1;chr1;chr1;chr1;chr1;chr1;chr1;chr1;chr1;chr1;chr1;chr1;chr1;chr1;chr1	44118957;44119000;44119162;44119508;44119968;44119979;44120174;44120174;44120174;44120174;44126266;44126266;44126266;44126266;44126266;44126343;44127638;44127638;44128728;44128728;44129260;44129260;44129583;44129583;44136984;44136984;44138573;44138573;44141778;44141778;44142849;44142849	44119195;44119175;44119370;44119729;44120274;44120274;44120274;44120274;44120274;44120274;44126866;44126347;44126866;44126329;44126566;44126407;44127764;44127764;44128823;44128823;44129364;44129364;44129677;44129677;44137116;44137116;44138659;44138659;44141874;44141874;44144770;44144510	+;+;+;+;+;+;+;+;+;+;+;+;+;+;+;+;+;+;+;+;+;+;+;+;+;+;+;+;+;+;+;+	4206	213	151	251	177	172	169	221	249	275	183	190	141
ENSMUSG00000026048.16	chr1;chr1;chr1;chr1;chr1;chr1;chr1;chr1;chr1;chr1;chr1;chr1;chr1;chr1;chr1;chr1;chr1;chr1;chr1;chr1;chr1;chr1;chr1;chr1;chr1;chr1;chr1;chr1;chr1;chr1;chr1;chr1;chr1;chr1;chr1;chr1;chr1;chr1;chr1;chr1;chr1;chr1;chr1;chr1;chr1;chr1;chr1;chr1;chr1;chr1;chr1	44147744;44147847;44147847;44147909;44147932;44156935;44156937;44156937;44156937;44156937;44158144;44158144;44158144;44158144;44158144;44158805;44158805;44158805;44158805;44158830;44160977;44160977;44160977;44160977;44160977;44161810;44161810;44161810;44161810;44161810;44163877;44163877;44163877;44163877;44166809;44166809;44166809;44166809;44173338;44173338;44173912;44174162;44174162;44175839;441…	44149522;44148150;44148150;44147965;44148137;44157112;44157112;44157112;44157112;44157112;44158335;44158255;44158259;44158259;44158259;44158891;44158891;44158891;44158891;44158891;44161109;44161037;44161037;44161037;44161037;44161953;44161953;44161844;44161953;44161953;44164084;44164084;44164084;44164084;44167217;44166998;44167882;44167882;44174031;44173579;44174031;44174375;44174375;44175983;441…	+;+;+;+;+;+;+;+;+;+;+;+;+;+;+;+;+;+;+;+;+;+;+;+;+;+;+;+;+;+;+;+;+;+;+;+;+;+;+;+;+;+;+;+;+;+;+;+;+;+;+	5864	495	463	612	440	411	454	650	506	623	443	382	507
ENSMUSG00000046828.3	chr1;chr1;chr1;chr1;chr1;chr1;chr1;chr1;chr1	44204070;44206425;44210164;44210164;44211032;44218111;44218111;44218840;44218840	44206753;44206753;44210281;44211198;44211198;44218230;44218230;44218913;44218961	-;-;-;-;-;-;-;-;-	3961	0	0	0	0	0	0	0	1	0	0	0	0
ENSMUSG00000089703.1	chr1	44212162	44213118	+	957	1	0	0	0	0	0	0	0	0	2	0	1
ENSMUSG00000100966.1	chr1	44330048	44331036	-	989	0	0	0	0	0	0	0	0	0	0	0	0
ENSMUSG00000100769.1	chr1;chr1;chr1	44392809;44393170;44393568	44392897;44393308;44394447	+;+;+	1108	0	0	0	0	0	0	0	0	0	0	0	0
ENSMUSG00000101567.1	chr1	44463923	44464231	-	309	0	0	0	0	1	1	1	0	0	0	0	4
ENSMUSG00000056870.9	chr1;chr1;chr1;chr1;chr1;chr1;chr1;chr1;chr1;chr1;chr1;chr1;chr1;chr1;chr1;chr1;chr1;chr1;chr1;chr1;chr1;chr1;chr1;chr1;chr1;chr1;chr1;chr1;chr1;chr1;chr1;chr1;chr1;chr1;chr1;chr1;chr1;chr1;chr1;chr1;chr1;chr1;chr1;chr1;chr1;chr1;chr1;chr1;chr1;chr1;chr1;chr1;chr1	44551511;44551693;44551693;44551727;44552597;44553162;44689144;44689144;44689144;44689144;44689144;44689144;44708617;44708617;44708617;44708617;44708617;44744474;44744474;44744474;44744474;44744474;44754343;44754343;44754343;44754343;44766014;44766014;44766014;44766014;44773271;44773271;44773271;44773271;44773640;44774053;44774053;44774053;44774053;44780968;44780968;44780968;44780968;44780968;447…	44551872;44551872;44551872;44551872;44552703;44553307;44689215;44689215;44689215;44689215;44689215;44689215;44708632;44708678;44708678;44708678;44708678;44744545;44744545;44744545;44744545;44744545;44754441;44754441;44754441;44754441;44766151;44766151;44766151;44766151;44773387;44773387;44773387;44773387;44773663;44774145;44774145;44774145;44774145;44781106;44781106;44781106;44781106;44781106;447…	+;+;+;+;+;+;+;+;+;+;+;+;+;+;+;+;+;+;+;+;+;+;+;+;+;+;+;+;+;+;+;+;+;+;+;+;+;+;+;+;+;+;+;+;+;+;+;+;+;+;+;+;+	3758	65	65	86	42	8	3	63	55	44	9	3	9
ENSMUSG00000102319.1	chr1	44560885	44565447	+	4563	15	22	20	56	1	4	16	7	11	3	5	4
ENSMUSG00000089877.1	chr1	44644279	44644698	+	420	2	5	3	2	0	0	0	1	1	0	0	0
ENSMUSG00000101701.1	chr1;chr1;chr1	44739676;44744156;44744932	44740481;44744236;44744949	-;-;-	905	0	0	1	0	0	0	0	0	0	0	0	0
ENSMUSG00000103071.1	chr1	44756942	44758492	+	1551	0	0	1	0	0	0	3	0	0	0	0	0
ENSMUSG00000100434.1	chr1	44839171	44839698	+	528	0	0	0	0	0	0	1	0	0	0	0	0
ENSMUSG00000100013.1	chr1	44873486	44874152	-	667	0	0	0	0	0	0	0	0	0	0	0	0
ENSMUSG00000101251.1	chr1	44924149	44924893	-	745	0	0	0	0	0	0	0	0	0	0	0	0
ENSMUSG00000101937.1	chr1	45178067	45179006	+	940	0	0	0	0	0	0	0	0	0	0	0	0
ENSMUSG00000026043.18	chr1;chr1;chr1;chr1;chr1;chr1;chr1;chr1;chr1;chr1;chr1;chr1;chr1;chr1;chr1;chr1;chr1;chr1;chr1;chr1;chr1;chr1;chr1;chr1;chr1;chr1;chr1;chr1;chr1;chr1;chr1;chr1;chr1;chr1;chr1;chr1;chr1;chr1;chr1;chr1;chr1;chr1;chr1;chr1;chr1;chr1;chr1;chr1;chr1;chr1;chr1;chr1;chr1;chr1;chr1;chr1;chr1;chr1;chr1;chr1;chr1;chr1;chr1;chr1;chr1;chr1;chr1;chr1;chr1;chr1;chr1;chr1;chr1;chr1;chr1;chr1;chr1;chr1;chr1;chr1…	45311538;45311538;45311647;45315580;45321497;45321497;45321942;45321942;45322406;45322406;45323723;45325360;45325805;45326571;45327589;45327589;45327810;45327810;45328433;45328433;45328877;45329053;45330103;45330555;45331106;45331517;45331678;45331973;45332135;45332965;45333563;45334007;45334200;45334214;45334597;45334597;45334761;45334761;45335135;45335135;45335728;45335728;45335766;45336660;453…	45311832;45311832;45311832;45317003;45321696;45321696;45321992;45321992;45322519;45325018;45323797;45325413;45325858;45326624;45327642;45327642;45327863;45327863;45328894;45328486;45328921;45329106;45330147;45330608;45331204;45331561;45331776;45332026;45332242;45333018;45333661;45334060;45334312;45334312;45334650;45334650;45334814;45334814;45335188;45335188;45335781;45335781;45335781;45336704;453…	+;+;+;+;+;+;+;+;+;+;+;+;+;+;+;+;+;+;+;+;+;+;+;+;+;+;+;+;+;+;+;+;+;+;+;+;+;+;+;+;+;+;+;+;+;+;+;+;+;+;+;+;+;+;+;+;+;+;+;+;+;+;+;+;+;+;+;+;+;+;+;+;+;+;+;+;+;+;+;+;+;+;+	9816	28	66	68	1043	719	1599	32	78	78	644	531	1546
ENSMUSG00000105211.1	chr1	45311673	45311813	+	141	0	0	0	0	0	0	0	0	0	0	0	0
ENSMUSG00000026042.16	chr1;chr1;chr1;chr1;chr1;chr1;chr1;chr1;chr1;chr1;chr1;chr1;chr1;chr1;chr1;chr1;chr1;chr1;chr1;chr1;chr1;chr1;chr1;chr1;chr1;chr1;chr1;chr1;chr1;chr1;chr1;chr1;chr1;chr1;chr1;chr1;chr1;chr1;chr1;chr1;chr1;chr1;chr1;chr1;chr1;chr1;chr1;chr1;chr1;chr1;chr1;chr1;chr1;chr1;chr1;chr1;chr1;chr1;chr1;chr1;chr1;chr1;chr1;chr1;chr1;chr1;chr1;chr1;chr1;chr1;chr1;chr1;chr1;chr1;chr1;chr1;chr1;chr1;chr1;chr1…	45374321;45376639;45378307;45380000;45382116;45383167;45383591;45384400;45384962;45386833;45388213;45389031;45389372;45390032;45391076;45391662;45391662;45391824;45391824;45392304;45392304;45392815;45392815;45393053;45393053;45394382;45394721;45396061;45396450;45400821;45402079;45403116;45403260;45403421;45404201;45404733;45405240;45406240;45406544;45407022;45407233;45407702;45411434;45413470;454…	45376230;45376878;45378494;45380291;45382223;45383220;45383698;45384453;45385069;45386886;45388320;45391129;45389479;45390193;45391129;45391715;45391715;45391931;45391931;45392357;45392357;45392868;45392868;45393634;45393106;45394435;45394828;45396159;45396494;45400874;45402132;45403169;45403313;45403519;45404254;45404831;45405293;45406347;45406597;45407120;45407277;45407800;45411487;45413514;454…	-;-;-;-;-;-;-;-;-;-;-;-;-;-;-;-;-;-;-;-;-;-;-;-;-;-;-;-;-;-;-;-;-;-;-;-;-;-;-;-;-;-;-;-;-;-;-;-;-;-;-;-;-;-;-;-;-;-;-;-;-;-;-;-;-;-;-;-;-;-;-;-;-;-;-;-;-;-;-;-;-	9591	54	59	71	101	69	151	42	50	64	74	68	209
ENSMUSG00000104476.1	chr1	45485836	45493052	-	7217	1	1	10	5	0	5	12	6	3	2	4	7
ENSMUSG00000100218.1	chr1	45513532	45514055	-	524	0	0	0	0	0	0	0	0	0	0	0	0
ENSMUSG00000100361.1	chr1	45519774	45520754	-	981	0	0	0	0	0	0	0	0	0	0	0	0
ENSMUSG00000100894.1	chr1;chr1	45602026;45602452	45602307;45602753	+;+	584	0	0	0	0	0	0	0	0	0	0	0	0
ENSMUSG00000095121.1	chr1	45685456	45685562	-	107	0	0	0	0	0	0	0	0	0	0	0	0
ENSMUSG00000065255.1	chr1	45746895	45747025	+	131	0	0	0	0	0	0	0	0	0	0	0	0
ENSMUSG00000100843.1	chr1	45768337	45769486	+	1150	0	0	0	0	0	0	0	0	0	0	0	0
ENSMUSG00000087764.1	chr1	45772962	45773164	+	203	0	0	0	0	0	0	0	0	0	0	0	0
ENSMUSG00000025995.16	chr1;chr1;chr1;chr1;chr1;chr1;chr1;chr1;chr1;chr1;chr1;chr1;chr1;chr1;chr1;chr1;chr1;chr1;chr1;chr1;chr1;chr1;chr1;chr1;chr1;chr1;chr1;chr1;chr1;chr1;chr1;chr1;chr1;chr1;chr1;chr1;chr1;chr1;chr1;chr1;chr1;chr1;chr1;chr1;chr1;chr1;chr1;chr1;chr1;chr1;chr1;chr1;chr1;chr1;chr1;chr1;chr1;chr1;chr1;chr1;chr1;chr1;chr1;chr1;chr1;chr1;chr1;chr1;chr1;chr1;chr1;chr1;chr1;chr1;chr1;chr1;chr1;chr1;chr1;chr1…	45795166;45795449;45795503;45795507;45799016;45799016;45799016;45799016;45801161;45801161;45801161;45801161;45801989;45802039;45802039;45802039;45802039;45803686;45803847;45803877;45803877;45803877;45805377;45805377;45805377;45806673;45806673;45806673;45807671;45807671;45812041;45812041;45813045;45813045;45813045;45813190;45813190;45813190;45814541;45814541;45814541;45814678;45816477;45816477;458…	45795604;45795604;45795604;45795604;45799145;45799145;45799145;45799145;45801226;45801226;45801226;45801226;45802129;45802129;45802355;45802129;45802129;45804001;45803929;45804001;45804001;45804001;45805447;45805447;45805447;45806792;45806792;45806792;45807759;45807759;45812199;45812199;45813104;45813104;45813104;45813305;45813305;45813305;45814716;45814716;45814716;45814716;45816634;45816634;458…	+;+;+;+;+;+;+;+;+;+;+;+;+;+;+;+;+;+;+;+;+;+;+;+;+;+;+;+;+;+;+;+;+;+;+;+;+;+;+;+;+;+;+;+;+;+;+;+;+;+;+;+;+;+;+;+;+;+;+;+;+;+;+;+;+;+;+;+;+;+;+;+;+;+;+;+;+;+;+;+;+;+	4900	279	334	332	183	157	203	343	373	424	200	167	120
ENSMUSG00000099850.1	chr1;chr1	45833800;45835348	45834137;45836788	-;-	1779	0	0	0	0	0	0	0	0	0	0	0	0
ENSMUSG00000084817.3	chr1	45857332	45857754	-	423	24	36	33	14	20	18	28	52	31	24	22	12
ENSMUSG00000098549.1	chr1;chr1	45889525;45889941	45890273;45890078	-;-	749	0	0	0	0	0	0	0	0	0	2	1	2
ENSMUSG00000099381.1	chr1	45905623	45906798	+	1176	0	0	0	4	0	0	0	0	0	0	0	0
ENSMUSG00000025993.10	chr1;chr1;chr1;chr1;chr1;chr1;chr1;chr1;chr1;chr1;chr1;chr1;chr1;chr1;chr1;chr1;chr1;chr1;chr1;chr1;chr1;chr1;chr1;chr1;chr1;chr1;chr1;chr1;chr1;chr1;chr1;chr1;chr1	45908068;45910892;45912236;45915241;45918309;45918885;45918885;45918928;45918936;45921156;45921156;45921156;45921156;45921217;45921217;45921217;45923280;45923732;45924717;45924717;45924717;45924717;45924717;45924717;45925221;45925221;45925221;45925221;45925221;45925221;45926424;45926424;45926424	45909719;45911530;45912481;45918435;45918435;45919000;45919000;45919000;45919170;45921315;45921315;45921315;45921315;45921315;45921315;45921315;45923309;45926523;45924784;45924784;45924784;45924784;45924784;45924784;45925365;45925327;45925408;45925262;45925609;45925582;45926519;45926519;45926519	-;-;-;-;-;-;-;-;-;-;-;-;-;-;-;-;-;-;-;-;-;-;-;-;-;-;-;-;-;-;-;-;-	9000	70	81	88	2051	1788	2528	58	71	136	1815	1563	2292
ENSMUSG00000099946.1	chr1;chr1	45971182;45976781	45972587;45976975	+;+	1601	0	0	0	0	0	0	0	0	0	0	0	0
ENSMUSG00000070896.2	chr1	45981548	45982012	+	465	0	0	0	0	0	0	0	0	0	0	0	0
ENSMUSG00000090682.4	chr1	46011757	46012020	-	264	0	0	0	0	0	0	0	0	0	0	0	0
ENSMUSG00000044457.8	chr1;chr1;chr1;chr1;chr1;chr1;chr1;chr1;chr1;chr1;chr1;chr1;chr1	46020072;46020415;46020415;46024904;46024904;46024904;46026499;46026499;46027916;46028798;46028798;46028798;46029631	46021947;46021947;46021947;46025093;46025093;46025093;46026618;46026618;46028724;46030437;46030437;46030469;46030246	-;-;-;-;-;-;-;-;-;-;-;-;-	4667	0	0	0	0	0	0	0	0	0	0	0	0
ENSMUSG00000099432.1	chr1;chr1;chr1	46056310;46056696;46058742	46056442;46056877;46058986	+;+;+	560	0	0	0	0	0	0	0	0	0	0	0	0
ENSMUSG00000041144.12	chr1;chr1;chr1;chr1;chr1;chr1;chr1;chr1;chr1;chr1;chr1;chr1;chr1;chr1;chr1;chr1;chr1;chr1;chr1;chr1;chr1;chr1;chr1;chr1;chr1;chr1;chr1;chr1;chr1;chr1;chr1;chr1;chr1;chr1;chr1;chr1;chr1;chr1;chr1;chr1;chr1;chr1;chr1;chr1;chr1;chr1;chr1;chr1;chr1;chr1;chr1;chr1;chr1;chr1;chr1;chr1;chr1;chr1;chr1;chr1;chr1;chr1;chr1;chr1;chr1;chr1;chr1;chr1;chr1;chr1;chr1;chr1;chr1;chr1;chr1;chr1;chr1;chr1;chr1;chr1…	46066315;46066738;46066796;46066853;46066945;46078523;46078523;46081435;46081435;46083705;46083705;46085555;46085555;46097998;46097998;46099418;46099418;46109265;46109265;46116169;46116169;46119260;46119260;46123617;46123617;46124343;46124343;46126662;46126662;46128108;46128108;46131306;46131306;46134502;46134502;46137412;46137412;46139506;46139506;46141978;46141978;46144697;46175287;46175287;461…	46066360;46066824;46067380;46067004;46067004;46078585;46078585;46081497;46081497;46083813;46083813;46085702;46085702;46098085;46098085;46099598;46099598;46109340;46109340;46116294;46116294;46119379;46119379;46123800;46123800;46124522;46124522;46126934;46126934;46128235;46128235;46131384;46131384;46134726;46134726;46137558;46137558;46140191;46140191;46142164;46142164;46144730;46178717;46175480;461…	+;+;+;+;+;+;+;+;+;+;+;+;+;+;+;+;+;+;+;+;+;+;+;+;+;+;+;+;+;+;+;+;+;+;+;+;+;+;+;+;+;+;+;+;+;+;+;+;+;+;+;+;+;+;+;+;+;+;+;+;+;+;+;+;+;+;+;+;+;+;+;+;+;+;+;+;+;+;+;+;+;+;+;+;+;+;+;+;+;+;+;+;+;+;+;+;+;+;+;+;+;+;+;+;+;+;+;+;+;+;+;+;+;+;+;+;+;+;+;+;+;+;+;+;+;+;+;+	19984	234	178	199	12	8	10	282	349	192	13	8	8
ENSMUSG00000096047.1	chr1	46374197	46374315	+	119	56	13	25	31	45	45	18	5	11	57	53	54
ENSMUSG00000101262.1	chr1;chr1	46414502;46415280	46414801;46416932	+;+	1953	2	0	1	0	1	0	1	0	0	0	2	0
ENSMUSG00000101337.6	chr1;chr1;chr1;chr1;chr1;chr1;chr1;chr1;chr1;chr1;chr1;chr1;chr1;chr1;chr1;chr1;chr1;chr1;chr1;chr1;chr1;chr1;chr1;chr1;chr1;chr1;chr1;chr1;chr1;chr1;chr1;chr1;chr1;chr1;chr1;chr1;chr1;chr1;chr1;chr1;chr1;chr1;chr1;chr1;chr1;chr1;chr1;chr1;chr1;chr1;chr1;chr1;chr1;chr1;chr1;chr1;chr1;chr1;chr1;chr1;chr1;chr1;chr1;chr1;chr1;chr1;chr1;chr1;chr1;chr1;chr1;chr1;chr1;chr1;chr1;chr1;chr1;chr1;chr1;chr1…	46425592;46430772;46440473;46455755;46457207;46465844;46467251;46481981;46494600;46504033;46514553;46515280;46519089;46520513;46524046;46527464;46530499;46532574;46535058;46594941;46596891;46602677;46607413;46608886;46608961;46612564;46612564;46615055;46615055;46615269;46615269;46625935;46625935;46628883;46632100;46636448;46638565;46639148;46639527;46639527;46640231;46646994;46646994;46646994;466…	46425627;46430834;46440535;46455863;46457354;46465931;46467431;46482056;46494725;46504152;46514736;46515459;46519361;46520640;46524124;46527688;46530645;46533259;46535244;46595134;46597089;46602817;46607625;46608995;46608995;46612732;46612732;46615157;46615157;46615396;46615396;46626111;46626147;46628981;46632348;46636597;46638747;46639366;46639703;46639703;46640271;46647125;46647125;46647125;466…	+;+;+;+;+;+;+;+;+;+;+;+;+;+;+;+;+;+;+;+;+;+;+;+;+;+;+;+;+;+;+;+;+;+;+;+;+;+;+;+;+;+;+;+;+;+;+;+;+;+;+;+;+;+;+;+;+;+;+;+;+;+;+;+;+;+;+;+;+;+;+;+;+;+;+;+;+;+;+;+;+	12603	30	42	29	1	1	1	50	27	26	0	1	1
ENSMUSG00000025986.6	chr1;chr1;chr1;chr1;chr1;chr1;chr1;chr1;chr1;chr1;chr1;chr1;chr1;chr1;chr1;chr1;chr1;chr1;chr1;chr1;chr1	46807544;46811986;46817602;46818063;46819065;46819065;46820523;46820523;46826093;46826093;46827343;46827343;46832556;46832556;46835127;46835127;46835640;46835738;46853471;46887988;46892800	46810111;46812176;46818143;46818143;46819433;46819433;46820643;46820643;46826281;46826281;46827512;46827512;46832763;46832763;46835899;46836151;46836151;46836151;46854046;46888070;46892852	-;-;-;-;-;-;-;-;-;-;-;-;-;-;-;-;-;-;-;-;-	6095	2225	1803	2317	92	121	60	2169	1620	3177	183	154	63
ENSMUSG00000100213.1	chr1	46849529	46850479	-	951	18	23	27	1	0	13	18	18	29	6	4	5
ENSMUSG00000103129.1	chr1	46877203	46881072	-	3870	0	4	4	0	0	0	0	1	4	0	0	0
ENSMUSG00000100160.1	chr1	46896583	46896879	-	297	0	0	1	0	0	0	0	0	0	0	0	0
ENSMUSG00000101921.1	chr1	47067788	47068025	+	238	0	0	0	0	0	0	1	0	0	0	0	0
ENSMUSG00000101447.1	chr1;chr1;chr1	47153461;47187003;47188765	47153551;47187092;47189071	+;+;+	488	0	0	0	0	0	0	0	1	0	0	0	0
ENSMUSG00000081185.1	chr1	47365644	47366372	-	729	0	0	0	0	0	0	2	2	2	0	0	0
ENSMUSG00000103246.1	chr1	47433824	47435765	-	1942	0	0	0	0	0	0	0	0	0	0	0	0
ENSMUSG00000098876.1	chr1	47467021	47467125	-	105	0	0	0	0	0	0	0	0	0	0	0	0
ENSMUSG00000100530.1	chr1;chr1	47478868;47479517	47478927;47480198	+;+	742	0	0	0	0	0	0	1	0	0	0	0	0
ENSMUSG00000104067.1	chr1	47605996	47606901	+	906	0	0	2	0	0	0	1	0	0	0	0	0
ENSMUSG00000100033.1	chr1	47657693	47659630	+	1938	0	2	4	3	4	3	3	1	3	2	4	3
ENSMUSG00000094968.1	chr1	47749279	47749399	-	121	0	0	0	0	0	0	0	0	0	0	0	0
ENSMUSG00000088017.1	chr1	47751299	47751568	-	270	0	0	0	0	0	0	0	0	0	0	0	0
ENSMUSG00000101996.1	chr1	47914989	47915815	-	827	0	0	0	0	0	0	0	0	0	0	0	0
ENSMUSG00000096973.1	chr1	48313866	48314851	-	986	0	0	0	0	1	0	0	0	0	0	0	0
ENSMUSG00000064943.1	chr1	48462173	48462293	-	121	3	0	1	0	2	0	0	1	1	0	0	0
ENSMUSG00000100866.1	chr1	48527639	48527851	+	213	0	0	0	0	0	0	0	0	0	0	0	0
ENSMUSG00000101721.1	chr1;chr1	48731579;48733003	48732863;48733090	-;-	1373	0	0	0	0	0	0	0	0	0	0	0	0
ENSMUSG00000099376.1	chr1;chr1	48783663;48784457	48784357;48784593	+;+	832	0	0	0	0	0	0	0	0	0	0	0	0
ENSMUSG00000097883.1	chr1	48881713	48882723	+	1011	1	0	0	1	1	0	0	0	0	0	1	1
ENSMUSG00000092790.1	chr1	49095444	49095885	+	442	0	0	0	0	0	0	0	0	0	0	0	0
ENSMUSG00000099698.1	chr1	49173160	49173374	-	215	0	0	0	0	0	0	0	0	0	0	0	0
ENSMUSG00000099454.1	chr1;chr1	49236252;49237144	49237037;49237244	+;+	887	0	0	0	0	0	0	0	0	0	0	0	0
ENSMUSG00000051616.14	chr1;chr1;chr1;chr1;chr1;chr1;chr1;chr1;chr1	49244616;49244616;49310820;49310820;49335369;49335369;49338082;49338082;49340390	49244728;49244728;49310969;49310969;49335468;49335468;49338218;49338246;49340443	+;+;+;+;+;+;+;+;+	582	0	1	0	0	0	0	0	0	1	0	0	1
ENSMUSG00000099627.1	chr1	49399024	49400729	-	1706	0	0	0	1	0	0	0	0	0	0	0	0
ENSMUSG00000099577.1	chr1	49498553	49498992	+	440	0	0	0	0	0	0	0	0	0	0	0	0
ENSMUSG00000099882.1	chr1	49579150	49579586	-	437	0	0	0	0	0	0	0	0	0	0	0	0
ENSMUSG00000101760.1	chr1;chr1	50056782;50058109	50057103;50058490	+;+	704	0	0	0	0	0	0	0	0	0	0	0	0
ENSMUSG00000099608.1	chr1	50107470	50108962	+	1493	0	0	0	0	0	0	0	0	0	0	0	0
ENSMUSG00000099864.1	chr1	50177566	50178291	-	726	0	0	0	0	0	0	0	0	0	0	0	0
ENSMUSG00000098249.1	chr1	50222389	50222520	-	132	0	0	0	0	0	0	0	0	0	0	0	0
ENSMUSG00000100451.1	chr1	50397552	50398079	-	528	0	0	0	0	0	0	0	0	0	0	0	0
ENSMUSG00000099941.1	chr1	50533030	50533191	+	162	0	0	0	0	0	0	0	0	0	0	0	0
ENSMUSG00000084531.1	chr1	50559762	50560075	+	314	0	0	0	0	0	0	0	0	0	0	0	0
ENSMUSG00000100816.1	chr1	50815375	50817701	+	2327	0	0	0	0	0	0	0	0	0	0	0	0
ENSMUSG00000026109.14	chr1;chr1;chr1;chr1;chr1;chr1;chr1;chr1;chr1;chr1;chr1;chr1;chr1;chr1;chr1;chr1;chr1;chr1;chr1;chr1;chr1;chr1;chr1;chr1;chr1;chr1	50900647;50900647;50909962;50912788;50912788;50912788;50914231;50914231;50915335;50925267;50925542;50927519;50927748;50930549;50930549;50938213;50938213;50943197;50943197;50979300;51071468;51132143;51133059;51180252;51181737;51185385	50900782;50900782;50910888;50912872;50913925;50912872;50914328;50914328;50915430;50925409;50925746;50928119;50928119;50930658;50930658;50938342;50938342;50943223;50943223;50979920;51071564;51132291;51133118;51180375;51181895;51187270	+;+;+;+;+;+;+;+;+;+;+;+;+;+;+;+;+;+;+;+;+;+;+;+;+;+	6707	701	677	857	4	4	1	782	798	904	3	1	1
ENSMUSG00000100671.1	chr1	50904444	50905918	+	1475	4	1	7	0	0	0	1	3	2	0	0	1
ENSMUSG00000092906.1	chr1	51015313	51015413	+	101	4	2	8	0	0	0	1	0	4	0	0	0
ENSMUSG00000101242.1	chr1;chr1	51138281;51141124	51138407;51141222	-;-	226	2	0	0	0	0	0	0	0	0	0	0	0
ENSMUSG00000099924.1	chr1	51148309	51150581	+	2273	101	62	100	0	0	0	90	45	82	0	0	0
ENSMUSG00000099625.1	chr1	51195221	51197748	+	2528	24	25	21	0	0	0	36	19	34	0	1	1
ENSMUSG00000101799.1	chr1;chr1;chr1;chr1;chr1	51218386;51251267;51259385;51327788;51333684	51220440;51251487;51259430;51327921;51333779	-;-;-;-;-	2552	1	5	5	0	0	0	6	2	1	0	0	0
ENSMUSG00000045954.7	chr1;chr1	51289126;51300649	51289868;51302960	+;+	3055	133	84	157	256	281	466	137	131	111	449	272	501
ENSMUSG00000099741.1	chr1	51317528	51318552	-	1025	1	0	0	0	0	0	0	3	0	0	0	0
ENSMUSG00000101702.1	chr1;chr1	51457932;51458777	51458324;51458931	-;-	548	0	0	0	0	0	0	0	0	0	0	2	0
ENSMUSG00000026107.11	chr1;chr1;chr1;chr1;chr1;chr1;chr1;chr1;chr1;chr1;chr1;chr1;chr1;chr1;chr1;chr1;chr1;chr1;chr1;chr1;chr1;chr1;chr1;chr1;chr1;chr1;chr1;chr1;chr1;chr1;chr1;chr1;chr1;chr1;chr1;chr1;chr1;chr1;chr1;chr1;chr1;chr1;chr1;chr1;chr1;chr1;chr1;chr1;chr1;chr1;chr1;chr1;chr1;chr1;chr1	51465862;51466007;51468690;51469488;51469820;51469820;51469820;51469857;51470807;51470971;51470971;51471129;51471142;51471339;51472329;51472329;51472329;51472329;51472329;51472329;51472329;51472329;51472329;51473006;51473006;51473006;51473006;51473006;51473006;51473006;51473006;51473006;51474534;51474534;51474534;51474534;51474534;51474534;51474534;51474534;51475592;51477478;51477478;51477478;514…	51469086;51469086;51469086;51471411;51471411;51469926;51469926;51471411;51471411;51471411;51471411;51471411;51471411;51471411;51472380;51472380;51472380;51472380;51472380;51472380;51472380;51472380;51472380;51473396;51473081;51473081;51473081;51473081;51473081;51473081;51473081;51473081;51474605;51474605;51474605;51474605;51474605;51474605;51474605;51474605;51478399;51477616;51477616;51477616;514…	-;-;-;-;-;-;-;-;-;-;-;-;-;-;-;-;-;-;-;-;-;-;-;-;-;-;-;-;-;-;-;-;-;-;-;-;-;-;-;-;-;-;-;-;-;-;-;-;-;-;-;-;-;-;-	8498	164	159	207	357	313	257	244	254	188	399	408	282
ENSMUSG00000099413.1	chr1;chr1;chr1;chr1;chr1;chr1	51507086;51509505;51512240;51582360;51590384;51596301	51510044;51510044;51512329;51582778;51590476;51596718	-;-;-;-;-;-	3979	3	0	0	4	2	2	0	0	0	7	11	6
ENSMUSG00000103424.1	chr1	51527005	51529369	-	2365	0	0	0	0	0	0	0	0	0	0	0	0
ENSMUSG00000101741.1	chr1;chr1;chr1;chr1	51696324;51697125;51697854;51746825	51697577;51697577;51697900;51746943	-;-;-;-	1420	0	0	0	0	5	2	0	0	0	1	1	3
ENSMUSG00000018417.14	chr1;chr1;chr1;chr1;chr1;chr1;chr1;chr1;chr1;chr1;chr1;chr1;chr1;chr1;chr1;chr1;chr1;chr1;chr1;chr1;chr1;chr1;chr1;chr1;chr1;chr1;chr1;chr1;chr1;chr1;chr1;chr1;chr1;chr1;chr1;chr1;chr1;chr1;chr1;chr1;chr1;chr1;chr1;chr1;chr1;chr1;chr1;chr1;chr1;chr1;chr1;chr1;chr1;chr1;chr1;chr1;chr1;chr1;chr1;chr1;chr1;chr1;chr1;chr1;chr1;chr1;chr1;chr1;chr1;chr1;chr1;chr1;chr1;chr1;chr1;chr1;chr1;chr1;chr1;chr1…	51749765;51749982;51749989;51749994;51755643;51755643;51755643;51755643;51757105;51757105;51757105;51757105;51757876;51757876;51757876;51757876;51760295;51760295;51760295;51760295;51760353;51762492;51762492;51762492;51762492;51762492;51762522;51762590;51763890;51763890;51763890;51763890;51763890;51763890;51763890;51766822;51766822;51766822;51766822;51766876;51768650;51769004;51769004;51769004;517…	51751296;51751296;51751296;51751296;51755770;51755770;51755770;51755770;51757257;51757257;51757257;51757257;51758008;51758008;51758008;51758008;51760401;51760401;51760401;51760401;51760401;51762626;51762626;51762626;51762626;51762626;51762626;51762626;51763964;51763964;51764470;51763964;51763964;51763964;51763964;51767392;51766908;51766908;51766908;51766908;51768736;51769090;51769090;51769090;517…	-;-;-;-;-;-;-;-;-;-;-;-;-;-;-;-;-;-;-;-;-;-;-;-;-;-;-;-;-;-;-;-;-;-;-;-;-;-;-;-;-;-;-;-;-;-;-;-;-;-;-;-;-;-;-;-;-;-;-;-;-;-;-;-;-;-;-;-;-;-;-;-;-;-;-;-;-;-;-;-;-;-;-;-;-;-;-;-;-;-;-;-;-;-;-;-;-;-;-;-;-;-;-;-;-;-;-;-;-;-;-;-;-;-;-;-;-;-;-;-;-;-;-;-;-;-;-;-	10792	573	463	602	4371	4688	4441	512	488	781	5921	4081	4820
ENSMUSG00000101724.1	chr1	51847840	51849118	-	1279	3	2	0	9	19	28	3	0	6	33	17	40
ENSMUSG00000100313.1	chr1	51877110	51879608	-	2499	2	1	13	47	45	58	2	1	3	86	49	67
ENSMUSG00000100696.1	chr1	51938254	51938665	-	412	1	0	0	0	0	0	0	0	0	0	1	0
ENSMUSG00000099135.1	chr1	51938974	51939095	-	122	0	0	0	0	0	0	0	0	0	0	0	0
ENSMUSG00000072324.4	chr1	51940664	51941261	-	598	0	0	0	0	0	0	0	0	0	1	0	0
ENSMUSG00000062939.11	chr1;chr1;chr1;chr1;chr1;chr1;chr1;chr1;chr1;chr1;chr1;chr1;chr1;chr1;chr1;chr1;chr1;chr1;chr1;chr1;chr1;chr1;chr1;chr1;chr1;chr1;chr1;chr1;chr1;chr1;chr1;chr1;chr1;chr1;chr1;chr1;chr1;chr1;chr1;chr1;chr1;chr1;chr1;chr1;chr1;chr1;chr1;chr1;chr1;chr1;chr1;chr1;chr1;chr1;chr1;chr1	51987148;51996262;52008243;52008626;52011783;52011783;52013790;52013790;52013790;52065315;52065315;52065315;52068746;52068746;52068746;52071861;52071861;52071861;52074677;52074677;52076533;52076533;52078494;52078494;52079741;52079741;52082518;52082518;52082862;52082862;52082978;52082978;52084079;52084079;52096785;52096785;52098387;52098387;52100324;52100324;52101852;52101852;52102117;52102117;521…	51987220;51996349;52008728;52008728;52011911;52011911;52013934;52013934;52013934;52065413;52065413;52065413;52068838;52068838;52068838;52072444;52071939;52071939;52074762;52074762;52076684;52076684;52078652;52078652;52079833;52079833;52082577;52082577;52082879;52082879;52083071;52083071;52084123;52084123;52096868;52096868;52098485;52098485;52100459;52100459;52101901;52101901;52102211;52102211;521…	+;+;+;+;+;+;+;+;+;+;+;+;+;+;+;+;+;+;+;+;+;+;+;+;+;+;+;+;+;+;+;+;+;+;+;+;+;+;+;+;+;+;+;+;+;+;+;+;+;+;+;+;+;+;+;+	3872	15	4	17	3	2	6	6	2	10	2	4	12
ENSMUSG00000101628.1	chr1;chr1;chr1;chr1;chr1;chr1;chr1;chr1;chr1;chr1;chr1;chr1;chr1;chr1;chr1;chr1;chr1;chr1;chr1;chr1;chr1;chr1;chr1;chr1;chr1;chr1;chr1;chr1;chr1;chr1;chr1;chr1;chr1;chr1	52077261;52078567;52082518;52082978;52096785;52098387;52100324;52101852;52102117;52102481;52102848;52113882;52118996;52119912;52122591;52123114;52126520;52132544;52135603;52136879;52137279;52139194;52142901;52144086;52144165;52145150;52147901;52148903;52150619;52151238;52152233;52153844;52154986;52155983	52077300;52078652;52082577;52083071;52096868;52098485;52100459;52101901;52102211;52102617;52103039;52113988;52119118;52120035;52122721;52123258;52126618;52132633;52135681;52136970;52137430;52139352;52142960;52144115;52144297;52145191;52147999;52149038;52150668;52151332;52152378;52154029;52155061;52156087	+;+;+;+;+;+;+;+;+;+;+;+;+;+;+;+;+;+;+;+;+;+;+;+;+;+;+;+;+;+;+;+;+;+	3532	0	0	0	0	0	0	0	0	0	0	1	0
ENSMUSG00000078291.1	chr1	52090635	52091066	-	432	2	0	1	0	0	3	0	0	0	0	0	2
ENSMUSG00000109599.1	chr1;chr1	52108121;52113721	52109259;52113751	-;-	1170	3	2	1	6	8	15	3	0	2	6	11	3
ENSMUSG00000026104.14	chr1;chr1;chr1;chr1;chr1;chr1;chr1;chr1;chr1;chr1;chr1;chr1;chr1;chr1;chr1;chr1;chr1;chr1;chr1;chr1;chr1;chr1;chr1;chr1;chr1;chr1;chr1;chr1;chr1;chr1;chr1;chr1;chr1;chr1;chr1;chr1;chr1;chr1;chr1;chr1;chr1;chr1;chr1;chr1;chr1;chr1;chr1;chr1;chr1;chr1;chr1;chr1;chr1;chr1;chr1;chr1;chr1;chr1;chr1;chr1;chr1;chr1;chr1;chr1;chr1;chr1;chr1;chr1;chr1;chr1;chr1;chr1;chr1;chr1;chr1;chr1;chr1;chr1;chr1;chr1…	52119440;52119455;52119490;52119492;52119498;52119549;52119559;52119572;52119624;52119912;52119912;52119912;52119912;52119912;52119912;52119912;52119912;52119912;52122591;52122591;52122591;52122591;52122591;52122591;52122591;52122591;52123114;52123114;52123114;52123114;52123114;52123114;52123114;52123114;52126520;52126520;52126520;52126520;52126520;52126520;52126520;52126520;52132544;52132544;521…	52119623;52119623;52119604;52119608;52119623;52119604;52119623;52119623;52119793;52120035;52120072;52120394;52120035;52120035;52120072;52120110;52120072;52120072;52122721;52122721;52122721;52122721;52122721;52122721;52122721;52122721;52123258;52123258;52123258;52123258;52123258;52123258;52123258;52123258;52126618;52126618;52126618;52126618;52126618;52126618;52126618;52126618;52132633;52132633;521…	+;+;+;+;+;+;+;+;+;+;+;+;+;+;+;+;+;+;+;+;+;+;+;+;+;+;+;+;+;+;+;+;+;+;+;+;+;+;+;+;+;+;+;+;+;+;+;+;+;+;+;+;+;+;+;+;+;+;+;+;+;+;+;+;+;+;+;+;+;+;+;+;+;+;+;+;+;+;+;+;+;+;+;+;+;+;+;+;+;+;+;+;+;+;+;+;+;+;+;+;+;+;+;+;+;+;+;+;+;+;+;+;+;+;+;+;+;+;+;+;+;+;+;+;+;+;+;+	7105	36	61	96	180	163	223	93	87	108	241	212	227
ENSMUSG00000099569.1	chr1	52134443	52135330	-	888	0	0	0	0	0	0	0	0	0	0	0	0
ENSMUSG00000026103.14	chr1;chr1;chr1;chr1;chr1;chr1;chr1;chr1;chr1;chr1;chr1;chr1;chr1;chr1;chr1;chr1;chr1;chr1;chr1;chr1;chr1;chr1;chr1;chr1;chr1;chr1;chr1;chr1;chr1;chr1;chr1;chr1;chr1;chr1;chr1;chr1;chr1;chr1;chr1;chr1;chr1;chr1;chr1;chr1;chr1;chr1;chr1;chr1;chr1;chr1;chr1;chr1;chr1;chr1;chr1;chr1;chr1;chr1;chr1;chr1;chr1;chr1;chr1;chr1;chr1;chr1;chr1;chr1;chr1;chr1;chr1;chr1;chr1;chr1;chr1;chr1;chr1;chr1;chr1;chr1…	52163448;52165941;52166128;52166264;52166282;52168336;52168336;52168336;52168336;52168336;52168447;52168485;52168485;52168485;52168485;52168897;52168897;52168897;52168897;52184104;52185280;52185280;52187683;52188679;52188679;52188679;52188679;52188679;52188679;52188679;52188685;52189423;52189423;52189423;52189423;52189423;52189423;52189423;52189423;52189468;52190879;52190879;52190879;52191111;521…	52166314;52166314;52166314;52166314;52166314;52168399;52168399;52168975;52168399;52168399;52168561;52169145;52168561;52168561;52168561;52168958;52168958;52168958;52168958;52187794;52187853;52187794;52187794;52188771;52188771;52188771;52188771;52188771;52188771;52188771;52188771;52189554;52189554;52189554;52189554;52189554;52189554;52189554;52189554;52189554;52190909;52190910;52190909;52191287;521…	-;-;-;-;-;-;-;-;-;-;-;-;-;-;-;-;-;-;-;-;-;-;-;-;-;-;-;-;-;-;-;-;-;-;-;-;-;-;-;-;-;-;-;-;-;-;-;-;-;-;-;-;-;-;-;-;-;-;-;-;-;-;-;-;-;-;-;-;-;-;-;-;-;-;-;-;-;-;-;-;-;-;-;-;-;-;-;-;-;-;-;-;-;-;-;-;-;-;-;-;-;-;-;-;-;-;-;-;-;-;-;-;-;-;-;-;-;-;-;-;-;-;-;-	15057	3628	3589	4222	157	122	269	4718	4950	5149	137	132	207
ENSMUSG00000099648.1	chr1	52287697	52289095	-	1399	0	0	0	0	0	0	0	0	0	0	0	0
ENSMUSG00000065192.1	chr1	52444436	52444544	-	109	0	0	0	0	0	0	0	0	0	1	0	0
ENSMUSG00000002881.14	chr1;chr1;chr1;chr1;chr1;chr1;chr1;chr1;chr1;chr1;chr1;chr1;chr1;chr1;chr1;chr1;chr1;chr1;chr1;chr1;chr1;chr1;chr1;chr1;chr1;chr1;chr1;chr1;chr1	52457294;52457294;52459218;52459241;52462088;52462088;52462088;52462088;52464785;52464785;52464785;52464785;52466890;52466890;52466890;52479238;52479238;52479238;52480871;52480871;52480871;52489921;52489921;52489921;52490310;52499850;52500210;52500210;52500210	52459306;52459306;52459306;52459306;52462204;52462204;52462204;52462204;52464947;52464947;52464947;52464944;52467057;52466979;52466979;52479289;52479289;52479289;52481004;52481004;52481004;52490736;52490755;52490755;52490636;52499997;52500315;52500679;52500300	-;-;-;-;-;-;-;-;-;-;-;-;-;-;-;-;-;-;-;-;-;-;-;-;-;-;-;-;-	4100	1201	1369	1624	2117	2007	1851	1594	1938	1765	2546	1721	2310
ENSMUSG00000097833.1	chr1	52503234	52504229	-	996	0	0	0	0	0	0	0	0	0	2	0	0
ENSMUSG00000101501.1	chr1	52522239	52522701	+	463	31	13	15	1	2	1	10	4	14	3	2	0
ENSMUSG00000100120.1	chr1;chr1;chr1;chr1;chr1	52522902;52537128;52552541;52570047;52582441	52523151;52537206;52552601;52570118;52582679	+;+;+;+;+	701	7	5	1	0	0	0	3	0	9	0	0	0
ENSMUSG00000099878.1	chr1;chr1;chr1;chr1;chr1;chr1	52570014;52575135;52576374;52576574;52578778;52580262	52572488;52575262;52576466;52576664;52578903;52580291	-;-;-;-;-;-	2943	0	0	0	0	0	0	0	0	0	0	0	0
ENSMUSG00000100007.1	chr1	52584518	52585159	+	642	0	3	0	0	0	0	1	0	4	0	0	0
ENSMUSG00000043015.15	chr1;chr1;chr1;chr1;chr1;chr1;chr1;chr1;chr1;chr1;chr1;chr1;chr1;chr1;chr1;chr1;chr1;chr1;chr1;chr1;chr1;chr1;chr1;chr1;chr1;chr1;chr1;chr1;chr1;chr1;chr1;chr1;chr1;chr1;chr1;chr1;chr1;chr1;chr1;chr1;chr1;chr1;chr1;chr1;chr1;chr1;chr1	52630703;52630737;52630747;52630752;52630797;52637365;52637365;52637365;52637365;52637365;52640829;52640829;52640829;52641171;52641171;52641171;52641516;52641984;52642319;52642319;52642319;52642319;52643122;52643168;52645181;52645261;52645261;52645261;52645261;52645261;52645261;52648750;52648750;52648750;52648750;52648750;52648750;52648750;52648750;52649706;52649706;52649706;52649706;52649706;526…	52630851;52630851;52630851;52632941;52630851;52637480;52637480;52637480;52637480;52637480;52641060;52641060;52641060;52641243;52641243;52641243;52643236;52642153;52642412;52642412;52642412;52642412;52643236;52643236;52645486;52645486;52645486;52645486;52645486;52645486;52645486;52648926;52648926;52648926;52648926;52648926;52648926;52648926;52648926;52650027;52651919;52650656;52650702;52650729;526…	+;+;+;+;+;+;+;+;+;+;+;+;+;+;+;+;+;+;+;+;+;+;+;+;+;+;+;+;+;+;+;+;+;+;+;+;+;+;+;+;+;+;+;+;+;+;+	7078	79	61	70	13	9	36	60	80	101	12	12	15
ENSMUSG00000103630.1	chr1	52653808	52655892	-	2085	0	13	10	0	1	1	11	6	12	0	0	0
ENSMUSG00000041439.15	chr1;chr1;chr1;chr1;chr1;chr1;chr1;chr1;chr1;chr1;chr1;chr1;chr1;chr1;chr1;chr1;chr1;chr1;chr1;chr1;chr1;chr1;chr1;chr1;chr1;chr1;chr1;chr1	52656286;52656527;52657435;52658699;52659986;52660807;52660807;52660903;52662390;52662390;52662390;52662390;52663285;52663285;52663285;52663285;52669169;52675623;52676478;52676478;52676478;52708164;52708164;52708164;52708164;52727023;52727023;52727023	52658545;52658545;52660298;52658723;52661087;52661087;52661087;52661087;52662488;52662488;52662488;52662488;52663446;52663446;52663446;52663446;52669351;52676575;52676575;52676575;52676575;52709755;52709755;52709195;52709755;52727358;52727462;52727462	-;-;-;-;-;-;-;-;-;-;-;-;-;-;-;-;-;-;-;-;-;-;-;-;-;-;-;-	8231	1113	1425	1442	199	244	259	1488	1803	1953	337	184	228
ENSMUSG00000100302.1	chr1	52702272	52704762	-	2491	23	23	34	8	1	2	57	45	40	3	2	1
ENSMUSG00000100230.1	chr1	52756719	52757129	+	411	0	0	1	0	0	0	0	0	0	0	0	0
ENSMUSG00000026102.9	chr1;chr1;chr1;chr1;chr1;chr1;chr1;chr1;chr1;chr1;chr1;chr1;chr1;chr1;chr1;chr1;chr1;chr1;chr1;chr1;chr1;chr1;chr1	52785427;52789668;52790056;52791688;52791688;52791688;52794470;52794470;52794470;52794665;52796979;52797041;52797041;52797066;52799285;52799285;52799285;52799285;52799285;52800119;52817402;52817402;52817512	52790217;52790217;52790217;52791862;52791862;52791862;52795048;52794670;52794670;52794670;52797101;52797101;52797101;52797101;52799536;52799536;52799536;52799488;52799536;52800371;52817451;52817688;52817568	-;-;-;-;-;-;-;-;-;-;-;-;-;-;-;-;-;-;-;-;-;-;-	6460	232	342	362	166	133	161	368	590	495	236	155	185
ENSMUSG00000041426.12	chr1;chr1;chr1;chr1;chr1;chr1;chr1;chr1;chr1;chr1;chr1;chr1;chr1;chr1;chr1;chr1;chr1;chr1;chr1;chr1;chr1;chr1;chr1;chr1;chr1;chr1;chr1;chr1;chr1;chr1;chr1;chr1;chr1;chr1;chr1;chr1;chr1;chr1;chr1;chr1;chr1;chr1;chr1;chr1;chr1;chr1	52844929;52845013;52845044;52845046;52851768;52853668;52853668;52853668;52853668;52860028;52860028;52860028;52860028;52862268;52862268;52862268;52865089;52865549;52865549;52865549;52865549;52868906;52868906;52868906;52868906;52885103;52885103;52885103;52885103;52901188;52901188;52901188;52902633;52902847;52902847;52904642;52904642;52904642;52905371;52905371;52905371;52913731;52913731;52916637;529…	52848693;52845144;52845144;52845144;52851901;52853710;52853710;52853710;52853710;52860143;52860165;52860165;52860165;52862352;52862352;52862352;52865147;52865629;52865629;52865629;52865629;52868958;52868958;52868958;52868958;52885181;52885181;52885337;52885181;52901320;52901333;52901333;52902933;52902933;52902933;52904700;52904700;52904700;52905452;52905452;52905452;52913760;52913850;52916670;529…	+;+;+;+;+;+;+;+;+;+;+;+;+;+;+;+;+;+;+;+;+;+;+;+;+;+;+;+;+;+;+;+;+;+;+;+;+;+;+;+;+;+;+;+;+;+	6059	226	216	260	727	752	1011	281	250	284	1247	928	1222
ENSMUSG00000089802.1	chr1	52873137	52873998	-	862	1	2	2	0	0	0	4	0	0	0	0	0
ENSMUSG00000043629.12	chr1;chr1;chr1;chr1;chr1;chr1;chr1;chr1;chr1;chr1;chr1;chr1;chr1;chr1;chr1;chr1;chr1	52922324;52922324;52922324;52925183;52925187;52925188;52925198;52952615;52953197;52963053;52971971;52990106;52991269;52991269;52992626;52992626;53020094	52925734;52925734;52925734;52925734;52925734;52925734;52925734;52952844;52953350;52963260;52972046;52990164;52991343;52991343;52992656;52992655;53020179	-;-;-;-;-;-;-;-;-;-;-;-;-;-;-;-;-	4330	122	137	209	0	0	0	155	201	229	0	1	0
ENSMUSG00000026100.6	chr1;chr1;chr1;chr1;chr1;chr1	53061640;53061657;53063883;53063883;53066251;53066251	53062141;53062141;53064063;53064256;53068079;53068045	+;+;+;+;+;+	2705	3	1	2	0	0	0	7	4	2	0	0	0
ENSMUSG00000089334.1	chr1	53100050	53100150	+	101	0	0	0	0	0	0	0	0	0	0	0	0
ENSMUSG00000060715.9	chr1;chr1;chr1;chr1;chr1;chr1;chr1;chr1;chr1;chr1;chr1;chr1;chr1;chr1;chr1;chr1;chr1;chr1;chr1	53158577;53158600;53163226;53163226;53170238;53170238;53170388;53170388;53177770;53177770;53181843;53181843;53182495;53182495;53185215;53185215;53187328;53187554;53187554	53158788;53158788;53163245;53163245;53170260;53170260;53170458;53170458;53177827;53177827;53181895;53181895;53182544;53182544;53185290;53185290;53187458;53187608;53187636	-;-;-;-;-;-;-;-;-;-;-;-;-;-;-;-;-;-;-	777	10	13	6	8	7	3	21	9	6	7	2	2
ENSMUSG00000026098.13	chr1;chr1;chr1;chr1;chr1;chr1;chr1;chr1;chr1;chr1;chr1;chr1;chr1;chr1;chr1;chr1;chr1;chr1;chr1;chr1;chr1;chr1;chr1;chr1;chr1;chr1;chr1;chr1;chr1;chr1;chr1;chr1;chr1;chr1;chr1;chr1;chr1;chr1;chr1;chr1;chr1;chr1	53189187;53192100;53194928;53196823;53197112;53206562;53206562;53207576;53207576;53207963;53207963;53216231;53216231;53256629;53256629;53262895;53267828;53267828;53267828;53267863;53275070;53275070;53275070;53275070;53275121;53275143;53281941;53281941;53281941;53281941;53281941;53281941;53281947;53290379;53290379;53295293;53296732;53296732;53296819;53296886;53296886;53296886	53189498;53192260;53195058;53197302;53197302;53207412;53207412;53207719;53207719;53208085;53208085;53216347;53216347;53256792;53256792;53265428;53267930;53267930;53267930;53267930;53275252;53275252;53275252;53275252;53275252;53275252;53282092;53282092;53282408;53282092;53282092;53282092;53282092;53290423;53290423;53297015;53297015;53296975;53297015;53296967;53297017;53297018	-;-;-;-;-;-;-;-;-;-;-;-;-;-;-;-;-;-;-;-;-;-;-;-;-;-;-;-;-;-;-;-;-;-;-;-;-;-;-;-;-;-	7542	525	672	714	163	189	128	985	1051	928	188	167	180
ENSMUSG00000100763.1	chr1;chr1;chr1	53196113;53196852;53197420	53196233;53196989;53197695	+;+;+	535	0	0	0	0	0	0	0	0	0	0	0	0
ENSMUSG00000026097.9	chr1;chr1;chr1;chr1;chr1;chr1	53297095;53297095;53298972;53298972;53305455;53308827	53297188;53297188;53299152;53301953;53305606;53310309	+;+;+;+;+;+	4711	46	56	35	168	178	112	59	63	53	151	168	128
ENSMUSG00000100679.1	chr1;chr1;chr1;chr1;chr1	53297111;53298972;53305455;53314860;53317902	53297188;53299152;53305606;53315099;53318035	+;+;+;+;+	785	0	0	0	0	0	0	0	0	0	0	0	0
ENSMUSG00000026096.14	chr1;chr1;chr1;chr1;chr1;chr1;chr1;chr1;chr1;chr1;chr1;chr1;chr1;chr1;chr1;chr1;chr1;chr1;chr1;chr1;chr1;chr1;chr1;chr1;chr1;chr1;chr1;chr1;chr1;chr1;chr1;chr1;chr1;chr1;chr1;chr1;chr1;chr1;chr1;chr1;chr1	53313624;53313654;53313657;53313657;53313663;53313673;53314856;53314856;53314856;53314856;53314856;53314856;53316481;53317902;53317902;53317902;53317907;53319709;53319943;53319943;53319943;53319943;53321080;53321080;53321080;53321080;53321080;53321305;53321496;53321496;53321496;53321496;53323167;53323167;53323167;53323167;53323167;53326004;53326004;53326004;53326004	53313858;53313858;53313858;53313858;53313858;53313858;53315099;53318658;53315099;53315099;53315099;53315099;53316632;53318289;53318289;53318289;53318289;53320296;53320296;53320296;53320296;53320296;53321210;53321210;53321210;53321210;53321210;53321384;53321567;53321567;53321567;53321567;53323270;53323270;53324064;53323270;53323270;53326175;53326167;53326174;53326343	+;+;+;+;+;+;+;+;+;+;+;+;+;+;+;+;+;+;+;+;+;+;+;+;+;+;+;+;+;+;+;+;+;+;+;+;+;+;+;+;+	6147	156	129	195	177	233	187	238	219	192	183	174	208
ENSMUSG00000099913.1	chr1;chr1;chr1;chr1;chr1;chr1;chr1	53325507;53330212;53346580;53347015;53349987;53350880;53352530	53326457;53330408;53346761;53348558;53350062;53350933;53352667	-;-;-;-;-;-;-	3142	0	0	0	0	0	0	0	0	0	0	0	0
ENSMUSG00000101838.6	chr1;chr1;chr1;chr1;chr1;chr1;chr1;chr1;chr1	53326206;53326232;53328069;53330212;53330212;53330884;53332464;53333125;53341973	53326457;53326457;53328113;53330408;53330408;53330993;53332745;53333343;53342186	-;-;-;-;-;-;-;-;-	1319	0	5	0	0	0	0	5	3	3	0	0	0
ENSMUSG00000026095.15	chr1;chr1;chr1;chr1;chr1;chr1;chr1;chr1;chr1;chr1;chr1;chr1;chr1;chr1;chr1;chr1;chr1;chr1;chr1;chr1;chr1;chr1	53344617;53344645;53346580;53346580;53347015;53347831;53348238;53348446;53349987;53349987;53349987;53349987;53350317;53350880;53350880;53350880;53350880;53352242;53352530;53352530;53352530;53352530	53344979;53344979;53346761;53346761;53348558;53348558;53348558;53348558;53350062;53350062;53350062;53350062;53350933;53350933;53351275;53350933;53350933;53352422;53352570;53352752;53352752;53352752	-;-;-;-;-;-;-;-;-;-;-;-;-;-;-;-;-;-;-;-;-;-	3528	13	17	20	20	33	21	20	15	20	37	24	27
ENSMUSG00000117809.1	chr1;chr1;chr1;chr1	53348479;53349987;53350880;53352530	53348558;53350062;53350933;53352619	-;-;-;-	300	0	0	0	0	0	0	0	0	0	0	0	0
ENSMUSG00000100267.1	chr1	53362149	53362471	-	323	0	0	0	0	0	0	0	0	0	0	0	0
ENSMUSG00000099450.1	chr1	53363114	53363686	+	573	0	0	0	0	0	0	0	0	0	0	0	0
ENSMUSG00000100069.1	chr1;chr1	53390415;53392436	53390603;53392585	+;+	339	0	0	0	0	0	0	0	0	0	0	0	0
ENSMUSG00000096141.2	chr1;chr1;chr1;chr1;chr1;chr1;chr1;chr1;chr1;chr1;chr1;chr1;chr1;chr1;chr1;chr1;chr1;chr1;chr1;chr1;chr1;chr1;chr1;chr1;chr1;chr1;chr1;chr1;chr1;chr1;chr1;chr1;chr1;chr1;chr1;chr1;chr1;chr1;chr1;chr1;chr1;chr1;chr1;chr1;chr1;chr1;chr1;chr1;chr1;chr1;chr1;chr1;chr1;chr1;chr1;chr1;chr1;chr1;chr1;chr1;chr1;chr1;chr1;chr1;chr1;chr1;chr1;chr1;chr1;chr1	53397006;53405676;53411506;53413732;53419545;53423229;53425167;53427826;53432891;53433951;53437431;53444441;53447318;53448929;53456536;53457671;53468620;53472801;53479652;53483297;53494578;53495686;53496816;53501478;53503504;53518621;53521098;53522211;53523789;53524938;53528673;53531108;53534421;53535375;53537497;53540879;53544428;53547143;53559040;53559279;53561902;53565663;53567035;53577189;535…	53397313;53405779;53411683;53413884;53419775;53423366;53425352;53427987;53433091;53434112;53437607;53444533;53447512;53449055;53456871;53457804;53468810;53472955;53479815;53483482;53494758;53496032;53497146;53501707;53504376;53518840;53521224;53522379;53523944;53525135;53528897;53531239;53534597;53535557;53537646;53541127;53544526;53547355;53559167;53559381;53562070;53565772;53567247;53577329;535…	-;-;-;-;-;-;-;-;-;-;-;-;-;-;-;-;-;-;-;-;-;-;-;-;-;-;-;-;-;-;-;-;-;-;-;-;-;-;-;-;-;-;-;-;-;-;-;-;-;-;-;-;-;-;-;-;-;-;-;-;-;-;-;-;-;-;-;-;-;-	12767	44	41	28	0	1	0	47	33	54	0	0	0
ENSMUSG00000092657.1	chr1	53443271	53443395	-	125	0	0	0	0	0	0	0	0	0	0	0	0
ENSMUSG00000026094.14	chr1;chr1;chr1;chr1;chr1;chr1;chr1;chr1;chr1;chr1;chr1;chr1;chr1;chr1;chr1	53755506;53760573;53760982;53761149;53762589;53762589;53764032;53764032;53765921;53765921;53771610;53771610;53776517;53785074;53785074	53757770;53762693;53761161;53761161;53762637;53762637;53764158;53764158;53766065;53766065;53771822;53771822;53776679;53785157;53785224	-;-;-;-;-;-;-;-;-;-;-;-;-;-;-	5185	100	127	144	87	87	127	233	300	276	105	140	118
ENSMUSG00000102405.1	chr1	53791201	53792657	+	1457	0	0	0	0	0	0	0	0	0	0	0	0
ENSMUSG00000042807.15	chr1;chr1;chr1;chr1;chr1;chr1;chr1;chr1;chr1;chr1;chr1;chr1;chr1;chr1;chr1;chr1;chr1;chr1;chr1;chr1;chr1;chr1;chr1;chr1;chr1;chr1;chr1;chr1;chr1;chr1;chr1;chr1;chr1;chr1;chr1;chr1;chr1;chr1;chr1;chr1;chr1;chr1;chr1;chr1;chr1;chr1;chr1;chr1;chr1;chr1;chr1;chr1;chr1;chr1;chr1;chr1;chr1;chr1;chr1;chr1;chr1;chr1;chr1;chr1;chr1;chr1;chr1;chr1;chr1;chr1;chr1;chr1;chr1;chr1;chr1;chr1;chr1;chr1;chr1	53806876;53806882;53826876;53826876;53827885;53827885;53830642;53830642;53831510;53831510;53832622;53832622;53832692;53839012;53839012;53839012;53839017;53840714;53840714;53840714;53840714;53841121;53851573;53851573;53851573;53853169;53853169;53853169;53865041;53865041;53865041;53866440;53868836;53868836;53885329;53885329;53887583;53887583;53891126;53891126;53904249;53904249;53913241;53913241;539…	53813333;53813333;53826988;53826988;53827970;53827970;53830756;53830756;53831656;53831656;53832751;53832751;53832751;53839110;53839110;53839110;53839110;53840866;53840866;53840866;53840866;53841171;53851686;53851686;53851686;53853289;53853289;53853289;53865150;53865150;53865150;53866512;53868919;53868919;53885425;53885425;53887685;53887685;53891260;53891260;53904434;53904434;53913365;53913365;539…	-;-;-;-;-;-;-;-;-;-;-;-;-;-;-;-;-;-;-;-;-;-;-;-;-;-;-;-;-;-;-;-;-;-;-;-;-;-;-;-;-;-;-;-;-;-;-;-;-;-;-;-;-;-;-;-;-;-;-;-;-;-;-;-;-;-;-;-;-;-;-;-;-;-;-;-;-;-;-	12947	1246	1285	1818	173	120	229	1507	1614	2076	151	150	203
ENSMUSG00000098443.1	chr1	53849424	53849495	+	72	0	0	0	0	0	0	0	0	0	0	0	0
ENSMUSG00000087949.1	chr1	53886828	53886941	-	114	2	3	0	0	1	0	1	1	1	0	0	0
ENSMUSG00000102868.1	chr1	54152397	54155096	-	2700	51	50	64	2	0	3	60	52	64	3	0	1
ENSMUSG00000094013.1	chr1	54249102	54249208	-	107	0	0	0	0	0	0	0	0	2	0	0	0
ENSMUSG00000025983.11	chr1;chr1;chr1;chr1;chr1;chr1;chr1;chr1;chr1;chr1;chr1;chr1;chr1;chr1;chr1;chr1;chr1;chr1;chr1;chr1;chr1;chr1;chr1;chr1;chr1;chr1;chr1;chr1;chr1;chr1;chr1;chr1;chr1;chr1;chr1;chr1;chr1;chr1;chr1;chr1;chr1;chr1;chr1;chr1;chr1;chr1;chr1;chr1;chr1;chr1;chr1;chr1;chr1;chr1;chr1;chr1;chr1;chr1;chr1;chr1;chr1;chr1;chr1;chr1;chr1;chr1;chr1;chr1;chr1;chr1;chr1;chr1;chr1;chr1;chr1;chr1;chr1;chr1;chr1;chr1…	54250683;54250683;54250722;54259924;54259924;54259924;54263444;54263444;54263444;54263774;54263774;54263774;54272478;54272478;54272478;54277654;54277654;54277654;54278711;54278711;54278711;54281730;54281730;54285535;54285535;54288835;54288835;54290702;54290702;54300306;54300306;54301000;54301000;54304864;54304864;54314145;54314145;54320917;54325164;54328957;54328957;54329483;54329483;54329992;543…	54250885;54250885;54250885;54260087;54260087;54260087;54263664;54263664;54263664;54263952;54263952;54263952;54272546;54272546;54272546;54277770;54277770;54277770;54278840;54278840;54278961;54281773;54281773;54285627;54285627;54288942;54288942;54290826;54290826;54300483;54300483;54301068;54301068;54304977;54304977;54314216;54314216;54320950;54325258;54329064;54329064;54329545;54329545;54330466;543…	+;+;+;+;+;+;+;+;+;+;+;+;+;+;+;+;+;+;+;+;+;+;+;+;+;+;+;+;+;+;+;+;+;+;+;+;+;+;+;+;+;+;+;+;+;+;+;+;+;+;+;+;+;+;+;+;+;+;+;+;+;+;+;+;+;+;+;+;+;+;+;+;+;+;+;+;+;+;+;+;+;+;+;+;+;+	5021	1	1	3	0	2	0	5	1	3	0	1	2
ENSMUSG00000041303.7	chr1;chr1;chr1;chr1;chr1;chr1;chr1;chr1;chr1;chr1;chr1;chr1;chr1;chr1;chr1;chr1;chr1;chr1;chr1;chr1;chr1;chr1;chr1	54396004;54399129;54403511;54404980;54405837;54415884;54416722;54417659;54419383;54420149;54420396;54423501;54423501;54424009;54424009;54427304;54427400;54428762;54428762;54430499;54434054;54437832;54438813	54398002;54399281;54403635;54405170;54406074;54416019;54416823;54417861;54419554;54420499;54420499;54423573;54423573;54424054;54424156;54427565;54427565;54428911;54428953;54430622;54434238;54437943;54438971	-;-;-;-;-;-;-;-;-;-;-;-;-;-;-;-;-;-;-;-;-;-;-	4925	401	342	427	296	296	381	483	531	608	306	287	335
ENSMUSG00000109809.1	chr1;chr1;chr1;chr1;chr1;chr1	54443404;54444786;54446056;54446840;54454882;54456635	54443562;54444973;54446187;54446890;54455047;54456763	-;-;-;-;-;-	825	0	0	1	0	0	0	0	0	0	0	0	0
ENSMUSG00000073678.4	chr1;chr1;chr1;chr1;chr1;chr1;chr1;chr1;chr1;chr1;chr1;chr1;chr1;chr1;chr1;chr1;chr1;chr1;chr1;chr1;chr1;chr1;chr1;chr1;chr1;chr1;chr1;chr1;chr1;chr1;chr1;chr1;chr1;chr1;chr1;chr1;chr1;chr1;chr1;chr1;chr1	54472994;54481852;54486470;54490221;54492029;54493209;54494801;54497534;54510028;54511394;54511901;54512597;54512772;54514837;54521292;54524284;54524316;54525368;54525368;54526200;54528512;54528512;54530117;54530117;54530854;54530854;54532022;54532022;54533419;54533419;54535955;54535955;54543038;54543038;54547939;54547939;54550977;54550977;54554603;54557434;54557434	54480844;54481956;54486657;54490271;54492164;54493406;54494891;54497627;54510066;54511502;54511967;54512648;54512845;54514912;54521369;54524367;54524367;54525414;54525414;54529446;54528595;54528595;54530172;54530172;54530959;54530959;54532088;54532088;54533471;54533471;54536112;54536112;54543209;54543209;54548114;54548114;54551130;54551130;54557627;54557684;54557682	-;-;-;-;-;-;-;-;-;-;-;-;-;-;-;-;-;-;-;-;-;-;-;-;-;-;-;-;-;-;-;-;-;-;-;-;-;-;-;-;-	16611	684	620	793	621	483	407	726	771	846	421	389	445
ENSMUSG00000104136.1	chr1	54518610	54520270	-	1661	40	23	64	19	6	8	43	20	40	12	2	28
ENSMUSG00000101130.1	chr1	54566703	54567281	+	579	0	0	0	0	0	0	0	0	0	0	0	0
ENSMUSG00000052331.14	chr1;chr1;chr1;chr1;chr1;chr1;chr1;chr1;chr1;chr1;chr1;chr1;chr1;chr1;chr1;chr1;chr1;chr1;chr1;chr1;chr1;chr1;chr1;chr1;chr1;chr1;chr1;chr1;chr1;chr1;chr1;chr1;chr1;chr1;chr1;chr1;chr1;chr1;chr1;chr1;chr1;chr1;chr1;chr1;chr1;chr1;chr1;chr1;chr1;chr1;chr1;chr1;chr1;chr1;chr1;chr1;chr1;chr1;chr1;chr1;chr1;chr1;chr1;chr1;chr1;chr1;chr1;chr1;chr1;chr1;chr1;chr1;chr1;chr1;chr1;chr1;chr1;chr1;chr1;chr1…	54645340;54645340;54645342;54649097;54651669;54651669;54651669;54651669;54653743;54653743;54653743;54653743;54654911;54655080;54655080;54655080;54655080;54655661;54655661;54655661;54655661;54655661;54657616;54657616;54657616;54657616;54657616;54658919;54658919;54658919;54661001;54661001;54661001;54661001;54662654;54662654;54662654;54662654;54663899;54663899;54663899;54663899;54667213;54667372;546…	54648335;54648613;54648335;54649600;54651760;54651760;54651760;54651760;54653825;54653825;54653825;54653825;54655162;54655162;54655162;54655162;54655162;54655806;54655806;54655806;54655806;54655806;54659006;54657699;54657687;54657699;54657699;54659006;54659006;54659006;54661217;54661217;54661217;54661217;54662771;54662771;54662771;54662771;54663986;54663986;54663986;54663986;54667573;54667573;546…	-;-;-;-;-;-;-;-;-;-;-;-;-;-;-;-;-;-;-;-;-;-;-;-;-;-;-;-;-;-;-;-;-;-;-;-;-;-;-;-;-;-;-;-;-;-;-;-;-;-;-;-;-;-;-;-;-;-;-;-;-;-;-;-;-;-;-;-;-;-;-;-;-;-;-;-;-;-;-;-;-;-;-;-;-;-;-;-;-;-;-;-;-;-;-;-;-;-;-;-;-;-;-;-;-;-;-;-;-;-;-;-;-;-;-;-;-;-;-;-;-;-;-;-;-;-;-;-	14175	169	204	180	162	141	276	241	256	229	171	144	230
ENSMUSG00000101674.6	chr1;chr1;chr1;chr1;chr1;chr1;chr1;chr1	54681729;54690496;54716964;54717511;54729486;54729486;54736698;54765589	54681922;54690592;54717059;54717650;54729569;54729569;54736816;54767524	+;+;+;+;+;+;+;+	2666	0	0	2	1	2	0	0	6	0	1	1	2
ENSMUSG00000102503.1	chr1	54737166	54738575	-	1410	7	6	10	9	4	7	10	3	2	4	4	13
ENSMUSG00000089245.1	chr1	54769218	54769322	+	105	0	0	0	0	0	0	0	0	0	0	0	0
ENSMUSG00000102642.1	chr1	54913845	54916594	-	2750	17	18	18	40	17	34	25	21	28	37	20	39
ENSMUSG00000025982.13	chr1;chr1;chr1;chr1;chr1;chr1;chr1;chr1;chr1;chr1;chr1;chr1;chr1;chr1;chr1;chr1;chr1;chr1;chr1;chr1;chr1;chr1;chr1;chr1;chr1;chr1;chr1;chr1;chr1;chr1;chr1;chr1;chr1;chr1;chr1;chr1;chr1;chr1;chr1;chr1;chr1;chr1;chr1;chr1;chr1;chr1;chr1;chr1;chr1;chr1;chr1;chr1;chr1;chr1;chr1;chr1;chr1	54985169;54985173;54987939;54987939;54988953;54990303;54990303;54994330;54995366;54996817;54997012;54998038;54999627;55000015;55000242;55000644;55001012;55001383;55003104;55003151;55003293;55003293;55005802;55005802;55006171;55006171;55007480;55007480;55007666;55012102;55012102;55012102;55012252;55014483;55014483;55014483;55014483;55014869;55014869;55015801;55015931;55016376;55016376;55016376;550…	54987492;54987492;54988155;54988155;54992541;54990575;54991115;54994461;54995486;54996928;54997194;54998259;54999752;55000161;55000387;55000914;55001098;55001562;55003205;55003205;55003490;55003490;55005923;55005923;55006383;55006383;55007717;55007717;55007717;55012272;55012272;55012272;55012272;55014562;55014562;55016490;55014562;55014924;55015193;55016182;55016490;55016490;55016490;55016490;550…	-;-;-;-;-;-;-;-;-;-;-;-;-;-;-;-;-;-;-;-;-;-;-;-;-;-;-;-;-;-;-;-;-;-;-;-;-;-;-;-;-;-;-;-;-;-;-;-;-;-;-;-;-;-;-;-;-	11370	2446	2448	3238	2511	2388	2567	3239	3607	3932	2677	2327	2362
ENSMUSG00000103030.1	chr1	55051319	55053112	-	1794	4	0	0	12	3	2	0	2	1	1	3	0
ENSMUSG00000025981.13	chr1;chr1;chr1;chr1;chr1;chr1;chr1;chr1;chr1;chr1;chr1	55052770;55052770;55052869;55059639;55061275;55064181;55064181;55067497;55067497;55071636;55071636	55052990;55052990;55054093;55061757;55061424;55064373;55064373;55067598;55067598;55071953;55072702	+;+;+;+;+;+;+;+;+;+;+	4805	134	135	158	222	149	123	142	209	190	231	195	118
ENSMUSG00000101122.1	chr1	55066264	55067069	+	806	22	5	8	37	7	15	12	20	17	13	22	31
ENSMUSG00000025980.14	chr1;chr1;chr1;chr1;chr1;chr1;chr1;chr1;chr1;chr1;chr1;chr1;chr1;chr1;chr1;chr1;chr1;chr1;chr1;chr1	55077835;55078529;55079056;55080102;55081073;55081660;55082058;55083067;55083067;55083725;55083725;55084533;55084533;55084533;55086766;55086766;55086766;55087779;55087989;55088145	55078440;55078707;55079230;55080347;55081172;55081828;55082151;55083162;55083162;55083807;55083807;55084785;55084785;55084785;55086941;55086941;55086941;55088024;55088243;55088243	-;-;-;-;-;-;-;-;-;-;-;-;-;-;-;-;-;-;-;-	2642	1105	1139	1291	4518	5177	4268	1329	1590	1790	6270	4400	5667
ENSMUSG00000073676.4	chr1;chr1;chr1;chr1;chr1;chr1	55088132;55088314;55089051;55089051;55090713;55091070	55088412;55088412;55089915;55089215;55090802;55091307	+;+;+;+;+;+	1474	513	441	634	1111	1363	1388	629	758	737	1633	1205	1367
ENSMUSG00000100736.1	chr1	55120080	55120873	-	794	0	0	2	0	0	0	1	0	2	0	0	1
ENSMUSG00000089670.1	chr1	55127297	55128287	+	991	0	0	0	0	0	0	1	0	0	0	0	2
ENSMUSG00000025979.13	chr1;chr1;chr1;chr1;chr1;chr1;chr1;chr1;chr1;chr1;chr1;chr1;chr1;chr1;chr1;chr1;chr1;chr1;chr1;chr1;chr1;chr1;chr1;chr1;chr1;chr1;chr1;chr1;chr1;chr1;chr1;chr1;chr1;chr1;chr1;chr1;chr1;chr1;chr1;chr1;chr1;chr1;chr1;chr1;chr1;chr1;chr1	55131231;55131231;55131260;55131282;55131287;55131320;55131326;55136677;55136677;55136677;55136677;55136677;55136677;55145124;55145124;55145124;55145124;55145124;55147630;55148319;55148319;55148319;55148319;55148319;55148548;55148548;55148548;55148548;55148548;55148548;55150146;55150146;55150146;55150146;55150146;55150146;55150971;55150971;55150971;55150971;55150971;55152675;55152675;55152675;551…	55131359;55131359;55131359;55131359;55131359;55131625;55131359;55136739;55136739;55136739;55136739;55136739;55136739;55145383;55145224;55145224;55145224;55145224;55148517;55148361;55148361;55148361;55148361;55148361;55148634;55148634;55148634;55148634;55148634;55148634;55150225;55150225;55150225;55151082;55150225;55150225;55151082;55151082;55151082;55151082;55151082;55152783;55153359;55154898;551…	+;+;+;+;+;+;+;+;+;+;+;+;+;+;+;+;+;+;+;+;+;+;+;+;+;+;+;+;+;+;+;+;+;+;+;+;+;+;+;+;+;+;+;+;+;+;+	4855	529	468	699	231	238	238	600	717	641	239	262	216
ENSMUSG00000061863.6	chr1	55160747	55161053	-	307	0	0	0	0	0	0	0	0	0	0	0	0
ENSMUSG00000025978.14	chr1;chr1;chr1;chr1;chr1;chr1;chr1;chr1;chr1;chr1;chr1;chr1;chr1;chr1;chr1;chr1;chr1;chr1;chr1;chr1;chr1;chr1;chr1;chr1;chr1;chr1;chr1	55170159;55171748;55184950;55184950;55194244;55194244;55195516;55195516;55201345;55201651;55203945;55204183;55204183;55204183;55206336;55206336;55206336;55206336;55211150;55211150;55214120;55214120;55223942;55226121;55226121;55226121;55226121	55172082;55172082;55185028;55185028;55194347;55194347;55195637;55195637;55201422;55202214;55204392;55204392;55204392;55204392;55206489;55206615;55206615;55206615;55211261;55211261;55214303;55214303;55225255;55226782;55226782;55226782;55226782	-;-;-;-;-;-;-;-;-;-;-;-;-;-;-;-;-;-;-;-;-;-;-;-;-;-;-	5871	323	411	424	28	14	41	449	753	619	35	19	26
ENSMUSG00000097649.2	chr1;chr1;chr1;chr1;chr1;chr1	55226251;55226298;55228496;55228496;55234377;55234929	55226750;55226750;55228692;55228692;55235622;55235029	+;+;+;+;+;+	1943	43	24	38	1	0	2	37	42	46	2	0	0
ENSMUSG00000046994.9	chr1	55237177	55248470	+	11294	275	323	420	66	58	75	362	366	448	118	55	52
ENSMUSG00000025977.15	chr1;chr1;chr1;chr1;chr1;chr1;chr1;chr1;chr1;chr1;chr1;chr1;chr1;chr1;chr1;chr1;chr1;chr1;chr1;chr1;chr1;chr1;chr1;chr1;chr1;chr1;chr1;chr1;chr1;chr1;chr1;chr1;chr1;chr1;chr1;chr1;chr1;chr1;chr1;chr1;chr1;chr1;chr1;chr1;chr1;chr1;chr1;chr1	55248658;55268856;55270530;55300069;55300069;55300069;55300087;55300087;55304498;55304498;55304498;55304498;55305676;55305676;55305676;55305676;55323650;55323650;55323650;55323650;55340473;55340473;55340473;55340473;55346257;55346377;55346377;55346377;55348881;55348881;55348881;55348881;55348915;55355648;55355648;55355648;55355648;55355648;55360616;55360616;55360616;55360616;55360616;55360616;553…	55248964;55270665;55270665;55300185;55300185;55300185;55300185;55300178;55304626;55304626;55304626;55304626;55305723;55305723;55305723;55305723;55323721;55323721;55323721;55323721;55340600;55340600;55340600;55340600;55346452;55346452;55346452;55346452;55348935;55348935;55348935;55348935;55348935;55355739;55355739;55355739;55355739;55355739;55360741;55360759;55360759;55360759;55360759;55360741;553…	-;-;-;-;-;-;-;-;-;-;-;-;-;-;-;-;-;-;-;-;-;-;-;-;-;-;-;-;-;-;-;-;-;-;-;-;-;-;-;-;-;-;-;-;-;-;-;-	3514	0	0	0	0	0	0	0	2	3	0	0	0
ENSMUSG00000100215.1	chr1	55335401	55335796	+	396	20	12	25	3	1	2	26	3	11	4	1	0
ENSMUSG00000101945.1	chr1	55370016	55370363	-	348	0	0	0	0	0	0	0	0	0	0	0	0
ENSMUSG00000101085.1	chr1	55381195	55382087	-	893	0	0	0	0	0	0	0	0	0	0	0	0
ENSMUSG00000038349.10	chr1;chr1;chr1;chr1;chr1;chr1;chr1;chr1;chr1;chr1	55405921;55695745;55701930;55702025;55713421;55713421;55715494;55715494;55735121;55751281	55406630;55698219;55702133;55702133;55713496;55713496;55715603;55715603;55735227;55754285	+;+;+;+;+;+;+;+;+;+	6687	953	944	1005	33	17	51	1140	1441	1314	51	15	49
ENSMUSG00000102145.1	chr1	55440904	55445930	+	5027	54	54	95	12	8	15	65	40	81	8	0	17
ENSMUSG00000100309.1	chr1	55444074	55445024	-	951	0	0	0	0	0	2	0	0	1	0	0	1
ENSMUSG00000102831.1	chr1	55559460	55561055	+	1596	14	25	27	0	0	2	24	16	31	2	0	5
ENSMUSG00000099950.1	chr1;chr1;chr1;chr1;chr1;chr1;chr1;chr1;chr1	55931241;55934286;55956835;55957645;55960914;55960985;55970515;55971080;55971080	55931342;55934420;55956944;55958006;55961162;55961162;55970652;55972328;55972098	+;+;+;+;+;+;+;+;+	2345	3	3	1	0	0	0	0	1	4	0	0	0
ENSMUSG00000102491.1	chr1	55960404	55960756	-	353	0	0	0	0	0	0	0	0	0	0	0	0
ENSMUSG00000100372.1	chr1;chr1;chr1;chr1	56018978;56019023;56019798;56019856	56019053;56019053;56020137;56020203	+;+;+;+	482	0	0	0	0	0	0	0	0	0	0	0	0
ENSMUSG00000100944.1	chr1	56451407	56451562	+	156	0	0	0	0	0	0	0	0	0	0	0	0
ENSMUSG00000101332.1	chr1	56531824	56533876	+	2053	0	0	0	0	0	0	0	0	0	0	0	0
ENSMUSG00000045336.5	chr1	56636044	56637435	-	1392	0	0	0	0	0	0	0	0	0	0	0	0
ENSMUSG00000038331.15	chr1;chr1;chr1;chr1;chr1;chr1;chr1;chr1;chr1;chr1;chr1;chr1;chr1;chr1;chr1;chr1;chr1;chr1;chr1;chr1;chr1;chr1;chr1;chr1;chr1;chr1;chr1;chr1;chr1;chr1;chr1;chr1;chr1	56793981;56793986;56793988;56831439;56831439;56831439;56845576;56845576;56845576;56850171;56850171;56850171;56871312;56871312;56871312;56891163;56891163;56897946;56897946;56898991;56898991;56948079;56948079;56948134;56969632;56969653;56969653;56969653;56969740;56971112;56971112;56974239;56978421	56797244;56797244;56797244;56831636;56831636;56831636;56845731;56845731;56845731;56850383;56850383;56850383;56871784;56871784;56871784;56891265;56891265;56898069;56898069;56899117;56899117;56948255;56948255;56948255;56969840;56969872;56969880;56969880;56969880;56971858;56972502;56974321;56978650	-;-;-;-;-;-;-;-;-;-;-;-;-;-;-;-;-;-;-;-;-;-;-;-;-;-;-;-;-;-;-;-;-	6788	375	501	496	24	31	45	408	388	782	35	27	37
ENSMUSG00000087022.4	chr1;chr1;chr1;chr1;chr1;chr1;chr1;chr1;chr1;chr1;chr1;chr1;chr1	56971412;56971478;56971480;56972332;56973386;56974258;57002504;57004154;57040333;57040393;57040589;57040589;57049868	56971771;56971771;56971771;56975193;56973608;56975197;57002656;57004290;57040451;57040451;57042515;57040759;57050084	+;+;+;+;+;+;+;+;+;+;+;+;+	5779	120	94	175	0	2	2	122	112	212	1	0	0
ENSMUSG00000104310.1	chr1	56976803	56978640	+	1838	16	12	15	0	0	0	5	12	11	0	0	0
ENSMUSG00000094128.1	chr1	56999155	56999275	-	121	0	0	0	0	0	0	0	0	0	0	0	0
ENSMUSG00000099945.1	chr1	57127340	57129400	+	2061	0	0	0	0	0	0	0	0	0	0	0	0
ENSMUSG00000101429.1	chr1;chr1;chr1;chr1;chr1;chr1;chr1	57200645;57204529;57206714;57208800;57212406;57213713;57214820	57202847;57204608;57206899;57209039;57212639;57213896;57214993	-;-;-;-;-;-;-	3301	6	1	2	0	0	0	2	1	5	0	0	0
ENSMUSG00000101129.1	chr1	57291425	57292401	-	977	0	0	0	0	0	0	0	0	0	0	0	0
ENSMUSG00000097519.2	chr1;chr1;chr1;chr1	57359222;57362566;57375248;57377405	57360663;57362763;57375519;57377544	-;-;-;-	2052	0	5	1	2	2	2	5	3	1	2	1	3
ENSMUSG00000038323.3	chr1;chr1;chr1;chr1;chr1;chr1;chr1	57377620;57377633;57377640;57379707;57380042;57380042;57382743	57377946;57377946;57377946;57379812;57380162;57380078;57385423	+;+;+;+;+;+;+	3235	316	256	284	373	356	241	256	259	303	456	352	307
ENSMUSG00000048495.16	chr1;chr1;chr1;chr1;chr1;chr1;chr1;chr1;chr1;chr1;chr1;chr1;chr1;chr1;chr1;chr1;chr1;chr1;chr1;chr1;chr1;chr1;chr1;chr1;chr1;chr1;chr1;chr1;chr1;chr1;chr1;chr1;chr1;chr1;chr1;chr1;chr1;chr1;chr1;chr1;chr1;chr1;chr1;chr1;chr1;chr1;chr1;chr1;chr1;chr1;chr1;chr1;chr1;chr1;chr1;chr1;chr1;chr1	57388237;57388240;57388240;57388405;57388416;57388666;57388686;57390642;57390642;57390642;57390642;57390642;57390642;57390642;57390712;57391429;57391449;57391449;57391449;57391449;57391449;57391449;57393185;57393350;57393350;57393350;57393350;57393350;57393350;57393350;57393585;57393670;57394047;57394047;57394047;57394047;57394047;57394047;57396727;57396727;57396727;57396727;57396727;57396727;573…	57388752;57388752;57388752;57388752;57388752;57388752;57388752;57390758;57390758;57390758;57390771;57390758;57390758;57390758;57390758;57391536;57391536;57391740;57391511;57391536;57391536;57391536;57393487;57393487;57393487;57393487;57393698;57393487;57394091;57393487;57393694;57393694;57394091;57394091;57394091;57394091;57394091;57394091;57396796;57396796;57396796;57396796;57396796;57396796;573…	-;-;-;-;-;-;-;-;-;-;-;-;-;-;-;-;-;-;-;-;-;-;-;-;-;-;-;-;-;-;-;-;-;-;-;-;-;-;-;-;-;-;-;-;-;-;-;-;-;-;-;-;-;-;-;-;-;-	2808	72	76	99	42	35	62	85	77	80	85	43	86
ENSMUSG00000025971.6	chr1;chr1;chr1;chr1;chr1;chr1	57406328;57406759;57409912;57411723;57413240;57415656	57407222;57411632;57409983;57411849;57413387;57417953	+;+;+;+;+;+	7878	186	185	230	186	280	180	239	211	290	309	243	193
ENSMUSG00000077776.1	chr1	57422244	57422373	-	130	0	0	0	0	0	0	0	0	0	0	0	0
ENSMUSG00000088353.1	chr1	57467870	57468026	+	157	0	0	0	0	0	0	0	0	0	0	0	0
ENSMUSG00000101826.1	chr1	57518523	57519412	-	890	0	0	0	0	0	0	0	0	0	0	0	0
ENSMUSG00000102685.1	chr1	57520831	57523642	-	2812	0	0	0	0	0	0	0	0	0	0	0	0
ENSMUSG00000101151.1	chr1;chr1	57561298;57563974	57561846;57564051	-;-	627	0	0	0	0	0	0	0	0	0	0	0	0
ENSMUSG00000038305.15	chr1;chr1;chr1;chr1;chr1;chr1;chr1;chr1;chr1;chr1;chr1;chr1;chr1;chr1;chr1;chr1;chr1;chr1;chr1;chr1;chr1;chr1;chr1;chr1;chr1;chr1;chr1;chr1;chr1;chr1;chr1;chr1;chr1;chr1;chr1;chr1;chr1;chr1;chr1;chr1;chr1;chr1;chr1;chr1;chr1;chr1;chr1;chr1;chr1;chr1;chr1;chr1;chr1;chr1;chr1;chr1;chr1;chr1;chr1;chr1;chr1;chr1;chr1;chr1;chr1;chr1;chr1;chr1;chr1;chr1;chr1;chr1;chr1;chr1;chr1;chr1;chr1;chr1;chr1;chr1…	57774162;57774249;57774301;57774365;57774419;57774600;57774735;57774744;57774755;57774861;57774890;57774912;57774917;57799305;57799305;57799305;57799305;57799305;57799305;57799305;57799305;57799305;57799305;57799305;57799305;57799305;57832053;57832053;57832053;57832053;57832053;57832053;57832053;57832053;57845571;57855464;57855464;57855464;57855464;57855464;57855464;57855464;57855464;57855464;578…	57774563;57774491;57774491;57774491;57774491;57774801;57774801;57774801;57774801;57775024;57775024;57775024;57775024;57799354;57799580;57799354;57799354;57799354;57799354;57799354;57799354;57800438;57799354;57799354;57799354;57799354;57832306;57832137;57832137;57832137;57832137;57832137;57832137;57832137;57845683;57855524;57857541;57855524;57855524;57855524;57855524;57855524;57855524;57855524;578…	+;+;+;+;+;+;+;+;+;+;+;+;+;+;+;+;+;+;+;+;+;+;+;+;+;+;+;+;+;+;+;+;+;+;+;+;+;+;+;+;+;+;+;+;+;+;+;+;+;+;+;+;+;+;+;+;+;+;+;+;+;+;+;+;+;+;+;+;+;+;+;+;+;+;+;+;+;+;+;+;+;+;+;+;+;+;+;+;+;+;+;+;+;+;+;+;+;+;+;+;+;+;+;+;+;+;+;+;+;+;+;+;+;+;+	8041	437	453	459	46	45	84	465	572	564	36	39	44
ENSMUSG00000091283.1	chr1;chr1	57909835;57916836	57909950;57917111	-;-	392	0	0	0	0	0	0	0	0	0	0	0	0
ENSMUSG00000054770.16	chr1;chr1;chr1;chr1;chr1;chr1;chr1;chr1;chr1;chr1;chr1;chr1;chr1;chr1;chr1;chr1;chr1;chr1;chr1;chr1;chr1;chr1;chr1;chr1;chr1;chr1;chr1;chr1;chr1;chr1;chr1;chr1;chr1;chr1;chr1;chr1;chr1;chr1;chr1;chr1;chr1;chr1;chr1;chr1;chr1;chr1;chr1;chr1;chr1;chr1	57955101;57955248;57955253;57956072;57956580;57956692;57956720;57959143;57959143;57959143;57959143;57959143;57959143;57959143;57960054;57961158;57961901;57961901;57961901;57961901;57961901;57963068;57963068;57963068;57963068;57963068;57963566;57963602;57965329;57965329;57965351;57965351;57967497;57967497;57967497;57967497;57967497;57967497;57967497;57969407;57970021;57970021;57970021;57970021;579…	57956820;57956820;57956820;57956820;57956820;57956820;57956820;57959245;57959245;57959245;57959245;57959245;57959245;57959245;57961995;57962981;57962102;57961995;57961995;57961995;57961995;57963261;57963447;57963261;57963261;57963261;57965540;57967723;57965540;57965540;57965540;57965540;57967723;57967723;57967723;57967723;57967723;57967723;57967723;57969524;57970079;57970079;57970052;57970048;579…	-;-;-;-;-;-;-;-;-;-;-;-;-;-;-;-;-;-;-;-;-;-;-;-;-;-;-;-;-;-;-;-;-;-;-;-;-;-;-;-;-;-;-;-;-;-;-;-;-;-	12973	140	139	186	75	88	121	196	221	207	87	95	105
ENSMUSG00000026039.9	chr1;chr1;chr1;chr1;chr1;chr1;chr1;chr1;chr1;chr1	57995971;57998096;57999964;58001218;58002894;58013507;58015359;58019589;58022716;58024784	57996312;57998221;58000139;58001295;58002979;58013742;58017983;58019742;58025898;58025899	+;+;+;+;+;+;+;+;+;+	7007	11	10	26	1	1	0	11	11	25	3	3	11
ENSMUSG00000063558.4	chr1;chr1;chr1;chr1;chr1;chr1;chr1;chr1;chr1;chr1;chr1;chr1;chr1;chr1;chr1;chr1;chr1;chr1;chr1;chr1;chr1;chr1;chr1;chr1;chr1;chr1;chr1;chr1;chr1;chr1;chr1;chr1;chr1;chr1;chr1;chr1;chr1;chr1;chr1;chr1;chr1;chr1;chr1;chr1;chr1;chr1;chr1;chr1;chr1;chr1	58029931;58029964;58041436;58041436;58043542;58043542;58047135;58047135;58049363;58049363;58053664;58053664;58054648;58054648;58056214;58056214;58057414;58057414;58058132;58058132;58059035;58059379;58061196;58062132;58063372;58063372;58065274;58065274;58068270;58068270;58068732;58068732;58070041;58070041;58073178;58076064;58077443;58078426;58081503;58082012;58085434;58092494;58094421;58095155;580…	58030058;58030058;58041493;58041493;58043638;58043638;58047243;58047243;58049489;58049489;58053725;58053725;58054737;58054737;58056294;58056294;58057558;58057558;58062316;58058224;58059186;58059472;58061305;58062316;58063534;58063534;58065366;58065366;58068439;58068439;58068846;58068846;58070879;58070163;58073274;58076188;58077576;58078513;58081589;58082203;58085661;58092589;58094549;58095229;580…	+;+;+;+;+;+;+;+;+;+;+;+;+;+;+;+;+;+;+;+;+;+;+;+;+;+;+;+;+;+;+;+;+;+;+;+;+;+;+;+;+;+;+;+;+;+;+;+;+;+	8690	86	96	72	2575	3187	983	107	173	120	3676	1829	1423
ENSMUSG00000064294.12	chr1;chr1;chr1;chr1;chr1;chr1;chr1;chr1;chr1;chr1;chr1;chr1;chr1;chr1;chr1;chr1;chr1;chr1;chr1;chr1;chr1;chr1;chr1;chr1;chr1;chr1;chr1;chr1;chr1;chr1;chr1;chr1;chr1;chr1;chr1;chr1;chr1;chr1;chr1;chr1;chr1;chr1;chr1;chr1;chr1;chr1;chr1;chr1;chr1;chr1;chr1;chr1;chr1;chr1	58113130;58113136;58113138;58113186;58114871;58114871;58114871;58114871;58118598;58118598;58118598;58119481;58119481;58119481;58120978;58120978;58120978;58125018;58125018;58127627;58127627;58138216;58138216;58141351;58142670;58146424;58147194;58150295;58152554;58153021;58153480;58158201;58158905;58159637;58163349;58165837;58167603;58169624;58169778;58170657;58170657;58171742;58171742;58172121;581…	58113312;58113312;58113312;58113312;58114928;58114928;58114928;58115009;58118694;58119053;58118694;58119589;58119589;58119589;58122105;58121104;58121104;58125079;58125079;58127707;58127707;58139122;58138296;58141495;58142762;58146575;58147287;58150404;58152738;58153183;58153572;58158370;58159019;58159759;58163445;58165961;58167736;58169865;58169865;58170743;58170743;58171933;58171933;58172247;581…	+;+;+;+;+;+;+;+;+;+;+;+;+;+;+;+;+;+;+;+;+;+;+;+;+;+;+;+;+;+;+;+;+;+;+;+;+;+;+;+;+;+;+;+;+;+;+;+;+;+;+;+;+;+	7033	17	36	20	22948	23054	5561	26	43	47	20269	14070	4316
ENSMUSG00000089275.1	chr1	58154981	58155088	-	108	0	0	0	0	0	0	0	0	0	0	0	0
ENSMUSG00000038242.12	chr1;chr1;chr1;chr1;chr1;chr1;chr1;chr1;chr1;chr1;chr1;chr1;chr1;chr1;chr1;chr1;chr1;chr1;chr1;chr1;chr1;chr1;chr1;chr1;chr1;chr1;chr1;chr1;chr1;chr1;chr1;chr1;chr1;chr1;chr1;chr1;chr1;chr1;chr1;chr1;chr1;chr1;chr1;chr1;chr1;chr1;chr1;chr1;chr1;chr1;chr1;chr1;chr1;chr1;chr1;chr1;chr1;chr1;chr1;chr1;chr1;chr1;chr1;chr1;chr1;chr1;chr1;chr1;chr1;chr1	58210397;58210432;58210451;58211218;58213022;58213022;58213022;58214604;58217433;58217433;58219987;58219987;58221828;58221828;58224166;58224166;58228072;58228072;58228854;58228854;58231105;58231105;58231481;58231481;58233838;58233838;58235119;58235119;58236667;58236667;58239117;58239117;58240606;58240681;58240681;58245060;58245060;58245060;58245801;58245801;58246239;58246239;58247206;58247206;582…	58210628;58210628;58210628;58213362;58213079;58213079;58213079;58215410;58217529;58217529;58220095;58220095;58221954;58221954;58224227;58224227;58228155;58228155;58228934;58228934;58231249;58231249;58231573;58231573;58233989;58233989;58235212;58235212;58236779;58236779;58239301;58239301;58240843;58240843;58240843;58245161;58245152;58245152;58245970;58245970;58246353;58246353;58247328;58247328;582…	+;+;+;+;+;+;+;+;+;+;+;+;+;+;+;+;+;+;+;+;+;+;+;+;+;+;+;+;+;+;+;+;+;+;+;+;+;+;+;+;+;+;+;+;+;+;+;+;+;+;+;+;+;+;+;+;+;+;+;+;+;+;+;+;+;+;+;+;+;+	8416	5	10	51	0	0	0	12	14	72	0	0	0
ENSMUSG00000089822.1	chr1;chr1;chr1;chr1;chr1;chr1	58254117;58262468;58276124;58289409;58298830;58315234	58256945;58262616;58276212;58289502;58298968;58315656	-;-;-;-;-;-	3723	0	0	0	0	0	0	0	0	0	0	0	0
ENSMUSG00000079554.2	chr1;chr1;chr1;chr1;chr1;chr1;chr1;chr1;chr1;chr1;chr1;chr1;chr1;chr1;chr1;chr1;chr1;chr1;chr1;chr1;chr1;chr1;chr1;chr1;chr1;chr1;chr1;chr1;chr1;chr1;chr1;chr1;chr1;chr1;chr1;chr1	58278326;58281177;58282666;58283487;58285571;58287692;58289908;58292198;58294301;58295863;58299763;58300615;58303527;58304429;58305204;58307350;58308859;58309981;58312275;58322779;58330770;58332543;58334680;58336600;58337335;58339459;58343656;58346225;58349053;58350237;58351155;58354162;58354310;58358918;58376262;58378641	58278475;58281234;58282762;58283595;58285697;58287753;58289991;58292278;58294445;58295955;58299914;58300708;58303636;58304613;58305390;58307442;58309028;58310095;58312397;58322875;58330894;58332676;58334767;58336686;58337526;58339686;58343751;58346353;58349127;58350289;58351269;58354227;58354498;58359085;58376336;58380259	+;+;+;+;+;+;+;+;+;+;+;+;+;+;+;+;+;+;+;+;+;+;+;+;+;+;+;+;+;+;+;+;+;+;+;+	5771	2	0	0	0	1	0	0	0	0	0	0	0
ENSMUSG00000103839.1	chr1	58383512	58386134	-	2623	7	23	38	4	1	12	37	30	31	16	3	46
ENSMUSG00000051223.14	chr1;chr1;chr1;chr1;chr1;chr1;chr1;chr1;chr1;chr1;chr1;chr1;chr1;chr1;chr1;chr1;chr1;chr1;chr1;chr1;chr1;chr1;chr1;chr1;chr1;chr1;chr1;chr1;chr1;chr1;chr1;chr1;chr1;chr1;chr1;chr1;chr1;chr1;chr1;chr1;chr1;chr1	58392898;58393124;58393132;58393470;58394202;58394202;58394202;58394202;58397676;58397676;58397676;58399004;58399004;58399004;58400079;58400079;58400079;58400707;58400707;58400707;58400707;58401114;58401114;58401114;58401114;58401341;58401341;58401341;58401341;58402887;58402887;58402887;58402887;58403615;58403615;58403615;58404232;58404232;58404232;58405035;58405035;58405035	58393216;58393216;58393216;58393626;58394275;58394275;58394275;58394275;58397852;58397852;58397852;58399098;58399098;58399098;58400144;58400144;58400144;58400842;58400842;58400842;58400842;58401223;58401223;58401223;58401223;58401511;58401511;58401511;58401511;58403033;58403033;58403004;58403033;58403753;58403753;58403753;58404354;58404354;58404354;58405131;58405487;58407353	+;+;+;+;+;+;+;+;+;+;+;+;+;+;+;+;+;+;+;+;+;+;+;+;+;+;+;+;+;+;+;+;+;+;+;+;+;+;+;+;+;+	4033	1811	1445	1854	1335	1684	1661	2146	2109	2587	1987	1798	1762
ENSMUSG00000026034.17	chr1;chr1;chr1;chr1;chr1;chr1;chr1;chr1;chr1;chr1;chr1;chr1;chr1;chr1;chr1;chr1;chr1;chr1;chr1;chr1;chr1;chr1;chr1;chr1;chr1;chr1;chr1;chr1;chr1;chr1;chr1;chr1;chr1;chr1;chr1;chr1;chr1;chr1;chr1;chr1;chr1;chr1;chr1;chr1;chr1;chr1;chr1;chr1;chr1;chr1;chr1;chr1;chr1;chr1;chr1;chr1;chr1;chr1;chr1;chr1;chr1;chr1;chr1;chr1;chr1;chr1;chr1;chr1;chr1;chr1;chr1;chr1;chr1;chr1;chr1;chr1;chr1;chr1;chr1	58410189;58412000;58412000;58412000;58412000;58412000;58412000;58412316;58412647;58412647;58412647;58412647;58412647;58412647;58412647;58412947;58412947;58412947;58412947;58412947;58412947;58412947;58413390;58413390;58413390;58413390;58413390;58413390;58414372;58414372;58414372;58414372;58414372;58414590;58414590;58414590;58414590;58414590;58414590;58414615;58416143;58416457;58416910;58417013;584…	58412340;58412340;58412340;58412340;58412340;58412340;58412340;58412737;58412737;58412737;58412737;58412737;58412737;58412861;58412737;58413026;58413026;58413026;58413026;58413026;58413437;58413026;58413825;58413472;58413472;58413472;58413472;58413472;58414501;58414501;58414501;58414501;58414501;58414684;58414684;58414684;58414684;58415657;58414684;58414684;58417383;58416765;58417179;58417383;584…	-;-;-;-;-;-;-;-;-;-;-;-;-;-;-;-;-;-;-;-;-;-;-;-;-;-;-;-;-;-;-;-;-;-;-;-;-;-;-;-;-;-;-;-;-;-;-;-;-;-;-;-;-;-;-;-;-;-;-;-;-;-;-;-;-;-;-;-;-;-;-;-;-;-;-;-;-;-;-	8132	1251	1339	1806	1254	1077	1419	1741	1748	1596	1158	1134	1536
ENSMUSG00000026035.15	chr1;chr1;chr1;chr1;chr1;chr1;chr1;chr1;chr1;chr1;chr1;chr1;chr1;chr1;chr1;chr1;chr1;chr1;chr1;chr1;chr1;chr1;chr1;chr1;chr1;chr1;chr1;chr1;chr1;chr1;chr1;chr1;chr1;chr1;chr1;chr1;chr1;chr1;chr1;chr1;chr1;chr1;chr1;chr1;chr1;chr1;chr1	58430994;58430994;58430997;58431020;58432072;58433787;58434331;58434331;58434331;58434415;58434419;58438176;58438344;58438344;58438344;58438344;58438344;58438344;58438830;58440843;58440843;58440843;58440843;58440843;58440843;58440843;58442525;58442525;58442525;58442525;58442525;58442525;58442525;58444589;58444589;58444589;58444589;58444589;58444589;58444589;58444811;58445146;58445146;58445146;584…	58431330;58431330;58431330;58431330;58432185;58434449;58434449;58434449;58434449;58434449;58434449;58438411;58438411;58438411;58438411;58438411;58438411;58438411;58440968;58440936;58440936;58440936;58440936;58440936;58440936;58440936;58442599;58442599;58442599;58442599;58442599;58442599;58442599;58444639;58444639;58444639;58444639;58444639;58444639;58444639;58445429;58445176;58445369;58445434;584…	-;-;-;-;-;-;-;-;-;-;-;-;-;-;-;-;-;-;-;-;-;-;-;-;-;-;-;-;-;-;-;-;-;-;-;-;-;-;-;-;-;-;-;-;-;-;-	4291	138	127	184	93	97	144	194	210	184	129	109	113
ENSMUSG00000026036.17	chr1;chr1;chr1;chr1;chr1;chr1;chr1;chr1;chr1;chr1;chr1;chr1;chr1;chr1;chr1;chr1;chr1;chr1;chr1;chr1;chr1;chr1;chr1;chr1;chr1;chr1;chr1;chr1;chr1;chr1;chr1;chr1;chr1;chr1;chr1	58445151;58445267;58445628;58445729;58447445;58447631;58447634;58447634;58447634;58447634;58449167;58449244;58450387;58450387;58450387;58450387;58450387;58452089;58452089;58452089;58452089;58453404;58455597;58455597;58455597;58455597;58457685;58457780;58457780;58457780;58457780;58461141;58461141;58461141;58480986	58445634;58445634;58445634;58445785;58447546;58448089;58448089;58448050;58448089;58448089;58449426;58449426;58450549;58450549;58450507;58450549;58450549;58452215;58452215;58452215;58452215;58456188;58455735;58455735;58455735;58455735;58457863;58457800;58457863;58457863;58457863;58461384;58462266;58463456;58481816	+;+;+;+;+;+;+;+;+;+;+;+;+;+;+;+;+;+;+;+;+;+;+;+;+;+;+;+;+;+;+;+;+;+;+	7763	165	116	202	129	169	147	194	239	238	143	147	138
ENSMUSG00000026037.14	chr1;chr1;chr1;chr1;chr1;chr1;chr1;chr1;chr1;chr1;chr1;chr1;chr1;chr1;chr1;chr1;chr1;chr1;chr1;chr1;chr1;chr1;chr1;chr1;chr1;chr1;chr1;chr1;chr1;chr1;chr1;chr1;chr1;chr1;chr1;chr1;chr1;chr1;chr1;chr1;chr1;chr1;chr1;chr1	58462771;58464204;58465995;58465995;58467651;58467651;58469668;58469668;58470940;58470940;58472305;58472305;58474809;58474809;58476434;58476434;58480251;58480251;58480311;58480960;58480960;58480960;58483643;58483643;58483698;58492857;58492857;58492857;58493661;58493661;58493661;58497376;58497376;58497376;58500241;58500346;58501323;58501323;58501323;58501842;58501842;58504772;58504772;58504772	58464290;58464290;58466113;58466113;58467712;58467712;58469839;58469839;58471086;58471086;58472401;58472401;58474941;58474941;58476543;58476543;58480349;58480349;58480349;58481449;58481153;58481153;58483703;58483703;58483703;58492888;58492888;58492888;58493750;58493750;58493750;58497465;58497465;58497465;58500384;58500384;58501426;58501416;58501426;58501884;58501890;58504955;58504925;58505109	-;-;-;-;-;-;-;-;-;-;-;-;-;-;-;-;-;-;-;-;-;-;-;-;-;-;-;-;-;-;-;-;-;-;-;-;-;-;-;-;-;-;-;-	3857	491	475	536	90	69	92	518	419	578	111	70	82
ENSMUSG00000094245.1	chr1	58466515	58466621	-	107	7	3	5	0	4	3	7	1	1	4	2	5
ENSMUSG00000085054.2	chr1;chr1;chr1;chr1;chr1;chr1;chr1;chr1;chr1;chr1;chr1;chr1;chr1	58505148;58505152;58505155;58510571;58510571;58510571;58512139;58515712;58515712;58517063;58517625;58520435;58523019	58505227;58505227;58505231;58512266;58512616;58510644;58512266;58517530;58515777;58517169;58517765;58520748;58523230	+;+;+;+;+;+;+;+;+;+;+;+;+	4616	10	6	14	2	0	3	19	10	15	3	4	7
ENSMUSG00000038174.14	chr1;chr1;chr1;chr1;chr1;chr1;chr1;chr1;chr1;chr1;chr1;chr1;chr1;chr1;chr1;chr1;chr1;chr1;chr1;chr1;chr1;chr1;chr1;chr1;chr1;chr1;chr1;chr1;chr1;chr1;chr1;chr1;chr1;chr1;chr1;chr1;chr1;chr1;chr1;chr1;chr1;chr1;chr1;chr1;chr1;chr1;chr1;chr1;chr1;chr1;chr1;chr1;chr1;chr1;chr1;chr1;chr1;chr1;chr1;chr1;chr1;chr1;chr1;chr1;chr1;chr1	58522806;58527021;58527743;58529083;58534485;58534485;58535390;58535390;58535390;58535390;58539559;58539559;58539559;58539559;58540134;58540134;58540134;58540134;58544667;58544667;58544667;58544667;58546107;58546107;58546107;58546107;58548639;58548639;58548639;58548639;58552150;58552150;58552150;58552150;58552187;58556509;58557272;58557272;58557272;58557272;58557272;58557333;58557360;58557977;585…	58530259;58530259;58530259;58530259;58534652;58534652;58535549;58535549;58535549;58535549;58539646;58539646;58539646;58539646;58540250;58540250;58540250;58540250;58544762;58544762;58544762;58544762;58546222;58546222;58546222;58546222;58548719;58548719;58548719;58548719;58552329;58552329;58552329;58552329;58552329;58556564;58557373;58557373;58557373;58557373;58557373;58557373;58557373;58558057;585…	-;-;-;-;-;-;-;-;-;-;-;-;-;-;-;-;-;-;-;-;-;-;-;-;-;-;-;-;-;-;-;-;-;-;-;-;-;-;-;-;-;-;-;-;-;-;-;-;-;-;-;-;-;-;-;-;-;-;-;-;-;-;-;-;-;-	12041	2010	1912	2340	485	446	426	2927	2732	2589	520	516	458
ENSMUSG00000026032.8	chr1;chr1;chr1	58586384;58591090;58595649	58586670;58591249;58595964	+;+;+	763	230	186	225	165	219	193	247	290	265	295	216	215
ENSMUSG00000100202.1	chr1	58625214	58625565	-	352	0	0	0	0	0	0	0	0	0	0	0	0
ENSMUSG00000099490.1	chr1;chr1	58630375;58636798	58630715;58637344	+;+	888	0	0	0	0	0	0	0	0	0	0	0	0
ENSMUSG00000059647.5	chr1	58646688	58647239	+	552	3	3	7	0	1	2	9	2	8	3	3	0
ENSMUSG00000047528.13	chr1;chr1;chr1;chr1;chr1;chr1;chr1;chr1;chr1;chr1;chr1;chr1;chr1;chr1;chr1;chr1;chr1;chr1;chr1;chr1;chr1;chr1;chr1;chr1;chr1;chr1;chr1;chr1;chr1;chr1;chr1;chr1;chr1;chr1;chr1;chr1;chr1;chr1;chr1;chr1;chr1;chr1;chr1;chr1;chr1;chr1;chr1;chr1;chr1;chr1;chr1;chr1;chr1;chr1;chr1;chr1;chr1;chr1;chr1;chr1;chr1;chr1;chr1;chr1;chr1;chr1;chr1;chr1;chr1	58646903;58658120;58658120;58658363;58658996;58658996;58658996;58659223;58659223;58659223;58661400;58661400;58661400;58661400;58666827;58666827;58666827;58666827;58666895;58667729;58667729;58667729;58667729;58667729;58669428;58669428;58669428;58669428;58669428;58670370;58670370;58670370;58670370;58676196;58676529;58676529;58676529;58676529;58676529;58678286;58678286;58678286;58678286;58678286;586…	58647219;58658430;58658434;58658434;58659105;58659105;58659105;58659312;58659312;58659312;58661462;58661462;58661462;58661462;58666930;58666930;58666930;58666930;58666930;58667828;58667828;58667828;58667828;58667828;58670467;58669480;58669480;58669480;58669480;58670467;58670467;58670467;58670467;58676590;58676590;58676590;58676590;58676590;58676590;58678379;58678379;58678379;58678379;58678379;586…	-;-;-;-;-;-;-;-;-;-;-;-;-;-;-;-;-;-;-;-;-;-;-;-;-;-;-;-;-;-;-;-;-;-;-;-;-;-;-;-;-;-;-;-;-;-;-;-;-;-;-;-;-;-;-;-;-;-;-;-;-;-;-;-;-;-;-;-;-	3396	1	1	2	1	0	4	0	0	0	1	1	0
ENSMUSG00000102059.1	chr1;chr1;chr1	58652641;58654945;58654945	58652689;58655831;58655074	+;+;+	936	1	9	5	7	3	15	4	8	6	10	10	22
ENSMUSG00000101046.1	chr1;chr1	58702309;58703590	58702675;58703986	+;+	764	0	0	0	0	0	0	0	0	0	0	0	0
ENSMUSG00000026031.15	chr1;chr1;chr1;chr1;chr1;chr1;chr1;chr1;chr1;chr1;chr1;chr1;chr1;chr1;chr1;chr1;chr1;chr1;chr1;chr1;chr1;chr1;chr1;chr1;chr1;chr1;chr1;chr1;chr1;chr1;chr1;chr1;chr1;chr1;chr1;chr1;chr1;chr1;chr1;chr1;chr1;chr1;chr1;chr1;chr1;chr1;chr1;chr1;chr1;chr1;chr1;chr1;chr1;chr1;chr1;chr1;chr1;chr1;chr1;chr1;chr1;chr1;chr1;chr1;chr1;chr1;chr1;chr1;chr1;chr1	58711508;58711508;58711510;58711516;58711534;58711544;58711551;58711560;58713294;58713296;58713296;58713302;58713317;58713571;58713571;58713571;58713571;58713571;58713886;58714117;58717260;58722329;58726306;58726306;58726306;58726306;58726306;58726306;58729056;58729056;58729056;58729056;58730552;58731152;58731152;58731152;58731152;58731152;58731152;58731152;58732253;58732253;58732253;58732253;587…	58711592;58711592;58711592;58711592;58711592;58711592;58711592;58711592;58713659;58713659;58713886;58713659;58713659;58713659;58713889;58713659;58713657;58713659;58717562;58714303;58717554;58723070;58726732;58726732;58726732;58726732;58726732;58726732;58729161;58729161;58729161;58729161;58730662;58731287;58731287;58731287;58731287;58731287;58731246;58731287;58732326;58732326;58733227;58732326;587…	+;+;+;+;+;+;+;+;+;+;+;+;+;+;+;+;+;+;+;+;+;+;+;+;+;+;+;+;+;+;+;+;+;+;+;+;+;+;+;+;+;+;+;+;+;+;+;+;+;+;+;+;+;+;+;+;+;+;+;+;+;+;+;+;+;+;+;+;+;+	12669	229	296	244	1771	1887	2001	323	402	427	1943	1974	2081
ENSMUSG00000100236.1	chr1	58785209	58785659	+	451	0	0	0	0	0	0	0	0	0	0	0	0
ENSMUSG00000026029.14	chr1;chr1;chr1;chr1;chr1;chr1;chr1;chr1;chr1;chr1;chr1;chr1;chr1;chr1;chr1;chr1;chr1;chr1;chr1;chr1;chr1;chr1;chr1;chr1;chr1;chr1;chr1;chr1;chr1;chr1;chr1;chr1;chr1;chr1;chr1;chr1;chr1;chr1	58795374;58795477;58802502;58802653;58803999;58803999;58823915;58823915;58823915;58823915;58827207;58827207;58827207;58827207;58828873;58828873;58828873;58828873;58829096;58829096;58829096;58829096;58831606;58831606;58831606;58831606;58833633;58833633;58833633;58833633;58844344;58844344;58844344;58844344;58846622;58846622;58846622;58846622	58795738;58795738;58802693;58802693;58804114;58804114;58824247;58824247;58824247;58824247;58827312;58827312;58827312;58827312;58829011;58829011;58829011;58829011;58829149;58829149;58829149;58829149;58831667;58831667;58831667;58831667;58833774;58833774;58833774;58833774;58844845;58844845;58844845;58844845;58846754;58847008;58846754;58847503	+;+;+;+;+;+;+;+;+;+;+;+;+;+;+;+;+;+;+;+;+;+;+;+;+;+;+;+;+;+;+;+;+;+;+;+;+;+	2893	30	52	43	394	481	413	39	40	27	525	461	393
ENSMUSG00000102719.1	chr1	58797783	58801623	+	3841	1	5	6	30	46	38	6	3	13	37	40	48
ENSMUSG00000099719.1	chr1;chr1;chr1;chr1;chr1;chr1;chr1;chr1;chr1;chr1;chr1;chr1	58850085;58850659;58850886;58855094;58860379;58861269;58875642;58876350;58878016;58890723;58891493;58892680	58850091;58850768;58850975;58855156;58860431;58861366;58875703;58876443;58878149;58890767;58891567;58892792	-;-;-;-;-;-;-;-;-;-;-;-	944	0	0	1	0	0	0	0	0	0	0	0	0
ENSMUSG00000026028.12	chr1;chr1;chr1;chr1;chr1;chr1;chr1;chr1;chr1;chr1;chr1;chr1;chr1;chr1;chr1;chr1;chr1;chr1;chr1;chr1;chr1;chr1;chr1;chr1;chr1;chr1;chr1;chr1;chr1;chr1;chr1;chr1;chr1;chr1;chr1;chr1;chr1;chr1;chr1;chr1	58900449;58903504;58903672;58906706;58906706;58908523;58908523;58909950;58909950;58911636;58911636;58912186;58912186;58915686;58915686;58918772;58918772;58919221;58919221;58919896;58921074;58921074;58921074;58921680;58921680;58921680;58923522;58923522;58926651;58926651;58926663;58935746;58935746;58945902;58946247;58946247;58946247;58973237;58973237;58973237	58904182;58904182;58904182;58907212;58906811;58908789;58908789;58910248;58910248;58911836;58911836;58912262;58912262;58915823;58915823;58918846;58918846;58919351;58919351;58920048;58921152;58921152;58921152;58921697;58921889;58921889;58923638;58923638;58926727;58926727;58926727;58935940;58935940;58946535;58946535;58946337;58946535;58973429;58973430;58973430	-;-;-;-;-;-;-;-;-;-;-;-;-;-;-;-;-;-;-;-;-;-;-;-;-;-;-;-;-;-;-;-;-;-;-;-;-;-;-;-	7088	2891	2888	3082	596	527	620	3322	3491	3637	508	474	512
ENSMUSG00000026027.13	chr1;chr1;chr1;chr1;chr1;chr1;chr1;chr1;chr1;chr1;chr1;chr1;chr1;chr1;chr1;chr1;chr1;chr1;chr1;chr1;chr1;chr1;chr1;chr1;chr1;chr1;chr1;chr1;chr1;chr1;chr1;chr1;chr1;chr1;chr1;chr1;chr1;chr1;chr1;chr1;chr1;chr1;chr1;chr1;chr1;chr1;chr1;chr1;chr1;chr1;chr1;chr1;chr1;chr1;chr1;chr1	58973522;58973522;58973522;58973522;58973522;58973522;58976959;58976959;58976959;58976959;58976959;58976959;58979934;58979934;58979934;58979934;58979934;58979934;58980407;58985289;58985289;58985289;58985289;58985289;58988506;58988506;58988506;58988506;58989690;58989690;58989690;58989690;58991013;58991013;58991013;58991013;58991058;58992204;58992204;58992204;58992651;58992651;58992651;58992651;589…	58973850;58973850;58973850;58973850;58973850;58973850;58977065;58977065;58977065;58977065;58977065;58977065;58980014;58980014;58980014;58980014;58980014;58981475;58980573;58985388;58985388;58985388;58987847;58985388;58988627;58988627;58988627;58988627;58989798;58989798;58989798;58989798;58991136;58991136;58991136;58991512;58991136;58992375;58992375;58992375;58992755;58992755;58992755;58992755;589…	+;+;+;+;+;+;+;+;+;+;+;+;+;+;+;+;+;+;+;+;+;+;+;+;+;+;+;+;+;+;+;+;+;+;+;+;+;+;+;+;+;+;+;+;+;+;+;+;+;+;+;+;+;+;+;+	7256	244	249	282	405	451	393	284	305	398	429	346	339
ENSMUSG00000072295.7	chr1;chr1;chr1;chr1;chr1;chr1;chr1;chr1;chr1;chr1;chr1;chr1;chr1;chr1;chr1;chr1;chr1;chr1;chr1;chr1;chr1;chr1;chr1;chr1;chr1;chr1;chr1;chr1;chr1;chr1;chr1;chr1;chr1;chr1;chr1;chr1;chr1;chr1;chr1;chr1;chr1;chr1;chr1;chr1;chr1;chr1;chr1;chr1;chr1;chr1;chr1;chr1;chr1;chr1;chr1	58997116;58997116;59003141;59010069;59010069;59012634;59012634;59018750;59018750;59022879;59022879;59050506;59050998;59050998;59052496;59052496;59052496;59058656;59058656;59058656;59060572;59060572;59060572;59062396;59062396;59062396;59066150;59066150;59066150;59067777;59067777;59067777;59068683;59068683;59068683;59069717;59069717;59069717;59069820;59074997;59074997;59074997;59074997;59076671;590…	58997601;58997601;59007814;59010143;59010143;59012696;59012696;59018811;59018811;59022915;59022915;59051285;59051285;59051285;59052533;59052533;59052533;59058719;59058719;59058719;59060677;59060677;59060677;59062530;59062530;59062530;59066229;59066229;59066229;59067845;59067845;59067845;59068727;59068727;59068727;59069842;59069842;59069842;59069842;59075142;59075142;59075142;59075142;59076722;590…	-;-;-;-;-;-;-;-;-;-;-;-;-;-;-;-;-;-;-;-;-;-;-;-;-;-;-;-;-;-;-;-;-;-;-;-;-;-;-;-;-;-;-;-;-;-;-;-;-;-;-;-;-;-;-	7601	3	4	0	0	0	0	0	1	2	0	0	0
ENSMUSG00000047383.8	chr1;chr1	58997123;59003141	58997601;59003539	-;-	878	0	0	0	0	0	0	0	0	0	0	0	0
ENSMUSG00000099752.1	chr1;chr1;chr1;chr1;chr1;chr1	59014224;59035928;59036055;59037241;59037701;59058820	59014314;59036099;59036099;59037302;59037906;59059481	+;+;+;+;+;+	1193	0	0	0	0	0	0	0	0	0	0	0	0
ENSMUSG00000077616.1	chr1	59070988	59071118	+	131	0	0	0	0	0	0	0	0	0	0	0	0
ENSMUSG00000038079.14	chr1;chr1;chr1;chr1;chr1;chr1;chr1;chr1;chr1;chr1;chr1;chr1;chr1;chr1;chr1;chr1;chr1;chr1;chr1;chr1;chr1;chr1;chr1;chr1;chr1;chr1;chr1;chr1;chr1;chr1;chr1;chr1;chr1;chr1;chr1;chr1;chr1;chr1;chr1;chr1;chr1;chr1;chr1;chr1;chr1;chr1;chr1;chr1;chr1;chr1;chr1;chr1;chr1;chr1;chr1;chr1;chr1;chr1;chr1;chr1;chr1;chr1;chr1	59100590;59100597;59100911;59105546;59105546;59105546;59106544;59106544;59106544;59107454;59107454;59107454;59108038;59108038;59108038;59108195;59108675;59108675;59108675;59108675;59108784;59109039;59109039;59109039;59109039;59109039;59109090;59109871;59109988;59109988;59109988;59109988;59109988;59109988;59114081;59114081;59114081;59114081;59114081;59114081;59114081;59115873;59115873;59115873;591…	59101198;59101198;59101198;59105667;59105667;59105667;59106634;59106634;59106634;59107527;59107527;59107527;59108229;59108229;59108229;59108229;59108798;59108798;59108798;59108798;59108798;59109196;59109196;59109196;59109196;59109196;59109196;59110105;59110105;59110105;59110105;59110105;59110105;59110105;59114218;59114218;59114316;59114218;59114218;59114218;59114218;59115958;59115929;59115929;591…	-;-;-;-;-;-;-;-;-;-;-;-;-;-;-;-;-;-;-;-;-;-;-;-;-;-;-;-;-;-;-;-;-;-;-;-;-;-;-;-;-;-;-;-;-;-;-;-;-;-;-;-;-;-;-;-;-;-;-;-;-;-;-	2389	208	183	260	37	37	84	252	367	317	40	27	51
ENSMUSG00000097573.2	chr1;chr1	59119833;59119833	59122139;59122141	+;+	2309	18	8	15	3	1	12	26	19	13	0	0	5
ENSMUSG00000079550.9	chr1;chr1;chr1;chr1;chr1;chr1;chr1;chr1;chr1;chr1;chr1;chr1;chr1;chr1;chr1;chr1;chr1;chr1;chr1;chr1;chr1;chr1;chr1;chr1;chr1;chr1;chr1;chr1;chr1;chr1;chr1;chr1;chr1;chr1;chr1;chr1;chr1;chr1;chr1;chr1;chr1;chr1;chr1;chr1;chr1;chr1;chr1;chr1;chr1;chr1;chr1;chr1;chr1;chr1;chr1;chr1;chr1;chr1;chr1;chr1;chr1;chr1;chr1;chr1;chr1;chr1;chr1;chr1;chr1;chr1;chr1;chr1;chr1;chr1;chr1;chr1;chr1;chr1;chr1;chr1…	59120935;59120935;59120935;59120936;59120940;59121144;59121253;59123443;59123443;59123443;59123443;59123443;59123443;59123443;59124631;59124631;59124631;59124631;59124631;59124631;59124631;59125523;59125523;59125523;59125523;59125523;59125523;59125523;59128932;59128932;59128932;59128932;59128932;59128932;59128932;59129925;59129925;59129925;59129925;59129925;59129925;59129925;59131922;59131922;591…	59121444;59121444;59121444;59121444;59121444;59121444;59121444;59123577;59123577;59123577;59123577;59123577;59123577;59123577;59124739;59124739;59125200;59124739;59124739;59124739;59124739;59125616;59125616;59125616;59125616;59125616;59125616;59125616;59129012;59129012;59129012;59129012;59129012;59129012;59129012;59130095;59130095;59130095;59130095;59130095;59130095;59130095;59131963;59131963;591…	-;-;-;-;-;-;-;-;-;-;-;-;-;-;-;-;-;-;-;-;-;-;-;-;-;-;-;-;-;-;-;-;-;-;-;-;-;-;-;-;-;-;-;-;-;-;-;-;-;-;-;-;-;-;-;-;-;-;-;-;-;-;-;-;-;-;-;-;-;-;-;-;-;-;-;-;-;-;-;-;-;-;-;-;-;-;-;-;-;-;-;-;-;-;-;-;-;-;-;-;-;-;-;-;-;-;-;-;-;-;-;-;-;-;-;-;-;-;-;-;-;-;-;-;-;-;-;-	7063	13	19	13	246	108	46	82	110	44	79	123	55
ENSMUSG00000101586.1	chr1;chr1	59151047;59167399	59151216;59169320	+;+	2092	0	1	0	5	6	1	0	7	0	6	8	10
ENSMUSG00000099563.1	chr1	59155607	59156989	+	1383	0	0	0	0	0	0	1	0	0	0	0	0
ENSMUSG00000026024.14	chr1;chr1;chr1;chr1;chr1;chr1;chr1;chr1;chr1;chr1;chr1;chr1;chr1;chr1;chr1;chr1;chr1;chr1;chr1;chr1;chr1;chr1;chr1;chr1;chr1;chr1;chr1;chr1;chr1;chr1;chr1;chr1;chr1;chr1;chr1;chr1;chr1;chr1;chr1;chr1;chr1;chr1;chr1;chr1;chr1;chr1;chr1;chr1;chr1;chr1;chr1;chr1;chr1;chr1;chr1;chr1;chr1;chr1;chr1;chr1;chr1;chr1;chr1;chr1;chr1;chr1;chr1;chr1;chr1;chr1;chr1;chr1;chr1;chr1;chr1;chr1;chr1;chr1;chr1;chr1…	59162926;59164058;59167183;59167183;59167463;59167463;59168151;59168151;59168389;59168389;59169837;59169837;59170437;59170437;59173156;59173156;59174924;59174924;59178532;59178532;59179060;59179060;59180106;59180106;59180549;59180549;59183164;59183164;59183781;59183781;59185213;59185213;59185397;59185397;59186012;59186012;59186456;59186456;59187321;59187321;59187735;59187735;59191609;59191889;591…	59164215;59164215;59167279;59167279;59167612;59167612;59168212;59168212;59168434;59168434;59170013;59170013;59170559;59170559;59173313;59173313;59175041;59175041;59178699;59178699;59179193;59179193;59180183;59180183;59180660;59180660;59183328;59183328;59183879;59183879;59185278;59185278;59185599;59185599;59186078;59186078;59186526;59186526;59187449;59187449;59187866;59187866;59192051;59192051;591…	-;-;-;-;-;-;-;-;-;-;-;-;-;-;-;-;-;-;-;-;-;-;-;-;-;-;-;-;-;-;-;-;-;-;-;-;-;-;-;-;-;-;-;-;-;-;-;-;-;-;-;-;-;-;-;-;-;-;-;-;-;-;-;-;-;-;-;-;-;-;-;-;-;-;-;-;-;-;-;-;-;-;-;-;-	9496	480	1207	880	3268	2812	2976	1657	2990	2015	2765	2266	3619
ENSMUSG00000026023.16	chr1;chr1;chr1;chr1;chr1;chr1;chr1;chr1;chr1;chr1;chr1;chr1;chr1;chr1;chr1;chr1;chr1;chr1;chr1;chr1;chr1;chr1;chr1;chr1;chr1;chr1;chr1;chr1;chr1;chr1;chr1;chr1;chr1;chr1;chr1	59256906;59256907;59257128;59257816;59257816;59257816;59258703;59258703;59265604;59265604;59280569;59280569;59281409;59281409;59287762;59287762;59289659;59289659;59298936;59301195;59301195;59301195;59310796;59310796;59310796;59326671;59326671;59330859;59330859;59344248;59344248;59344248;59352270;59352270;59352270	59257104;59257098;59257407;59257878;59257956;59257956;59258797;59258797;59265683;59265683;59280663;59280663;59281471;59281471;59287885;59287885;59289779;59289779;59299054;59301288;59301288;59301288;59310859;59310859;59310859;59326719;59326719;59330998;59330998;59344366;59344366;59344366;59352448;59352369;59352993	+;+;+;+;+;+;+;+;+;+;+;+;+;+;+;+;+;+;+;+;+;+;+;+;+;+;+;+;+;+;+;+;+;+;+	2507	7	4	10	0	0	1	11	13	11	0	2	0
ENSMUSG00000099922.1	chr1;chr1;chr1;chr1	59378930;59385859;59386786;59391556	59378977;59385997;59386867;59392299	+;+;+;+	1013	0	0	0	0	0	4	0	0	0	4	1	1
ENSMUSG00000104502.1	chr1	59447865	59449502	-	1638	0	0	0	0	1	0	0	0	0	0	0	0
ENSMUSG00000041075.8	chr1	59482424	59486955	+	4532	73	200	136	623	567	345	289	579	346	583	358	457
ENSMUSG00000097819.1	chr1;chr1	59488480;59492246	59491706;59492605	-;-	3587	0	0	0	0	0	0	0	0	1	0	0	0
ENSMUSG00000047361.16	chr1;chr1;chr1;chr1;chr1;chr1;chr1;chr1;chr1;chr1;chr1;chr1;chr1;chr1;chr1;chr1;chr1;chr1;chr1;chr1;chr1;chr1;chr1;chr1;chr1;chr1;chr1;chr1;chr1;chr1;chr1;chr1;chr1;chr1;chr1;chr1;chr1;chr1;chr1;chr1;chr1;chr1;chr1;chr1;chr1;chr1;chr1;chr1;chr1;chr1;chr1;chr1;chr1;chr1;chr1;chr1;chr1;chr1	59516264;59524294;59526711;59526711;59541314;59541314;59544221;59544574;59544574;59548831;59549912;59549912;59549912;59551134;59551134;59552420;59552420;59556156;59556156;59556156;59558008;59558086;59558086;59562643;59562643;59562646;59566594;59566594;59582396;59582396;59596939;59606782;59606816;59607733;59607733;59607733;59607733;59619414;59625087;59625087;59625087;59625087;59627457;59627457;596…	59516518;59524741;59526977;59526977;59541473;59541473;59544729;59544729;59544729;59549086;59550039;59550039;59550039;59551296;59551296;59552527;59552562;59556294;59556324;59556324;59558226;59558304;59558226;59562791;59562810;59562810;59566636;59566704;59582475;59582475;59597076;59606954;59606954;59607805;59607805;59607805;59607805;59619445;59625177;59625177;59625177;59625177;59627607;59627607;596…	+;+;+;+;+;+;+;+;+;+;+;+;+;+;+;+;+;+;+;+;+;+;+;+;+;+;+;+;+;+;+;+;+;+;+;+;+;+;+;+;+;+;+;+;+;+;+;+;+;+;+;+;+;+;+;+;+;+	5484	214	219	239	0	0	0	201	238	232	2	0	0
ENSMUSG00000099811.6	chr1;chr1;chr1;chr1;chr1;chr1	59532991;59542158;59542439;59542439;59548688;59549438	59533242;59542303;59542549;59542549;59548788;59549521	-;-;-;-;-;-	694	0	0	0	0	0	0	0	0	0	0	0	0
ENSMUSG00000101409.1	chr1;chr1	59534811;59537047	59535048;59537229	-;-	421	0	0	0	0	0	0	0	0	0	0	0	0
ENSMUSG00000026021.15	chr1;chr1;chr1;chr1;chr1;chr1;chr1;chr1;chr1;chr1;chr1;chr1;chr1;chr1;chr1;chr1	59586558;59619407;59639434;59639944;59642418;59642418;59643996;59644517;59655458;59655458;59655458;59655458;59670680;59670680;59670680;59670680	59586694;59619609;59640268;59640268;59642489;59642489;59644594;59644594;59655532;59655532;59655532;59655532;59670739;59670834;59670834;59670792	-;-;-;-;-;-;-;-;-;-;-;-;-;-;-;-	2076	974	632	1069	189	258	381	1203	1150	958	326	257	283
ENSMUSG00000089276.1	chr1	59626580	59626664	+	85	0	0	0	0	0	0	0	0	0	0	0	0
ENSMUSG00000103821.1	chr1	59646200	59648071	-	1872	13	22	33	15	18	14	20	27	16	9	10	22
ENSMUSG00000101400.1	chr1	59673241	59673625	+	385	4	6	1	6	6	7	8	2	0	5	6	7
ENSMUSG00000026020.9	chr1;chr1;chr1;chr1;chr1;chr1;chr1;chr1;chr1;chr1;chr1;chr1;chr1;chr1;chr1;chr1;chr1;chr1;chr1;chr1;chr1;chr1;chr1;chr1;chr1;chr1;chr1;chr1;chr1;chr1;chr1;chr1;chr1;chr1;chr1;chr1;chr1;chr1;chr1;chr1;chr1;chr1;chr1;chr1;chr1;chr1;chr1;chr1;chr1;chr1;chr1;chr1;chr1;chr1;chr1;chr1;chr1;chr1;chr1;chr1;chr1;chr1;chr1;chr1;chr1;chr1;chr1;chr1;chr1;chr1;chr1;chr1;chr1;chr1;chr1;chr1;chr1;chr1;chr1;chr1…	59684971;59684977;59684985;59685003;59685006;59685009;59685021;59685054;59688570;59688570;59690179;59690486;59690486;59690486;59690486;59690486;59690486;59690486;59690486;59692337;59692337;59692337;59692337;59692337;59692337;59692337;59692337;59692444;59692477;59692552;59692612;59695978;59695978;59695978;59695978;59695978;59695978;59695978;59696027;59698323;59698323;59698323;59698323;59698323;596…	59685226;59685226;59685226;59685226;59685226;59685226;59685226;59685226;59688619;59688619;59690562;59690562;59690562;59690989;59690562;59690562;59690562;59690562;59690562;59692389;59692389;59692389;59692389;59692389;59692688;59692389;59692389;59692728;59692666;59692728;59692728;59696099;59696099;59696052;59696099;59696099;59696077;59696099;59696099;59698459;59698459;59698386;59698422;59698459;596…	+;+;+;+;+;+;+;+;+;+;+;+;+;+;+;+;+;+;+;+;+;+;+;+;+;+;+;+;+;+;+;+;+;+;+;+;+;+;+;+;+;+;+;+;+;+;+;+;+;+;+;+;+;+;+;+;+;+;+;+;+;+;+;+;+;+;+;+;+;+;+;+;+;+;+;+;+;+;+;+;+;+;+;+;+;+;+;+;+;+;+;+;+;+;+;+	10758	677	609	748	274	269	249	620	601	828	445	236	345
ENSMUSG00000077345.1	chr1	59691934	59692020	+	87	27	3	16	9	10	10	8	6	4	10	5	12
ENSMUSG00000077358.1	chr1	59692509	59692592	+	84	0	0	0	0	0	0	0	0	0	0	0	0
ENSMUSG00000089512.3	chr1	59704258	59704338	+	81	6	1	6	4	2	0	2	0	4	1	2	2
ENSMUSG00000089093.3	chr1	59704790	59704873	+	84	42	13	23	8	8	13	15	23	20	14	13	11
ENSMUSG00000067336.6	chr1;chr1;chr1;chr1;chr1;chr1;chr1;chr1;chr1;chr1;chr1;chr1;chr1;chr1;chr1;chr1	59763400;59813588;59815241;59841431;59842743;59845478;59847058;59850665;59851178;59851477;59852294;59852294;59859173;59863781;59867336;59870235	59764728;59813758;59815411;59841541;59842834;59845708;59847172;59851338;59851338;59856195;59852351;59852441;59859309;59863953;59868615;59879014	+;+;+;+;+;+;+;+;+;+;+;+;+;+;+;+	17983	2865	3361	3813	1795	1491	1718	3955	4143	5310	1789	1376	1615
ENSMUSG00000104052.1	chr1	59801263	59804700	+	3438	21	16	36	26	16	26	24	21	38	22	17	27
ENSMUSG00000103131.1	chr1	59886969	59887689	-	721	0	0	0	0	0	0	0	0	0	0	0	0
ENSMUSG00000041040.12	chr1;chr1;chr1;chr1;chr1;chr1;chr1;chr1;chr1;chr1;chr1;chr1;chr1	59913006;59949053;59952935;59958322;59968954;59970486;59970680;59974883;59974883;59979181;59979278;59981409;59981409	59913752;59949204;59953024;59958435;59969097;59970711;59970711;59975003;59975003;59980938;59979435;59985346;59981515	+;+;+;+;+;+;+;+;+;+;+;+;+	7290	499	919	840	271	242	308	887	1505	1397	272	257	295
ENSMUSG00000103696.1	chr1	59929688	59935102	+	5415	45	72	95	26	24	46	103	88	88	27	19	41
ENSMUSG00000100901.1	chr1;chr1;chr1	59950403;59951089;59951967	59950824;59951790;59952464	-;-;-	1622	0	1	0	0	0	0	0	0	0	0	0	0
ENSMUSG00000026018.12	chr1;chr1;chr1;chr1;chr1;chr1;chr1;chr1;chr1;chr1;chr1;chr1;chr1;chr1;chr1;chr1;chr1;chr1;chr1;chr1;chr1;chr1;chr1;chr1;chr1;chr1;chr1;chr1;chr1;chr1;chr1;chr1;chr1;chr1;chr1;chr1;chr1;chr1;chr1;chr1;chr1;chr1	59982490;59983487;59989068;59989075;59990885;59991124;59995954;59997451;59997451;59997451;60003656;60003656;60003656;60006234;60006234;60006234;60007808;60007808;60007808;60010109;60010109;60010109;60013820;60013820;60013820;60015255;60015712;60015712;60015712;60020791;60022578;60022578;60022578;60022578;60022578;60028068;60028068;60028068;60028068;60042797;60043070;60043070	59982869;59983579;59991239;59991239;59990927;59991188;59996028;59997711;59997711;59997711;60003705;60003705;60003705;60006319;60006319;60006319;60007906;60007906;60007906;60010234;60010234;60010234;60014018;60014018;60014018;60015835;60015835;60015835;60015835;60021384;60022650;60022615;60022650;60022650;60022650;60028236;60028229;60028246;60028236;60043087;60043184;60043122	-;-;-;-;-;-;-;-;-;-;-;-;-;-;-;-;-;-;-;-;-;-;-;-;-;-;-;-;-;-;-;-;-;-;-;-;-;-;-;-;-;-	5356	482	465	722	0	0	1	604	669	735	1	0	0
ENSMUSG00000026019.15	chr1;chr1;chr1;chr1;chr1;chr1;chr1;chr1;chr1;chr1;chr1;chr1;chr1;chr1;chr1;chr1;chr1;chr1;chr1;chr1;chr1;chr1;chr1;chr1;chr1;chr1;chr1;chr1;chr1;chr1;chr1;chr1;chr1;chr1;chr1;chr1;chr1;chr1;chr1;chr1;chr1;chr1;chr1;chr1;chr1;chr1;chr1;chr1;chr1;chr1;chr1;chr1;chr1;chr1;chr1;chr1;chr1;chr1;chr1	60069785;60076868;60076868;60080519;60080519;60080519;60082037;60082037;60082037;60082291;60082291;60082291;60082509;60082509;60082509;60083085;60083755;60083755;60083755;60083795;60085711;60085711;60085711;60085711;60085711;60087046;60087046;60087046;60088041;60088041;60088041;60088041;60088041;60089252;60089252;60089252;60089252;60089252;60091020;60091020;60091020;60091020;60091020;60093998;600…	60078241;60078241;60078241;60080591;60080591;60080591;60082169;60082169;60082169;60082396;60082396;60082396;60082649;60082649;60082649;60083840;60083840;60083840;60083840;60083840;60085939;60085762;60085756;60085756;60085756;60087200;60087200;60087200;60088156;60088156;60088156;60088156;60088156;60089358;60089358;60089358;60089358;60089358;60091114;60091114;60091114;60091114;60091114;60094526;600…	-;-;-;-;-;-;-;-;-;-;-;-;-;-;-;-;-;-;-;-;-;-;-;-;-;-;-;-;-;-;-;-;-;-;-;-;-;-;-;-;-;-;-;-;-;-;-;-;-;-;-;-;-;-;-;-;-;-;-	11955	589	588	621	291	339	341	718	914	795	328	300	282
ENSMUSG00000026017.13	chr1;chr1;chr1;chr1;chr1;chr1;chr1;chr1;chr1;chr1;chr1;chr1;chr1;chr1;chr1;chr1;chr1;chr1;chr1;chr1;chr1;chr1;chr1;chr1;chr1;chr1;chr1;chr1;chr1;chr1;chr1;chr1;chr1;chr1;chr1;chr1;chr1;chr1;chr1;chr1;chr1;chr1;chr1;chr1;chr1;chr1;chr1;chr1;chr1;chr1;chr1;chr1;chr1;chr1;chr1;chr1;chr1;chr1;chr1;chr1;chr1;chr1;chr1;chr1;chr1;chr1;chr1;chr1;chr1;chr1;chr1;chr1;chr1;chr1;chr1;chr1;chr1;chr1;chr1;chr1…	60098247;60098264;60098264;60101246;60102627;60105311;60105311;60105311;60105344;60108081;60108083;60108083;60108102;60108102;60109222;60109222;60109327;60109327;60109327;60109327;60124851;60124851;60124851;60124851;60124851;60124851;60125079;60125920;60125920;60125920;60125920;60125920;60125920;60127989;60127989;60127989;60127989;60127989;60131844;60131844;60131844;60131844;60131844;60136264;601…	60098307;60098307;60098307;60104480;60102784;60109061;60105434;60105434;60105427;60108200;60108200;60108200;60108200;60108200;60109449;60109449;60109449;60109449;60109449;60109449;60124911;60124911;60124911;60124911;60124911;60124911;60125145;60126034;60126034;60126034;60126034;60125977;60126034;60128073;60128073;60128073;60128073;60128073;60132033;60132033;60132033;60132033;60132033;60136384;601…	+;+;+;+;+;+;+;+;+;+;+;+;+;+;+;+;+;+;+;+;+;+;+;+;+;+;+;+;+;+;+;+;+;+;+;+;+;+;+;+;+;+;+;+;+;+;+;+;+;+;+;+;+;+;+;+;+;+;+;+;+;+;+;+;+;+;+;+;+;+;+;+;+;+;+;+;+;+;+;+;+;+;+;+;+;+	14557	436	379	503	72	101	128	510	432	529	114	140	128
ENSMUSG00000082609.1	chr1	60117255	60117685	+	431	7	8	6	2	2	10	4	3	11	11	12	3
ENSMUSG00000073664.11	chr1;chr1;chr1;chr1;chr1;chr1;chr1;chr1;chr1;chr1;chr1;chr1;chr1;chr1;chr1;chr1;chr1;chr1;chr1;chr1;chr1;chr1;chr1;chr1;chr1;chr1;chr1;chr1;chr1;chr1;chr1;chr1;chr1;chr1;chr1;chr1;chr1;chr1;chr1;chr1;chr1;chr1;chr1;chr1;chr1;chr1;chr1;chr1;chr1;chr1;chr1;chr1;chr1;chr1;chr1;chr1;chr1;chr1;chr1;chr1;chr1;chr1;chr1;chr1;chr1;chr1;chr1;chr1;chr1;chr1;chr1;chr1;chr1;chr1;chr1;chr1;chr1;chr1;chr1;chr1…	60180599;60180812;60181463;60194504;60195015;60200105;60200864;60206334;60217196;60222067;60222202;60224625;60224625;60227222;60228622;60230602;60230602;60234797;60234797;60234981;60234981;60235464;60236371;60236371;60237097;60237097;60238572;60238572;60242539;60242539;60244794;60244794;60247616;60247616;60248363;60248363;60251035;60251035;60251304;60251304;60253352;60253352;60254894;60254894;602…	60180685;60185898;60181754;60194595;60195176;60200186;60200991;60206416;60217281;60222373;60222373;60224731;60224731;60229898;60228708;60230685;60230685;60234895;60234895;60235561;60235561;60235561;60236503;60236503;60237216;60237216;60238875;60238875;60242624;60242624;60244883;60244883;60247784;60247784;60248496;60248496;60251194;60251194;60251406;60251406;60253508;60253508;60255052;60255052;602…	+;+;+;+;+;+;+;+;+;+;+;+;+;+;+;+;+;+;+;+;+;+;+;+;+;+;+;+;+;+;+;+;+;+;+;+;+;+;+;+;+;+;+;+;+;+;+;+;+;+;+;+;+;+;+;+;+;+;+;+;+;+;+;+;+;+;+;+;+;+;+;+;+;+;+;+;+;+;+;+;+;+;+;+;+;+;+;+;+;+;+;+;+;+;+;+;+;+;+;+;+;+;+;+;+;+;+;+;+;+;+;+;+;+;+;+;+;+;+;+;+;+;+;+;+;+;+;+	28441	1253	1185	1465	1390	1245	1116	1693	1521	1539	1401	1348	1467
ENSMUSG00000100516.1	chr1	60267402	60267628	-	227	0	0	0	0	0	0	0	0	0	2	0	0
ENSMUSG00000049439.13	chr1;chr1;chr1;chr1;chr1;chr1;chr1;chr1;chr1;chr1;chr1;chr1;chr1;chr1;chr1;chr1;chr1;chr1;chr1;chr1;chr1;chr1;chr1;chr1;chr1;chr1;chr1;chr1;chr1;chr1;chr1;chr1;chr1	60343323;60343323;60343323;60352121;60352121;60352121;60352909;60352909;60354514;60354514;60354514;60363190;60363190;60363190;60366649;60366649;60366649;60371221;60371221;60371221;60372590;60372590;60372590;60376067;60376067;60379374;60379374;60382404;60382404;60386905;60386905;60387139;60387139	60343457;60343457;60343457;60352170;60352170;60352170;60353075;60353075;60354656;60354656;60354656;60363357;60363357;60363357;60366727;60366727;60366727;60371336;60371336;60371336;60372644;60372644;60372707;60376187;60376187;60379485;60379485;60382468;60382468;60386994;60386994;60388060;60388060	+;+;+;+;+;+;+;+;+;+;+;+;+;+;+;+;+;+;+;+;+;+;+;+;+;+;+;+;+;+;+;+;+	2286	120	114	108	235	212	238	137	214	158	201	156	301
ENSMUSG00000103822.1	chr1	60353119	60354176	+	1058	1	6	3	2	2	4	5	1	2	4	0	1
ENSMUSG00000026782.15	chr1;chr1;chr1;chr1;chr1;chr1;chr1;chr1;chr1;chr1;chr1;chr1;chr1;chr1;chr1;chr1;chr1;chr1;chr1;chr1;chr1;chr1;chr1;chr1;chr1;chr1;chr1;chr1;chr1;chr1;chr1;chr1;chr1;chr1;chr1;chr1;chr1;chr1;chr1;chr1;chr1;chr1;chr1;chr1;chr1;chr1;chr1;chr1;chr1;chr1;chr1;chr1;chr1;chr1;chr1;chr1;chr1;chr1;chr1;chr1;chr1;chr1;chr1;chr1;chr1;chr1;chr1;chr1;chr1;chr1;chr1;chr1;chr1;chr1;chr1;chr1;chr1;chr1;chr1;chr1…	60409619;60409695;60409695;60409734;60409781;60409795;60409803;60409808;60434243;60434243;60434243;60434243;60434243;60434243;60434243;60437056;60437056;60437056;60437056;60437056;60437056;60437056;60437083;60437207;60437212;60438942;60438942;60438942;60438942;60438942;60438942;60443985;60443985;60443985;60443985;60443985;60443985;60443985;60443985;60443985;60443985;60443985;60447260;60447260;604…	60409919;60409919;60409919;60409919;60409919;60409919;60409919;60409919;60434492;60434410;60434410;60434410;60434410;60434410;60434410;60437232;60438959;60437232;60437232;60437232;60437232;60437232;60437232;60437232;60437232;60438959;60438959;60438959;60438959;60438959;60438959;60444082;60444082;60444082;60444082;60444082;60444082;60444778;60444082;60444082;60444082;60444082;60447406;60447304;604…	+;+;+;+;+;+;+;+;+;+;+;+;+;+;+;+;+;+;+;+;+;+;+;+;+;+;+;+;+;+;+;+;+;+;+;+;+;+;+;+;+;+;+;+;+;+;+;+;+;+;+;+;+;+;+;+;+;+;+;+;+;+;+;+;+;+;+;+;+;+;+;+;+;+;+;+;+;+;+;+;+;+;+;+;+;+;+;+;+;+;+;+;+;+	8543	2095	2379	2587	65	41	126	2548	2707	3822	78	65	102
ENSMUSG00000026014.15	chr1;chr1;chr1;chr1;chr1;chr1;chr1;chr1;chr1;chr1;chr1;chr1;chr1;chr1;chr1;chr1;chr1;chr1;chr1;chr1;chr1;chr1;chr1;chr1;chr1;chr1;chr1;chr1;chr1;chr1;chr1;chr1;chr1;chr1;chr1;chr1;chr1;chr1;chr1;chr1;chr1;chr1;chr1;chr1;chr1;chr1;chr1;chr1;chr1;chr1;chr1;chr1;chr1;chr1;chr1;chr1;chr1;chr1;chr1;chr1;chr1	60482292;60483185;60483236;60490676;60493323;60493538;60493538;60493538;60493538;60495415;60495415;60495415;60495415;60495415;60496225;60496225;60496225;60496225;60496225;60498424;60498424;60498424;60498424;60499480;60499480;60499480;60499480;60500555;60500555;60500555;60501603;60501756;60501756;60501756;60502825;60502825;60502825;60503518;60503518;60503518;60510417;60510417;60513809;60518980;605…	60490321;60483340;60483340;60490944;60493680;60493680;60493680;60493680;60493680;60495535;60495535;60495535;60495535;60495535;60496281;60496323;60496323;60496323;60496323;60498534;60498534;60498534;60498534;60499623;60499623;60499550;60499623;60500620;60500620;60500620;60503265;60501877;60501877;60501877;60502984;60502984;60502984;60503595;60503595;60503595;60510491;60510491;60522291;60519060;605…	-;-;-;-;-;-;-;-;-;-;-;-;-;-;-;-;-;-;-;-;-;-;-;-;-;-;-;-;-;-;-;-;-;-;-;-;-;-;-;-;-;-;-;-;-;-;-;-;-;-;-;-;-;-;-;-;-;-;-;-;-	20498	807	1032	1069	3170	2012	2343	932	1074	1206	2799	2562	3167
ENSMUSG00000081562.1	chr1	60522839	60523066	-	228	4	0	3	17	17	14	4	1	7	25	10	11
ENSMUSG00000084400.1	chr1	60537020	60537436	+	417	0	0	0	0	0	0	0	3	0	0	0	0
ENSMUSG00000082160.1	chr1	60592251	60592709	-	459	0	0	0	0	0	0	0	0	0	2	1	0
ENSMUSG00000103215.1	chr1	60594807	60596236	-	1430	0	0	0	5	0	3	0	0	0	4	4	5
ENSMUSG00000088973.1	chr1	60613698	60613803	-	106	0	0	0	0	0	0	0	0	0	0	0	0
ENSMUSG00000084151.1	chr1;chr1	60700872;60701380	60701050;60701937	+;+	737	0	0	0	0	0	0	0	0	0	0	0	0
ENSMUSG00000101188.1	chr1	60703932	60705149	+	1218	12	12	16	35	25	21	11	10	25	35	31	25
ENSMUSG00000026012.2	chr1;chr1;chr1;chr1;chr1;chr1;chr1;chr1;chr1;chr1	60716800;60718510;60720486;60746358;60746402;60762979;60762979;60762979;60765277;60769657	60717001;60718699;60720577;60746528;60746528;60764626;60763335;60763163;60765392;60773359	+;+;+;+;+;+;+;+;+;+	6122	1	0	7	3	8	14	5	5	12	0	2	9
ENSMUSG00000086795.1	chr1;chr1	60776665;60781550	60777224;60781834	-;-	845	0	0	0	0	0	0	0	0	0	0	0	0
ENSMUSG00000085965.1	chr1;chr1;chr1;chr1	60778843;60797944;60801240;60803622	60778916;60798027;60801300;60803790	+;+;+;+	388	0	0	0	0	0	0	0	0	0	0	0	0
ENSMUSG00000104069.1	chr1	60779352	60781461	+	2110	0	0	0	0	0	0	0	0	0	0	0	0
ENSMUSG00000083118.1	chr1;chr1	60792490;60793632	60793081;60793832	+;+	793	0	0	0	0	0	0	0	0	0	0	0	0
ENSMUSG00000083355.1	chr1;chr1	60809116;60809336	60809271;60809942	+;+	763	0	0	0	0	0	4	0	1	0	3	0	0
ENSMUSG00000102549.1	chr1	60880338	60881738	+	1401	5	0	3	0	0	2	3	2	0	2	0	0
ENSMUSG00000026011.13	chr1;chr1;chr1;chr1;chr1;chr1;chr1;chr1;chr1;chr1;chr1	60887000;60893727;60900567;60909025;60909171;60912423;60912423;60912423;60913219;60914613;60914613	60887206;60893861;60900621;60909279;60909279;60912770;60912716;60912770;60913328;60914769;60915832	+;+;+;+;+;+;+;+;+;+;+	2330	2	0	1	0	0	2	1	2	0	0	0	0
ENSMUSG00000081382.1	chr1	60900898	60901422	+	525	3	0	0	1	1	0	0	0	1	1	3	0
ENSMUSG00000080800.1	chr1	60948230	60948465	-	236	0	0	0	0	0	0	0	0	0	0	0	0
ENSMUSG00000026009.14	chr1;chr1;chr1;chr1;chr1;chr1;chr1;chr1;chr1	60977927;60977927;60993702;60993702;60994610;60994610;60995524;60995524;60997701	60978016;60978016;60994040;60994040;60994716;60994716;60995608;60995797;61000320	+;+;+;+;+;+;+;+;+	3430	1	0	1	3	7	8	0	0	0	6	6	10
ENSMUSG00000102561.1	chr1	60989479	60991963	+	2485	0	0	0	0	0	0	0	0	0	0	0	0
ENSMUSG00000082804.3	chr1	61075674	61076225	+	552	10	3	1	0	0	0	7	2	1	0	0	0
ENSMUSG00000082661.1	chr1;chr1;chr1	61121378;61122760;61123522	61122123;61122985;61124004	-;-;-	1455	0	0	0	0	0	0	0	0	0	0	0	0
ENSMUSG00000080785.1	chr1	61196541	61197242	-	702	0	0	0	0	0	0	0	0	0	0	0	0
ENSMUSG00000100893.1	chr1;chr1	61265291;61271328	61265641;61271514	-;-	538	0	0	0	0	0	0	0	0	0	0	0	0
ENSMUSG00000085248.2	chr1;chr1;chr1;chr1	61301909;61306110;61306885;61307524	61302000;61306793;61307005;61307746	+;+;+;+	1120	1	0	0	0	0	0	0	0	1	0	0	0
ENSMUSG00000085447.1	chr1;chr1;chr1;chr1;chr1	61378432;61379010;61379996;61394108;61395631	61378556;61379168;61380229;61394207;61395904	+;+;+;+;+	892	0	0	0	0	0	0	0	0	0	0	0	0
ENSMUSG00000086408.1	chr1;chr1;chr1	61440101;61459117;61469361	61440478;61459281;61469475	+;+;+	658	0	0	0	0	0	0	0	0	0	0	0	0
ENSMUSG00000089546.1	chr1	61470441	61470543	+	103	0	0	0	0	0	0	0	0	0	0	0	0
ENSMUSG00000100965.1	chr1;chr1	61474951;61475662	61475089;61476028	+;+	506	0	0	0	0	0	0	0	0	0	0	0	0
ENSMUSG00000102168.1	chr1	61545882	61546163	+	282	0	0	0	0	0	0	0	0	0	0	0	0
ENSMUSG00000100381.1	chr1	61548122	61548511	+	390	0	0	0	0	0	0	0	0	0	0	0	0
ENSMUSG00000086009.1	chr1;chr1	61616943;61620612	61617255;61621149	-;-	851	0	0	0	0	0	0	0	0	0	0	0	0
ENSMUSG00000052062.14	chr1;chr1;chr1;chr1;chr1;chr1;chr1;chr1;chr1;chr1;chr1;chr1;chr1;chr1;chr1;chr1;chr1;chr1;chr1;chr1;chr1;chr1;chr1;chr1;chr1;chr1;chr1;chr1;chr1;chr1;chr1;chr1;chr1;chr1;chr1;chr1;chr1;chr1;chr1;chr1;chr1;chr1;chr1;chr1;chr1;chr1;chr1;chr1;chr1;chr1;chr1;chr1;chr1;chr1;chr1;chr1;chr1;chr1;chr1;chr1;chr1;chr1;chr1;chr1;chr1;chr1;chr1;chr1;chr1;chr1;chr1;chr1;chr1;chr1;chr1;chr1;chr1;chr1;chr1;chr1…	61638824;61638824;61638875;61638886;61639243;61639243;61767948;61767948;61767948;61767948;61767948;61767948;62010307;62010307;62010307;62010307;62010307;62076385;62076385;62076385;62076385;62076385;62078126;62144847;62144847;62144847;62144847;62153933;62153933;62153933;62153933;62159435;62159435;62159435;62159435;62161110;62161110;62161110;62161110;62164080;62164080;62164080;62164080;62166354;621…	61639362;61639362;61639362;61639362;61639362;61639362;61768049;61768049;61769859;61768049;61768049;61768049;62010478;62010478;62010478;62010478;62010478;62076494;62076494;62076494;62076494;62076494;62078259;62144935;62144935;62144935;62144935;62154019;62154019;62154019;62154019;62159560;62159560;62159560;62159560;62161468;62161468;62161468;62161468;62164219;62164219;62164219;62164219;62166482;621…	+;+;+;+;+;+;+;+;+;+;+;+;+;+;+;+;+;+;+;+;+;+;+;+;+;+;+;+;+;+;+;+;+;+;+;+;+;+;+;+;+;+;+;+;+;+;+;+;+;+;+;+;+;+;+;+;+;+;+;+;+;+;+;+;+;+;+;+;+;+;+;+;+;+;+;+;+;+;+;+;+;+;+;+	13153	122	112	153	457	528	232	117	201	173	512	319	271
ENSMUSG00000103656.1	chr1	61654423	61657158	+	2736	2	1	2	14	15	4	4	5	4	12	11	22
ENSMUSG00000104402.1	chr1	61677249	61680277	+	3029	3	1	5	6	9	6	4	0	4	18	0	9
ENSMUSG00000104081.1	chr1	61702527	61703891	+	1365	7	1	0	8	4	9	0	0	2	7	3	1
ENSMUSG00000085842.7	chr1;chr1;chr1;chr1;chr1;chr1;chr1;chr1	61767415;61771949;61786744;61786772;61848421;61848421;61851134;61851134	61768530;61772083;61786954;61786954;61848535;61848535;61851540;61851462	-;-;-;-;-;-;-;-	1984	0	0	0	0	0	0	0	0	0	0	0	0
ENSMUSG00000103002.1	chr1	61805221	61806140	+	920	9	8	9	14	12	4	4	4	1	13	6	12
ENSMUSG00000100344.1	chr1	61980930	61981207	-	278	0	0	0	0	0	0	0	0	0	0	0	0
ENSMUSG00000101509.1	chr1	62095081	62095339	-	259	0	0	0	0	0	0	0	0	0	0	0	0
ENSMUSG00000085019.2	chr1;chr1;chr1	62131195;62133893;62135958	62131680;62134024;62136109	-;-;-	770	0	0	0	0	0	0	1	0	0	0	0	0
ENSMUSG00000102359.1	chr1	62247153	62249670	+	2518	2	0	2	10	7	3	1	2	0	5	4	0
ENSMUSG00000085400.1	chr1;chr1	62456725;62499092	62457416;62499261	-;-	862	0	0	0	9	1	7	0	0	0	6	6	8
ENSMUSG00000100750.1	chr1	62534491	62535942	-	1452	3	3	0	1	0	0	0	0	0	2	0	0
ENSMUSG00000081950.1	chr1;chr1	62656695;62657600	62656745;62657788	-;-	240	0	0	0	0	0	0	0	0	0	0	0	0
ENSMUSG00000084333.1	chr1	62660839	62661716	+	878	0	0	0	0	3	2	0	0	0	0	0	0
ENSMUSG00000025969.15	chr1;chr1;chr1;chr1;chr1;chr1;chr1;chr1;chr1;chr1;chr1;chr1;chr1;chr1;chr1;chr1;chr1;chr1;chr1;chr1;chr1;chr1;chr1;chr1;chr1;chr1;chr1;chr1;chr1;chr1;chr1;chr1;chr1;chr1;chr1;chr1;chr1;chr1;chr1;chr1;chr1;chr1;chr1;chr1;chr1;chr1;chr1;chr1;chr1;chr1;chr1;chr1;chr1;chr1;chr1;chr1;chr1;chr1;chr1;chr1;chr1;chr1;chr1;chr1;chr1;chr1;chr1;chr1;chr1;chr1;chr1;chr1;chr1;chr1;chr1;chr1;chr1;chr1;chr1;chr1…	62703285;62703285;62703285;62703702;62703702;62703702;62703702;62718930;62718930;62718930;62718930;62718930;62718930;62718930;62738289;62738289;62738289;62738289;62738289;62738289;62738289;62744175;62744175;62744175;62744175;62744175;62744175;62745358;62745358;62745358;62745358;62745358;62745358;62747158;62747158;62747158;62747158;62747158;62747158;62749133;62749133;62749133;62749133;62749133;627…	62704277;62704277;62704277;62704277;62704277;62704277;62704277;62719107;62719107;62719107;62719107;62719107;62719107;62719107;62738470;62738470;62738470;62738470;62738470;62738470;62739932;62744405;62744405;62744405;62744405;62744405;62744405;62745513;62745513;62745513;62745513;62745513;62745513;62747327;62747327;62747327;62747327;62747327;62747327;62749288;62749288;62749288;62749288;62749288;627…	+;+;+;+;+;+;+;+;+;+;+;+;+;+;+;+;+;+;+;+;+;+;+;+;+;+;+;+;+;+;+;+;+;+;+;+;+;+;+;+;+;+;+;+;+;+;+;+;+;+;+;+;+;+;+;+;+;+;+;+;+;+;+;+;+;+;+;+;+;+;+;+;+;+;+;+;+;+;+;+;+;+;+;+;+;+;+;+;+;+;+;+;+;+;+;+;+;+;+;+;+	11842	448	554	558	587	566	804	509	675	673	803	580	1018
ENSMUSG00000100811.1	chr1;chr1	62714723;62717958	62715339;62718073	-;-	733	1	2	7	0	0	0	16	4	8	0	0	0
ENSMUSG00000103032.1	chr1	62809302	62811857	+	2556	3	8	7	7	7	2	7	5	7	8	7	8
ENSMUSG00000100426.1	chr1;chr1	62821355;62832098	62821952;62832370	-;-	871	0	0	0	0	1	0	0	0	0	0	0	1
ENSMUSG00000040865.15	chr1;chr1;chr1;chr1;chr1;chr1;chr1;chr1;chr1;chr1;chr1;chr1;chr1;chr1;chr1;chr1;chr1;chr1;chr1;chr1;chr1;chr1;chr1;chr1;chr1;chr1;chr1;chr1;chr1;chr1;chr1;chr1;chr1;chr1;chr1;chr1;chr1;chr1;chr1;chr1;chr1;chr1;chr1;chr1;chr1;chr1;chr1;chr1;chr1;chr1;chr1;chr1;chr1;chr1;chr1;chr1;chr1;chr1;chr1;chr1;chr1;chr1;chr1;chr1;chr1;chr1;chr1;chr1;chr1	62958418;62962590;62980435;62981198;63047801;63047801;63047801;63057965;63060135;63061040;63061040;63061040;63061040;63062036;63062036;63062036;63062036;63062150;63062164;63065704;63065704;63065704;63065704;63065704;63065704;63068184;63068184;63068184;63068184;63068184;63068184;63074322;63074322;63074322;63074322;63074322;63074322;63078953;63078953;63078953;63078953;63078953;63078953;63085668;630…	62958632;62962734;62980511;62981380;63059145;63059145;63059145;63059145;63063561;63061197;63061197;63061197;63061197;63062253;63062253;63062253;63062253;63062253;63062253;63065837;63065837;63065837;63065837;63065837;63065837;63068293;63068293;63068293;63068293;63068293;63068293;63074546;63074546;63074546;63074546;63074546;63074546;63079061;63079061;63079061;63079061;63079061;63079061;63086398;630…	-;-;-;-;-;-;-;-;-;-;-;-;-;-;-;-;-;-;-;-;-;-;-;-;-;-;-;-;-;-;-;-;-;-;-;-;-;-;-;-;-;-;-;-;-;-;-;-;-;-;-;-;-;-;-;-;-;-;-;-;-;-;-;-;-;-;-;-;-	17713	625	868	970	953	902	988	964	1143	1402	863	803	908
ENSMUSG00000104991.1	chr1	63025742	63025846	+	105	0	0	0	0	0	0	0	0	0	0	0	0
ENSMUSG00000088953.1	chr1	63032706	63032819	+	114	0	0	0	0	0	0	0	0	0	0	0	0
ENSMUSG00000081617.1	chr1	63038214	63038581	+	368	0	0	0	0	0	0	0	0	0	0	0	0
ENSMUSG00000081429.1	chr1	63073774	63074019	+	246	0	0	0	0	0	0	0	0	0	0	0	0
ENSMUSG00000084799.7	chr1;chr1;chr1;chr1;chr1;chr1;chr1;chr1;chr1;chr1;chr1	63113078;63114096;63114451;63114471;63114740;63144119;63144119;63156220;63156220;63156958;63156958	63113219;63115331;63114960;63114544;63114960;63144185;63144185;63156321;63156321;63158290;63157245	+;+;+;+;+;+;+;+;+;+;+	2880	42	55	61	41	35	37	75	65	75	33	34	52
ENSMUSG00000101599.1	chr1	63117118	63126837	+	9720	185	211	238	124	212	203	310	274	284	175	169	202
ENSMUSG00000025968.16	chr1;chr1;chr1;chr1;chr1;chr1;chr1;chr1;chr1;chr1;chr1;chr1;chr1;chr1;chr1;chr1;chr1;chr1;chr1;chr1;chr1;chr1;chr1;chr1;chr1;chr1;chr1;chr1;chr1;chr1;chr1;chr1;chr1;chr1;chr1;chr1;chr1;chr1;chr1;chr1;chr1;chr1;chr1;chr1;chr1;chr1;chr1;chr1;chr1;chr1;chr1;chr1;chr1;chr1;chr1;chr1;chr1;chr1;chr1;chr1;chr1;chr1;chr1;chr1;chr1;chr1;chr1;chr1;chr1;chr1;chr1;chr1;chr1;chr1;chr1;chr1;chr1;chr1;chr1;chr1…	63143596;63143596;63143604;63143689;63143735;63146486;63147120;63147120;63147120;63147120;63147290;63147290;63147290;63147290;63148396;63148396;63149957;63149957;63150066;63150233;63151551;63151551;63151551;63152775;63152775;63152775;63156204;63156204;63156204;63156683;63157132;63157132;63158902;63159750;63159750;63159750;63160880;63160880;63160880;63160880;63163667;63163667;63163667;63163667;631…	63143922;63144961;63143922;63143922;63143922;63146569;63147192;63147192;63147192;63147192;63147424;63147391;63147723;63147424;63148571;63148571;63150111;63150111;63150111;63152842;63151711;63151711;63151711;63152904;63152904;63152904;63156332;63156332;63156332;63157277;63157277;63157277;63159864;63159864;63159864;63159864;63161014;63161014;63161014;63161014;63163852;63163852;63163852;63163852;631…	-;-;-;-;-;-;-;-;-;-;-;-;-;-;-;-;-;-;-;-;-;-;-;-;-;-;-;-;-;-;-;-;-;-;-;-;-;-;-;-;-;-;-;-;-;-;-;-;-;-;-;-;-;-;-;-;-;-;-;-;-;-;-;-;-;-;-;-;-;-;-;-;-;-;-;-;-;-;-;-;-;-;-;-;-;-;-;-;-;-;-;-;-;-;-;-	8086	1604	1483	1758	1825	2154	1987	1858	2230	2302	2343	1693	2057
ENSMUSG00000077884.2	chr1	63161855	63161943	+	89	0	0	0	0	0	0	0	1	0	0	0	0
ENSMUSG00000025967.16	chr1;chr1;chr1;chr1;chr1;chr1;chr1;chr1;chr1;chr1;chr1;chr1;chr1;chr1;chr1;chr1;chr1;chr1;chr1;chr1;chr1;chr1;chr1;chr1;chr1;chr1;chr1;chr1;chr1;chr1;chr1;chr1;chr1;chr1;chr1;chr1;chr1;chr1;chr1;chr1;chr1;chr1	63176825;63177129;63177130;63177131;63177145;63177145;63177147;63177185;63177223;63177723;63177723;63177723;63177754;63177754;63177754;63177754;63177867;63178023;63178028;63178423;63178439;63178439;63178439;63178439;63178439;63178439;63178832;63178832;63178832;63178832;63178832;63178832;63178832;63179248;63179248;63179248;63179248;63179248;63179458;63179458;63179458;63179458	63177291;63177291;63177291;63177291;63177291;63177250;63177291;63177291;63177291;63177876;63177876;63177876;63177876;63178423;63177876;63177876;63177876;63178565;63178264;63178565;63178565;63178509;63178565;63178565;63178565;63178565;63178879;63178898;63178898;63178898;63178898;63178898;63178898;63179373;63179373;63179373;63179362;63179373;63179568;63179622;63179656;63180486	+;+;+;+;+;+;+;+;+;+;+;+;+;+;+;+;+;+;+;+;+;+;+;+;+;+;+;+;+;+;+;+;+;+;+;+;+;+;+;+;+;+	2532	2548	2619	3034	2873	3317	3754	3129	4046	3193	3099	3195	2577
ENSMUSG00000098850.1	chr1	63177983	63178158	+	176	0	0	0	0	0	0	0	0	0	0	0	0
ENSMUSG00000064612.2	chr1	63178677	63178754	+	78	0	0	0	0	0	0	0	0	0	0	0	0
ENSMUSG00000105060.1	chr1	63178686	63178720	+	35	0	0	0	0	0	0	0	0	0	0	0	0
ENSMUSG00000064602.1	chr1	63179004	63179135	+	132	38	11	45	26	32	38	57	29	23	19	24	19
ENSMUSG00000046856.13	chr1;chr1;chr1;chr1;chr1;chr1;chr1	63182691;63208742;63209754;63209754;63211584;63214164;63214164	63184104;63209166;63209899;63209899;63211714;63214543;63214223	-;-;-;-;-;-;-	2496	5	5	13	0	0	0	2	10	11	0	0	0
ENSMUSG00000094290.2	chr1	63198031	63198156	+	126	0	0	0	0	0	0	0	0	0	0	0	0
ENSMUSG00000086730.2	chr1;chr1;chr1;chr1	63200313;63200708;63207515;63207515	63200674;63200803;63207967;63207614	+;+;+;+	911	0	0	0	0	0	0	0	0	0	0	0	0
ENSMUSG00000102536.1	chr1	63248021	63248499	-	479	0	0	0	0	0	0	0	0	0	0	0	0
ENSMUSG00000087561.7	chr1;chr1;chr1;chr1;chr1;chr1;chr1;chr1;chr1	63266848;63266848;63269433;63269433;63270877;63270877;63271248;63272821;63272883	63267114;63267114;63269526;63269526;63271028;63271028;63271316;63273115;63273120	-;-;-;-;-;-;-;-;-	882	1	0	1	0	0	0	0	0	0	0	0	0
ENSMUSG00000092705.1	chr1	63273226	63273363	-	138	0	0	0	0	0	0	0	0	0	0	0	0
ENSMUSG00000027520.16	chr1;chr1;chr1;chr1;chr1;chr1;chr1;chr1;chr1;chr1;chr1;chr1;chr1;chr1;chr1;chr1;chr1;chr1;chr1;chr1;chr1	63273265;63273265;63273269;63275096;63275096;63277931;63277931;63277931;63280767;63280767;63280767;63290647;63290677;63290738;63294916;63294916;63294916;63294916;63302640;63302640;63302640	63273472;63273472;63273472;63275178;63275178;63277983;63277983;63277983;63280877;63280877;63280877;63290782;63290782;63290782;63295022;63295046;63295046;63295046;63314575;63314576;63314576	+;+;+;+;+;+;+;+;+;+;+;+;+;+;+;+;+;+;+;+;+	12659	1028	764	1133	3	3	0	1051	862	1086	3	0	1
ENSMUSG00000094214.1	chr1	63300280	63300383	-	104	1	0	0	0	0	0	0	0	0	0	0	0
ENSMUSG00000083039.1	chr1	63357434	63358050	-	617	0	0	0	0	0	0	0	0	0	0	0	0
ENSMUSG00000081643.1	chr1	63364720	63365365	-	646	0	1	0	1	2	1	0	0	0	1	0	1
ENSMUSG00000025964.15	chr1;chr1;chr1;chr1;chr1;chr1;chr1;chr1;chr1;chr1;chr1;chr1;chr1;chr1;chr1;chr1;chr1;chr1;chr1;chr1;chr1;chr1;chr1;chr1;chr1;chr1;chr1;chr1;chr1;chr1;chr1;chr1;chr1;chr1;chr1;chr1;chr1;chr1;chr1;chr1;chr1;chr1;chr1;chr1;chr1;chr1;chr1;chr1;chr1;chr1;chr1;chr1;chr1;chr1;chr1;chr1;chr1;chr1;chr1;chr1;chr1;chr1;chr1;chr1;chr1;chr1;chr1;chr1;chr1;chr1;chr1;chr1;chr1;chr1;chr1;chr1;chr1;chr1;chr1;chr1…	63445891;63445895;63445910;63445935;63446211;63446211;63447728;63447728;63447728;63447728;63447728;63447728;63470619;63477679;63477679;63477679;63477679;63477679;63477679;63477679;63494169;63515577;63515577;63515577;63515577;63515577;63515577;63515577;63515577;63528758;63528758;63528758;63528758;63528758;63528758;63528758;63528758;63530235;63530235;63530235;63530235;63530235;63530235;63530235;635…	63446412;63446412;63446412;63446412;63446412;63446412;63447948;63447948;63447948;63447948;63447948;63447948;63470657;63477755;63477755;63477755;63477755;63477755;63477755;63477755;63494288;63515640;63515640;63515640;63515640;63515640;63515640;63515640;63515640;63528840;63528840;63528840;63528840;63528840;63528840;63528840;63528840;63530298;63530298;63530298;63530298;63532849;63530298;63530298;635…	+;+;+;+;+;+;+;+;+;+;+;+;+;+;+;+;+;+;+;+;+;+;+;+;+;+;+;+;+;+;+;+;+;+;+;+;+;+;+;+;+;+;+;+;+;+;+;+;+;+;+;+;+;+;+;+;+;+;+;+;+;+;+;+;+;+;+;+;+;+;+;+;+;+;+;+;+;+;+;+;+;+;+;+;+;+;+;+;+;+;+;+;+;+;+;+;+;+;+;+;+;+;+;+;+;+;+;+;+;+;+;+;+;+;+;+;+;+;+;+;+;+;+;+;+;+;+;+	17907	2235	2670	2491	676	411	733	3022	3948	4288	543	609	732
ENSMUSG00000087823.1	chr1	63575488	63575590	-	103	0	0	1	0	0	0	1	0	0	0	1	0
ENSMUSG00000115378.1	chr1;chr1	63615968;63620127	63616379;63620819	+;+	1105	0	5	3	0	0	0	4	0	2	0	0	0
ENSMUSG00000069085.5	chr1;chr1;chr1;chr1;chr1;chr1;chr1;chr1;chr1;chr1;chr1;chr1;chr1;chr1;chr1;chr1;chr1;chr1;chr1;chr1	63622851;63633418;63641055;63643303;63647397;63658870;63661139;63664220;63664400;63664773;63664773;63674856;63674856;63675738;63677117;63678781;63685101;63685101;63686755;63686755	63623151;63633898;63641214;63643373;63647532;63659015;63661250;63664563;63664563;63664844;63664844;63678855;63674956;63675823;63677318;63678855;63685247;63685247;63686910;63686927	-;-;-;-;-;-;-;-;-;-;-;-;-;-;-;-;-;-;-;-	6143	2	3	7	0	0	0	5	0	0	0	0	0
ENSMUSG00000083066.1	chr1	63671468	63671971	+	504	0	0	0	0	0	0	0	0	0	0	0	0
ENSMUSG00000025963.5	chr1;chr1;chr1;chr1;chr1;chr1;chr1;chr1;chr1;chr1;chr1	63698819;63701576;63711115;63711452;63715192;63718519;63719522;63721488;63721808;63725608;63730271	63699037;63701641;63711166;63711591;63715355;63718660;63720018;63721630;63721942;63725720;63730318	-;-;-;-;-;-;-;-;-;-;-	1719	7	12	16	0	0	0	10	16	12	0	0	0
ENSMUSG00000025962.15	chr1;chr1;chr1;chr1;chr1;chr1;chr1;chr1;chr1;chr1;chr1;chr1;chr1;chr1;chr1;chr1;chr1;chr1;chr1;chr1;chr1;chr1;chr1;chr1;chr1;chr1;chr1;chr1;chr1;chr1;chr1;chr1;chr1;chr1;chr1;chr1	63730614;63730641;63730643;63731400;63731400;63731400;63734732;63734732;63734732;63735463;63735463;63735463;63735845;63737313;63737714;63737779;63737779;63739182;63739182;63739182;63745842;63745842;63745842;63747958;63747958;63747958;63748021;63749686;63749686;63749686;63751221;63751264;63751264;63752297;63752297;63752297	63730691;63730691;63730691;63732221;63732221;63732221;63734835;63734835;63734835;63735968;63736067;63735571;63735968;63737847;63737918;63737918;63737918;63739354;63739354;63739354;63746005;63746005;63746005;63748057;63748170;63748170;63748170;63750276;63749770;63749770;63751378;63751378;63751378;63752465;63752538;63754655	+;+;+;+;+;+;+;+;+;+;+;+;+;+;+;+;+;+;+;+;+;+;+;+;+;+;+;+;+;+;+;+;+;+;+;+	5873	205	197	217	212	229	231	264	258	292	207	148	192
ENSMUSG00000025961.1	chr1;chr1;chr1	63754907;63768385;63769181	63756419;63768542;63769267	-;-;-	1758	1	0	3	0	0	0	3	1	1	0	0	1
ENSMUSG00000080817.1	chr1	63844827	63845578	-	752	1	1	0	0	0	0	0	0	3	0	0	0
ENSMUSG00000082373.2	chr1;chr1;chr1;chr1;chr1;chr1;chr1;chr1;chr1	63917848;63920684;63923935;63925129;63926511;63928673;63928906;63934704;63935684	63917931;63920785;63924032;63925258;63926579;63928774;63928984;63934788;63935932	+;+;+;+;+;+;+;+;+	998	1	3	2	0	0	0	1	1	1	0	0	0
ENSMUSG00000044689.5	chr1;chr1	63964727;63967640	63964798;63968999	+;+	1432	3	2	2	0	0	0	1	4	2	0	0	0
ENSMUSG00000025959.13	chr1;chr1;chr1;chr1;chr1;chr1;chr1;chr1;chr1;chr1;chr1	64029447;64041926;64042314;64078707;64078707;64079103;64120900;64120900;64120900;64121386;64122202	64035764;64042437;64042437;64079334;64079334;64079334;64121139;64121139;64121491;64121482;64122282	-;-;-;-;-;-;-;-;-;-;-	8131	613	788	759	180	201	246	956	1139	1227	197	172	224
ENSMUSG00000098487.1	chr1	64042438	64042501	-	64	0	0	0	0	0	0	0	0	0	0	0	0
ENSMUSG00000086836.1	chr1;chr1;chr1;chr1	64078654;64079644;64081603;64090607	64078710;64079744;64081646;64090782	+;+;+;+	378	1	0	0	0	0	0	0	0	0	0	0	0
ENSMUSG00000086721.2	chr1	64150201	64150665	+	465	7	0	0	2	0	0	0	2	1	0	0	3
ENSMUSG00000101895.1	chr1;chr1	64185991;64303007	64187241;64303043	-;-	1288	0	2	3	0	0	0	0	0	0	0	0	0
ENSMUSG00000093228.1	chr1	64396334	64396403	+	70	0	0	0	0	0	0	0	0	0	0	0	0
ENSMUSG00000099658.1	chr1	64454359	64454577	-	219	0	0	0	0	0	0	0	0	0	0	0	0
ENSMUSG00000025958.14	chr1;chr1;chr1;chr1;chr1;chr1;chr1;chr1;chr1;chr1;chr1;chr1;chr1;chr1;chr1;chr1;chr1;chr1;chr1;chr1;chr1;chr1;chr1;chr1;chr1;chr1;chr1;chr1;chr1;chr1;chr1;chr1;chr1;chr1;chr1;chr1;chr1;chr1;chr1;chr1;chr1;chr1;chr1;chr1;chr1;chr1;chr1;chr1;chr1;chr1;chr1;chr1;chr1;chr1;chr1;chr1;chr1;chr1;chr1;chr1;chr1;chr1;chr1;chr1;chr1;chr1;chr1;chr1;chr1;chr1;chr1	64532645;64532797;64532804;64532809;64532809;64532819;64532832;64532859;64532894;64550849;64550849;64550849;64550849;64550849;64550849;64550849;64550849;64558503;64558503;64558503;64558503;64558503;64558503;64558503;64558503;64558503;64559727;64559727;64560925;64561753;64566217;64566217;64566217;64566217;64566217;64566217;64566217;64566217;64570134;64570134;64570134;64570134;64570134;64570134;645…	64532904;64533020;64532904;64532904;64533020;64533020;64533020;64533020;64533020;64550970;64550970;64550970;64550970;64550970;64550970;64550970;64550970;64558649;64558649;64558649;64558649;64558649;64558649;64558939;64558649;64558649;64559768;64559768;64562566;64561865;64566317;64566317;64566317;64566317;64566317;64566317;64566317;64566317;64570276;64570276;64570276;64570276;64570276;64570276;645…	+;+;+;+;+;+;+;+;+;+;+;+;+;+;+;+;+;+;+;+;+;+;+;+;+;+;+;+;+;+;+;+;+;+;+;+;+;+;+;+;+;+;+;+;+;+;+;+;+;+;+;+;+;+;+;+;+;+;+;+;+;+;+;+;+;+;+;+;+;+;+	13742	1206	1267	1510	533	558	563	1540	1706	1701	524	462	518
ENSMUSG00000025956.10	chr1;chr1;chr1;chr1;chr1;chr1;chr1;chr1;chr1;chr1;chr1;chr1;chr1;chr1	64606473;64606480;64607956;64614204;64615098;64615098;64615098;64615098;64615439;64616273;64616273;64616273;64617162;64617162	64608137;64608137;64608137;64614268;64615209;64615209;64615209;64615209;64615631;64616444;64617168;64616444;64617184;64617242	-;-;-;-;-;-;-;-;-;-;-;-;-;-	3005	142	106	96	81	86	134	124	185	154	89	67	87
ENSMUSG00000101832.1	chr1;chr1;chr1;chr1	64617784;64623922;64624678;64625801	64617862;64624038;64624760;64626033	+;+;+;+	512	6	0	0	3	0	0	0	0	2	0	0	0
ENSMUSG00000100437.1	chr1;chr1;chr1	64649935;64652496;64652688	64650102;64652583;64652756	+;+;+	325	0	0	0	0	0	0	0	0	0	0	0	0
ENSMUSG00000087213.2	chr1;chr1;chr1;chr1;chr1;chr1;chr1	64679871;64683348;64685832;64688789;64689124;64690464;64690464	64680385;64683429;64685903;64688924;64690628;64690608;64690659	-;-;-;-;-;-;-	2341	2	5	0	7	10	4	5	1	5	16	12	8
ENSMUSG00000070871.10	chr1;chr1;chr1;chr1;chr1;chr1;chr1;chr1;chr1;chr1;chr1;chr1;chr1;chr1;chr1;chr1;chr1;chr1;chr1;chr1;chr1;chr1;chr1;chr1;chr1;chr1;chr1;chr1;chr1;chr1;chr1;chr1;chr1;chr1;chr1;chr1;chr1	64690455;64690822;64691183;64691213;64691213;64691345;64700969;64700969;64700969;64700969;64702346;64702346;64702346;64702346;64708378;64708378;64708378;64708378;64711418;64711418;64711418;64711418;64713111;64713111;64713111;64714569;64714569;64714569;64718131;64718131;64718131;64721627;64721627;64721627;64723523;64723523;64723523	64690676;64690966;64691400;64691400;64691400;64691400;64701043;64701043;64701043;64701043;64702380;64702380;64702380;64702380;64708478;64708478;64708478;64708478;64711453;64711453;64711453;64711453;64713162;64713162;64713162;64714688;64714688;64714688;64718297;64718297;64718297;64721789;64721789;64721789;64725640;64723946;64725644	+;+;+;+;+;+;+;+;+;+;+;+;+;+;+;+;+;+;+;+;+;+;+;+;+;+;+;+;+;+;+;+;+;+;+;+;+	3456	184	120	166	55	75	74	177	190	265	69	68	52
ENSMUSG00000045005.9	chr1;chr1;chr1;chr1	64730558;64734469;64737133;64737240	64736853;64736853;64737751;64737749	-;-;-;-	6915	29	41	23	200	200	112	37	57	33	226	154	195
ENSMUSG00000102140.1	chr1	64736240	64740607	+	4368	10	0	8	0	0	0	1	1	5	0	0	1
ENSMUSG00000051344.13	chr1;chr1;chr1;chr1;chr1;chr1;chr1;chr1;chr1;chr1;chr1;chr1;chr1;chr1;chr1;chr1;chr1;chr1;chr1;chr1;chr1;chr1;chr1;chr1;chr1;chr1;chr1;chr1;chr1	64785983;64789121;64793809;64794052;64819936;64819936;64819936;64836670;64860298;64861187;64861187;64883129;64883129;64883129;64892752;64892752;64892752;64921550;64921550;64921550;64928033;64937697;64937697;64938021;64953163;64956615;64956695;64956695;64956695	64786587;64795214;64795214;64795214;64820093;64820093;64820093;64836764;64861250;64861250;64861250;64883322;64883322;64883322;64892897;64892897;64892897;64922482;64922482;64922482;64928097;64938539;64938539;64938539;64953787;64956775;64956727;64956824;64956824	-;-;-;-;-;-;-;-;-;-;-;-;-;-;-;-;-;-;-;-;-;-;-;-;-;-;-;-;-	10921	492	750	715	61	61	77	728	1101	977	65	67	124
ENSMUSG00000097264.1	chr1	64934402	64934780	+	379	0	0	0	0	0	0	0	0	0	0	0	0
ENSMUSG00000084416.3	chr1	64993951	64994604	-	654	4	5	4	5	9	5	5	4	4	9	8	6
ENSMUSG00000077471.1	chr1	65001307	65001462	-	156	0	0	0	0	0	0	0	0	0	0	0	0
ENSMUSG00000025955.13	chr1;chr1;chr1;chr1;chr1;chr1;chr1;chr1;chr1;chr1;chr1;chr1;chr1;chr1;chr1;chr1;chr1;chr1;chr1;chr1;chr1;chr1;chr1;chr1;chr1;chr1;chr1;chr1;chr1;chr1;chr1;chr1;chr1;chr1	65012689;65012689;65014470;65014677;65014677;65016067;65016067;65016067;65016068;65016665;65016665;65016675;65021383;65021383;65021383;65021919;65021919;65021919;65024663;65024663;65024663;65025563;65025563;65025563;65027685;65029527;65030568;65030568;65030568;65032586;65032586;65032586;65032586;65032586	65013309;65013309;65014759;65014759;65014759;65016232;65016543;65016232;65016232;65016774;65016774;65016774;65021505;65021505;65021505;65021992;65021996;65021996;65024779;65024779;65024779;65025730;65025730;65025730;65028573;65030688;65030688;65030688;65030688;65032732;65032748;65032686;65032759;65032747	-;-;-;-;-;-;-;-;-;-;-;-;-;-;-;-;-;-;-;-;-;-;-;-;-;-;-;-;-;-;-;-;-;-	4209	2	0	0	0	0	0	0	0	0	0	0	0
ENSMUSG00000090042.1	chr1	65028080	65028732	+	653	0	0	0	0	0	0	0	0	0	0	0	0
ENSMUSG00000070870.6	chr1;chr1;chr1;chr1;chr1	65048554;65048557;65050770;65050770;65051105	65048896;65048896;65051119;65051012;65051149	-;-;-;-;-	723	0	0	0	0	0	0	0	0	0	0	0	0
ENSMUSG00000067299.11	chr1;chr1;chr1;chr1;chr1;chr1;chr1	65061872;65062345;65062731;65063059;65063059;65063394;65063394	65062182;65062431;65063301;65063301;65063301;65063452;65063452	-;-;-;-;-;-;-	1028	0	0	0	0	0	0	0	0	0	0	0	0
ENSMUSG00000025952.15	chr1;chr1;chr1;chr1;chr1;chr1	65071525;65071531;65073162;65073162;65073497;65073497	65071871;65071874;65073404;65073404;65073689;65073521	-;-;-;-;-;-	786	0	0	0	0	0	0	0	0	0	0	0	0
ENSMUSG00000073658.4	chr1;chr1;chr1	65080219;65081915;65082247	65080567;65082157;65082288	-;-;-	634	0	0	0	0	0	0	0	0	0	0	0	0
ENSMUSG00000100774.1	chr1	65095227	65095436	+	210	0	0	0	0	0	0	0	0	0	0	0	1
ENSMUSG00000044429.8	chr1;chr1;chr1;chr1;chr1	65100389;65100389;65102981;65102981;65103329	65100725;65100725;65103223;65103360;65103373	-;-;-;-;-	730	0	0	0	0	0	0	0	0	0	0	0	0
ENSMUSG00000100846.1	chr1;chr1;chr1;chr1;chr1;chr1;chr1	65100619;65102981;65109462;65109877;65116681;65117122;65119539	65100725;65103223;65109576;65109964;65116752;65117209;65119558	-;-;-;-;-;-;-	733	0	0	0	0	0	0	0	0	0	0	0	0
ENSMUSG00000044816.10	chr1;chr1;chr1;chr1;chr1;chr1;chr1;chr1;chr1;chr1;chr1;chr1;chr1;chr1;chr1;chr1;chr1;chr1;chr1;chr1;chr1;chr1;chr1	65105285;65107313;65108719;65109462;65109462;65109462;65109877;65109877;65109877;65116681;65116681;65116681;65117122;65117122;65117122;65119539;65119539;65121339;65121357;65121357;65123053;65123053;65123053	65105750;65108805;65108805;65109576;65109576;65109576;65109964;65109964;65109964;65116752;65116752;65116752;65117209;65117209;65117209;65119621;65119621;65121438;65121438;65121438;65123114;65123193;65123214	-;-;-;-;-;-;-;-;-;-;-;-;-;-;-;-;-;-;-;-;-;-;-	2667	16	16	9	0	0	0	9	10	9	0	0	0
ENSMUSG00000025950.16	chr1;chr1;chr1;chr1;chr1;chr1;chr1;chr1;chr1;chr1;chr1;chr1;chr1;chr1;chr1;chr1;chr1;chr1;chr1;chr1;chr1;chr1;chr1;chr1;chr1;chr1;chr1;chr1;chr1;chr1;chr1;chr1;chr1;chr1;chr1;chr1;chr1;chr1;chr1;chr1;chr1	65158616;65158618;65161050;65161050;65161800;65161800;65165100;65165100;65166107;65166107;65166199;65166244;65168499;65168499;65168499;65168499;65168589;65170959;65170959;65170959;65170959;65170959;65171120;65175231;65175231;65175231;65175231;65175231;65175231;65175296;65175512;65178990;65179763;65179763;65181628;65181628;65186209;65186305;65186305;65186305;65186305	65159555;65159555;65161212;65161212;65161940;65161940;65165251;65165251;65166284;65166284;65166284;65166284;65168604;65168604;65168604;65168604;65168604;65171250;65171250;65171250;65171250;65171250;65171250;65175368;65175368;65175368;65175368;65175368;65175368;65175368;65175564;65179181;65179815;65179815;65181698;65181698;65186459;65186479;65186500;65186438;65186479	-;-;-;-;-;-;-;-;-;-;-;-;-;-;-;-;-;-;-;-;-;-;-;-;-;-;-;-;-;-;-;-;-;-;-;-;-;-;-;-;-	2771	467	487	570	6058	7873	7527	594	710	707	9766	7218	7884
ENSMUSG00000025949.16	chr1;chr1;chr1;chr1;chr1;chr1;chr1;chr1;chr1;chr1;chr1;chr1;chr1;chr1;chr1;chr1;chr1;chr1;chr1;chr1;chr1;chr1;chr1;chr1;chr1;chr1;chr1;chr1;chr1;chr1;chr1;chr1;chr1;chr1;chr1;chr1;chr1;chr1;chr1;chr1;chr1;chr1;chr1;chr1;chr1;chr1;chr1;chr1;chr1;chr1;chr1;chr1;chr1;chr1;chr1;chr1;chr1;chr1;chr1;chr1;chr1;chr1;chr1;chr1;chr1;chr1;chr1;chr1;chr1;chr1;chr1;chr1;chr1;chr1;chr1;chr1;chr1;chr1;chr1;chr1…	65186683;65186689;65186693;65186694;65186696;65186702;65186704;65186704;65186713;65186750;65190319;65190319;65190319;65190319;65190319;65190319;65190319;65190319;65190319;65190319;65191054;65192145;65192145;65192145;65192145;65192145;65192145;65192145;65192145;65192145;65192531;65192534;65195656;65195656;65195656;65195656;65195656;65195656;65195656;65195656;65196612;65196612;65196612;65196612;651…	65186778;65186833;65186833;65186778;65186778;65186833;65186833;65186833;65186833;65186833;65190499;65190499;65190499;65190499;65190499;65192483;65190499;65190499;65190499;65190499;65191151;65192187;65192294;65192294;65192294;65192294;65192294;65192294;65192294;65192294;65192566;65192566;65195774;65195774;65195774;65195774;65195774;65195774;65195774;65195774;65196783;65196783;65196783;65196783;651…	+;+;+;+;+;+;+;+;+;+;+;+;+;+;+;+;+;+;+;+;+;+;+;+;+;+;+;+;+;+;+;+;+;+;+;+;+;+;+;+;+;+;+;+;+;+;+;+;+;+;+;+;+;+;+;+;+;+;+;+;+;+;+;+;+;+;+;+;+;+;+;+;+;+;+;+;+;+;+;+;+;+;+;+;+;+;+;+;+;+;+;+;+;+;+;+;+;+;+;+;+;+;+;+;+;+;+;+;+;+;+;+;+;+;+;+;+;+;+;+;+;+;+;+;+;+;+;+	19211	1209	1152	1522	985	954	880	1439	1616	1930	1150	963	1010
ENSMUSG00000025946.13	chr1;chr1;chr1;chr1;chr1;chr1;chr1;chr1;chr1;chr1;chr1;chr1;chr1;chr1;chr1;chr1;chr1;chr1;chr1	65282056;65311257;65321969;65321969;65336748;65336748;65336974;65336974;65343480;65343480;65345307;65345307;65346813;65351536;65363252;65372278;65383863;65386301;65388418	65282223;65311670;65322071;65322071;65336858;65336858;65337089;65337089;65343577;65343577;65345496;65345341;65346966;65351596;65363315;65372372;65384001;65386342;65389244	+;+;+;+;+;+;+;+;+;+;+;+;+;+;+;+;+;+;+	2582	21	8	30	0	0	0	4	21	24	0	1	0
ENSMUSG00000100503.1	chr1	65420850	65421121	-	272	0	0	0	0	0	0	0	0	0	0	0	0
ENSMUSG00000100504.1	chr1	65421124	65421803	-	680	0	0	0	0	0	0	0	1	0	0	0	0
ENSMUSG00000099383.1	chr1	65421770	65421937	-	168	0	0	0	0	0	0	0	0	0	0	0	0
ENSMUSG00000100340.1	chr1	65438664	65438985	-	322	0	0	0	0	0	0	0	0	0	0	0	0
ENSMUSG00000100439.1	chr1	65470201	65470508	-	308	0	0	0	0	0	0	0	0	0	0	0	0
ENSMUSG00000099819.1	chr1	65523671	65524075	-	405	0	0	0	0	0	0	0	0	0	0	0	0
ENSMUSG00000082565.1	chr1;chr1	65550464;65551169	65551036;65551237	-;-	642	0	0	0	0	0	0	0	0	0	0	0	0
ENSMUSG00000082774.1	chr1	65552682	65552994	+	313	0	0	0	1	0	0	0	0	0	0	0	0
ENSMUSG00000025945.11	chr1;chr1;chr1;chr1;chr1;chr1	65926520;65926538;65926648;65926648;65927971;65927985	65926566;65926566;65926890;65926890;65928307;65928306	+;+;+;+;+;+	627	0	0	0	0	0	0	0	0	0	0	0	0
ENSMUSG00000081623.1	chr1	66032183	66032925	-	743	0	0	0	0	0	0	0	0	0	0	0	0
ENSMUSG00000083242.1	chr1	66033085	66033425	+	341	0	0	0	0	0	0	0	0	0	0	0	0
ENSMUSG00000083289.1	chr1	66062965	66063376	+	412	0	0	0	0	0	0	0	0	0	0	1	0
ENSMUSG00000015222.18	chr1;chr1;chr1;chr1;chr1;chr1;chr1;chr1;chr1;chr1;chr1;chr1;chr1;chr1;chr1;chr1;chr1;chr1;chr1;chr1;chr1;chr1;chr1;chr1;chr1;chr1;chr1;chr1;chr1;chr1;chr1;chr1;chr1;chr1;chr1;chr1;chr1;chr1;chr1;chr1;chr1;chr1;chr1;chr1;chr1;chr1;chr1;chr1;chr1;chr1;chr1;chr1;chr1;chr1;chr1;chr1;chr1;chr1;chr1;chr1;chr1;chr1;chr1;chr1;chr1;chr1;chr1;chr1;chr1;chr1;chr1;chr1;chr1;chr1;chr1;chr1;chr1;chr1;chr1;chr1…	66175273;66175313;66175316;66175471;66175550;66193119;66193119;66193119;66193119;66195172;66251647;66251662;66251662;66251662;66251662;66251662;66321719;66321836;66321998;66322102;66322404;66322404;66322404;66322404;66322404;66322404;66322404;66322404;66322404;66362196;66362203;66362203;66362203;66362203;66362203;66362203;66362203;66362203;66362203;66364655;66364658;66380489;66380489;66380489;663…	66175495;66175495;66175495;66175698;66175698;66193181;66193181;66193181;66193181;66195378;66251712;66251712;66251712;66251712;66251712;66251712;66322142;66322142;66322142;66322334;66322468;66322468;66322468;66322468;66322468;66322439;66322468;66322468;66322468;66362280;66362280;66362280;66362280;66362280;66362280;66362280;66362280;66362280;66362280;66364776;66364776;66380773;66380773;66380773;663…	+;+;+;+;+;+;+;+;+;+;+;+;+;+;+;+;+;+;+;+;+;+;+;+;+;+;+;+;+;+;+;+;+;+;+;+;+;+;+;+;+;+;+;+;+;+;+;+;+;+;+;+;+;+;+;+;+;+;+;+;+;+;+;+;+;+;+;+;+;+;+;+;+;+;+;+;+;+;+;+;+;+;+;+;+;+;+;+;+;+;+;+;+;+;+;+;+;+;+;+;+;+;+;+;+;+;+;+;+;+;+;+;+;+;+;+;+;+;+;+;+;+;+;+;+;+;+;+	16456	17321	21305	20036	64	34	65	16580	23896	26547	41	33	58
ENSMUSG00000088850.1	chr1	66305889	66306025	+	137	4	6	5	0	0	0	2	2	7	0	0	0
ENSMUSG00000073656.4	chr1;chr1;chr1	66322276;66326101;66328666	66323753;66326152;66328796	-;-;-	1661	5	3	2	0	0	0	0	2	7	0	0	0
ENSMUSG00000065694.1	chr1	66436082	66436232	+	151	0	1	5	0	0	0	1	1	0	0	0	0
ENSMUSG00000055567.18	chr1;chr1;chr1;chr1;chr1;chr1;chr1;chr1;chr1;chr1;chr1;chr1;chr1;chr1;chr1;chr1;chr1;chr1;chr1;chr1;chr1;chr1;chr1;chr1;chr1;chr1;chr1;chr1;chr1;chr1;chr1;chr1;chr1;chr1;chr1;chr1;chr1;chr1;chr1;chr1;chr1;chr1;chr1;chr1;chr1;chr1;chr1;chr1;chr1;chr1;chr1;chr1;chr1;chr1;chr1;chr1;chr1;chr1;chr1;chr1;chr1;chr1;chr1;chr1;chr1;chr1;chr1;chr1;chr1;chr1;chr1;chr1;chr1;chr1;chr1;chr1;chr1;chr1;chr1;chr1…	66468367;66468414;66468430;66468447;66469464;66469464;66469464;66469464;66471976;66471976;66471976;66471976;66473231;66473231;66473231;66473231;66483241;66483241;66483241;66483241;66485765;66485765;66485765;66485765;66490992;66490992;66503530;66503530;66503530;66504923;66504923;66504923;66506630;66506630;66507326;66507326;66509267;66509267;66510550;66510550;66521455;66521455;66525643;66525643;665…	66468538;66468538;66468538;66468538;66469512;66469512;66469512;66469512;66472132;66472132;66472132;66472132;66473532;66473532;66473532;66473532;66483364;66483364;66483364;66483364;66485841;66486190;66485841;66485841;66491131;66491131;66503791;66503791;66503791;66505057;66504944;66505057;66506846;66506846;66507466;66507466;66509535;66509535;66510924;66510924;66521601;66521601;66525790;66525790;665…	+;+;+;+;+;+;+;+;+;+;+;+;+;+;+;+;+;+;+;+;+;+;+;+;+;+;+;+;+;+;+;+;+;+;+;+;+;+;+;+;+;+;+;+;+;+;+;+;+;+;+;+;+;+;+;+;+;+;+;+;+;+;+;+;+;+;+;+;+;+;+;+;+;+;+;+;+;+;+;+;+;+;+;+;+;+;+;+;+;+;+;+;+;+;+;+;+;+;+;+;+;+;+;+;+;+;+;+;+;+;+;+;+;+;+;+;+;+;+;+;+;+;+;+;+;+;+;+	14425	5005	7346	7365	17	1	2	8299	11078	10040	2	1	1
ENSMUSG00000103375.1	chr1	66690630	66692356	-	1727	0	0	5	0	0	0	0	0	0	0	0	0
ENSMUSG00000026005.15	chr1;chr1;chr1;chr1;chr1;chr1;chr1;chr1;chr1;chr1;chr1;chr1;chr1;chr1;chr1;chr1;chr1;chr1;chr1;chr1;chr1;chr1;chr1;chr1;chr1;chr1;chr1;chr1;chr1;chr1	66700831;66700831;66700831;66700831;66700907;66701617;66701617;66701617;66701617;66706446;66706446;66706446;66706446;66714577;66714577;66714577;66714577;66715113;66715113;66715113;66715113;66715113;66715959;66715959;66715959;66715959;66717754;66717754;66717754;66717754	66701028;66701017;66701028;66701417;66701017;66701636;66701648;66701648;66701648;66706525;66706525;66706525;66706525;66714716;66714716;66714716;66714716;66715247;66715247;66715247;66715247;66715194;66716045;66716045;66716045;66716045;66719805;66718019;66719805;66719805	+;+;+;+;+;+;+;+;+;+;+;+;+;+;+;+;+;+;+;+;+;+;+;+;+;+;+;+;+;+	3113	363	275	407	297	350	311	411	326	440	439	324	340
ENSMUSG00000026004.15	chr1;chr1;chr1;chr1;chr1;chr1;chr1;chr1;chr1;chr1;chr1;chr1;chr1;chr1;chr1;chr1;chr1;chr1;chr1;chr1;chr1;chr1;chr1;chr1;chr1;chr1;chr1;chr1;chr1;chr1;chr1;chr1;chr1;chr1;chr1;chr1;chr1;chr1;chr1;chr1;chr1;chr1	66719248;66719363;66721805;66721805;66723263;66723263;66724558;66724558;66725874;66725874;66726687;66726687;66728444;66735542;66735637;66735637;66738051;66738051;66738051;66762048;66762048;66762048;66772906;66772906;66772906;66773422;66773422;66773422;66776998;66777967;66777967;66777967;66800742;66801049;66801049;66801049;66801049;66807525;66808304;66817374;66817374;66817374	66721006;66721006;66721973;66721973;66723375;66723375;66724612;66724612;66725998;66725998;66726808;66726808;66728575;66735744;66735744;66735744;66738213;66738213;66738213;66762252;66762252;66762252;66773027;66773027;66773027;66773619;66773619;66773514;66778108;66778108;66778108;66778108;66802168;66802168;66802168;66802168;66801210;66807604;66808794;66817546;66817562;66817546	-;-;-;-;-;-;-;-;-;-;-;-;-;-;-;-;-;-;-;-;-;-;-;-;-;-;-;-;-;-;-;-;-;-;-;-;-;-;-;-;-;-	6664	411	415	537	297	198	199	540	359	410	318	216	366
ENSMUSG00000102559.1	chr1	66765626	66768731	-	3106	21	27	24	44	29	33	42	26	43	23	26	36
ENSMUSG00000102374.1	chr1	66769290	66771866	-	2577	37	39	72	54	27	28	48	51	61	31	28	64
ENSMUSG00000102776.1	chr1	66775511	66780107	+	4597	29	34	34	1	2	1	46	40	34	8	2	4
ENSMUSG00000082057.1	chr1;chr1;chr1	66783913;66784649;66785920	66784472;66784921;66786445	+;+;+	1359	13	10	10	1	0	0	10	9	10	2	0	0
ENSMUSG00000103706.1	chr1	66793645	66796298	-	2654	53	30	50	30	12	24	62	45	49	74	32	102
ENSMUSG00000103756.1	chr1	66799659	66800797	-	1139	27	11	11	14	18	18	17	5	7	15	10	22
ENSMUSG00000103382.1	chr1	66812315	66814493	+	2179	0	0	0	0	0	0	4	3	1	0	3	0
ENSMUSG00000103553.1	chr1	66821226	66825914	-	4689	3	0	2	29	16	28	6	10	2	4	20	18
ENSMUSG00000026003.5	chr1;chr1;chr1;chr1;chr1;chr1;chr1;chr1;chr1;chr1;chr1;chr1;chr1;chr1;chr1;chr1;chr1	66830839;66836962;66838279;66841622;66843081;66845168;66845299;66848400;66848400;66853127;66853127;66854624;66854624;66857399;66857399;66858243;66863173	66831527;66837048;66838406;66841735;66843182;66845332;66845332;66848466;66848466;66853291;66853291;66854761;66854761;66857554;66857554;66858331;66863277	-;-;-;-;-;-;-;-;-;-;-;-;-;-;-;-;-	2005	353	497	383	2860	3752	3718	459	701	594	4304	2987	3687
ENSMUSG00000082769.3	chr1	66849108	66849602	-	495	6	4	2	20	17	27	6	1	2	12	21	15
ENSMUSG00000089420.2	chr1	66856641	66856703	+	63	0	0	0	0	0	0	0	0	0	0	0	0
ENSMUSG00000077328.1	chr1	66866797	66866926	+	130	0	2	0	0	0	0	0	0	0	0	0	0
ENSMUSG00000061816.15	chr1;chr1;chr1;chr1;chr1;chr1;chr1;chr1;chr1;chr1;chr1;chr1;chr1;chr1;chr1;chr1;chr1;chr1;chr1;chr1;chr1;chr1;chr1;chr1;chr1;chr1;chr1;chr1;chr1;chr1;chr1;chr1;chr1;chr1;chr1;chr1;chr1;chr1;chr1;chr1;chr1;chr1	66924295;66924295;66924298;66925023;66925023;66925023;66925023;66926066;66926208;66926208;66926208;66926208;66926534;66926534;66926534;66926534;66926534;66926622;66930186;66930186;66930186;66930186;66930186;66930186;66930192;66934246;66934246;66934246;66934518;66934518;66934518;66934518;66934518;66935276;66935276;66935276;66935491;66944463;66944792;66944792;66945291;66945291	66924557;66924557;66924557;66925065;66925065;66925065;66925065;66926285;66926285;66926285;66926285;66926285;66926707;66926707;66926707;66926707;66926707;66926707;66930329;66930329;66930329;66930329;66930329;66930329;66930329;66934273;66934273;66934273;66934698;66934542;66934542;66934542;66934542;66935333;66935350;66935354;66935637;66945010;66945010;66945143;66945404;66945384	-;-;-;-;-;-;-;-;-;-;-;-;-;-;-;-;-;-;-;-;-;-;-;-;-;-;-;-;-;-;-;-;-;-;-;-;-;-;-;-;-;-	2074	2	3	4	0	0	0	7	9	9	2	0	2
ENSMUSG00000094191.1	chr1	66948563	66948940	-	378	0	5	0	0	1	0	0	0	3	0	0	0
ENSMUSG00000082212.1	chr1;chr1	66951829;66953182	66952924;66953469	+;+	1384	0	0	0	0	0	0	0	0	0	0	0	0
ENSMUSG00000026000.16	chr1;chr1;chr1;chr1;chr1;chr1;chr1;chr1;chr1;chr1;chr1;chr1;chr1;chr1;chr1;chr1;chr1;chr1;chr1;chr1;chr1;chr1;chr1;chr1;chr1;chr1;chr1;chr1;chr1;chr1;chr1;chr1;chr1;chr1;chr1;chr1;chr1;chr1	67000517;67000517;67003375;67004339;67004339;67004339;67004790;67004790;67004790;67006868;67006868;67006868;67007018;67009228;67009228;67009228;67009228;67009911;67009911;67009911;67009933;67019609;67020858;67020858;67020858;67020858;67020858;67034124;67034124;67034124;67034124;67038495;67038495;67038495;67038495;67038772;67038776;67038802	67003557;67003557;67003557;67004411;67004411;67004411;67004966;67004966;67004966;67007050;67007050;67007050;67007050;67009374;67009374;67009374;67009374;67010046;67010046;67010046;67010046;67022218;67021065;67021065;67021065;67021065;67021065;67034241;67034241;67034241;67034241;67038591;67038591;67038872;67038591;67038834;67038865;67038834	-;-;-;-;-;-;-;-;-;-;-;-;-;-;-;-;-;-;-;-;-;-;-;-;-;-;-;-;-;-;-;-;-;-;-;-;-;-	6863	1143	1065	1159	248	255	343	1048	1640	1880	254	230	198
ENSMUSG00000025991.8	chr1;chr1;chr1;chr1;chr1;chr1;chr1;chr1;chr1;chr1;chr1;chr1;chr1;chr1;chr1;chr1;chr1;chr1;chr1;chr1;chr1;chr1;chr1;chr1;chr1;chr1;chr1;chr1;chr1;chr1;chr1;chr1;chr1;chr1;chr1;chr1;chr1;chr1	67123026;67139757;67142865;67143866;67145787;67148710;67152282;67156133;67156824;67157739;67158864;67160859;67162581;67165382;67166369;67168241;67170849;67172656;67174303;67176909;67180071;67195143;67196538;67197005;67198301;67204508;67205132;67206756;67209596;67212403;67214017;67215410;67217852;67220503;67227124;67228236;67229389;67230248	67123290;67139866;67143009;67143955;67145843;67148802;67152371;67156261;67156930;67157877;67158941;67160957;67162676;67165571;67166526;67168369;67170993;67172866;67174501;67177085;67180189;67195284;67196603;67197068;67198482;67204702;67205199;67206831;67209673;67212510;67214106;67215580;67217926;67220601;67227183;67228348;67229518;67231259	+;+;+;+;+;+;+;+;+;+;+;+;+;+;+;+;+;+;+;+;+;+;+;+;+;+;+;+;+;+;+;+;+;+;+;+;+;+	5555	13	16	15	81469	72661	80377	24	48	21	74760	50284	84680
ENSMUSG00000086204.1	chr1;chr1;chr1;chr1;chr1	67249200;67250549;67251063;67321970;67323347	67249242;67250670;67251162;67322119;67323609	+;+;+;+;+	678	0	0	0	0	0	0	0	0	0	0	0	0
ENSMUSG00000077745.1	chr1	67257224	67257352	+	129	0	0	0	0	0	0	0	0	0	0	0	0
ENSMUSG00000082473.1	chr1	67585053	67587036	+	1984	0	0	0	0	0	0	0	0	0	0	0	0
ENSMUSG00000095282.1	chr1	67616975	67617052	+	78	0	0	0	0	0	0	0	0	0	0	0	0
ENSMUSG00000085075.1	chr1;chr1	67792481;67805008	67792689;67805324	+;+	526	0	0	0	0	0	0	0	0	0	0	0	0
ENSMUSG00000104395.1	chr1	67903230	67905532	+	2303	0	0	0	0	0	0	0	0	0	0	0	0
ENSMUSG00000096031.1	chr1	67973676	67973777	+	102	0	0	0	0	0	0	0	0	0	0	0	0
ENSMUSG00000087329.3	chr1;chr1;chr1	68024243;68024651;68025344	68024340;68024708;68025763	+;+;+	576	0	0	0	0	0	0	0	0	0	0	0	0
ENSMUSG00000062209.15	chr1;chr1;chr1;chr1;chr1;chr1;chr1;chr1;chr1;chr1;chr1;chr1;chr1;chr1;chr1;chr1;chr1;chr1;chr1;chr1;chr1;chr1;chr1;chr1;chr1;chr1;chr1;chr1;chr1;chr1;chr1;chr1;chr1;chr1;chr1;chr1;chr1;chr1;chr1;chr1;chr1;chr1;chr1;chr1;chr1;chr1;chr1;chr1;chr1;chr1;chr1;chr1;chr1;chr1;chr1;chr1;chr1;chr1;chr1;chr1;chr1;chr1;chr1;chr1;chr1;chr1;chr1;chr1;chr1;chr1;chr1;chr1;chr1;chr1;chr1;chr1;chr1;chr1;chr1;chr1…	68032186;68032186;68042441;68042441;68043908;68071518;68071518;68073098;68073098;68075418;68075418;68078536;68078536;68080640;68080640;68198842;68198842;68250580;68250580;68250655;68254529;68254529;68254529;68259181;68259181;68259181;68290155;68290243;68290243;68290439;68290439;68298150;68298287;68298287;68298287;68298287;68305845;68305845;68305845;68305845;68309595;68309595;68309595;68309595;683…	68040486;68040486;68042738;68042738;68043955;68071688;68071688;68073195;68073195;68075564;68075564;68078611;68078611;68080795;68080795;68199027;68199027;68250678;68250678;68250678;68254651;68254651;68254651;68259313;68259313;68259313;68290317;68290317;68290317;68290483;68290483;68298441;68298441;68298318;68298441;68298441;68305938;68305938;68305938;68305938;68309727;68309727;68309727;68309727;683…	-;-;-;-;-;-;-;-;-;-;-;-;-;-;-;-;-;-;-;-;-;-;-;-;-;-;-;-;-;-;-;-;-;-;-;-;-;-;-;-;-;-;-;-;-;-;-;-;-;-;-;-;-;-;-;-;-;-;-;-;-;-;-;-;-;-;-;-;-;-;-;-;-;-;-;-;-;-;-;-;-;-	12355	1311	1326	1737	183	141	178	1524	1411	1671	172	182	203
ENSMUSG00000102449.1	chr1	68115195	68116547	-	1353	3	1	5	3	0	3	17	0	4	2	0	5
ENSMUSG00000083795.1	chr1	68293280	68293726	-	447	17	13	24	0	5	9	14	9	18	1	4	10
ENSMUSG00000080539.1	chr1	68384942	68385035	-	94	0	0	0	0	0	0	0	0	0	0	0	0
ENSMUSG00000103307.1	chr1	68591618	68593686	-	2069	10	8	12	10	1	2	2	3	8	11	6	5
ENSMUSG00000104508.1	chr1	68639424	68640829	-	1406	35	9	9	4	5	8	14	9	15	3	3	13
ENSMUSG00000103642.1	chr1	68711037	68713405	-	2369	66	45	62	16	21	21	46	18	55	21	29	37
ENSMUSG00000103809.1	chr1	68758485	68761727	-	3243	19	4	20	8	0	6	11	5	3	8	4	7
ENSMUSG00000087514.1	chr1;chr1	69091913;69106601	69092252;69106740	-;-	480	54	51	46	4	7	8	36	15	42	8	3	6
ENSMUSG00000084332.1	chr1	69130914	69131299	-	386	0	0	0	0	0	0	0	0	0	0	0	0
ENSMUSG00000101387.1	chr1	69377321	69378071	+	751	0	0	0	0	0	0	0	0	0	0	0	0
ENSMUSG00000099804.1	chr1	69441056	69444084	+	3029	0	0	2	0	0	0	0	0	0	0	0	0
ENSMUSG00000100354.1	chr1	69490357	69493788	-	3432	1	6	2	0	0	0	0	1	10	0	0	0
ENSMUSG00000101156.1	chr1;chr1;chr1;chr1	69513932;69540514;69542199;69545863	69513970;69540905;69542430;69547707	+;+;+;+	2508	0	0	0	0	0	0	0	0	0	0	0	0
ENSMUSG00000025997.13	chr1;chr1;chr1;chr1;chr1;chr1;chr1;chr1;chr1;chr1;chr1;chr1;chr1;chr1;chr1;chr1;chr1;chr1;chr1;chr1;chr1;chr1;chr1;chr1;chr1;chr1;chr1;chr1;chr1;chr1;chr1;chr1;chr1;chr1;chr1;chr1;chr1;chr1;chr1;chr1;chr1;chr1;chr1;chr1;chr1;chr1;chr1;chr1;chr1;chr1;chr1	69531214;69538037;69538582;69538768;69538768;69538768;69542227;69542227;69542227;69542227;69542227;69548599;69548599;69548599;69548599;69548599;69570493;69570493;69570493;69570493;69570493;69577781;69577781;69577859;69577859;69577859;69577890;69681558;69681559;69683210;69683210;69683210;69683210;69683210;69683210;69683210;69684124;69684124;69684124;69684124;69684124;69684124;69684124;69684124;696…	69539492;69539492;69539492;69539492;69539492;69539492;69542370;69542370;69542370;69542370;69542370;69548736;69548736;69548736;69548736;69548736;69570660;69570660;69570660;69570660;69570660;69578047;69578047;69578047;69578047;69578047;69578047;69683314;69683314;69683314;69683314;69683314;69683314;69683314;69683314;69683314;69684172;69684172;69684536;69684157;69684157;69684157;69684172;69684172;696…	-;-;-;-;-;-;-;-;-;-;-;-;-;-;-;-;-;-;-;-;-;-;-;-;-;-;-;-;-;-;-;-;-;-;-;-;-;-;-;-;-;-;-;-;-;-;-;-;-;-;-	11613	70	98	144	18	13	27	124	159	185	12	23	20
ENSMUSG00000100815.1	chr1	69595036	69598522	-	3487	1	5	6	1	1	0	3	7	5	0	0	2
ENSMUSG00000099954.1	chr1	69660187	69662061	-	1875	11	8	5	2	1	2	3	7	17	3	3	2
ENSMUSG00000103402.1	chr1	69770868	69772753	+	1886	0	0	0	0	0	0	0	0	0	0	0	0
ENSMUSG00000053153.14	chr1;chr1;chr1;chr1;chr1;chr1;chr1;chr1;chr1;chr1;chr1;chr1;chr1;chr1;chr1;chr1;chr1;chr1;chr1;chr1;chr1;chr1;chr1;chr1;chr1;chr1;chr1;chr1;chr1;chr1;chr1;chr1;chr1;chr1;chr1;chr1;chr1;chr1;chr1;chr1;chr1;chr1;chr1;chr1;chr1;chr1;chr1;chr1;chr1;chr1;chr1;chr1;chr1;chr1;chr1;chr1;chr1;chr1;chr1;chr1;chr1;chr1;chr1;chr1;chr1;chr1;chr1;chr1;chr1;chr1;chr1;chr1;chr1;chr1	69826970;69826971;69826988;69826992;69831740;69842969;69842969;69842969;69842969;69844279;69844279;69844279;69844279;69844279;69853323;69853323;69853323;69853323;69853323;69858473;69858473;69858473;69858473;69858473;69870264;69870264;69870264;69870264;69870264;69873134;69873134;69873134;69873134;69873134;69873468;69887492;69887492;69887492;69887492;69895227;69895227;69895227;69895227;69896472;698…	69827121;69827121;69827121;69827121;69831850;69843015;69843015;69843015;69843015;69844374;69844374;69844374;69844374;69844374;69853441;69853441;69853441;69853441;69853441;69858610;69858610;69858610;69858610;69858610;69870371;69870371;69870371;69870371;69870371;69873251;69873251;69873251;69873251;69873251;69873760;69887558;69887558;69887558;69887558;69895271;69895271;69895271;69895271;69896581;698…	+;+;+;+;+;+;+;+;+;+;+;+;+;+;+;+;+;+;+;+;+;+;+;+;+;+;+;+;+;+;+;+;+;+;+;+;+;+;+;+;+;+;+;+;+;+;+;+;+;+;+;+;+;+;+;+;+;+;+;+;+;+;+;+;+;+;+;+;+;+;+;+;+;+	6764	49	25	74	0	0	0	34	38	41	0	0	0
ENSMUSG00000089345.1	chr1	69921473	69921747	-	275	0	0	0	0	0	0	0	0	0	0	0	0
ENSMUSG00000080524.1	chr1	69955004	69955129	-	126	0	0	0	0	0	0	0	0	0	0	0	2
ENSMUSG00000101730.1	chr1	70067968	70068055	-	88	0	0	0	0	0	0	0	0	0	0	0	0
ENSMUSG00000103052.1	chr1	70310512	70312911	-	2400	0	0	0	0	0	0	0	0	0	0	0	0
ENSMUSG00000104287.1	chr1	70571435	70577271	-	5837	0	0	0	0	0	0	0	0	0	0	0	0
ENSMUSG00000075952.1	chr1	70596815	70596921	+	107	0	0	0	0	0	0	0	0	0	0	0	0
ENSMUSG00000045648.15	chr1;chr1;chr1;chr1;chr1;chr1;chr1;chr1;chr1;chr1;chr1;chr1;chr1;chr1;chr1	70725715;70725752;70725902;70725923;70726253;70728699;70728699;70728699;70728699;70729020;70750937;70750937;70882067;70882067;70882067	70726438;70726438;70726438;70726049;70726438;70728878;70729168;70732202;70729168;70729168;70751066;70751066;70882489;70885382;70885397	+;+;+;+;+;+;+;+;+;+;+;+;+;+;+	7689	153	117	181	0	0	0	93	117	142	0	0	0
ENSMUSG00000026196.7	chr1;chr1;chr1;chr1;chr1;chr1;chr1;chr1;chr1;chr1;chr1	71027498;71031359;71046678;71047640;71053613;71065479;71067108;71074543;71088109;71089471;71102668	71030852;71031456;71046770;71047772;71053721;71065651;71067188;71075480;71088251;71089527;71103146	-;-;-;-;-;-;-;-;-;-;-	5659	26	19	18	8	3	4	26	14	23	4	4	9
ENSMUSG00000089965.1	chr1	71039652	71040030	-	379	0	0	0	0	0	0	0	0	0	1	0	1
ENSMUSG00000101551.1	chr1	71155246	71156020	-	775	0	0	0	0	0	0	0	0	0	0	0	0
ENSMUSG00000050296.14	chr1;chr1;chr1;chr1;chr1;chr1;chr1;chr1;chr1;chr1;chr1;chr1;chr1;chr1;chr1;chr1;chr1;chr1;chr1;chr1;chr1;chr1;chr1;chr1;chr1;chr1;chr1;chr1;chr1;chr1;chr1;chr1;chr1;chr1;chr1;chr1;chr1;chr1;chr1;chr1;chr1;chr1;chr1;chr1;chr1;chr1;chr1;chr1;chr1;chr1;chr1;chr1;chr1;chr1;chr1;chr1;chr1;chr1;chr1;chr1;chr1;chr1;chr1;chr1;chr1;chr1;chr1;chr1;chr1;chr1;chr1;chr1;chr1;chr1;chr1;chr1;chr1;chr1;chr1;chr1…	71242276;71244732;71247132;71248345;71249855;71258091;71259358;71259789;71260781;71263412;71264724;71265862;71267429;71268182;71272364;71274413;71276071;71278812;71279375;71280341;71282802;71283945;71285578;71286459;71288538;71290013;71291332;71292414;71292414;71293381;71293381;71293601;71293601;71294727;71294727;71300920;71300920;71302631;71302631;71303466;71303466;71307036;71307036;71309768;713…	71243404;71244869;71247237;71248437;71249958;71258225;71259499;71259898;71260985;71263665;71264883;71265977;71267606;71268236;71272469;71274500;71276198;71278905;71279461;71280593;71282952;71284181;71285738;71286655;71288756;71291518;71291518;71292569;71292569;71293515;71293515;71293670;71293670;71295056;71295056;71301034;71301034;71302946;71302946;71303645;71303645;71307087;71307126;71309887;713…	-;-;-;-;-;-;-;-;-;-;-;-;-;-;-;-;-;-;-;-;-;-;-;-;-;-;-;-;-;-;-;-;-;-;-;-;-;-;-;-;-;-;-;-;-;-;-;-;-;-;-;-;-;-;-;-;-;-;-;-;-;-;-;-;-;-;-;-;-;-;-;-;-;-;-;-;-;-;-;-;-;-;-;-	14808	0	13	4	0	0	0	7	1	5	0	0	0
ENSMUSG00000101617.1	chr1	71493737	71493814	-	78	0	0	0	0	0	0	0	0	0	0	0	0
ENSMUSG00000026192.13	chr1;chr1;chr1;chr1;chr1;chr1;chr1;chr1;chr1;chr1;chr1;chr1;chr1;chr1;chr1;chr1;chr1;chr1;chr1;chr1;chr1;chr1;chr1;chr1;chr1;chr1;chr1;chr1;chr1;chr1;chr1;chr1;chr1;chr1;chr1;chr1;chr1;chr1;chr1;chr1	71557150;71557179;71557179;71557179;71557213;71557497;71557497;71557497;71557497;71559226;71559226;71559226;71560889;71560889;71560889;71560889;71563759;71563759;71564406;71564406;71564811;71564811;71567814;71567814;71568866;71568963;71568963;71569840;71569840;71569840;71570840;71570840;71570840;71572908;71572908;71572908;71576041;71576617;71577786;71578552	71557274;71557274;71559951;71557274;71557274;71557623;71557623;71557623;71557623;71559302;71559302;71559302;71563198;71563198;71560955;71560955;71563847;71563847;71564557;71564557;71564967;71564967;71567939;71567939;71569070;71569070;71569070;71569925;71569925;71569925;71570929;71570929;71570929;71572960;71573363;71573036;71576133;71576799;71577941;71579631	+;+;+;+;+;+;+;+;+;+;+;+;+;+;+;+;+;+;+;+;+;+;+;+;+;+;+;+;+;+;+;+;+;+;+;+;+;+;+;+	7985	146	229	234	319	453	427	226	337	288	391	266	326
ENSMUSG00000026193.15	chr1;chr1;chr1;chr1;chr1;chr1;chr1;chr1;chr1;chr1;chr1;chr1;chr1;chr1;chr1;chr1;chr1;chr1;chr1;chr1;chr1;chr1;chr1;chr1;chr1;chr1;chr1;chr1;chr1;chr1;chr1;chr1;chr1;chr1;chr1;chr1;chr1;chr1;chr1;chr1;chr1;chr1;chr1;chr1;chr1;chr1;chr1;chr1;chr1;chr1;chr1;chr1;chr1;chr1;chr1;chr1;chr1;chr1;chr1;chr1;chr1;chr1;chr1;chr1;chr1;chr1;chr1;chr1;chr1;chr1;chr1;chr1;chr1;chr1;chr1;chr1;chr1;chr1;chr1;chr1…	71585520;71585523;71585523;71585523;71585524;71585524;71585524;71585526;71586830;71586830;71586830;71586830;71586830;71586830;71586830;71586830;71586861;71590097;71590098;71590098;71590098;71590098;71590098;71590098;71590098;71590098;71590098;71590767;71590767;71590767;71590767;71590767;71590767;71590767;71590767;71590767;71590767;71593071;71593071;71593071;71593071;71593071;71593071;71593071;715…	71586283;71586283;71586283;71586283;71586283;71586283;71586283;71586283;71586943;71586943;71586943;71586943;71586943;71586943;71586943;71586943;71586943;71590204;71590204;71590204;71590204;71590204;71590204;71590204;71590204;71590204;71590204;71590892;71591071;71590892;71590892;71590892;71590892;71590892;71590892;71590892;71590892;71593235;71593235;71593235;71593235;71593235;71593235;71593235;715…	-;-;-;-;-;-;-;-;-;-;-;-;-;-;-;-;-;-;-;-;-;-;-;-;-;-;-;-;-;-;-;-;-;-;-;-;-;-;-;-;-;-;-;-;-;-;-;-;-;-;-;-;-;-;-;-;-;-;-;-;-;-;-;-;-;-;-;-;-;-;-;-;-;-;-;-;-;-;-;-;-;-;-;-;-;-;-;-;-;-;-;-;-;-;-;-;-;-;-;-;-;-;-;-;-;-;-;-;-;-;-;-;-;-;-;-;-;-;-;-;-;-;-;-;-;-;-;-	11685	370	714	426	50065	45954	51978	512	1415	701	49304	39773	39546
ENSMUSG00000073652.10	chr1;chr1;chr1;chr1;chr1;chr1;chr1;chr1;chr1;chr1;chr1;chr1;chr1	71652837;71652888;71653157;71653335;71653339;71654318;71657045;71657045;71657045;71660752;71660752;71662019;71662019	71653019;71653084;71653386;71653386;71653386;71654498;71657166;71657245;71657457;71660945;71660945;71662843;71662053	+;+;+;+;+;+;+;+;+;+;+;+;+	2091	0	2	0	20	9	14	0	0	1	10	6	10
ENSMUSG00000101834.1	chr1	71709705	71710055	-	351	0	0	1	0	0	0	0	0	0	0	0	0
ENSMUSG00000100319.1	chr1	71714048	71714924	-	877	0	0	0	0	0	0	0	0	0	0	0	0
ENSMUSG00000102689.1	chr1	71843090	71846610	-	3521	0	0	0	0	0	0	0	0	0	0	0	0
ENSMUSG00000099707.6	chr1;chr1;chr1;chr1;chr1;chr1;chr1;chr1;chr1;chr1;chr1;chr1	71888112;71888117;71888402;71888503;71888619;71888619;71888619;71888619;71889632;71890304;71890692;71890692	71888201;71888521;71888521;71888521;71888714;71888714;71888714;71888714;71889869;71890587;71890735;71891204	+;+;+;+;+;+;+;+;+;+;+;+	1541	0	0	0	157	168	297	0	0	0	177	161	227
ENSMUSG00000101211.1	chr1;chr1;chr1;chr1	71894068;71896742;71898858;71916970	71896900;71896900;71898935;71917125	-;-;-;-	3067	0	0	0	1	4	7	0	0	0	10	6	15
ENSMUSG00000101848.1	chr1;chr1;chr1	71958998;71963514;72005012	71959627;71963792;72005195	-;-;-	1093	0	0	0	0	0	0	0	0	0	0	0	0
ENSMUSG00000101764.1	chr1;chr1	71983681;72038384	71984073;72038731	-;-	741	0	0	0	0	0	0	0	0	0	0	0	0
ENSMUSG00000059483.5	chr1	72004288	72004767	+	480	0	0	0	0	0	0	0	0	0	0	0	0
ENSMUSG00000101496.1	chr1	72087857	72088454	+	598	0	0	0	0	0	0	0	0	0	0	0	0
ENSMUSG00000102123.1	chr1;chr1;chr1;chr1	72107155;72114496;72121237;72121945	72109017;72114584;72121275;72122001	-;-;-;-	2048	0	0	0	0	0	0	0	1	1	0	0	0
ENSMUSG00000039395.8	chr1;chr1;chr1;chr1;chr1	72159442;72162322;72164072;72192043;72212017	72161019;72162485;72164162;72192202;72212307	-;-;-;-;-	2284	80	99	92	1239	1233	1548	129	342	203	1238	793	1142
ENSMUSG00000094655.1	chr1	72226240	72226430	+	191	118	50	75	79	88	56	83	55	66	76	88	58
ENSMUSG00000094050.1	chr1	72236946	72237136	+	191	58	29	46	28	71	42	57	39	24	73	61	42
ENSMUSG00000093956.1	chr1	72244213	72244403	+	191	248	137	164	92	142	164	52	57	85	123	144	101
ENSMUSG00000093843.1	chr1	72255008	72255198	+	191	1314	358	704	250	470	501	730	343	462	500	440	436
ENSMUSG00000026189.13	chr1;chr1;chr1;chr1;chr1;chr1;chr1;chr1;chr1;chr1;chr1;chr1;chr1;chr1;chr1;chr1;chr1;chr1;chr1;chr1;chr1;chr1;chr1;chr1;chr1;chr1;chr1	72259167;72259172;72259172;72261952;72261952;72261952;72266996;72267407;72267407;72267407;72267407;72270277;72270277;72270277;72274886;72274886;72274886;72275653;72276166;72276166;72277287;72277287;72277287;72284093;72284093;72284093;72284093	72259433;72259433;72259433;72262063;72262063;72262063;72267170;72267517;72267517;72267499;72267517;72270373;72270373;72270373;72274967;72274967;72274967;72275802;72276331;72276331;72277420;72277420;72277420;72284259;72284313;72284314;72284259	-;-;-;-;-;-;-;-;-;-;-;-;-;-;-;-;-;-;-;-;-;-;-;-;-;-;-	1516	25	53	42	2056	2291	2977	34	42	63	2815	2160	2719
ENSMUSG00000026188.11	chr1;chr1;chr1;chr1;chr1;chr1;chr1	72284369;72284395;72292920;72297770;72297770;72300684;72300684	72284466;72284466;72293045;72298178;72298178;72300773;72303104	+;+;+;+;+;+;+	3054	182	163	196	2	6	1	243	245	270	1	3	4
ENSMUSG00000026187.9	chr1;chr1;chr1;chr1;chr1;chr1;chr1;chr1;chr1;chr1;chr1;chr1;chr1;chr1;chr1;chr1;chr1;chr1;chr1;chr1;chr1	72307427;72310435;72312408;72314154;72315459;72318999;72325074;72326216;72329926;72334636;72338960;72339989;72343009;72346228;72354243;72356817;72381619;72383358;72383702;72393896;72394708	72307567;72310548;72312591;72314202;72315581;72319190;72325188;72326354;72330038;72334698;72339097;72340079;72343142;72346424;72354336;72356886;72381728;72383454;72383769;72393967;72394952	+;+;+;+;+;+;+;+;+;+;+;+;+;+;+;+;+;+;+;+;+	2549	302	246	314	327	417	380	303	331	358	482	401	373
ENSMUSG00000039372.5	chr1;chr1;chr1;chr1	72427112;72447156;72452442;72534625	72429009;72447348;72452597;72536930	-;-;-;-	4553	202	324	277	0	0	0	285	443	442	0	0	0
ENSMUSG00000085812.1	chr1	72459499	72460027	+	529	0	0	0	0	0	0	0	0	1	0	1	0
ENSMUSG00000039354.16	chr1;chr1;chr1;chr1;chr1;chr1;chr1;chr1;chr1;chr1;chr1;chr1;chr1;chr1;chr1;chr1;chr1;chr1;chr1;chr1;chr1;chr1;chr1;chr1;chr1;chr1;chr1;chr1;chr1;chr1;chr1;chr1;chr1;chr1;chr1;chr1;chr1;chr1;chr1;chr1;chr1;chr1;chr1;chr1;chr1;chr1;chr1;chr1;chr1;chr1;chr1;chr1;chr1;chr1;chr1;chr1;chr1;chr1;chr1;chr1;chr1;chr1;chr1;chr1;chr1;chr1;chr1;chr1;chr1;chr1;chr1;chr1;chr1;chr1;chr1;chr1;chr1;chr1;chr1;chr1…	72583251;72583251;72583251;72583251;72583251;72583251;72583615;72585206;72585638;72585638;72585638;72585638;72585638;72585638;72585638;72585638;72587051;72587051;72587051;72587051;72587051;72587051;72587051;72591063;72591063;72591063;72591063;72591063;72591063;72591063;72591825;72591825;72591825;72591825;72591825;72591825;72591825;72595788;72595788;72595788;72595788;72595788;72595788;72595788;725…	72583438;72583438;72583438;72583438;72583438;72583438;72583737;72585242;72586404;72586404;72586404;72586404;72586404;72586404;72585991;72585918;72587101;72587101;72587101;72587101;72587101;72587101;72587101;72591275;72591275;72591275;72591275;72591275;72591275;72591275;72591875;72591875;72591875;72591875;72591875;72591875;72591875;72595974;72595974;72595974;72595974;72595974;72596271;72595831;725…	+;+;+;+;+;+;+;+;+;+;+;+;+;+;+;+;+;+;+;+;+;+;+;+;+;+;+;+;+;+;+;+;+;+;+;+;+;+;+;+;+;+;+;+;+;+;+;+;+;+;+;+;+;+;+;+;+;+;+;+;+;+;+;+;+;+;+;+;+;+;+;+;+;+;+;+;+;+;+;+;+;+;+;+;+;+;+	5728	552	692	685	294	335	382	717	1124	985	380	281	342
ENSMUSG00000110712.1	chr1;chr1;chr1;chr1;chr1	72641188;72641243;72642444;72642811;72642811	72642272;72642272;72642487;72642963;72642963	+;+;+;+;+	1282	0	0	2	0	0	0	0	4	1	0	0	0
ENSMUSG00000039342.5	chr1;chr1;chr1;chr1;chr1;chr1;chr1;chr1;chr1;chr1;chr1;chr1;chr1;chr1;chr1;chr1;chr1;chr1;chr1;chr1;chr1;chr1;chr1;chr1;chr1;chr1;chr1;chr1;chr1;chr1;chr1;chr1;chr1;chr1;chr1;chr1;chr1;chr1;chr1;chr1;chr1;chr1;chr1;chr1;chr1;chr1;chr1;chr1;chr1;chr1;chr1;chr1;chr1;chr1;chr1;chr1;chr1;chr1;chr1;chr1;chr1;chr1;chr1;chr1;chr1;chr1;chr1;chr1;chr1;chr1;chr1;chr1;chr1;chr1	72642980;72642982;72642982;72644924;72644924;72644924;72646994;72646994;72646994;72650122;72650122;72650122;72650932;72650932;72650932;72651696;72651696;72651696;72652339;72652339;72652339;72656107;72656107;72656107;72658411;72658411;72658411;72658650;72658650;72658650;72658978;72658978;72658978;72665088;72665088;72665088;72666345;72666345;72666345;72670092;72670092;72670092;72673971;72673971;726…	72643311;72643311;72643311;72644970;72644970;72644970;72647190;72647190;72647190;72650231;72650231;72650231;72651049;72651049;72651049;72651854;72651854;72651854;72652461;72652461;72652461;72656213;72656213;72656213;72658572;72658572;72658572;72658803;72658803;72658803;72659219;72659219;72659219;72665256;72665256;72665256;72666586;72666586;72666586;72670196;72670196;72670196;72674179;72674179;726…	-;-;-;-;-;-;-;-;-;-;-;-;-;-;-;-;-;-;-;-;-;-;-;-;-;-;-;-;-;-;-;-;-;-;-;-;-;-;-;-;-;-;-;-;-;-;-;-;-;-;-;-;-;-;-;-;-;-;-;-;-;-;-;-;-;-;-;-;-;-;-;-;-;-	4588	0	0	0	0	0	0	0	0	0	2	0	0
ENSMUSG00000110487.1	chr1	72692864	72693452	+	589	0	0	0	0	0	0	0	0	0	0	0	0
ENSMUSG00000110596.1	chr1	72706289	72706502	-	214	0	0	0	0	0	0	0	0	0	0	0	0
ENSMUSG00000046330.10	chr1;chr1;chr1;chr1;chr1;chr1;chr1;chr1;chr1;chr1;chr1;chr1;chr1	72711290;72711314;72711672;72711758;72711781;72712142;72712142;72712142;72712142;72713182;72713502;72713502;72713502	72711323;72711800;72711800;72711800;72711800;72712570;72712224;72712224;72712224;72713339;72713617;72713596;72713813	+;+;+;+;+;+;+;+;+;+;+;+;+	1410	565	534	592	1009	1007	866	501	743	727	989	768	728
ENSMUSG00000039323.18	chr1;chr1;chr1;chr1;chr1;chr1;chr1;chr1;chr1;chr1;chr1	72824503;72825322;72848699;72849086;72849086;72849564;72849564;72849564;72851998;72851998;72851998	72824964;72825474;72849312;72849312;72849312;72849704;72849704;72849704;72852148;72852467;72852474	+;+;+;+;+;+;+;+;+;+;+	1847	366	492	344	8804	9675	12158	436	714	580	5010	2735	5712
ENSMUSG00000026185.8	chr1;chr1;chr1;chr1;chr1;chr1;chr1;chr1;chr1;chr1	72857932;72858065;72860049;72862334;72863143;72863143;72863851;72863851;72873806;72873806	72862508;72859209;72862189;72862508;72863262;72863262;72864080;72864080;72874275;72874884	-;-;-;-;-;-;-;-;-;-	6006	896	1928	1531	126	168	60	1591	3730	2562	209	91	265
ENSMUSG00000101968.6	chr1;chr1;chr1;chr1;chr1;chr1;chr1;chr1;chr1;chr1;chr1;chr1;chr1	72984844;73015691;73016036;73017506;73017929;73022554;73022832;73024569;73024698;73025322;73025322;73025322;73025322	72985078;73015764;73016094;73017601;73017989;73022992;73022992;73024814;73024724;73025499;73025507;73025507;73025498	+;+;+;+;+;+;+;+;+;+;+;+;+	1396	0	0	1	0	0	0	0	0	1	0	0	0
ENSMUSG00000026182.6	chr1;chr1	73015074;73015725	73015325;73015909	-;-	437	0	0	0	0	0	0	0	0	0	0	0	0
ENSMUSG00000102266.1	chr1	73206890	73209423	-	2534	0	0	0	0	0	0	0	0	0	0	0	0
ENSMUSG00000101112.1	chr1;chr1;chr1	73269064;73269765;73306053	73269169;73269866;73306360	+;+;+	516	0	0	0	0	0	0	0	0	0	0	0	0
ENSMUSG00000100697.1	chr1	73311717	73312050	-	334	0	0	0	0	0	0	0	0	0	0	0	0
ENSMUSG00000099877.6	chr1;chr1;chr1;chr1;chr1;chr1;chr1;chr1;chr1;chr1;chr1	73390775;73395334;73397007;73397031;73400204;73400204;73400835;73404996;73404996;73407341;73407341	73392400;73395562;73397214;73397214;73400276;73400276;73400998;73405053;73405053;73407569;73407569	-;-;-;-;-;-;-;-;-;-;-	2587	0	0	0	0	0	0	0	0	0	0	0	0
ENSMUSG00000098697.1	chr1	73392246	73392399	+	154	0	0	0	0	0	0	0	0	0	0	0	0
ENSMUSG00000101812.1	chr1;chr1;chr1	73398968;73402587;73430492	73399101;73402715;73430790	+;+;+	562	0	0	0	0	0	0	0	0	0	0	0	0
ENSMUSG00000100044.1	chr1	73512046	73513041	+	996	0	0	0	0	0	0	0	0	0	0	0	0
ENSMUSG00000100444.1	chr1;chr1;chr1;chr1;chr1;chr1;chr1;chr1	73522095;73522097;73523201;73525241;73525241;73525840;73528725;73529673	73523219;73525460;73523219;73525334;73525627;73525948;73528934;73529790	-;-;-;-;-;-;-;-	3970	2	0	0	0	0	0	0	0	0	0	0	0
ENSMUSG00000100429.1	chr1;chr1	73528937;73535749	73528995;73536349	+;+	660	0	0	0	0	0	0	0	0	0	0	0	0
ENSMUSG00000100301.6	chr1;chr1;chr1;chr1;chr1;chr1;chr1;chr1;chr1;chr1;chr1;chr1;chr1	73618088;73618088;73620196;73620196;73672996;73672996;73743600;73858065;73858564;73859617;73860969;73862659;73864375	73618666;73618666;73620424;73620424;73673066;73673066;73743947;73858097;73858860;73859867;73861052;73863116;73864466	-;-;-;-;-;-;-;-;-;-;-;-;-	2442	4	7	17	0	0	0	1	1	11	4	2	8
ENSMUSG00000101344.1	chr1;chr1;chr1;chr1;chr1;chr1;chr1;chr1	73750321;73817217;73817430;73822396;73823899;73825887;73829786;73841808	73750410;73817289;73817508;73822517;73823995;73825924;73829966;73841917	-;-;-;-;-;-;-;-	790	0	0	4	0	0	0	0	0	2	0	0	0
ENSMUSG00000088666.1	chr1	73763710	73763835	+	126	0	0	0	0	0	0	0	0	0	0	0	0
ENSMUSG00000098504.1	chr1	73855477	73855575	-	99	0	0	0	0	0	0	0	0	0	0	0	0
ENSMUSG00000055322.16	chr1;chr1;chr1;chr1;chr1;chr1;chr1;chr1;chr1;chr1;chr1;chr1;chr1;chr1;chr1;chr1;chr1;chr1;chr1;chr1;chr1;chr1;chr1;chr1;chr1;chr1;chr1;chr1;chr1;chr1;chr1;chr1;chr1;chr1;chr1;chr1;chr1;chr1;chr1;chr1;chr1;chr1;chr1;chr1;chr1;chr1;chr1;chr1;chr1;chr1;chr1;chr1;chr1;chr1;chr1;chr1;chr1;chr1;chr1;chr1;chr1;chr1;chr1;chr1;chr1;chr1;chr1;chr1;chr1;chr1;chr1;chr1;chr1;chr1;chr1;chr1;chr1;chr1;chr1;chr1…	73910231;73910232;73910232;73913911;73914093;73914117;73914530;73914530;73916439;73916439;73916439;73916439;73916439;73916439;73916439;73916439;73916866;73916866;73916866;73916866;73916866;73916866;73916866;73916866;73917633;73917633;73917633;73917633;73917633;73917633;73917633;73917633;73917998;73917998;73917998;73917998;73917998;73917998;73917998;73917998;73919654;73919654;73919654;73919654;739…	73914674;73914674;73914674;73914674;73914674;73914674;73914674;73914674;73916471;73916471;73916471;73916471;73916471;73916471;73916471;73916471;73916934;73916934;73916934;73916934;73916934;73916934;73916934;73916934;73917801;73917801;73917801;73917801;73917801;73917801;73917801;73917801;73918069;73918069;73918069;73918069;73918069;73918069;73918069;73918069;73919731;73919731;73919731;73919731;739…	-;-;-;-;-;-;-;-;-;-;-;-;-;-;-;-;-;-;-;-;-;-;-;-;-;-;-;-;-;-;-;-;-;-;-;-;-;-;-;-;-;-;-;-;-;-;-;-;-;-;-;-;-;-;-;-;-;-;-;-;-;-;-;-;-;-;-;-;-;-;-;-;-;-;-;-;-;-;-;-;-;-;-;-;-;-;-;-;-;-;-;-;-;-;-;-;-;-;-;-;-;-;-;-;-;-;-;-;-;-;-;-;-;-;-;-;-;-;-;-;-;-;-;-;-;-;-;-	16465	191	668	349	2494	2840	2917	295	999	617	3061	2032	2759
ENSMUSG00000061815.11	chr1;chr1;chr1;chr1;chr1;chr1;chr1;chr1;chr1;chr1;chr1;chr1;chr1;chr1;chr1;chr1;chr1;chr1;chr1;chr1;chr1;chr1;chr1;chr1	74125541;74125579;74127592;74127592;74127846;74127869;74128948;74128948;74129339;74129339;74129698;74129698;74131178;74131178;74132720;74132720;74134104;74134104;74140919;74140919;74146654;74146654;74147644;74147644	74125614;74125614;74127723;74127723;74127952;74127952;74129073;74129073;74129445;74129445;74129841;74129841;74131247;74131247;74133346;74133346;74134207;74134207;74141065;74141065;74146764;74146764;74147773;74148223	+;+;+;+;+;+;+;+;+;+;+;+;+;+;+;+;+;+;+;+;+;+;+;+	2329	2	0	0	1	2	7	0	2	0	9	14	2
ENSMUSG00000026180.8	chr1;chr1;chr1;chr1;chr1	74153989;74153991;74158330;74158330;74160070	74154119;74154119;74161246;74159877;74160610	+;+;+;+;+	3048	2	0	0	0	2	4	0	0	0	4	0	3
ENSMUSG00000048480.5	chr1;chr1;chr1	74191785;74191785;74194592	74193235;74192869;74194631	-;-;-	1491	0	0	0	0	1	0	0	0	0	0	0	0
ENSMUSG00000087820.1	chr1	74206554	74206620	-	67	0	0	0	0	0	0	0	0	0	0	0	0
ENSMUSG00000094768.1	chr1	74212813	74212919	+	107	0	0	0	0	0	0	0	0	0	0	0	0
ENSMUSG00000006304.14	chr1;chr1;chr1;chr1;chr1;chr1;chr1;chr1;chr1;chr1;chr1;chr1;chr1;chr1;chr1;chr1;chr1;chr1;chr1;chr1;chr1;chr1;chr1;chr1;chr1;chr1;chr1;chr1;chr1;chr1;chr1;chr1;chr1;chr1	74236084;74236497;74236517;74236550;74236818;74236818;74236818;74246080;74246080;74246080;74248132;74248132;74248132;74251254;74251254;74251254;74254828;74254828;74254828;74255958;74255958;74255958;74262459;74262459;74262459;74263743;74263743;74263743;74264353;74264353;74264353;74267771;74267771;74267771	74236322;74236610;74236899;74236610;74237047;74236888;74236899;74246114;74246114;74246114;74248244;74248244;74248244;74251299;74251299;74251299;74255014;74255014;74255014;74256051;74256051;74256051;74262585;74262585;74262585;74263843;74263843;74263843;74264453;74264453;74264453;74267988;74267987;74268209	+;+;+;+;+;+;+;+;+;+;+;+;+;+;+;+;+;+;+;+;+;+;+;+;+;+;+;+;+;+;+;+;+;+	2033	1007	978	1169	1105	1329	1339	1164	1429	1563	1490	1239	1084
ENSMUSG00000064272.3	chr1	74278550	74279624	+	1075	0	0	0	3	0	0	0	0	0	2	0	0
ENSMUSG00000006299.13	chr1;chr1;chr1;chr1;chr1;chr1;chr1;chr1;chr1;chr1;chr1;chr1;chr1;chr1;chr1;chr1;chr1;chr1;chr1;chr1;chr1;chr1;chr1;chr1;chr1;chr1;chr1;chr1;chr1;chr1;chr1;chr1;chr1;chr1;chr1;chr1;chr1;chr1;chr1;chr1;chr1;chr1	74279840;74279846;74279846;74280783;74280783;74280783;74280933;74281060;74281089;74281089;74281089;74281089;74281329;74281329;74281329;74281329;74281527;74281527;74281736;74281736;74281736;74281736;74282027;74282027;74282027;74282411;74282411;74282411;74282441;74283094;74283094;74283094;74283094;74283094;74283196;74283886;74283886;74283886;74283886;74284174;74284503;74284503	74280309;74280309;74280309;74280937;74280937;74280937;74280937;74281642;74281179;74281179;74281179;74281179;74281432;74281432;74281642;74281432;74281642;74281642;74281819;74281819;74282550;74281819;74282171;74282171;74282171;74282550;74282550;74282550;74282550;74283142;74283213;74283213;74284016;74283213;74283213;74284041;74283979;74284044;74284041;74284421;74284680;74284738	-;-;-;-;-;-;-;-;-;-;-;-;-;-;-;-;-;-;-;-;-;-;-;-;-;-;-;-;-;-;-;-;-;-;-;-;-;-;-;-;-;-	3458	1290	1522	1586	2097	2334	2763	1977	3523	2352	2544	2053	1774
ENSMUSG00000101503.1	chr1;chr1	74281161;74281811	74281438;74281866	+;+	334	0	0	0	0	0	1	0	0	1	1	1	1
ENSMUSG00000026179.14	chr1;chr1;chr1;chr1;chr1;chr1;chr1;chr1;chr1;chr1;chr1;chr1;chr1;chr1;chr1;chr1;chr1;chr1;chr1;chr1;chr1;chr1;chr1;chr1;chr1;chr1;chr1;chr1;chr1;chr1;chr1;chr1;chr1;chr1;chr1;chr1;chr1;chr1;chr1;chr1;chr1	74284930;74285045;74285050;74285054;74285055;74285777;74285842;74285842;74285842;74285842;74285842;74287092;74287092;74287092;74332610;74332663;74347385;74347385;74347385;74347385;74347652;74347652;74347652;74348763;74348763;74348763;74349308;74349308;74349308;74349714;74349714;74349714;74350617;74350617;74350617;74351537;74351537;74351537;74351758;74351758;74351758	74285137;74285137;74285137;74285137;74285137;74286010;74286010;74286010;74286634;74286010;74286010;74287273;74287208;74287454;74332791;74336261;74347500;74347566;74347500;74347500;74347764;74347764;74347764;74348821;74348821;74348821;74349400;74349400;74349400;74349877;74349877;74349877;74350703;74350703;74350703;74351652;74351652;74351652;74353686;74353694;74353684	+;+;+;+;+;+;+;+;+;+;+;+;+;+;+;+;+;+;+;+;+;+;+;+;+;+;+;+;+;+;+;+;+;+;+;+;+;+;+;+;+	7832	402	740	572	995	1409	1006	650	1515	1040	1777	1005	940
ENSMUSG00000103013.1	chr1	74287542	74287860	-	319	0	0	0	1	1	1	0	1	1	1	0	0
ENSMUSG00000006301.17	chr1;chr1;chr1;chr1;chr1;chr1;chr1;chr1;chr1;chr1;chr1;chr1;chr1;chr1;chr1;chr1;chr1;chr1;chr1;chr1;chr1;chr1;chr1;chr1;chr1;chr1;chr1;chr1;chr1;chr1;chr1;chr1;chr1;chr1;chr1;chr1;chr1;chr1;chr1;chr1;chr1;chr1;chr1;chr1;chr1;chr1;chr1;chr1;chr1;chr1;chr1;chr1;chr1;chr1;chr1;chr1;chr1;chr1	74288247;74288251;74288251;74288253;74289300;74289871;74289871;74289871;74289871;74289871;74290752;74290752;74290752;74290752;74290752;74291200;74291200;74291200;74291200;74291200;74291431;74291431;74291431;74291431;74291695;74291695;74291695;74292457;74292457;74292457;74292835;74292835;74292835;74293005;74293005;74293005;74293005;74293562;74293908;74293908;74293908;74293908;74293908;74293910;742…	74289518;74289518;74289518;74289518;74289518;74290068;74289924;74289924;74289924;74289924;74290847;74290847;74290847;74290847;74290847;74291287;74291228;74291287;74291287;74291287;74291468;74291734;74291468;74291468;74291734;74292888;74291734;74292507;74292507;74292507;74292888;74292888;74292888;74293069;74293069;74293069;74293069;74293630;74294002;74294002;74294002;74294002;74294002;74294002;742…	-;-;-;-;-;-;-;-;-;-;-;-;-;-;-;-;-;-;-;-;-;-;-;-;-;-;-;-;-;-;-;-;-;-;-;-;-;-;-;-;-;-;-;-;-;-;-;-;-;-;-;-;-;-;-;-;-;-	12659	187	274	202	469	589	575	299	454	341	616	456	416
ENSMUSG00000099931.1	chr1;chr1;chr1	74295603;74295641;74296356	74295786;74298867;74297905	+;+;+	3265	55	84	151	20	16	22	86	84	128	20	18	31
ENSMUSG00000103403.1	chr1	74307848	74310713	+	2866	37	32	45	1	2	1	26	44	31	5	0	6
ENSMUSG00000073650.8	chr1;chr1;chr1;chr1;chr1;chr1;chr1;chr1;chr1;chr1;chr1;chr1;chr1;chr1;chr1;chr1;chr1;chr1;chr1;chr1;chr1;chr1;chr1;chr1;chr1;chr1;chr1	74362108;74362366;74362367;74362442;74362750;74362750;74363252;74363252;74363252;74364317;74364317;74364317;74364531;74364549;74364549;74364549;74366617;74366617;74366617;74366617;74367787;74367787;74367787;74368134;74368134;74368393;74368393	74362186;74362522;74362659;74362947;74362947;74362947;74363307;74363307;74363307;74364403;74364403;74364403;74364716;74364716;74364716;74364716;74366742;74366741;74366741;74366741;74367863;74367798;74367863;74368222;74368222;74369150;74369321	+;+;+;+;+;+;+;+;+;+;+;+;+;+;+;+;+;+;+;+;+;+;+;+;+;+;+	2211	10	11	16	1	0	0	12	13	22	1	1	2
[truncated: 54,284 more rows]
