# Supplementary material for: The METTL5-TRMT112 N6-methyladenosine methyltransferase complex regulates mRNA translation via 18S rRNA methylation
Source: J Biol Chem. 2022 Jan 14;298(3):101590. doi: 10.1016/j.jbc.2022.101590 (PMC8857481; doi:10.1016/j.jbc.2022.101590)
Supplement: Supplemental Table S7 [file mmc7.xlsx]

## Sheet: TE_all
Supplementary information, Table S7. Mettl5-/- versus Mettl5+/+ mouse ribosome profiling data. Sheet 1: translation efficiency data for all transcripts (an output of RiboToolkit). Sheet 2: transcript counts from input samples (output of featureCounts).
GeneID	gene_name	RNA.WT1	RNA.WT2	RNA.WT3	RNA.KO1	RNA.KO2	RNA.KO3	RPF.WT1	RPF.WT2	RPF.WT3	RPF.KO1	RPF.KO2	RPF.KO3	log2FoldChange	pvalue	padj
ENSMUSG00000000028	Cdc45	5.503	3.13468	2.62242	1.97327	6.64556	1.59903	12.1979	6.82545	5.15756	9.73134	7.37664	8.60103	0.283873	0.791035	0.999663
ENSMUSG00000000049	Apoh	4079.55	4244.36	3608.45	3408.49	3904.93	4016.75	18555.7	18113	17510.9	16564.8	13410.7	11664	-0.304571	0.153533	0.999663
ENSMUSG00000000056	Narf	135.741	195.918	133.743	124.316	144.873	131.12	178.612	305.439	254.268	198.102	262.485	184.444	0.0283986	0.932067	0.999663
ENSMUSG00000000058	Cav2	27.515	25.0775	15.7345	27.6258	15.9493	20.7873	28.7522	21.3295	21.146	37.5352	15.368	28.6701	0.222525	0.699733	0.999663
ENSMUSG00000000078	Klf6	47.6926	42.3182	36.7139	52.6205	42.5316	43.1737	33.9799	39.2463	43.3235	54.2175	57.7837	42.0495	0.243345	0.535191	0.999663
ENSMUSG00000000085	Scmh1	5.503	25.0775	45.8923	26.3102	17.2784	12.7922	7.84152	20.4763	14.9569	11.1215	19.671	21.0247	0.682664	0.358542	0.999663
ENSMUSG00000000088	Cox5a	387.044	412.211	430.077	392.68	413.354	474.911	1946.44	2101.38	2304.91	1971.99	2224.06	2317.5	-0.0159744	0.93688	0.999663
ENSMUSG00000000093	Tbx2	14.6747	7.83671	3.93363	7.23532	11.962	4.79708	3.48512	3.41272	2.06302	7.64605	4.30304	7.64536	1.24314	0.19996	0.999663
ENSMUSG00000000120	Ngfr	40.3553	20.3754	28.8466	20.3904	9.30378	36.7776	16.5543	6.82545	6.70483	12.5117	7.37664	16.2464	0.71867	0.313183	0.999663
ENSMUSG00000000127	Fer	62.3673	59.559	78.6726	55.2515	61.1391	71.9561	45.3066	63.9886	50.0283	49.3518	44.8746	33.4485	-0.184641	0.620277	0.999663
ENSMUSG00000000131	Xpo6	122.9	141.061	129.81	142.075	138.228	103.937	47.0491	40.0995	58.7962	49.3518	64.5456	44.9165	0.141003	0.67315	0.999663
ENSMUSG00000000134	Tfe3	60.5329	75.2324	59.0044	56.567	46.5189	59.1639	73.1875	51.1909	70.6586	48.6567	65.775	58.2959	0.0813347	0.822308	0.999663
ENSMUSG00000000142	Axin2	23.8463	4.70203	18.3569	33.5456	19.9367	39.9756	13.9405	6.82545	8.25209	13.2068	15.368	13.3794	-0.451934	0.496915	0.999663
ENSMUSG00000000148	Brat1	40.3553	54.857	48.5147	49.9895	46.5189	31.9805	54.0194	60.5758	62.9222	83.4115	89.7491	88.8773	0.687448	0.0539491	0.999663
ENSMUSG00000000149	Gna12	363.198	484.309	411.72	365.712	438.607	383.766	48.7917	49.4845	48.9968	53.5224	91.5933	60.2072	0.577918	0.0575223	0.999663
ENSMUSG00000000154	Slc22a18	216.451	315.036	267.487	210.482	287.088	249.448	627.322	498.258	551.343	569.978	723.525	583.915	0.272263	0.307084	0.999663
ENSMUSG00000000159	Igsf5	49.527	40.7509	38.0251	39.4654	35.886	23.9854	0.87128	1.70636	3.09454	1.39019	0.61472	0.95567	-0.756445	0.448256	0.999663
ENSMUSG00000000168	Dlat	148.581	131.657	137.677	145.364	135.569	127.922	249.186	180.874	181.546	200.188	172.122	194.957	-0.0844758	0.755545	0.999663
ENSMUSG00000000171	Sdhd	453.08	474.905	475.969	447.932	441.265	430.138	1488.15	1121.08	1713.86	2478.02	2293.52	2625.23	0.862747	0.000207651	0.999663
ENSMUSG00000000184	Ccnd2	45.8583	90.9058	68.1829	74.9842	83.734	89.5454	29.6235	43.5122	44.355	50.0469	55.9395	40.1382	0.0569937	0.883727	0.999663
ENSMUSG00000000194	Gpr107	71.5389	70.5304	78.6726	73.6687	69.1138	55.9659	74.0588	58.8695	55.7016	35.4499	56.5542	54.4732	-0.223041	0.539884	0.999663
ENSMUSG00000000247	Lhx2	11.006	3.13468	14.4233	13.8129	13.2911	25.5844	6.97024	1.70636	2.57878	2.78038	1.84416	3.82268	-1.25018	0.200299	0.999663
ENSMUSG00000000266	Mid2	40.3553	26.6448	24.913	40.1231	41.2024	44.7727	8.7128	9.38499	14.4412	15.9872	11.065	16.2464	-0.118423	0.82307	0.999663
ENSMUSG00000000275	Trim25	370.535	420.048	434.01	411.098	474.493	404.553	286.651	324.209	342.462	388.558	356.538	383.224	0.168326	0.422961	0.999663
ENSMUSG00000000276	Dgke	7.33733	10.9714	9.17846	14.4706	10.6329	6.3961	14.8118	12.7977	13.4097	4.17057	9.83552	9.5567	-1.07096	0.159058	0.999663
ENSMUSG00000000278	Scpep1	198.108	191.216	145.544	202.589	172.784	187.086	404.274	403.555	364.639	466.409	375.594	405.204	0.00325761	0.989372	0.999663
ENSMUSG00000000282	Mnt	36.6866	21.9428	15.7345	26.3102	21.2658	22.3864	12.1979	6.82545	6.18907	9.03624	9.2208	9.5567	0.215945	0.735215	0.999663
ENSMUSG00000000290	Itgb2	51.3613	32.9142	52.4484	49.9895	31.8987	41.5747	74.0588	49.4845	38.1659	90.3624	50.407	55.4289	0.421842	0.372287	0.999663
ENSMUSG00000000295	Hddc2	3.66866	1.56734	3.93363	2.63102	2.65822	3.19805	2.61384	3.41272	4.6418	0.695096	2.45888	0.95567	-1.21052	0.389844	0.999663
ENSMUSG00000000296	Tpd52l1	18.3433	29.7795	18.3569	22.3637	13.2911	11.1932	33.1086	34.1272	35.5872	30.5842	22.1299	22.9361	-0.0299875	0.954913	0.999663
ENSMUSG00000000301	Pemt	500.773	661.418	502.193	575.537	546.265	527.678	1142.25	819.054	835.525	1244.92	896.877	899.286	0.133574	0.62234	0.999663
ENSMUSG00000000303	Cdh1	238.463	186.514	329.114	134.182	70.4429	428.539	502.729	336.153	483.779	282.904	159.212	671.836	0.00730274	0.994032	0.999663
ENSMUSG00000000317	Bcl6b	7.33733	9.40405	3.93363	15.1284	3.98733	11.1932	0.87128	5.11909	3.09454	2.78038	4.30304	3.82268	-0.365911	0.727877	0.999663
ENSMUSG00000000325	Arvcf	20.1776	26.6448	26.2242	44.0697	43.8607	38.3766	23.5246	31.5677	25.272	36.145	42.4157	60.2072	-0.00950701	0.983332	0.999663
ENSMUSG00000000326	Comt	1630.72	1468.6	1835.69	1577.3	964.935	1824.49	1892.42	1693.56	2224.46	2186.08	1674.5	2059.47	0.203293	0.498109	0.999663
ENSMUSG00000000339	Rtca	31.1836	21.9428	52.4484	30.2568	47.848	22.3864	28.7522	37.54	36.1029	34.7548	32.5802	54.4732	0.322885	0.526303	0.999663
ENSMUSG00000000340	Dbt	315.505	315.036	284.532	282.835	374.809	382.167	817.261	705.581	623.549	629.062	724.14	625.008	-0.291487	0.22867	0.999663
ENSMUSG00000000346	Dazap2	185.267	225.697	229.462	238.765	212.658	147.11	179.484	67.4013	93.3518	192.542	141.386	205.469	0.758852	0.0670319	0.999663
ENSMUSG00000000355	Mcts1	55.03	57.9917	31.469	53.936	43.8607	43.1737	84.5142	98.969	88.71	77.1556	69.4634	66.8969	-0.358066	0.324472	0.999663
ENSMUSG00000000374	Trappc10	119.232	122.253	137.677	99.3212	114.304	111.932	31.3661	39.2463	45.9023	25.0234	53.4806	47.7835	0.328609	0.383798	0.999663
ENSMUSG00000000378	Ccm2	47.6926	47.0203	59.0044	52.6205	37.2151	46.3717	25.2671	17.0636	26.8193	21.548	25.2035	32.4928	0.328251	0.454215	0.999663
ENSMUSG00000000384	Tbrg4	78.8763	122.253	91.7846	94.7169	128.924	115.13	75.8014	98.1158	105.73	81.3262	116.797	109.902	-0.0616937	0.855896	0.999663
ENSMUSG00000000385	Tmprss2	22.012	15.6734	19.6681	20.3904	19.9367	28.7825	19.1682	17.9168	14.4412	9.03624	10.4502	17.2021	-0.756948	0.194358	0.999663
ENSMUSG00000000399	Ndufa9	280.653	293.093	322.557	280.204	328.29	316.607	724.905	615.997	620.454	499.079	541.568	474.968	-0.405439	0.0563531	0.999663
ENSMUSG00000000420	Galnt1	174.262	253.909	187.503	204.562	175.443	171.096	40.0789	60.5758	64.4695	36.8401	51.6365	71.6753	0.0839784	0.816733	0.999663
ENSMUSG00000000439	Mkrn2	49.527	50.1549	36.7139	38.8076	34.5569	41.5747	38.3363	34.9804	36.1029	31.2793	38.1126	30.5815	0.115831	0.77368	0.999663
ENSMUSG00000000440	Pparg	29.3493	48.5876	30.1578	99.9789	35.886	86.3474	20.9107	68.2545	23.209	40.3156	26.433	7.64536	-1.62304	0.0900192	0.999663
ENSMUSG00000000441	Raf1	343.02	315.036	347.47	313.092	228.607	281.428	174.256	164.664	193.408	133.458	135.853	143.351	-0.0924264	0.701116	0.999663
ENSMUSG00000000530	Acvrl1	12.8403	6.26937	7.86726	9.86634	18.6076	11.1932	12.1979	6.82545	13.4097	13.2068	7.37664	15.2907	-0.451312	0.551888	0.999663
ENSMUSG00000000531	Grasp	9.17166	7.83671	7.86726	6.57756	3.98733	1.59903	3.48512	4.2659	2.57878	2.08529	1.22944	1.91134	-0.084539	0.941372	0.999663
ENSMUSG00000000532	Acvr1b	44.024	39.1835	35.4027	46.7007	30.5696	31.9805	18.2969	20.4763	25.7878	31.2793	20.9005	15.2907	0.137124	0.780295	0.999663
ENSMUSG00000000538	Tom1l2	128.403	122.253	145.544	126.947	138.228	159.903	94.0982	86.1713	86.1312	96.6183	70.6928	75.498	-0.215697	0.457499	0.999663
ENSMUSG00000000552	Zfp385a	29.3493	34.4815	30.1578	32.8878	30.5696	44.7727	32.2374	11.9445	15.9884	18.7676	14.7533	23.8918	-0.253955	0.639393	0.999663
ENSMUSG00000000555	Itga5	113.729	50.1549	89.1622	59.1981	75.7593	92.7435	171.642	133.096	156.79	122.337	142.615	182.533	0.120725	0.749478	0.999663
ENSMUSG00000000561	Wdr77	27.515	50.1549	22.2906	36.8343	46.5189	28.7825	58.3758	52.044	65.501	56.9978	82.9872	83.1433	0.154276	0.724466	0.999663
ENSMUSG00000000563	Atp5f1	394.381	326.007	376.317	278.889	345.569	299.018	3376.21	2254.1	1734.49	1726.62	2151.52	2177.02	-0.0318856	0.918061	0.999663
ENSMUSG00000000567	Sox9	40.3553	18.8081	24.913	23.0215	33.2278	39.9756	58.3758	21.3295	46.9338	37.5352	50.407	81.232	0.225346	0.694554	0.999663
ENSMUSG00000000568	Hnrnpd	91.7166	119.118	145.544	134.84	148.86	131.12	132.435	141.628	145.443	170.994	141.386	129.016	-0.129925	0.65046	0.999663
ENSMUSG00000000581	C1d	282.487	210.024	238.64	234.161	244.556	241.453	72.3162	103.235	119.14	123.727	131.55	150.04	0.463871	0.105022	0.999663
ENSMUSG00000000594	Gm2a	410.89	525.06	441.878	437.408	369.493	342.191	652.589	593.814	517.819	597.782	456.737	452.988	0.0314922	0.900426	0.999663
ENSMUSG00000000600	Krit1	78.8763	54.857	56.382	46.7007	54.4936	49.5698	40.9502	52.044	50.0283	36.8401	51.0218	28.6701	0.0519789	0.895986	0.999663
ENSMUSG00000000605	Clcn4	271.481	321.305	355.338	321.643	288.417	300.617	223.048	226.946	257.878	215.48	236.052	254.208	0.0493547	0.829688	0.999663
ENSMUSG00000000628	Hk2	16.509	6.26937	2.62242	15.1284	6.64556	9.59415	10.4554	6.82545	12.8939	31.9744	9.2208	24.8474	0.667676	0.437031	0.999663
ENSMUSG00000000631	Myo18a	379.707	412.211	451.056	414.386	348.227	482.906	183.84	191.966	190.83	182.115	218.226	283.834	0.267149	0.31845	0.999663
ENSMUSG00000000673	Haao	896.988	888.683	854.908	809.698	903.795	887.459	1699.87	2698.61	2510.18	1775.27	1894.57	1743.14	-0.329321	0.168504	0.999663
ENSMUSG00000000686	Abhd15	177.93	163.004	152.1	148.653	174.114	126.323	49.663	70.814	55.1859	74.3752	121.1	67.8526	0.727846	0.0367975	0.999663
ENSMUSG00000000693	Loxl3	14.6747	7.83671	7.86726	5.91981	3.98733	3.19805	6.97024	4.2659	11.8624	13.2068	12.9091	11.468	1.74464	0.0402139	0.999663
ENSMUSG00000000708	Kat2b	247.635	260.179	259.619	265.076	206.012	249.448	82.7716	119.445	100.057	88.2772	90.9786	128.06	0.10004	0.728898	0.999663
ENSMUSG00000000711	Rab5b	91.7166	131.657	89.1622	129.578	110.316	145.511	11.3266	1.70636	1.03151	0.695096	2.45888	0.95567	-1.83169	0.0233598	0.999663
ENSMUSG00000000738	Spg7	137.575	125.387	154.723	145.364	132.911	123.125	134.177	175.755	166.589	156.397	194.252	237.006	0.3472	0.236324	0.999663
ENSMUSG00000000739	Sult5a1	7.33733	9.40405	34.0914	5.91981	9.30378	12.7922	20.9107	38.3931	33.0084	10.4264	10.4502	25.8031	-0.0366868	0.96219	0.999663
ENSMUSG00000000743	Chmp1a	121.066	137.926	171.768	129.578	147.531	111.932	91.4844	62.2822	64.9852	55.6077	72.537	92.7	0.161317	0.640617	0.999663
ENSMUSG00000000751	Rpa1	135.741	156.734	125.876	97.3479	155.506	148.709	313.661	256.807	266.646	254.405	258.182	244.652	-0.0592877	0.835018	0.999663
ENSMUSG00000000753	Serpinf1	1179.48	1357.32	1135.51	1095.16	1214.81	1260.03	3303.02	2578.31	2470.99	2749.8	2585.51	2822.09	0.00850959	0.967862	0.999663
ENSMUSG00000000759	Tubgcp3	36.6866	28.2122	27.5354	34.8611	25.2531	33.5795	23.5246	13.6509	10.8309	18.7676	19.671	11.468	0.0743966	0.89126	0.999663
ENSMUSG00000000776	Polr3d	29.3493	21.9428	17.0457	23.0215	34.5569	38.3766	18.2969	23.8891	20.6302	13.9019	18.4416	17.2021	-0.811333	0.125193	0.999663
ENSMUSG00000000782	Tcf7	36.6866	10.9714	10.4897	17.1017	7.97467	14.3912	7.84152	9.38499	4.6418	15.9872	13.5238	24.8474	1.81681	0.0161579	0.999663
ENSMUSG00000000787	Ddx3x	994.208	960.781	967.672	935.987	1059.3	914.642	2213.05	2054.46	2201.25	2156.19	2119.55	2061.38	-0.0232092	0.887944	0.999663
ENSMUSG00000000791	Il12rb1	3.66866	4.70203	5.24484	4.60429	6.64556	3.19805	8.7128	8.53181	11.3466	5.56077	17.2122	7.64536	0.024642	0.979639	0.999663
ENSMUSG00000000804	Usp32	231.126	164.571	199.304	197.327	176.772	158.304	101.94	101.529	92.8361	66.7292	91.5933	59.2516	-0.281434	0.348891	0.999663
ENSMUSG00000000811	Txnrd3	25.6806	45.4529	38.0251	38.1499	53.1644	33.5795	76.6726	79.3458	86.647	68.1194	94.0522	99.3897	-0.0745796	0.848869	0.999663
ENSMUSG00000000823	Zfp512b	93.5509	56.4243	90.4734	81.5618	69.1138	92.7435	32.2374	30.7145	31.9769	54.2175	29.5066	45.8722	0.424712	0.291067	0.999663
ENSMUSG00000000826	Dnajc5	256.806	257.044	228.15	247.974	311.012	212.67	94.9695	101.529	111.919	80.6311	79.2989	104.168	-0.298932	0.283692	0.999663
ENSMUSG00000000827	Tpd52l2	130.238	98.7425	106.208	76.2997	97.0251	60.763	146.375	141.628	131.002	144.58	127.862	123.281	0.428171	0.146382	0.999663
ENSMUSG00000000838	Fmr1	104.557	117.551	81.295	98.6634	99.6833	60.763	81.9003	90.4372	80.4579	85.4968	92.208	74.5423	0.202771	0.539742	0.999663
ENSMUSG00000000876	Pxmp4	218.285	275.852	208.482	240.081	219.303	323.003	193.424	336.153	398.679	202.273	204.087	270.455	-0.613196	0.0848645	0.999663
ENSMUSG00000000881	Dlg3	67.8703	45.4529	41.9587	59.1981	45.1898	68.7581	54.8906	34.9804	28.3666	54.9126	36.2685	32.4928	-0.079048	0.863229	0.999663
ENSMUSG00000000902	Smarcb1	55.03	36.0489	59.0044	45.3852	47.848	68.7581	169.028	181.728	177.42	176.554	203.472	172.021	-0.00226347	0.994454	0.999663
ENSMUSG00000000915	Hip1r	73.3733	81.5018	64.2493	73.6687	51.8353	55.9659	55.7619	58.0163	49.5126	67.4243	49.7923	54.4732	0.317417	0.372342	0.999663
ENSMUSG00000000916	Nsun5	18.3433	23.5101	24.913	26.3102	11.962	33.5795	35.7225	17.9168	40.229	29.8891	32.5802	40.1382	0.0132685	0.980924	0.999663
ENSMUSG00000000934	Top1mt	51.3613	65.8284	85.2286	64.4601	53.1644	73.5552	32.2374	26.4486	40.7447	40.3156	35.039	66.8969	0.578452	0.181717	0.999663
ENSMUSG00000000957	Mmp14	55.03	43.8856	49.826	59.1981	51.8353	30.3815	65.346	34.1272	40.229	69.5096	49.7923	43.0052	0.265756	0.559065	0.999663
ENSMUSG00000000958	Slc7a7	16.509	17.2408	14.4233	17.7594	14.6202	14.3912	11.3266	18.77	18.5672	9.73134	9.83552	11.468	-0.664431	0.284187	0.999663
ENSMUSG00000000959	Oxa1l	62.3673	72.0977	81.295	84.1928	99.6833	78.3522	167.286	136.509	154.211	142.495	157.368	147.173	-0.303387	0.292597	0.999663
ENSMUSG00000000976	Heatr6	38.521	43.8856	38.0251	38.8076	65.1264	52.7678	58.3758	67.4013	66.0168	82.7164	73.7664	64.0299	-0.140988	0.709244	0.999663
ENSMUSG00000001016	Ilf2	29.3493	29.7795	44.5811	35.5188	27.9113	41.5747	115.009	93.8499	93.8676	88.9723	81.7578	65.9413	-0.33561	0.383726	0.999663
ENSMUSG00000001017	Chtop	71.5389	103.445	62.938	95.3746	89.0504	89.5454	101.94	158.692	205.787	162.652	228.061	283.834	0.313029	0.432317	0.999663
ENSMUSG00000001018	Snapin	20.1776	31.3468	34.0914	23.6792	15.9493	47.9708	27.881	29.8613	30.4296	27.8038	27.0477	28.6701	-0.047699	0.925957	0.999663
ENSMUSG00000001025	S100a6	56.8643	17.2408	18.3569	11.8396	33.2278	30.3815	13.0692	19.6232	13.4097	21.548	13.5238	15.2907	0.452057	0.508372	0.999663
ENSMUSG00000001029	Icam2	3.66866	10.9714	9.17846	5.91981	3.98733	4.79708	25.2671	27.3018	27.3351	22.9382	24.5888	49.6949	0.938497	0.205263	0.999663
ENSMUSG00000001036	Epn2	29.3493	21.9428	17.0457	23.0215	31.8987	12.7922	28.7522	17.9168	18.5672	22.9382	23.9741	20.0691	0.0286719	0.958449	0.999663
ENSMUSG00000001052	Sec24b	113.729	86.2038	69.4941	80.2462	85.0631	89.5454	124.593	94.7031	82.0052	91.0575	82.9872	86.0103	-0.131141	0.694313	0.999663
ENSMUSG00000001053	N4bp3	1.83433	9.40405	9.17846	3.94654	9.30378	14.3912	13.0692	11.9445	11.3466	7.64605	10.4502	13.3794	-0.47704	0.567415	0.999663
ENSMUSG00000001054	Rmnd5b	51.3613	40.7509	28.8466	48.0162	46.5189	67.1591	54.0194	32.4209	37.6502	50.742	69.4634	49.6949	0.0465013	0.914043	0.999663
ENSMUSG00000001056	Nhp2	22.012	48.5876	38.0251	42.0964	51.8353	63.961	53.1481	41.8059	52.0913	34.0597	38.7274	50.6505	-0.76188	0.0765363	0.999663
ENSMUSG00000001062	Vps9d1	31.1836	20.3754	56.382	26.968	23.924	12.7922	11.3266	9.38499	8.76785	12.5117	13.5238	19.1134	1.34423	0.0304275	0.999663
ENSMUSG00000001065	Zfp276	60.5329	79.9344	48.5147	49.9895	77.0884	79.9513	15.683	23.8891	19.5987	10.4264	37.4979	20.0691	0.0988563	0.854399	0.999663
ENSMUSG00000001089	Luzp1	124.735	108.147	74.7389	86.8238	86.3922	73.5552	27.881	18.77	32.4926	41.0106	33.1949	35.3598	0.743819	0.0554469	0.999663
ENSMUSG00000001098	Kctd10	55.03	67.3957	38.0251	54.5938	89.0504	71.9561	35.7225	33.2741	34.0399	35.4499	36.8832	33.4485	-0.372705	0.358913	0.999663
ENSMUSG00000001100	Poldip2	214.617	272.717	272.732	196.669	221.962	313.409	227.404	213.295	209.397	156.397	205.931	172.976	-0.205426	0.471598	0.999663
ENSMUSG00000001105	Ift20	170.593	158.302	203.237	132.209	192.721	163.101	155.088	99.8222	83.0367	63.9488	64.5456	59.2516	-0.698101	0.0449811	0.999663
ENSMUSG00000001119	Col6a1	29.3493	15.6734	31.469	24.9947	41.2024	25.5844	34.8512	30.7145	40.229	55.6077	51.0218	69.7639	0.481934	0.299095	0.999663
ENSMUSG00000001123	Lgals9	830.952	910.626	856.22	684.066	842.656	929.034	3632.37	3037.32	3143.53	2896.46	2731.2	2709.33	-0.148031	0.471858	0.999663
ENSMUSG00000001127	Araf	111.894	122.253	135.055	103.925	114.304	135.917	158.573	191.113	210.428	214.089	221.299	242.74	0.352444	0.194523	0.999663
ENSMUSG00000001128	Cfp	58.6986	53.2896	59.0044	74.3264	39.8733	75.1542	141.147	103.235	90.773	143.19	82.3725	94.6114	-0.216397	0.600181	0.999663
ENSMUSG00000001134	Uxt	12.8403	6.26937	14.4233	10.5241	6.64556	11.1932	7.84152	2.55954	1.03151	2.78038	4.30304	3.82268	0.274372	0.781574	0.999663
ENSMUSG00000001138	Cnnm3	42.1896	53.2896	55.0708	72.3532	63.7973	73.5552	63.6034	67.4013	62.9222	73.6801	75.6106	93.6557	-0.150313	0.65274	0.999663
ENSMUSG00000001143	Lman2l	49.527	39.1835	51.1372	50.6472	34.5569	49.5698	79.2865	57.1631	60.8592	62.5586	61.472	77.4093	0.0684278	0.856542	0.999663
ENSMUSG00000001150	Mcm3ap	91.7166	106.579	107.519	92.7436	107.658	116.729	110.653	153.573	151.116	127.898	160.442	172.021	0.108866	0.719982	0.999663
ENSMUSG00000001151	Pcnt	115.563	114.416	132.432	122.343	71.772	179.091	33.1086	40.9527	36.1029	36.145	24.5888	44.9165	-0.109826	0.798384	0.999663
ENSMUSG00000001155	Ftcd	1251.01	1230.36	1101.42	878.762	1358.35	1268.03	1935.11	2040.81	2352.88	1947.66	2623.01	2625.23	0.218972	0.403484	0.999663
ENSMUSG00000001156	Mxd1	27.515	61.1263	34.0914	48.0162	34.5569	43.1737	35.7225	22.1827	26.8193	34.7548	33.1949	24.8474	0.102283	0.828558	0.999663
ENSMUSG00000001157	Gmcl1	53.1956	54.857	51.1372	47.3584	57.1518	38.3766	27.0097	40.0995	30.4296	25.0234	31.9654	34.4041	0.0521657	0.898402	0.999663
ENSMUSG00000001158	Snrnp27	38.521	37.6162	22.2906	28.9413	34.5569	31.9805	48.7917	40.9527	42.292	37.5352	36.8832	32.4928	-0.259817	0.543237	0.999663
ENSMUSG00000001173	Ocrl	29.3493	18.8081	20.9793	25.6525	18.6076	22.3864	21.782	15.3573	13.4097	13.2068	21.5152	26.7588	0.303988	0.590715	0.999663
ENSMUSG00000001175	Calm1	948.349	753.891	780.17	684.066	756.264	717.962	1422.8	935.086	859.249	1052.37	777.621	747.334	-0.116742	0.687534	0.999663
ENSMUSG00000001211	Agpat3	634.679	561.108	641.181	611.713	668.543	556.461	244.83	278.99	250.657	182.115	316.581	320.15	0.0786704	0.780207	0.999663
ENSMUSG00000001227	Sema6b	11.006	7.83671	15.7345	15.7861	6.64556	14.3912	4.3564	14.5041	13.4097	13.2068	8.60608	5.73402	-0.332796	0.675533	0.999663
ENSMUSG00000001228	Uhrf1	3.66866	1.56734	1.31121	0.657756	1.32911	6.3961	1.74256	5.97227	2.06302	3.47548	1.84416	1.91134	-0.604279	0.694721	0.999663
ENSMUSG00000001229	Dpp9	126.569	159.869	183.569	163.781	152.848	223.864	137.662	187.7	220.744	153.616	250.191	253.253	0.0723532	0.83808	0.999663
ENSMUSG00000001240	Ramp2	11.006	17.2408	22.2906	12.4974	11.962	23.9854	29.6235	47.7781	38.1659	41.0106	35.6538	20.0691	-0.0884756	0.878742	0.999663
ENSMUSG00000001247	Lsr	497.104	368.325	428.765	450.563	337.594	492.5	379.878	323.356	332.663	392.729	352.849	540.909	0.323741	0.257976	0.999663
ENSMUSG00000001248	Gramd1a	31.1836	21.9428	26.2242	30.9145	41.2024	39.9756	20.9107	27.3018	26.8193	25.0234	29.5066	26.7588	-0.368897	0.424152	0.999663
ENSMUSG00000001249	Hpn	1148.29	1211.56	1284.99	1296.44	1185.57	1271.23	1026.37	1416.28	1397.7	1126.75	1607.49	2015.51	0.263252	0.349454	0.999663
ENSMUSG00000001270	Ckb	23.8463	10.9714	23.6018	9.86634	10.6329	25.5844	38.3363	23.8891	27.3351	54.2175	35.6538	49.6949	1.08078	0.0607299	0.999663
ENSMUSG00000001280	Sp1	150.415	155.167	121.942	194.696	171.455	182.289	148.118	106.648	106.246	147.36	100.814	124.237	-0.319579	0.289816	0.999663
ENSMUSG00000001281	Itgb7	3.66866	7.83671	2.62242	8.55083	7.97467	1.59903	8.7128	13.6509	10.3151	15.9872	13.5238	16.2464	-0.00877912	0.991899	0.999663
ENSMUSG00000001285	Myg1	31.1836	43.8856	26.2242	28.2835	39.8733	54.3669	71.445	59.7227	87.6785	76.4605	66.3898	99.3897	-0.100074	0.81868	0.999663
ENSMUSG00000001288	Rarg	23.8463	15.6734	18.3569	9.86634	13.2911	12.7922	15.683	14.5041	14.9569	11.1215	15.368	15.2907	0.599852	0.324369	0.999663
ENSMUSG00000001289	Pfdn5	106.391	133.224	123.254	111.819	127.595	105.536	81.029	52.044	47.9653	75.7654	44.8746	37.2711	-0.100682	0.796637	0.999663
ENSMUSG00000001300	Efnb2	16.509	18.8081	20.9793	19.0749	19.9367	17.5893	3.48512	1.70636	6.70483	10.4264	6.1472	4.77835	0.757036	0.307746	0.999663
ENSMUSG00000001305	Rrp15	31.1836	32.9142	30.1578	27.6258	29.2404	14.3912	44.4353	63.9886	70.1428	70.8998	53.4806	69.7639	0.461706	0.296806	0.999663
ENSMUSG00000001313	Rnd2	22.012	28.2122	31.469	23.6792	35.886	20.7873	4.3564	0.853181	3.61029	2.08529	2.45888	4.77835	0.0120882	0.987954	0.999663
ENSMUSG00000001323	Srr	326.511	313.468	292.4	267.707	307.025	235.057	113.266	155.279	138.738	118.861	113.108	101.301	-0.0874586	0.73171	0.999663
ENSMUSG00000001348	Acp5	363.198	357.354	285.844	288.755	264.493	287.825	663.915	836.97	722.058	745.838	599.967	601.117	0.0632124	0.788417	0.999663
ENSMUSG00000001366	Fbxo9	253.138	260.179	221.594	219.033	256.518	220.665	47.0491	60.5758	60.8592	45.8763	48.5629	52.5619	-0.13324	0.631887	0.999663
ENSMUSG00000001376	Vps50	31.1836	50.1549	34.0914	32.8878	53.1644	41.5747	39.2076	40.0995	38.1659	43.791	48.5629	38.2268	0.0505851	0.903598	0.999663
ENSMUSG00000001380	Hars	115.563	111.281	152.1	99.3212	116.962	150.308	246.572	278.137	279.024	220.345	243.429	218.849	-0.153704	0.581371	0.999663
ENSMUSG00000001383	Zmat2	119.232	106.579	104.897	90.7703	91.7087	134.318	242.216	232.918	296.044	298.891	272.936	346.908	0.327038	0.258729	0.999663
ENSMUSG00000001415	Smg5	130.238	92.4732	148.167	79.5885	108.987	115.13	31.3661	41.8059	68.5955	37.5352	48.5629	43.0052	0.147066	0.722507	0.999663
ENSMUSG00000001416	Cct3	267.812	379.297	343.537	255.209	318.987	346.988	638.648	640.739	657.073	571.369	536.651	560.023	-0.0952567	0.683596	0.999663
ENSMUSG00000001418	Glmp	71.5389	83.0691	85.2286	71.6954	66.4556	76.7532	162.929	156.985	156.274	202.273	156.139	160.553	0.294023	0.308074	0.999663
ENSMUSG00000001419	Mef2d	100.888	84.6365	128.499	128.262	108.987	131.12	26.1384	47.7781	50.5441	54.2175	61.472	56.3846	0.225458	0.532916	0.999663
ENSMUSG00000001420	Tmem79	5.503	9.40405	5.24484	4.60429	5.31644	3.19805	2.61384	1.70636	3.61029	2.78038	1.84416	0.95567	0.0852628	0.942608	0.999663
ENSMUSG00000001424	Snd1	447.577	409.076	584.799	414.386	475.822	606.031	1253.77	1139.85	1055.24	974.524	930.686	979.562	-0.300797	0.230754	0.999663
ENSMUSG00000001435	Col18a1	4057.54	4018.66	3755.3	3864.32	3976.7	4269.4	4481.86	4971.49	4331.83	4393.7	5307.49	6984.04	0.241773	0.297842	0.999663
ENSMUSG00000001436	Slc19a1	3.66866	4.70203	3.93363	9.20859	13.2911	7.99513	6.09896	9.38499	5.67332	4.17057	12.2944	5.73402	-1.18556	0.211556	0.999663
ENSMUSG00000001440	Kpnb1	544.797	521.925	586.111	563.039	604.746	543.669	560.233	518.734	535.355	479.616	510.832	381.312	-0.280643	0.181185	0.999663
ENSMUSG00000001441	Npepps	130.238	89.3385	114.075	106.556	101.012	102.338	159.444	141.628	129.455	163.347	119.256	101.301	-0.0566946	0.858067	0.999663
ENSMUSG00000001445	Mrpl10	111.894	155.167	93.0959	103.268	93.0378	116.729	83.6429	52.044	52.6071	51.4371	44.8746	36.3155	-0.284483	0.447342	0.999663
ENSMUSG00000001467	Cyp51	719.058	923.164	773.613	1100.43	1004.81	1103.33	1523.87	1647.49	1249.68	1646.68	1303.82	1337.94	-0.451969	0.0483612	0.999663
ENSMUSG00000001472	Tcf25	302.665	407.509	436.633	357.819	446.581	378.969	280.552	371.134	349.167	326.695	343.014	332.573	-0.0365219	0.884684	0.999663
ENSMUSG00000001473	Tubb6	1.83433	10.9714	10.4897	15.7861	15.9493	11.1932	23.5246	17.0636	18.0515	40.3156	17.2122	17.2021	-0.486311	0.497647	0.999663
ENSMUSG00000001482	Def8	58.6986	131.657	144.233	128.262	132.911	123.125	26.1384	47.7781	47.4495	42.4008	63.9309	55.4289	0.21689	0.612676	0.999663
ENSMUSG00000001506	Col1a1	31.1836	42.3182	23.6018	46.0429	59.81	49.5698	54.8906	103.235	89.2258	154.311	119.87	208.336	0.275763	0.528409	0.999663
ENSMUSG00000001507	Itga3	45.8583	36.0489	35.4027	29.599	37.2151	20.7873	33.9799	24.7422	30.9454	46.5714	29.5066	37.2711	0.729718	0.108514	0.999663
ENSMUSG00000001518	Itfg2	34.8523	31.3468	23.6018	30.9145	27.9113	31.9805	22.6533	33.2741	36.1029	20.8529	32.5802	26.7588	-0.241959	0.611954	0.999663
ENSMUSG00000001521	Tulp3	7.33733	3.13468	5.24484	6.57756	3.98733	6.3961	2.61384	3.41272	3.61029	13.2068	9.2208	2.86701	1.25932	0.229338	0.999663
ENSMUSG00000001524	Gtf2h4	20.1776	34.4815	48.5147	58.5403	49.1771	65.56	37.465	42.659	47.9653	47.2665	77.4547	58.2959	-0.201093	0.641712	0.999663
ENSMUSG00000001525	Tubb5	251.303	211.591	251.752	257.84	168.797	292.622	537.58	543.476	474.495	568.588	352.235	430.052	-0.211971	0.492975	0.999663
ENSMUSG00000001542	Ell2	198.108	277.42	222.906	211.797	297.721	246.25	81.029	191.113	180.515	136.239	229.905	184.444	0.16993	0.670485	0.999663
ENSMUSG00000001552	Jup	172.427	150.465	174.391	121.027	163.481	151.907	385.977	277.284	282.634	339.207	309.204	345.953	0.277614	0.308709	0.999663
ENSMUSG00000001555	Fkbp10	1.83433	1.56734	2.62242	5.26205	1.32911	3.19805	3.48512	2.55954	3.61029	10.4264	3.68832	8.60103	0.4182	0.745111	0.999663
ENSMUSG00000001569	Nom1	78.8763	84.6365	82.6062	79.5885	81.0758	100.739	115.009	92.9967	117.077	88.9723	104.502	137.617	-0.0573106	0.85935	0.999663
ENSMUSG00000001576	Ergic1	154.084	203.754	191.437	199.3	160.822	185.487	151.603	133.096	134.612	152.921	106.347	168.198	0.0302606	0.917955	0.999663
ENSMUSG00000001588	Acap1	1.83433	1.56734	1.31121	5.26205	1.32911	4.79708	3.48512	3.41272	6.18907	6.95096	7.99136	3.82268	-0.848136	0.519446	0.999663
ENSMUSG00000001604	Tcea3	161.421	173.975	245.196	199.958	191.392	164.7	242.216	201.351	220.744	227.296	234.823	229.361	0.122438	0.641715	0.999663
ENSMUSG00000001627	Ifrd1	49.527	43.8856	39.3363	63.1446	65.1264	47.9708	15.683	23.8891	22.1775	45.1812	51.6365	43.9608	0.74953	0.0637033	0.999663
ENSMUSG00000001630	Stk38l	95.3852	94.0405	106.208	102.61	90.3795	86.3474	31.3661	30.7145	38.1659	45.8763	22.1299	13.3794	-0.210417	0.633806	0.999663
ENSMUSG00000001632	Brpf1	60.5329	59.559	36.7139	62.4868	55.8227	65.56	27.881	34.1272	17.0199	29.8891	35.039	32.4928	0.0921338	0.832804	0.999663
ENSMUSG00000001663	Gstt1	324.677	352.652	251.752	276.915	368.164	313.409	961.022	1072.45	950.538	1057.94	1048.71	892.596	-0.0343867	0.886104	0.999663
ENSMUSG00000001665	Gstt3	60.5329	97.1752	79.9838	90.1126	136.898	51.1688	17.4256	55.4568	26.3036	36.8401	39.9568	17.2021	-0.281176	0.624103	0.999663
ENSMUSG00000001666	Ddt	354.026	366.758	415.653	387.418	479.809	460.519	702.252	1452.97	1287.84	702.047	780.694	437.697	-1.06219	0.00312205	0.999663
ENSMUSG00000001670	Tat	4028.19	5828.94	9900.94	5057.49	11826.4	8172.62	8264.09	12236.3	22197.1	13822.7	27143	19604.6	0.161853	0.820922	0.999663
ENSMUSG00000001674	Ddx18	11.006	17.2408	13.1121	11.8396	23.924	28.7825	25.2671	16.2104	15.9884	9.73134	7.37664	8.60103	-1.71752	0.00975893	0.999663
ENSMUSG00000001687	Ubl3	243.966	326.007	236.018	319.669	253.86	212.67	66.2173	58.0163	85.0997	79.2409	51.0218	36.3155	-0.299784	0.422022	0.999663
ENSMUSG00000001700	Gramd3	97.2196	164.571	171.768	151.284	160.822	108.734	202.137	191.113	188.767	202.273	163.516	152.907	-0.119392	0.70427	0.999663
ENSMUSG00000001707	Eef1e1	22.012	29.7795	10.4897	10.5241	11.962	15.9903	33.1086	36.6868	35.0714	41.0106	33.8096	21.9804	0.615972	0.276501	0.999663
ENSMUSG00000001729	Akt1	148.581	192.783	204.549	241.397	172.784	195.081	35.7225	34.1272	48.4811	40.3156	43.0304	59.2516	0.0707898	0.835771	0.999663
ENSMUSG00000001741	Il16	9.17166	14.1061	5.24484	10.5241	5.31644	11.1932	19.1682	20.4763	14.4412	15.2921	14.1386	16.2464	-0.203243	0.771243	0.999663
ENSMUSG00000001750	Tcirg1	60.5329	101.877	89.1622	78.9307	70.4429	102.338	172.513	197.938	264.583	180.03	174.58	221.716	-0.127914	0.706777	0.999663
ENSMUSG00000001751	Naglu	60.5329	61.1263	59.0044	66.4334	57.1518	54.3669	101.94	96.4094	93.3518	113.996	114.953	159.597	0.407887	0.21258	0.999663
ENSMUSG00000001755	Coasy	401.719	454.529	436.633	436.75	513.037	396.558	615.995	760.184	705.554	698.571	982.937	878.261	0.240135	0.321731	0.999663
ENSMUSG00000001761	Smo	22.012	17.2408	30.1578	18.4172	17.2784	28.7825	6.09896	5.11909	10.8309	4.17057	16.5974	20.0691	0.96053	0.186319	0.999663
ENSMUSG00000001763	Tspan33	47.6926	20.3754	60.3156	32.2301	47.848	28.7825	25.2671	21.3295	27.3351	21.548	20.9005	32.4928	0.245742	0.637305	0.999663
ENSMUSG00000001767	Crnkl1	69.7046	48.5876	47.2035	53.936	61.1391	62.362	121.108	104.941	97.9936	81.3262	97.1258	78.365	-0.428261	0.202397	0.999663
ENSMUSG00000001768	Rin2	62.3673	62.6937	78.6726	82.2195	53.1644	47.9708	31.3661	24.7422	33.5241	31.2793	25.2035	43.9608	0.255288	0.553203	0.999663
ENSMUSG00000001774	Chordc1	163.256	264.881	161.279	151.284	247.215	164.7	433.897	493.992	414.152	277.343	374.365	310.593	-0.405955	0.213944	0.999663
ENSMUSG00000001783	Rtcb	172.427	216.293	208.482	180.883	227.278	206.274	380.749	441.948	449.739	360.06	397.109	315.371	-0.272805	0.264884	0.999663
ENSMUSG00000001785	Pwp1	56.8643	59.559	53.7596	49.9895	65.1264	71.9561	87.128	87.0245	70.1428	64.6439	59.6278	86.0103	-0.329026	0.357477	0.999663
ENSMUSG00000001786	Fbxo7	27.515	70.5304	64.2493	60.5136	33.2278	57.5649	132.435	132.243	115.014	154.311	126.018	128.06	0.213995	0.581832	0.999663
ENSMUSG00000001794	Capns1	295.327	239.803	271.42	224.953	245.886	236.656	588.985	500.817	463.149	540.089	496.079	476.88	0.156074	0.486372	0.999663
ENSMUSG00000001802	Lrp3	62.3673	70.5304	119.32	74.3264	71.772	70.3571	6.97024	25.5954	18.5672	12.5117	31.3507	36.3155	0.856374	0.121763	0.999663
ENSMUSG00000001829	Clpb	130.238	112.849	132.432	110.503	118.291	118.328	258.77	306.292	269.225	182.115	194.866	194.957	-0.423276	0.0859325	0.999663
ENSMUSG00000001833	2021-09-07	168.759	155.167	180.947	126.289	152.848	134.318	622.965	540.917	501.315	452.507	478.867	511.284	0.0930181	0.69377	0.999663
ENSMUSG00000001844	Zdhhc4	18.3433	26.6448	26.2242	30.2568	30.5696	19.1883	1.74256	9.38499	6.18907	2.78038	7.99136	9.5567	0.0120429	0.986582	0.999663
ENSMUSG00000001847	Rac1	229.291	278.987	327.802	290.728	338.923	275.032	464.392	869.391	750.941	430.959	438.295	337.352	-0.897564	0.00502485	0.999663
ENSMUSG00000001855	Nup214	71.5389	57.9917	44.5811	57.8825	51.8353	62.362	94.9695	114.326	96.9621	113.301	76.84	88.8773	-0.131996	0.70733	0.999663
ENSMUSG00000001870	Ltbp1	18.3433	9.40405	13.1121	19.0749	9.30378	22.3864	23.5246	23.0359	22.1775	18.0725	19.0563	17.2021	-0.671918	0.254157	0.999663
ENSMUSG00000001891	Ugp2	1133.62	1122.22	982.096	782.73	1406.2	905.048	3981.75	3720.72	3223.47	2411.29	3242.65	2199	-0.408974	0.175267	0.999663
ENSMUSG00000001909	Trmt1	89.8823	79.9344	78.6726	61.8291	66.4556	75.1542	46.1778	52.044	50.0283	50.0469	58.3984	50.6505	0.405499	0.216346	0.999663
ENSMUSG00000001910	Nacc1	62.3673	68.963	87.851	65.1179	69.1138	36.7776	13.9405	16.2104	26.3036	15.9872	19.0563	12.4237	0.0754413	0.875453	0.999663
ENSMUSG00000001911	Nfix	610.832	661.418	710.675	564.355	558.227	741.948	284.037	319.09	274.382	181.42	285.845	237.962	-0.219323	0.40924	0.999663
ENSMUSG00000001918	Slc1a5	7.33733	4.70203	2.62242	1.97327	5.31644	4.79708	1.74256	3.41272	4.12605	0.695096	3.0736	1.91134	-0.389484	0.761478	0.999663
ENSMUSG00000001924	Uba1	797.934	879.279	915.224	674.2	720.378	853.88	2207.82	2229.36	2304.4	1897.61	2149.06	2220.98	0.106023	0.584248	0.999663
ENSMUSG00000001930	Vwf	29.3493	57.9917	61.6268	74.9842	67.7847	67.1591	58.3758	65.6949	107.793	93.1428	78.6842	76.4536	-0.396497	0.333552	0.999663
ENSMUSG00000001942	Siae	155.918	167.706	135.055	192.723	178.101	132.719	298.849	322.502	247.047	321.829	271.706	236.051	-0.212936	0.454981	0.999663
ENSMUSG00000001946	Esam	27.515	36.0489	31.469	31.5723	33.2278	54.3669	63.6034	36.6868	51.0598	65.339	45.4893	63.0742	-0.0876953	0.845174	0.999663
ENSMUSG00000001962	Fam50a	60.5329	48.5876	38.0251	46.7007	55.8227	63.961	174.256	164.664	178.452	159.872	142.615	117.547	-0.465765	0.16082	0.999663
ENSMUSG00000001964	Emd	20.1776	21.9428	23.6018	19.7327	31.8987	31.9805	101.068	108.354	106.246	144.58	95.2816	106.079	-0.143429	0.735359	0.999663
ENSMUSG00000001983	Taco1	69.7046	105.012	116.698	71.0377	120.949	92.7435	150.731	168.93	170.715	127.898	173.351	150.996	-0.0496032	0.883139	0.999663
ENSMUSG00000001986	Gria3	11.006	6.26937	6.55605	3.28878	1.32911	6.3961	6.97024	2.55954	5.67332	0.695096	0.61472	10.5124	0.660431	0.603584	0.999663
ENSMUSG00000001995	Sipa1l2	49.527	50.1549	40.6475	46.0429	42.5316	63.961	8.7128	13.6509	9.79936	14.597	16.5974	10.5124	0.303757	0.540683	0.999663
ENSMUSG00000001998	Ap4e1	34.8523	43.8856	38.0251	36.8343	22.5949	31.9805	42.6927	52.8972	26.3036	25.7185	28.2771	18.1577	-0.387803	0.428852	0.999663
ENSMUSG00000001999	Blvra	33.018	31.3468	39.3363	43.4119	38.5442	46.3717	89.7418	126.271	111.403	98.0085	70.0781	111.813	-0.533762	0.169038	0.999663
ENSMUSG00000002010	Idh3g	115.563	117.551	115.386	98.6634	112.974	95.9415	325.859	366.015	325.442	354.499	273.55	366.022	0.147056	0.575688	0.999663
ENSMUSG00000002014	Ssr4	110.06	153.6	136.366	101.294	87.7213	123.125	471.363	533.238	488.937	434.435	346.702	391.825	0.0245233	0.925575	0.999663
ENSMUSG00000002015	Bcap31	276.984	319.738	300.267	246.001	225.949	262.24	599.441	512.762	435.814	410.106	395.88	316.327	-0.167193	0.49978	0.999663
ENSMUSG00000002017	Fam98a	77.0419	103.445	82.6062	69.7222	97.0251	115.13	247.444	224.387	223.322	164.738	226.832	222.671	-0.243918	0.442556	0.999663
ENSMUSG00000002028	Kmt2a	154.084	100.31	118.009	108.53	138.228	79.9513	41.8214	45.2186	41.2605	38.2303	65.775	70.7196	0.619592	0.111821	0.999663
ENSMUSG00000002031	Ift46	62.3673	61.1263	64.2493	82.2195	66.4556	60.763	117.623	98.1158	107.793	107.74	95.8963	120.414	-0.188227	0.550918	0.999663
ENSMUSG00000002032	Tmem25	44.024	37.6162	38.0251	40.1231	41.2024	52.7678	21.782	15.3573	11.3466	15.9872	27.6624	20.0691	0.288627	0.555608	0.999663
ENSMUSG00000002043	Trappc6a	31.1836	25.0775	26.2242	26.968	26.5822	35.1786	26.1384	42.659	29.3981	31.9744	47.9482	62.1186	0.434538	0.372226	0.999663
ENSMUSG00000002052	Supt6	280.653	214.726	309.445	228.899	280.442	251.047	216.949	209.029	242.921	179.335	211.464	225.538	-0.034038	0.895295	0.999663
ENSMUSG00000002058	Unc119	16.509	10.9714	14.4233	15.7861	19.9367	20.7873	27.0097	34.9804	37.6502	35.4499	22.1299	31.5371	-0.582713	0.285947	0.999663
ENSMUSG00000002059	Rab34	7.33733	10.9714	24.913	18.4172	9.30378	14.3912	11.3266	8.53181	17.0199	25.7185	17.8269	13.3794	0.651285	0.355707	0.999663
ENSMUSG00000002064	Sdf2	126.569	130.089	123.254	118.396	116.962	110.333	233.503	183.434	173.81	182.115	168.433	163.42	-0.0638005	0.809629	0.999663
ENSMUSG00000002083	Bbc3	34.8523	15.6734	27.5354	25.6525	17.2784	27.1834	5.22768	0.853181	6.18907	6.95096	12.2944	13.3794	1.46377	0.0391415	0.999663
ENSMUSG00000002102	Psmc3	311.836	324.44	338.292	238.765	308.354	383.766	338.928	395.023	373.923	392.034	377.438	344.997	0.0915491	0.717489	0.999663
ENSMUSG00000002103	Acp2	165.09	158.302	140.299	144.049	144.873	177.492	141.147	180.874	168.136	143.885	168.433	150.996	-0.083563	0.750365	0.999663
ENSMUSG00000002105	Slc39a13	22.012	31.3468	20.9793	24.9947	19.9367	38.3766	8.7128	7.67863	13.4097	19.4627	17.8269	6.68969	0.414876	0.508282	0.999663
ENSMUSG00000002107	Celf2	49.527	57.9917	47.2035	43.4119	62.4682	62.362	49.663	43.5122	54.6701	45.1812	57.7837	41.0938	-0.125186	0.744952	0.999663
ENSMUSG00000002108	Nr1h3	209.114	210.024	200.615	186.803	260.506	225.463	182.098	154.426	156.274	128.593	135.853	141.439	-0.38694	0.12799	0.999663
ENSMUSG00000002109	Ddb2	7.33733	4.70203	5.24484	4.60429	7.97467	12.7922	17.4256	17.9168	14.4412	26.4136	22.1299	27.7144	0.18114	0.807788	0.999663
ENSMUSG00000002129	Sf3a1	51.3613	54.857	72.1165	57.2248	57.1518	79.9513	81.9003	60.5758	60.8592	84.8017	67.6192	60.2072	-0.0142605	0.969146	0.999663
ENSMUSG00000002147	Stat6	148.581	180.244	184.881	181.541	158.164	166.299	149.86	177.462	176.904	172.384	130.935	172.021	-0.0713321	0.788631	0.999663
ENSMUSG00000002205	Vrk3	62.3673	73.6651	76.0501	64.4601	51.8353	47.9708	78.4152	58.8695	80.9737	71.5949	72.537	81.232	0.381102	0.262874	0.999663
ENSMUSG00000002210	Smg9	23.8463	37.6162	6.55605	17.1017	21.2658	22.3864	40.0789	40.0995	43.8393	28.4989	46.104	43.0052	0.0768352	0.891156	0.999663
ENSMUSG00000002221	Paxip1	60.5329	54.857	56.382	60.5136	65.1264	47.9708	30.4948	31.5677	25.7878	32.6695	37.4979	32.4928	0.213692	0.575043	0.999663
ENSMUSG00000002222	Rmnd5a	671.365	720.977	658.227	776.81	704.429	601.234	158.573	223.533	228.48	221.04	256.338	198.779	0.120261	0.63454	0.999663
ENSMUSG00000002227	Mov10	80.7106	87.7711	73.4277	55.9093	63.7973	78.3522	148.118	145.894	96.4464	146.665	110.035	196.868	0.523116	0.163513	0.999663
ENSMUSG00000002233	Rhoc	23.8463	17.2408	19.6681	26.3102	10.6329	20.7873	106.296	57.1631	90.2573	70.8998	107.576	108.946	0.183535	0.716488	0.999663
ENSMUSG00000002249	Tead3	56.8643	48.5876	55.0708	34.8611	63.7973	87.9464	24.3958	12.7977	13.4097	23.6333	20.9005	21.9804	0.238627	0.641434	0.999663
ENSMUSG00000002250	Ppard	20.1776	9.40405	31.469	17.1017	15.9493	65.56	4.3564	8.53181	9.28361	9.03624	6.76192	51.6062	0.908549	0.475789	0.999663
ENSMUSG00000002265	Peg3	5.503	17.2408	17.0457	20.3904	9.30378	11.1932	6.97024	11.0914	15.4727	9.73134	5.53248	11.468	-0.458503	0.549662	0.999663
ENSMUSG00000002279	Lmf1	115.563	141.061	129.81	105.899	103.671	156.704	264.869	283.256	319.253	262.051	341.784	329.706	0.203708	0.476758	0.999663
ENSMUSG00000002280	Ciao3	56.8643	64.261	41.9587	46.0429	51.8353	52.7678	77.5439	61.429	73.7531	66.0341	71.9222	55.4289	-0.0144408	0.967866	0.999663
ENSMUSG00000002289	Angptl4	165.09	655.149	642.493	380.841	538.29	498.896	356.354	1493.07	1719.53	1224.76	1572.45	1596.93	0.34606	0.691277	0.999663
ENSMUSG00000002297	Dbf4	16.509	10.9714	13.1121	11.8396	11.962	6.3961	3.48512	6.82545	4.6418	7.64605	4.30304	3.82268	0.475525	0.564239	0.999663
ENSMUSG00000002307	Daxx	60.5329	53.2896	52.4484	71.0377	38.5442	47.9708	81.029	43.5122	56.2174	43.791	52.8659	51.6062	-0.246898	0.557923	0.999663
ENSMUSG00000002319	Ipo4	55.03	62.6937	64.2493	54.5938	70.4429	68.7581	138.534	176.608	194.956	157.787	187.49	229.361	0.100038	0.764497	0.999663
ENSMUSG00000002320	Tm9sf1	150.415	161.436	179.636	153.915	179.43	143.912	190.81	185.993	183.609	182.81	178.884	215.982	0.0880037	0.721699	0.999663
ENSMUSG00000002324	Rec8	3.66866	3.13468	2.62242	6.57756	1.32911	3.19805	7.84152	11.9445	9.28361	6.25586	7.37664	3.82268	-1.12087	0.297827	0.999663
ENSMUSG00000002325	Irf9	38.521	62.6937	111.453	43.4119	43.8607	51.1688	75.8014	75.9331	95.9306	105.655	62.7014	64.9856	0.561968	0.215087	0.999663
ENSMUSG00000002326	Gmpr2	34.8523	59.559	32.7802	22.3637	37.2151	30.3815	111.524	106.648	104.698	103.569	88.5197	95.567	0.379524	0.322328	0.999663
ENSMUSG00000002329	Mdp1	33.018	47.0203	34.0914	44.7274	46.5189	62.362	76.6726	61.429	58.7962	73.6801	56.5542	46.8278	-0.543519	0.173899	0.999663
ENSMUSG00000002332	Dhrs1	471.423	526.627	533.662	367.028	478.48	407.751	1194.53	1065.62	1174.89	902.234	961.422	970.005	0.0191674	0.924364	0.999663
ENSMUSG00000002342	Tmem161a	44.024	57.9917	47.2035	46.7007	31.8987	38.3766	27.0097	32.4209	24.7563	25.7185	28.8918	41.0938	0.503545	0.24582	0.999663
ENSMUSG00000002343	Armc6	16.509	17.2408	34.0914	21.706	34.5569	23.9854	38.3363	37.54	33.0084	27.8038	35.6538	44.9165	-0.195142	0.696704	0.999663
ENSMUSG00000002345	Borcs8	9.17166	32.9142	38.0251	19.0749	29.2404	22.3864	20.9107	19.6232	29.3981	15.2921	31.9654	29.6258	0.351715	0.557529	0.999663
ENSMUSG00000002346	Slc25a42	166.924	173.975	178.324	194.038	134.24	155.105	155.959	184.287	161.947	186.286	156.139	206.425	0.212954	0.437919	0.999663
ENSMUSG00000002365	Snx9	122.9	163.004	142.922	138.129	180.759	179.091	273.582	234.625	197.019	267.612	223.758	212.159	-0.195987	0.492403	0.999663
ENSMUSG00000002372	Ranbp3	75.2076	86.2038	90.4734	69.7222	95.696	76.7532	96.7121	69.1077	75.3004	82.0213	76.2253	69.7639	0.00426973	0.98954	0.999663
ENSMUSG00000002379	Ndufa11	49.527	53.2896	66.8717	37.4921	51.8353	39.9756	96.7121	110.06	91.2888	95.9232	71.3075	98.4341	0.253343	0.476387	0.999663
ENSMUSG00000002393	Nr2f6	271.481	261.746	312.068	339.402	317.658	340.592	81.9003	108.354	113.982	85.4968	180.113	285.745	0.610162	0.146722	0.999663
ENSMUSG00000002395	Use1	111.894	103.445	116.698	97.3479	107.658	110.333	73.1875	69.9608	69.1113	84.1066	95.8963	78.365	0.378752	0.18519	0.999663
ENSMUSG00000002396	Ocel1	33.018	36.0489	32.7802	34.8611	25.2531	33.5795	7.84152	10.2382	12.8939	10.4264	25.2035	11.468	0.714314	0.212763	0.999663
ENSMUSG00000002409	Dyrk1b	42.1896	42.3182	34.0914	29.599	31.8987	36.7776	20.0394	24.7422	26.8193	22.9382	27.6624	38.2268	0.561798	0.216318	0.999663
ENSMUSG00000002413	Braf	143.078	115.983	115.386	123.658	108.987	102.338	47.0491	45.2186	44.355	28.4989	43.6451	31.5371	-0.239432	0.473284	0.999663
ENSMUSG00000002416	Ndufb2	115.563	133.224	162.59	107.872	182.088	177.492	331.958	279.843	266.646	306.537	349.161	380.357	0.0843139	0.785464	0.999663
ENSMUSG00000002428	Hltf	66.0359	57.9917	53.7596	49.9895	81.0758	73.5552	69.7024	86.1713	69.1113	58.388	54.0954	50.6505	-0.633137	0.0790305	0.999663
ENSMUSG00000002455	Prpf6	387.044	282.122	319.935	271.653	248.544	385.365	593.342	439.388	518.85	455.288	378.053	516.062	-0.071176	0.806644	0.999663
ENSMUSG00000002475	Abhd3	194.439	231.967	190.125	177.594	172.784	159.903	332.829	449.626	411.573	354.499	405.715	380.357	0.200115	0.412703	0.999663
ENSMUSG00000002477	Snrpd1	18.3433	17.2408	26.2242	11.1819	30.5696	17.5893	13.0692	8.53181	5.67332	9.03624	9.83552	8.60103	0.180074	0.795996	0.999663
ENSMUSG00000002489	Tiam1	3.66866	7.83671	9.17846	17.7594	11.962	12.7922	15.683	12.7977	10.3151	9.73134	7.37664	9.5567	-1.56877	0.0354299	0.999663
ENSMUSG00000002496	Tsc2	194.439	177.11	182.258	157.861	147.531	145.511	145.504	153.573	138.223	137.629	164.745	140.484	0.313176	0.19985	0.999663
ENSMUSG00000002504	Slc9a3r2	78.8763	57.9917	74.7389	71.0377	59.81	47.9708	60.1183	67.4013	89.2258	83.4115	79.9136	127.104	0.61616	0.108155	0.999663
ENSMUSG00000002524	Puf60	163.256	150.465	149.478	124.316	167.468	174.294	424.313	313.117	370.829	371.181	304.901	352.642	-0.100294	0.711234	0.999663
ENSMUSG00000002546	Golga2	132.072	100.31	121.942	105.241	114.304	134.318	102.811	104.941	108.309	72.985	78.6842	106.079	-0.293839	0.330473	0.999663
ENSMUSG00000002550	Uck1	27.515	45.4529	39.3363	29.599	30.5696	39.9756	17.4256	22.1827	24.7563	17.3774	19.0563	18.1577	-0.0514049	0.913963	0.999663
ENSMUSG00000002580	Mien1	71.5389	103.445	104.897	76.9575	103.671	116.729	109.781	79.3458	74.2689	77.8507	77.4547	76.4536	-0.229846	0.504671	0.999663
ENSMUSG00000002588	Pon1	3399.02	3056.32	2539.81	2737.58	2950.63	2689.56	9486.5	11076.8	10171.7	10803.2	9566.89	8428.06	0.00807338	0.969532	0.999663
ENSMUSG00000002602	Axl	161.421	131.657	107.519	151.942	123.607	131.12	61.8609	52.8972	46.418	70.2047	49.1776	76.4536	0.240489	0.477391	0.999663
ENSMUSG00000002603	Tgfb1	38.521	18.8081	22.2906	30.2568	23.924	28.7825	28.7522	11.0914	19.083	19.4627	36.2685	30.5815	0.465682	0.410738	0.999663
ENSMUSG00000002608	Ccdc97	67.8703	65.8284	60.3156	48.0162	65.1264	52.7678	69.7024	76.7863	124.297	70.2047	98.3552	84.099	0.121851	0.753829	0.999663
ENSMUSG00000002625	Akap8l	27.515	18.8081	27.5354	21.0482	13.2911	27.1834	59.247	52.8972	36.1029	43.791	45.4893	34.4041	0.0371777	0.939409	0.999663
ENSMUSG00000002635	Pdcd2l	31.1836	21.9428	24.913	21.0482	30.5696	23.9854	34.8512	45.2186	34.5556	52.8273	39.9568	46.8278	0.351252	0.439359	0.999663
ENSMUSG00000002658	Gtf2f1	47.6926	39.1835	48.5147	34.8611	43.8607	46.3717	88.8706	113.473	125.329	95.9232	108.805	108.946	0.0775033	0.826946	0.999663
ENSMUSG00000002660	Clpp	133.906	109.714	131.121	92.0859	126.266	155.105	230.889	258.514	246.531	178.64	264.944	246.563	-0.0626833	0.841296	0.999663
ENSMUSG00000002661	Alkbh7	33.018	25.0775	32.7802	21.706	25.2531	33.5795	130.692	120.299	116.561	81.3262	98.3552	118.503	-0.0790714	0.840604	0.999663
ENSMUSG00000002679	Med6	33.018	34.4815	36.7139	32.2301	33.2278	30.3815	88.8706	46.0718	67.564	55.6077	51.6365	68.8083	-0.0875684	0.837912	0.999663
ENSMUSG00000002699	Lcp2	25.6806	20.3754	10.4897	17.7594	17.2784	6.3961	27.881	24.7422	22.1775	34.7548	16.5974	14.3351	0.184865	0.775647	0.999663
ENSMUSG00000002718	Cse1l	95.3852	139.493	100.963	94.0591	115.633	124.724	285.78	272.165	269.225	298.891	285.23	236.051	0.0191266	0.945185	0.999663
ENSMUSG00000002728	Naa20	9.17166	12.5387	15.7345	7.23532	11.962	11.1932	9.58408	11.0914	13.9254	13.9019	8.60608	3.82268	0.00102705	0.99892	0.999989
ENSMUSG00000002731	Prkra	22.012	42.3182	32.7802	32.8878	38.5442	30.3815	35.7225	52.044	42.8077	58.388	39.9568	42.0495	0.0527141	0.904985	0.999663
ENSMUSG00000002733	Plekha3	45.8583	59.559	51.1372	58.5403	55.8227	70.3571	3.48512	7.67863	9.79936	2.08529	10.4502	12.4237	-0.0740482	0.899529	0.999663
ENSMUSG00000002741	Ykt6	179.765	214.726	243.885	172.99	216.645	185.487	126.336	99.8222	88.1943	81.3262	96.511	65.9413	-0.187432	0.538168	0.999663
ENSMUSG00000002748	Baz1b	284.321	246.073	258.308	217.717	248.544	243.052	250.057	254.248	274.382	241.893	269.247	261.854	0.145018	0.503345	0.999663
ENSMUSG00000002763	Pex6	335.683	398.105	430.077	368.343	356.202	380.568	290.136	415.499	389.396	319.049	488.088	643.166	0.479174	0.13801	0.999663
ENSMUSG00000002767	Mrpl2	106.391	87.7711	116.698	94.0591	139.557	79.9513	121.108	116.033	99.5409	109.825	108.805	121.37	0.00953758	0.976163	0.999663
ENSMUSG00000002768	Mea1	93.5509	81.5018	87.851	71.6954	101.012	111.932	213.464	139.068	146.475	184.2	172.736	135.705	-0.101557	0.765936	0.999663
ENSMUSG00000002769	Gnmt	4565.65	4770.99	4497.45	4270.81	7295.49	4979.36	15330.2	16430.6	15441.2	16497.4	27350.7	20089.1	0.179958	0.540124	0.999663
ENSMUSG00000002778	Kdelr1	165.09	186.514	169.146	174.963	154.177	236.656	523.639	486.313	507.504	637.403	467.187	456.81	-0.0669622	0.807104	0.999663
ENSMUSG00000002781	Tmem143	47.6926	65.8284	43.2699	34.8611	42.5316	51.1688	86.2567	45.2186	61.8907	70.2047	81.143	66.8969	0.495462	0.227631	0.999663
ENSMUSG00000002797	Ggct	16.509	15.6734	18.3569	28.2835	35.886	35.1786	19.1682	17.0636	25.7878	34.7548	34.4243	39.1825	-0.1713	0.729888	0.999663
ENSMUSG00000002803	Btbd6	29.3493	20.3754	15.7345	21.706	23.924	28.7825	21.782	21.3295	20.1145	25.7185	19.671	16.2464	-0.208255	0.692451	0.999663
ENSMUSG00000002804	Nudt14	29.3493	37.6162	22.2906	16.4439	30.5696	30.3815	37.465	41.8059	38.6817	31.2793	43.0304	39.1825	0.209231	0.659135	0.999663
ENSMUSG00000002812	Flii	249.469	208.456	218.972	211.797	219.303	174.294	319.76	314.824	330.084	319.049	327.031	328.751	0.162704	0.457229	0.999663
ENSMUSG00000002814	Top3a	38.521	21.9428	27.5354	21.0482	17.2784	28.7825	33.1086	24.7422	29.9138	32.6695	22.1299	21.0247	0.193292	0.700955	0.999663
ENSMUSG00000002820	Atg4d	89.8823	81.5018	85.2286	77.6152	62.4682	43.1737	19.1682	46.0718	44.8708	26.4136	37.4979	30.5815	0.224586	0.616592	0.999663
ENSMUSG00000002825	Qtrt1	7.33733	6.26937	3.93363	5.26205	6.64556	3.19805	17.4256	9.38499	14.9569	22.2431	14.1386	17.2021	0.502863	0.540774	0.999663
ENSMUSG00000002833	Hdgfl2	77.0419	72.0977	90.4734	96.6902	103.671	99.1396	114.138	114.326	143.38	158.482	143.23	135.705	-0.0835038	0.772532	0.999663
ENSMUSG00000002835	Chaf1a	16.509	10.9714	5.24484	5.26205	11.962	9.59415	3.48512	3.41272	2.06302	2.78038	0.61472	3.82268	-0.0455848	0.965772	0.999663
ENSMUSG00000002844	Adprh	25.6806	15.6734	22.2906	16.4439	14.6202	54.3669	40.9502	46.9249	70.1428	56.9978	55.9395	73.5866	-0.131373	0.819956	0.999663
ENSMUSG00000002845	Tmem39a	25.6806	34.4815	26.2242	19.7327	31.8987	38.3766	14.8118	17.9168	7.22058	16.6823	18.4416	16.2464	0.406911	0.479444	0.999663
ENSMUSG00000002846	Timmdc1	93.5509	111.281	103.586	128.92	102.342	87.9464	52.2768	87.0245	51.0598	33.3646	52.2512	49.6949	-0.549472	0.151849	0.999663
ENSMUSG00000002847	Pla1a	115.563	115.983	125.876	150.626	116.962	151.907	376.393	250.835	305.328	321.829	270.477	305.815	-0.287025	0.30881	0.999663
ENSMUSG00000002870	Mcm2	3.66866	6.26937	10.4897	17.1017	10.6329	11.1932	11.3266	37.54	19.083	20.1578	25.8182	18.1577	-0.994206	0.184862	0.999663
ENSMUSG00000002871	Tpra1	31.1836	26.6448	39.3363	32.8878	37.2151	60.763	18.2969	11.0914	16.5042	28.4989	14.7533	21.9804	0.107114	0.840572	0.999663
ENSMUSG00000002881	Nab1	383.375	318.17	310.757	343.349	247.215	238.255	52.2768	90.4372	61.375	54.9126	78.0694	81.232	0.347642	0.300434	0.999663
ENSMUSG00000002885	Adgre5	88.0479	65.8284	73.4277	77.6152	61.1391	60.763	138.534	127.977	135.644	187.676	134.009	142.395	0.363354	0.251216	0.999663
ENSMUSG00000002897	Il17ra	89.8823	86.2038	76.0501	94.0591	50.5062	81.5503	58.3758	60.5758	42.292	43.791	27.0477	30.5815	-0.519914	0.200424	0.999663
ENSMUSG00000002900	Lamb1	75.2076	54.857	48.5147	52.6205	77.0884	63.961	121.108	99.8222	100.057	162.652	140.771	131.883	0.333833	0.31881	0.999663
ENSMUSG00000002908	Kcnn1	12.8403	6.26937	5.24484	12.4974	17.2784	1.59903	2.61384	5.11909	6.70483	4.86567	7.37664	8.60103	0.0207966	0.982565	0.999663
ENSMUSG00000002910	Arrdc2	22.012	17.2408	30.1578	16.4439	55.8227	38.3766	8.7128	7.67863	20.1145	10.4264	36.2685	20.0691	0.203561	0.782749	0.999663
ENSMUSG00000002944	Cd36	144.912	188.081	89.1622	222.979	249.873	111.932	303.205	396.729	200.629	522.712	457.966	212.159	-0.0679399	0.916993	0.999663
ENSMUSG00000002949	Timm44	126.569	101.877	165.212	99.9789	122.278	94.3425	126.336	118.592	133.581	148.75	138.927	120.414	0.433898	0.147248	0.999663
ENSMUSG00000002957	Ap2a2	583.317	451.394	588.733	532.782	524.999	508.49	421.7	524.706	559.079	530.358	556.322	493.126	0.119187	0.599255	0.999663
ENSMUSG00000002963	Pnkp	42.1896	62.6937	74.7389	57.2248	73.1011	68.7581	167.286	149.307	193.408	126.507	153.68	174.888	-0.281636	0.402963	0.999663
ENSMUSG00000002968	Med25	67.8703	79.9344	79.9838	51.9627	95.696	79.9513	33.9799	52.8972	61.8907	60.4733	69.4634	98.4341	0.624982	0.134849	0.999663
ENSMUSG00000002980	Bcam	5.503	15.6734	17.0457	19.7327	7.97467	14.3912	20.9107	10.2382	14.9569	16.6823	14.1386	9.5567	-0.327447	0.641484	0.999663
ENSMUSG00000002981	Clptm1	155.918	195.918	169.146	182.198	182.088	206.274	441.739	366.015	349.167	350.328	366.988	381.312	-0.195934	0.408331	0.999663
ENSMUSG00000002983	Relb	3.66866	6.26937	9.17846	3.94654	17.2784	14.3912	4.3564	2.55954	3.09454	2.78038	6.1472	10.5124	0.146199	0.887021	0.999663
ENSMUSG00000002984	Tomm40	49.527	36.0489	52.4484	64.4601	51.8353	71.9561	34.8512	59.7227	43.3235	36.8401	59.0131	74.5423	-0.146052	0.739135	0.999663
ENSMUSG00000002985	Apoe	51265.9	47415.2	46919	43586.2	46526.9	56613.5	108574	103600	104846	132933	96741	100292	0.0466817	0.830891	0.999663
ENSMUSG00000002996	Hbp1	313.671	315.036	338.292	322.958	283.101	358.182	987.16	990.543	1145.49	788.239	781.924	768.359	-0.410342	0.0426591	0.999663
ENSMUSG00000002997	Prkar2b	1.83433	9.40405	1.31121	2.63102	2.65822	1.59903	0.87128	0.853181	2.06302	1.39019	3.68832	2.86701	1.80184	0.229459	0.999663
ENSMUSG00000003031	Cdkn1b	113.729	100.31	106.208	125.631	124.936	94.3425	86.2567	65.6949	72.7216	83.4115	83.6019	64.0299	-0.0707742	0.818969	0.999663
ENSMUSG00000003033	Ap1m1	44.024	64.261	85.2286	54.5938	81.0758	65.56	187.325	149.307	162.463	127.898	154.295	139.528	-0.252942	0.455829	0.999663
ENSMUSG00000003037	Rab8a	205.445	181.812	171.768	149.968	198.038	180.69	230.018	169.783	177.936	181.42	181.957	118.503	-0.165905	0.584164	0.999663
ENSMUSG00000003039	Fam32a	102.723	98.7425	95.7183	135.498	138.228	159.903	134.177	156.132	136.16	162.652	157.368	152.907	-0.38537	0.135746	0.999663
ENSMUSG00000003053	Cyp2c29	1880.19	2021.87	1290.23	1900.26	2484.11	1920.43	7059.11	8205.89	6387.12	8683.14	10554.1	7989.4	0.0500727	0.8546	0.999663
ENSMUSG00000003062	Stard3nl	22.012	34.4815	26.2242	43.4119	19.9367	22.3864	13.0692	11.9445	18.5672	19.4627	18.4416	12.4237	0.0902369	0.876217	0.999663
ENSMUSG00000003068	Stk11	361.363	291.526	364.516	320.985	346.898	319.805	54.8906	41.8059	50.0283	47.2665	85.4461	74.5423	0.540398	0.0789633	0.999663
ENSMUSG00000003072	Atp5d	759.413	755.459	755.257	572.906	692.467	701.972	2157.29	1929.9	2202.79	2363.33	2193.32	1802.39	0.227312	0.27929	0.999663
ENSMUSG00000003099	Ppp5c	100.888	125.387	121.942	117.738	108.987	119.927	211.721	178.315	162.463	205.053	189.334	174.888	0.0622663	0.816371	0.999663
ENSMUSG00000003119	Cdk12	113.729	98.7425	78.6726	79.5885	90.3795	81.5503	57.5045	32.4209	48.4811	51.4371	51.6365	39.1825	0.252247	0.487267	0.999663
ENSMUSG00000003123	Lipe	44.024	18.8081	20.9793	38.1499	34.5569	25.5844	52.2768	38.3931	50.5441	40.3156	42.4157	51.6062	-0.380289	0.409263	0.999663
ENSMUSG00000003131	Pafah1b2	148.581	148.897	156.034	152.599	101.012	116.729	104.554	75.9331	64.9852	58.388	64.5456	57.3402	-0.155017	0.638981	0.999663
ENSMUSG00000003134	Tbc1d8	45.8583	62.6937	66.8717	42.7541	65.1264	54.3669	23.5246	46.0718	29.9138	28.4989	46.7187	31.5371	0.259744	0.564839	0.999663
ENSMUSG00000003135	Cnot11	56.8643	59.559	59.0044	46.7007	30.5696	57.5649	115.88	84.4649	87.1628	83.4115	59.0131	83.1433	0.0340831	0.92819	0.999663
ENSMUSG00000003154	Foxj2	14.6747	39.1835	31.469	21.0482	13.2911	25.5844	11.3266	7.67863	16.5042	10.4264	10.4502	10.5124	0.314414	0.619451	0.999663
ENSMUSG00000003161	Sri	73.3733	78.3671	68.1829	111.161	78.4176	92.7435	156.83	153.573	114.498	153.616	113.108	114.68	-0.527147	0.109665	0.999663
ENSMUSG00000003184	Irf3	157.753	150.465	163.901	130.236	187.405	190.284	246.572	336.153	415.184	315.573	448.131	512.239	0.258029	0.444983	0.999663
ENSMUSG00000003190	Bcl2l12	11.006	12.5387	3.93363	10.5241	19.9367	11.1932	10.4554	8.53181	12.3781	6.25586	9.2208	14.3351	-0.733081	0.342488	0.999663
ENSMUSG00000003198	Zfp959	9.17166	7.83671	6.55605	5.26205	5.31644	3.19805	6.09896	3.41272	8.76785	9.73134	9.2208	3.82268	1.02216	0.276655	0.999663
ENSMUSG00000003199	Mpnd	229.291	202.187	190.125	219.033	220.632	217.467	118.494	148.453	120.687	100.094	159.827	179.666	0.0952443	0.754014	0.999663
ENSMUSG00000003200	Sh3gl1	44.024	37.6162	18.3569	26.3102	30.5696	30.3815	96.7121	74.2267	87.6785	88.9723	76.2253	89.833	0.154816	0.703554	0.999663
ENSMUSG00000003208	Yju2	11.006	15.6734	17.0457	11.8396	11.962	20.7873	9.58408	9.38499	7.73634	13.2068	9.83552	9.5567	0.351441	0.603047	0.999663
ENSMUSG00000003226	Ranbp2	735.567	713.141	692.319	529.494	826.707	654.001	734.489	720.085	773.634	633.232	658.98	643.166	-0.108018	0.637296	0.999663
ENSMUSG00000003228	Grk5	25.6806	29.7795	45.8923	42.7541	43.8607	76.7532	27.881	11.0914	23.209	13.9019	18.4416	31.5371	-0.643222	0.257424	0.999663
ENSMUSG00000003233	Dvl3	53.1956	68.963	47.2035	55.9093	55.8227	44.7727	40.0789	45.2186	38.6817	30.5842	44.2598	47.7835	0.077237	0.843614	0.999663
ENSMUSG00000003234	Abcf3	174.262	228.832	209.793	157.861	208.67	209.472	318.017	333.594	360.513	283.599	335.637	293.391	-0.0402487	0.872796	0.999663
ENSMUSG00000003235	Eif2b5	135.741	128.522	159.968	122.343	132.911	143.912	93.227	98.1158	87.6785	88.9723	105.117	129.016	0.30923	0.282823	0.999663
ENSMUSG00000003269	Cyth2	31.1836	31.3468	44.5811	46.7007	49.1771	52.7678	26.1384	33.2741	28.8823	26.4136	33.8096	32.4928	-0.375072	0.370676	0.999663
ENSMUSG00000003279	Dlgap1	12.8403	14.1061	20.9793	5.91981	15.9493	15.9903	2.61384	2.55954	4.6418	3.47548	13.5238	8.60103	1.76688	0.0443789	0.999663
ENSMUSG00000003283	Hck	11.006	4.70203	10.4897	21.0482	14.6202	17.5893	21.782	17.9168	23.209	31.9744	19.671	24.8474	-0.783864	0.208328	0.999663
ENSMUSG00000003299	Mrpl4	49.527	59.559	64.2493	38.8076	74.4302	75.1542	92.3557	87.0245	101.088	97.3134	103.273	120.414	0.125963	0.734628	0.999663
ENSMUSG00000003308	Keap1	177.93	158.302	220.283	158.519	168.797	153.506	158.573	157.838	144.927	146.665	129.091	149.085	0.0977342	0.702848	0.999663
ENSMUSG00000003316	Glg1	242.132	255.477	302.889	306.514	233.924	329.399	470.491	421.471	420.857	493.518	355.308	341.174	-0.256314	0.346937	0.999663
ENSMUSG00000003344	Btbd2	20.1776	43.8856	60.3156	57.2248	55.8227	71.9561	53.1481	52.8972	50.0283	50.0469	55.3248	57.3402	-0.462209	0.253533	0.999663
ENSMUSG00000003345	Csnk1g2	199.942	172.408	165.212	215.086	191.392	211.071	15.683	34.9804	19.5987	26.4136	36.2685	62.1186	0.614492	0.132434	0.999663
ENSMUSG00000003346	Abhd17a	170.593	167.706	142.922	148.653	128.924	140.714	28.7522	40.0995	41.2605	24.3283	47.9482	32.4928	0.123952	0.728338	0.999663
ENSMUSG00000003348	Mob3a	11.006	3.13468	6.55605	11.1819	14.6202	6.3961	13.9405	8.53181	7.73634	9.73134	7.37664	6.68969	-1.00527	0.222925	0.999663
ENSMUSG00000003355	Fkbp11	31.1836	26.6448	39.3363	19.7327	33.2278	54.3669	68.8311	48.6313	59.3119	74.3752	59.6278	113.725	0.409084	0.413798	0.999663
ENSMUSG00000003360	Ddx23	205.445	210.024	234.706	229.557	207.341	223.864	113.266	125.418	139.254	122.337	148.148	134.75	0.0726535	0.767762	0.999663
ENSMUSG00000003363	Pld3	60.5329	59.559	49.826	74.9842	70.4429	57.5649	94.0982	87.0245	69.6271	86.1919	72.537	84.099	-0.322859	0.338255	0.999663
ENSMUSG00000003378	Grik5	7.33733	23.5101	3.93363	13.1551	15.9493	12.7922	6.09896	13.6509	3.61029	9.03624	22.1299	19.1134	0.872289	0.306671	0.999663
ENSMUSG00000003380	Rabac1	110.06	119.118	132.432	109.845	106.329	126.323	365.066	314.824	380.112	330.17	395.265	305.815	0.0539985	0.836157	0.999663
ENSMUSG00000003382	Etv3	60.5329	61.1263	56.382	61.1713	50.5062	62.362	13.0692	17.9168	21.6617	25.7185	25.2035	32.4928	0.644416	0.120269	0.999663
ENSMUSG00000003402	Prkcsh	429.234	374.595	380.251	315.065	348.227	454.123	815.518	768.716	798.39	913.356	641.768	851.502	0.104368	0.681456	0.999663
ENSMUSG00000003420	Fcgrt	557.637	609.696	521.861	498.579	457.214	526.079	618.609	683.398	633.864	694.401	646.685	715.797	0.275442	0.146198	0.999663
ENSMUSG00000003421	Nosip	64.2016	64.261	53.7596	50.6472	51.8353	65.56	94.9695	70.814	91.2888	83.4115	82.3725	83.1433	0.0808289	0.808077	0.999663
ENSMUSG00000003423	Pih1d1	108.226	103.445	124.565	115.765	151.519	129.521	109.781	108.354	139.77	102.179	143.844	109.902	-0.23658	0.44153	0.999663
ENSMUSG00000003429	Rps11	302.665	300.93	305.512	286.124	305.696	270.235	240.473	348.098	358.45	442.776	320.884	326.839	0.277453	0.308701	0.999663
ENSMUSG00000003435	Supt5	256.806	208.456	276.665	176.279	225.949	263.839	446.967	378.812	567.847	463.629	696.478	970.961	0.774578	0.0313257	0.999663
ENSMUSG00000003437	Paf1	78.8763	70.5304	69.4941	45.3852	81.0758	78.3522	109.781	119.445	113.982	101.484	112.494	103.212	0.0263858	0.937354	0.999663
ENSMUSG00000003438	Timm50	84.3793	90.9058	76.0501	66.4334	91.7087	83.1493	220.434	249.982	226.417	227.991	252.035	250.386	0.149914	0.58581	0.999663
ENSMUSG00000003444	Med29	14.6747	12.5387	11.8009	5.91981	7.97467	19.1883	6.97024	10.2382	5.15756	4.86567	7.37664	5.73402	0.0600976	0.941518	0.999663
ENSMUSG00000003458	Ncstn	137.575	167.706	125.876	130.893	148.86	142.313	315.403	263.633	285.213	289.16	269.247	320.15	0.0569754	0.820168	0.999663
ENSMUSG00000003464	Pex19	258.641	308.766	262.242	258.498	269.81	295.82	241.345	228.652	204.755	218.26	186.26	191.134	-0.160013	0.486662	0.999663
ENSMUSG00000003477	Inmt	1034.56	1130.05	815.572	1070.17	903.795	833.092	2863.9	2828.29	2266.75	3488.69	2369.13	2007.86	0.0670557	0.82065	0.999663
ENSMUSG00000003500	Impdh1	5.503	12.5387	11.8009	7.23532	7.97467	11.1932	10.4554	11.0914	9.79936	10.4264	10.4502	21.0247	0.645307	0.390975	0.999663
ENSMUSG00000003518	Dusp3	137.575	177.11	173.08	182.856	131.582	131.12	90.6131	75.0799	78.9107	92.4477	74.9958	72.631	0.0946901	0.756598	0.999663
ENSMUSG00000003526	Prodh	506.276	626.937	549.397	482.135	754.935	578.847	717.935	811.375	678.735	733.326	1067.15	844.813	0.156163	0.571431	0.999663
ENSMUSG00000003527	Ess2	7.33733	10.9714	7.86726	12.4974	13.2911	7.99513	20.0394	8.53181	9.28361	14.597	5.53248	12.4237	-0.607044	0.444406	0.999663
ENSMUSG00000003528	Slc25a1	421.896	556.406	532.351	513.05	505.062	479.708	392.076	585.282	445.097	378.132	608.573	664.191	0.227278	0.459155	0.999663
ENSMUSG00000003531	Dgcr6	190.77	200.62	211.105	182.856	187.405	299.018	86.2567	141.628	133.581	83.4115	195.481	172.976	0.175613	0.668931	0.999663
ENSMUSG00000003534	Ddr1	1.83433	1.56734	5.24484	5.91981	9.30378	12.7922	1.74256	4.2659	6.70483	2.78038	9.83552	16.2464	-0.479302	0.67226	0.999663
ENSMUSG00000003546	Klc4	135.741	249.207	212.416	178.91	196.708	183.888	168.157	182.581	182.062	190.456	172.122	203.558	0.188428	0.504864	0.999663
ENSMUSG00000003549	Ercc1	5.503	6.26937	11.8009	15.7861	5.31644	7.99513	13.9405	34.9804	36.6187	37.5352	55.9395	85.0547	0.671806	0.360188	0.999663
ENSMUSG00000003555	Cyp17a1	9.17166	12.5387	11.8009	8.55083	62.4682	7.99513	16.5543	12.7977	17.5357	19.4627	89.1344	21.0247	0.245795	0.84362	0.999663
ENSMUSG00000003559	As3mt	95.3852	122.253	123.254	98.6634	132.911	103.937	216.949	183.434	227.964	198.797	213.308	194.001	-0.0119504	0.965282	0.999663
ENSMUSG00000003573	Homer3	3.66866	7.83671	6.55605	6.57756	10.6329	9.59415	6.09896	3.41272	1.54727	4.17057	0.61472	4.77835	-0.719772	0.510998	0.999663
ENSMUSG00000003575	Crtc1	27.515	40.7509	23.6018	27.6258	18.6076	33.5795	20.0394	15.3573	20.1145	22.2431	20.9005	23.8918	0.459692	0.364021	0.999663
ENSMUSG00000003581	Rnf215	25.6806	32.9142	32.7802	30.2568	43.8607	30.3815	33.1086	44.3654	48.4811	50.0469	28.8918	46.8278	-0.193797	0.674293	0.999663
ENSMUSG00000003585	Sec14l2	1920.55	2169.2	2118.91	1751.6	2409.68	2174.67	3233.32	2905.08	2914.54	3027.14	3032.41	2493.34	-0.108699	0.612194	0.999663
ENSMUSG00000003604	Aven	55.03	28.2122	32.7802	32.2301	26.5822	38.3766	57.5045	46.0718	41.7762	34.7548	71.3075	51.6062	0.372683	0.432659	0.999663
ENSMUSG00000003617	Cp	3149.55	3045.35	2740.43	2841.51	2811.07	3230.03	9505.67	9242.51	8608.48	8745.69	7119.07	6371.45	-0.290061	0.15883	0.999663
ENSMUSG00000003623	Crot	3089.01	3297.69	3128.55	3103.29	2574.49	3839.26	9154.54	9559.89	9836.5	9236.43	8307.33	10401.5	-0.0307225	0.889749	0.999663
ENSMUSG00000003644	Rps6ka1	31.1836	94.0405	47.2035	55.2515	74.4302	55.9659	72.3162	136.509	123.266	106.35	124.788	177.755	0.197769	0.674141	0.999663
ENSMUSG00000003660	Snrnp200	531.956	529.762	496.948	426.226	543.606	583.644	916.587	972.626	999.535	888.332	955.89	1004.41	-0.00832947	0.968296	0.999663
ENSMUSG00000003662	Ciao1	108.226	114.416	146.855	114.45	139.557	143.912	321.502	276.431	306.359	294.721	286.46	306.77	-0.106192	0.676876	0.999663
ENSMUSG00000003680	Taf6l	11.006	14.1061	18.3569	15.1284	21.2658	12.7922	14.8118	17.0636	14.9569	22.2431	19.0563	23.8918	0.324698	0.577804	0.999663
ENSMUSG00000003721	Insig2	1335.39	1106.54	1250.89	972.164	1229.43	1156.1	902.646	976.039	962.401	579.71	844.011	828.566	-0.196768	0.412901	0.999663
ENSMUSG00000003731	Kpna6	196.273	233.534	229.462	212.455	232.594	227.062	263.998	273.871	251.689	182.115	242.814	228.405	-0.292062	0.222358	0.999663
ENSMUSG00000003746	Man1a	1113.44	1152	997.83	1075.43	1020.76	917.841	1127.44	1411.16	1317.76	979.39	1636.38	1709.69	0.278005	0.317172	0.999663
ENSMUSG00000003752	Itpkc	31.1836	26.6448	18.3569	23.6792	14.6202	28.7825	37.465	28.155	23.7248	34.0597	31.3507	31.5371	0.298686	0.550401	0.999663
ENSMUSG00000003762	Coq8b	25.6806	36.0489	41.9587	45.3852	49.1771	49.5698	83.6429	60.5758	59.8277	65.339	110.035	95.567	-0.0310771	0.939461	0.999663
ENSMUSG00000003778	Brd8	60.5329	37.6162	45.8923	32.8878	25.2531	51.1688	63.6034	53.7504	36.6187	58.388	33.8096	45.8722	0.268076	0.568187	0.999663
ENSMUSG00000003779	Kif20a	1.83433	7.83671	1.31121	1.31551	5.31644	3.19805	5.22768	6.82545	7.22058	5.56077	3.68832	7.64536	0.0515249	0.964618	0.999663
ENSMUSG00000003808	Farsa	82.5449	50.1549	64.2493	51.9627	58.4809	49.5698	135.048	119.445	101.088	86.1919	95.8963	98.4341	-0.0466017	0.889022	0.999663
ENSMUSG00000003809	Gcdh	1414.27	1648.84	1530.18	1223.43	1814.24	1591.03	2223.51	2704.58	2392.08	1879.54	2691.24	2581.27	-0.0424716	0.86942	0.999663
ENSMUSG00000003810	Mast2	84.3793	39.1835	72.1165	59.1981	65.1264	57.5649	17.4256	22.1827	12.3781	9.73134	22.1299	31.5371	0.38875	0.46547	0.999663
ENSMUSG00000003812	Dnase2a	44.024	53.2896	70.8053	55.2515	70.4429	59.1639	81.9003	62.2822	60.3434	80.6311	51.0218	72.631	-0.111379	0.771786	0.999663
ENSMUSG00000003813	Rad23a	122.9	109.714	119.32	134.182	131.582	126.323	111.524	78.4926	87.1628	100.789	105.117	93.6557	-0.0402852	0.886651	0.999663
ENSMUSG00000003814	Calr	2769.84	2788.3	3163.95	2277.81	2570.5	3725.73	6640.9	6429.57	7031.3	5836.02	5823.86	7275.52	-0.0599405	0.814693	0.999663
ENSMUSG00000003847	Nfat5	205.445	130.089	159.968	176.936	130.253	137.516	30.4948	27.3018	32.4926	39.6205	30.1213	29.6258	0.272166	0.446169	0.999663
ENSMUSG00000003848	Nob1	34.8523	36.0489	30.1578	18.4172	27.9113	38.3766	59.247	71.6672	61.375	47.9616	46.104	63.0742	0.0266365	0.951042	0.999663
ENSMUSG00000003849	Nqo1	12.8403	18.8081	6.55605	13.1551	14.6202	15.9903	61.8609	63.1354	57.7647	65.339	49.1776	36.3155	-0.466438	0.388472	0.999663
ENSMUSG00000003865	Gys1	5.503	1.56734	9.17846	7.23532	10.6329	11.1932	12.1979	11.9445	12.3781	18.0725	7.99136	10.5124	-0.74517	0.368317	0.999663
ENSMUSG00000003868	Ruvbl2	22.012	34.4815	39.3363	26.968	31.8987	35.1786	37.465	29.8613	33.5241	55.6077	42.4157	55.4289	0.679266	0.117744	0.999663
ENSMUSG00000003873	Bax	62.3673	36.0489	47.2035	40.7809	53.1644	51.1688	87.9993	92.9967	80.9737	98.7036	92.208	94.6114	0.147832	0.669195	0.999663
ENSMUSG00000003923	Tfam	187.102	186.514	183.569	194.696	200.696	132.719	180.355	168.077	136.675	140.409	157.368	159.597	-0.015762	0.954654	0.999663
ENSMUSG00000003929	Zfp81	18.3433	14.1061	11.8009	13.8129	11.962	6.3961	13.0692	6.82545	11.8624	6.25586	9.2208	9.5567	0.0138165	0.984692	0.999663
ENSMUSG00000003948	Mmd	227.457	278.987	289.777	312.434	284.43	233.458	239.602	285.816	255.299	225.906	312.278	361.243	0.137132	0.62923	0.999663
ENSMUSG00000003949	Hlf	84.3793	114.416	116.698	72.3532	160.822	79.9513	32.2374	35.8336	25.7878	22.9382	24.5888	19.1134	-0.442537	0.326359	0.999663
ENSMUSG00000003955	Fam162a	84.3793	78.3671	77.3613	93.4014	123.607	79.9513	135.048	175.755	202.176	163.347	182.572	164.375	-0.32237	0.303786	0.999663
ENSMUSG00000003970	Rpl8	601.661	661.418	725.099	691.302	741.644	679.586	480.947	383.078	356.387	557.467	448.746	534.22	0.252247	0.268148	0.999663
ENSMUSG00000004018	Fancl	20.1776	14.1061	31.469	18.4172	19.9367	22.3864	35.7225	39.2463	20.6302	27.8038	19.0563	9.5567	-0.569878	0.348498	0.999663
ENSMUSG00000004032	Gstm5	40.3553	37.6162	13.1121	21.706	19.9367	28.7825	118.494	118.592	110.888	134.849	125.403	126.148	0.504309	0.215637	0.999663
ENSMUSG00000004035	Gstm7	88.0479	83.0691	100.963	121.685	115.633	115.13	341.542	272.165	237.248	266.917	234.823	197.824	-0.647712	0.0270349	0.999663
ENSMUSG00000004038	Gstm3	64.2016	76.7998	114.075	107.872	105	91.1444	156.83	197.938	275.929	186.981	255.109	156.73	-0.32155	0.396091	0.999663
ENSMUSG00000004040	Stat3	522.785	448.26	464.168	490.686	531.644	495.698	759.756	668.041	667.388	1048.2	694.634	730.132	0.158531	0.521866	0.999663
ENSMUSG00000004043	Stat5a	27.515	25.0775	36.7139	24.9947	18.6076	62.362	29.6235	16.2104	20.6302	30.5842	28.8918	50.6505	0.528078	0.369799	0.999663
ENSMUSG00000004044	Cavin1	25.6806	26.6448	47.2035	42.7541	47.848	35.1786	23.5246	29.0082	22.1775	27.8038	43.0304	34.4041	0.189581	0.683493	0.999663
ENSMUSG00000004054	Map3k11	132.072	111.281	119.32	113.134	127.595	118.328	34.8512	58.0163	65.501	30.5842	88.5197	115.636	0.56536	0.246919	0.999663
ENSMUSG00000004056	Akt2	99.0539	120.685	145.544	155.23	120.949	116.729	19.1682	23.8891	22.6933	16.6823	40.5715	58.2959	0.681853	0.141412	0.999663
ENSMUSG00000004069	Dnaja3	326.511	431.019	410.409	342.691	406.708	418.945	375.522	413.793	383.207	302.367	437.681	439.608	0.0153417	0.953018	0.999663
ENSMUSG00000004070	Hmox2	86.2136	56.4243	98.3407	77.6152	97.0251	84.7483	115.009	113.473	118.108	141.104	127.247	158.641	0.206217	0.507754	0.999663
ENSMUSG00000004071	Cdip1	170.593	199.052	169.146	153.915	200.696	167.898	54.0194	46.0718	45.9023	42.4008	55.3248	47.7835	0.0570911	0.849891	0.999663
ENSMUSG00000004085	Map3k20	91.7166	125.387	68.1829	80.2462	87.7213	60.763	49.663	77.6395	43.8393	60.4733	36.8832	54.4732	0.136996	0.746187	0.999663
ENSMUSG00000004096	Cwc15	102.723	119.118	138.988	136.156	130.253	132.719	154.217	146.747	155.243	137.629	138.927	101.301	-0.402455	0.146804	0.999663
ENSMUSG00000004098	Col5a3	77.0419	45.4529	30.1578	48.0162	46.5189	41.5747	18.2969	71.6672	41.7762	32.6695	82.3725	42.0495	0.406256	0.50809	0.999663
ENSMUSG00000004099	Dnmt1	38.521	50.1549	57.6932	55.9093	22.5949	68.7581	97.5834	90.4372	86.1312	100.094	70.0781	104.168	-0.000141925	0.999736	0.999989
ENSMUSG00000004100	Ppan	25.6806	32.9142	24.913	29.599	33.2278	12.7922	47.0491	69.1077	55.1859	39.6205	48.5629	65.9413	-0.0669728	0.888514	0.999663
ENSMUSG00000004105	Angptl2	42.1896	34.4815	41.9587	40.1231	34.5569	67.1591	38.3363	24.7422	29.9138	57.6929	42.4157	39.1825	0.364457	0.416718	0.999663
ENSMUSG00000004127	Trmt10a	20.1776	9.40405	7.86726	15.7861	30.5696	22.3864	3.48512	8.53181	9.28361	9.03624	4.30304	7.64536	-0.9639	0.210866	0.999663
ENSMUSG00000004207	Psap	2091.14	2010.9	2011.4	2047.59	1834.17	1909.24	5354.02	4501.38	4658.31	5799.88	4212.68	4484.01	0.0757756	0.718203	0.999663
ENSMUSG00000004221	Ikbkg	238.463	233.534	163.901	193.38	227.278	204.675	65.346	66.5481	69.1113	71.5949	54.0954	61.1629	-0.0884353	0.764374	0.999663
ENSMUSG00000004233	Wars2	22.012	20.3754	17.0457	11.1819	18.6076	17.5893	2.61384	17.9168	11.3466	6.25586	6.1472	9.5567	-0.213585	0.77522	0.999663
ENSMUSG00000004264	Phb2	337.517	352.652	414.342	319.669	410.695	471.712	321.502	406.967	462.633	396.9	577.837	621.186	0.305495	0.31233	0.999663
ENSMUSG00000004266	Ptpn6	49.527	64.261	72.1165	69.0644	62.4682	55.9659	138.534	127.124	117.077	109.825	88.5197	96.5227	-0.389141	0.222039	0.999663
ENSMUSG00000004268	Emg1	108.226	68.963	97.0295	119.054	127.595	99.1396	105.425	63.9886	54.1544	85.4968	74.3811	65.9413	-0.310432	0.412226	0.999663
ENSMUSG00000004270	Lpcat3	177.93	170.84	175.702	211.14	162.152	195.081	337.185	281.55	314.611	345.463	314.737	378.445	0.0264915	0.912147	0.999663
ENSMUSG00000004285	Atp6v1f	82.5449	72.0977	55.0708	52.6205	63.7973	59.1639	38.3363	26.4486	27.3351	24.3283	17.2122	23.8918	-0.239651	0.561126	0.999663
ENSMUSG00000004317	Clcn5	62.3673	56.4243	69.4941	43.4119	59.81	62.362	28.7522	24.7422	34.5556	49.3518	32.5802	25.8031	0.503752	0.237297	0.999663
ENSMUSG00000004319	Clcn3	286.156	271.15	308.134	284.151	271.139	265.438	159.444	151.866	134.612	111.91	125.403	111.813	-0.26887	0.242551	0.999663
ENSMUSG00000004356	Utp20	100.888	144.195	137.677	107.214	135.569	139.115	122.85	135.656	140.286	116.081	123.559	88.8773	-0.247129	0.409561	0.999663
ENSMUSG00000004364	Cul3	337.517	283.689	264.864	263.102	240.569	222.265	253.543	273.871	256.846	215.48	180.113	208.336	-0.104273	0.653293	0.999663
ENSMUSG00000004383	Large1	22.012	47.0203	19.6681	21.706	21.2658	19.1883	6.09896	22.1827	11.8624	10.4264	9.83552	3.82268	-0.186082	0.790368	0.999663
ENSMUSG00000004393	Ddx56	69.7046	54.857	64.2493	42.7541	93.0378	79.9513	136.791	169.783	175.357	135.544	154.909	198.779	-0.139728	0.715823	0.999663
ENSMUSG00000004394	Tmed4	157.753	133.224	148.167	109.845	99.6833	126.323	317.146	200.498	265.614	264.136	180.728	192.09	0.0927618	0.767928	0.999663
ENSMUSG00000004446	Bid	36.6866	29.7795	14.4233	24.9947	11.962	23.9854	40.9502	25.5954	15.9884	27.8038	28.2771	33.4485	0.495742	0.403216	0.999663
ENSMUSG00000004451	Ralb	49.527	54.857	66.8717	51.9627	51.8353	55.9659	12.1979	21.3295	26.3036	21.548	24.5888	21.0247	0.250778	0.567718	0.999663
ENSMUSG00000004460	Dnajb11	480.595	460.799	490.392	300.595	423.986	407.751	709.222	483.754	556.501	455.288	477.637	529.441	0.0881731	0.73355	0.999663
ENSMUSG00000004462	Tbccd1	78.8763	59.559	57.6932	52.6205	85.0631	38.3766	20.0394	45.2186	31.4611	31.9744	57.7837	46.8278	0.648225	0.181713	0.999663
ENSMUSG00000004473	Clec11a	3.66866	7.83671	3.93363	2.63102	3.98733	3.19805	6.09896	7.67863	6.70483	3.47548	3.0736	7.64536	0.114907	0.914366	0.999663
ENSMUSG00000004500	Zfp324	47.6926	26.6448	26.2242	11.1819	21.2658	23.9854	14.8118	4.2659	7.22058	11.1215	12.2944	12.4237	1.34848	0.0416462	0.999663
ENSMUSG00000004508	Gab2	14.6747	4.70203	15.7345	13.1551	10.6329	12.7922	1.74256	0.853181	2.06302	6.25586	7.37664	3.82268	1.81448	0.0599226	0.999663
ENSMUSG00000004530	Coro1c	95.3852	95.6079	98.3407	105.899	71.772	107.135	87.9993	92.1435	97.4779	106.35	73.7664	67.8526	-0.143449	0.666643	0.999663
ENSMUSG00000004535	Tax1bp1	396.216	434.154	365.827	398.6	370.822	378.969	881.735	956.416	917.014	775.727	754.261	672.792	-0.267176	0.165407	0.999663
ENSMUSG00000004552	Ctse	34.8523	84.6365	60.3156	26.968	62.4682	55.9659	148.118	230.359	165.042	86.1919	111.879	117.547	-0.42242	0.349124	0.999663
ENSMUSG00000004558	Ndrg2	2896.41	3647.2	2998.74	2637.6	3356.01	2887.84	6451.83	6316.95	5584.09	6506.1	8682.92	9341.68	0.522749	0.0287983	0.999663
ENSMUSG00000004561	Mettl17	14.6747	12.5387	23.6018	13.8129	39.8733	15.9903	33.9799	40.0995	29.9138	27.8038	36.8832	38.2268	-0.400622	0.485928	0.999663
ENSMUSG00000004562	Arhgef40	16.509	32.9142	44.5811	43.4119	38.5442	33.5795	25.2671	24.7422	35.5872	34.7548	38.1126	35.3598	0.0385706	0.934224	0.999663
ENSMUSG00000004565	Pnpla6	104.557	51.7223	51.1372	60.5136	71.772	55.9659	60.1183	51.1909	59.3119	32.6695	46.7187	49.6949	-0.2917	0.478936	0.999663
ENSMUSG00000004567	Mcoln1	51.3613	73.6651	52.4484	73.0109	55.8227	57.5649	87.128	122.858	112.435	95.9232	132.78	89.833	-0.105331	0.771846	0.999663
ENSMUSG00000004568	Arhgef18	113.729	86.2038	115.386	84.8505	87.7213	121.526	89.7418	84.4649	85.6155	86.887	79.2989	138.572	0.335789	0.342861	0.999663
ENSMUSG00000004591	Pkn2	243.966	283.689	277.976	247.316	264.493	233.458	176.87	181.728	177.42	170.994	152.451	132.838	-0.1128	0.626875	0.999663
ENSMUSG00000004609	Cd33	7.33733	9.40405	2.62242	8.55083	10.6329	3.19805	1.74256	5.11909	2.06302	4.86567	0.61472	0.95567	-0.687988	0.572022	0.999663
ENSMUSG00000004610	Etfb	220.12	291.526	314.69	258.498	296.392	343.79	356.354	354.07	484.295	404.546	424.772	386.091	-0.0856718	0.750325	0.999663
ENSMUSG00000004626	Stxbp2	67.8703	75.2324	76.0501	68.4066	79.7467	73.5552	76.6726	101.529	110.888	105.655	91.5933	87.9217	-0.0294122	0.926789	0.999663
ENSMUSG00000004631	Sgce	5.503	1.56734	7.86726	9.86634	3.98733	12.7922	23.5246	13.6509	11.3466	17.3774	10.4502	20.0691	-0.818765	0.330486	0.999663
ENSMUSG00000004633	Chn2	122.9	123.82	78.6726	114.45	74.4302	59.1639	40.0789	71.6672	41.2605	56.9978	62.0867	64.0299	0.620733	0.139932	0.999663
ENSMUSG00000004637	Wwox	38.521	28.2122	17.0457	23.6792	18.6076	9.59415	11.3266	19.6232	15.9884	23.6333	15.9827	30.5815	1.15734	0.0557087	0.999663
ENSMUSG00000004642	Slbp	62.3673	36.0489	39.3363	46.0429	39.8733	54.3669	70.5737	63.1354	67.564	77.1556	73.1517	77.4093	0.137314	0.703892	0.999663
ENSMUSG00000004655	Aqp1	500.773	396.538	395.985	458.456	356.202	396.558	417.343	424.031	570.942	696.486	642.382	700.506	0.612636	0.0140272	0.999663
ENSMUSG00000004661	Arid3b	12.8403	7.83671	7.86726	9.20859	6.64556	4.79708	4.3564	3.41272	3.61029	2.08529	1.22944	5.73402	-0.0467702	0.963188	0.999663
ENSMUSG00000004665	Cnn2	14.6747	17.2408	11.8009	13.8129	18.6076	12.7922	19.1682	18.77	29.3981	20.1578	32.5802	23.8918	0.119083	0.840295	0.999663
ENSMUSG00000004667	Polr2e	49.527	72.0977	53.7596	53.2782	55.8227	43.1737	67.0886	58.0163	52.6071	61.8635	47.3334	59.2516	0.118898	0.745034	0.999663
ENSMUSG00000004677	Myo9b	100.888	128.522	120.631	110.503	107.658	132.719	64.4747	58.8695	90.773	71.5949	84.2166	83.1433	0.148912	0.641739	0.999663
ENSMUSG00000004698	Hdac9	12.8403	6.26937	6.55605	4.60429	3.98733	4.79708	2.61384	0.853181	2.57878	4.86567	2.45888	1.91134	1.5035	0.184193	0.999663
ENSMUSG00000004707	Ly9	5.503	1.56734	3.93363	3.94654	2.65822	3.19805	6.09896	8.53181	11.8624	14.597	3.0736	21.9804	0.63443	0.571812	0.999663
ENSMUSG00000004730	Adgre1	113.729	56.4243	62.938	96.6902	50.5062	78.3522	171.642	118.592	138.738	192.542	105.117	131.883	0.0187566	0.965353	0.999663
ENSMUSG00000004748	Mtfp1	51.3613	54.857	68.1829	66.4334	77.0884	57.5649	92.3557	59.7227	73.2373	53.5224	74.9958	65.9413	-0.407378	0.265042	0.999663
ENSMUSG00000004768	Rab23	16.509	36.0489	34.0914	34.8611	42.5316	31.9805	15.683	13.6509	13.9254	20.1578	18.4416	10.5124	-0.0979219	0.854038	0.999663
ENSMUSG00000004771	Rab11a	130.238	106.579	100.963	97.3479	107.658	81.5503	500.115	286.669	313.58	268.307	246.503	234.139	-0.326765	0.31938	0.999663
ENSMUSG00000004788	Eif2b2	40.3553	29.7795	53.7596	40.1231	42.5316	28.7825	54.0194	53.7504	54.1544	43.0959	54.7101	54.4732	0.0547517	0.891229	0.999663
ENSMUSG00000004789	Dlst	550.3	581.484	604.467	539.36	697.783	572.451	745.816	693.636	633.864	478.921	547.716	528.486	-0.469025	0.0256721	0.999663
ENSMUSG00000004798	Ulk2	454.914	438.856	420.898	409.124	446.581	458.92	60.1183	74.2267	67.564	43.0959	94.6669	110.858	0.291637	0.401657	0.999663
ENSMUSG00000004814	Ccl24	3.66866	3.13468	6.55605	1.97327	1.32911	3.19805	4.3564	8.53181	7.22058	9.73134	4.30304	7.64536	1.21395	0.279808	0.999663
ENSMUSG00000004815	Dgkq	82.5449	76.7998	78.6726	68.4066	66.4556	46.3717	33.1086	42.659	39.7132	31.9744	38.1126	28.6701	0.150559	0.683655	0.999663
ENSMUSG00000004837	Grap	9.17166	7.83671	6.55605	12.4974	13.2911	14.3912	10.4554	10.2382	9.28361	13.9019	4.30304	9.5567	-0.894069	0.250656	0.999663
ENSMUSG00000004843	Chmp2b	77.0419	83.0691	94.4071	113.134	103.671	111.932	167.286	123.711	128.423	169.603	133.394	131.883	-0.306224	0.306257	0.999663
ENSMUSG00000004846	Plod3	86.2136	92.4732	116.698	114.45	107.658	110.333	120.237	101.529	95.9306	133.458	114.338	100.345	-0.0210485	0.943416	0.999663
ENSMUSG00000004849	Ap1s1	40.3553	54.857	64.2493	32.2301	53.1644	44.7727	123.722	92.9967	113.466	129.983	108.805	115.636	0.453365	0.209509	0.999663
ENSMUSG00000004865	Srpk1	71.5389	79.9344	57.6932	53.2782	62.4682	71.9561	83.6429	63.1354	76.8476	52.8273	49.1776	64.0299	-0.267907	0.444723	0.999663
ENSMUSG00000004880	Lbr	51.3613	65.8284	66.8717	75.642	50.5062	62.362	137.662	132.243	109.856	118.861	65.1603	103.212	-0.45102	0.232549	0.999663
ENSMUSG00000004891	Nes	14.6747	20.3754	17.0457	8.55083	7.97467	33.5795	11.3266	6.82545	6.18907	6.95096	9.2208	18.1577	0.629161	0.43415	0.999663
ENSMUSG00000004895	Prcc	33.018	56.4243	65.5605	49.3317	43.8607	41.5747	20.9107	46.0718	42.8077	32.6695	46.104	64.0299	0.564433	0.246124	0.999663
ENSMUSG00000004896	Rrnad1	9.17166	14.1061	18.3569	8.55083	6.64556	20.7873	8.7128	11.9445	15.4727	7.64605	21.5152	7.64536	0.336674	0.669779	0.999663
ENSMUSG00000004897	Hdgf	339.351	352.652	381.562	339.402	334.936	388.563	115.88	71.6672	115.529	115.386	109.42	140.484	0.274047	0.324272	0.999663
ENSMUSG00000004929	Thop1	31.1836	40.7509	38.0251	28.9413	39.8733	62.362	67.9598	81.9054	68.5955	84.1066	91.5933	124.237	0.265607	0.524455	0.999663
ENSMUSG00000004931	Apba3	44.024	56.4243	51.1372	50.6472	86.3922	63.961	29.6235	30.7145	47.9653	22.2431	63.3162	63.0742	0.0444778	0.931011	0.999663
ENSMUSG00000004934	Pias4	67.8703	50.1549	34.0914	56.567	55.8227	54.3669	65.346	49.4845	62.9222	49.3518	59.0131	64.0299	-0.214152	0.574616	0.999663
ENSMUSG00000004936	Map2k1	221.954	247.64	242.574	192.723	235.253	228.661	324.987	324.209	382.691	324.61	303.057	319.194	0.00241065	0.991471	0.999663
ENSMUSG00000004937	Sgta	170.593	161.436	186.192	162.466	204.683	190.284	216.949	206.47	202.176	255.795	227.446	211.203	0.06343	0.793619	0.999663
ENSMUSG00000004945	Tmem242	66.0359	48.5876	83.9174	79.5885	73.1011	71.9561	77.5439	98.969	105.73	88.2772	135.238	166.287	0.279096	0.465604	0.999663
ENSMUSG00000004947	Dtx2	18.3433	1.56734	18.3569	11.1819	10.6329	12.7922	17.4256	9.38499	12.8939	4.17057	12.9091	5.73402	-0.613494	0.463276	0.999663
ENSMUSG00000004951	Hspb1	11.006	21.9428	19.6681	15.7861	7.97467	7.99513	12.1979	21.3295	17.0199	10.4264	1.84416	6.68969	-0.774313	0.31769	0.999663
ENSMUSG00000004952	Rasa4	7.33733	4.70203	2.62242	7.23532	2.65822	4.79708	2.61384	2.55954	5.67332	5.56077	4.91776	0.95567	-0.0451847	0.969049	0.999663
ENSMUSG00000004980	Hnrnpa2b1	909.829	827.557	986.029	800.489	1003.48	1000.99	1639.75	1525.49	1772.14	1346.4	1638.23	1693.45	-0.11703	0.589612	0.999663
ENSMUSG00000004994	Ccdc130	12.8403	12.5387	11.8009	15.7861	18.6076	4.79708	10.4554	24.7422	15.4727	15.9872	53.4806	37.2711	0.952967	0.19487	0.999663
ENSMUSG00000004996	Mri1	18.3433	36.0489	30.1578	18.4172	21.2658	51.1688	76.6726	92.9967	127.392	75.0703	106.347	160.553	0.166826	0.756037	0.999663
ENSMUSG00000005034	Prkacb	227.457	205.322	182.258	201.931	163.481	151.907	264.869	273.018	203.724	246.759	231.749	223.627	0.156353	0.555026	0.999663
ENSMUSG00000005043	Sgsh	20.1776	32.9142	20.9793	36.8343	21.2658	36.7776	12.1979	12.7977	12.8939	22.2431	22.7446	35.3598	0.691734	0.198956	0.999663
ENSMUSG00000005054	Cstb	44.024	37.6162	47.2035	50.6472	54.4936	52.7678	69.7024	76.7863	58.2804	83.4115	51.6365	69.7639	-0.280505	0.461312	0.999663
ENSMUSG00000005057	Sh2b2	23.8463	3.13468	9.17846	17.1017	3.98733	9.59415	13.0692	6.82545	6.70483	2.78038	5.53248	8.60103	-0.538603	0.57225	0.999663
ENSMUSG00000005069	Pex5	649.353	819.72	819.506	659.729	777.53	602.833	749.301	1006.75	745.267	531.053	704.469	666.102	-0.2277	0.378182	0.999663
ENSMUSG00000005078	Jkamp	38.521	54.857	62.938	54.5938	25.2531	52.7678	94.0982	86.1713	89.7415	81.3262	65.1603	51.6062	-0.207909	0.611235	0.999663
ENSMUSG00000005087	Cd44	45.8583	81.5018	55.0708	65.1179	57.1518	31.9805	89.7418	58.8695	71.1743	67.4243	42.4157	49.6949	-0.250513	0.564309	0.999663
ENSMUSG00000005089	Slc1a2	726.395	1377.69	1012.25	683.409	584.809	327.8	538.451	864.272	727.216	483.092	384.815	284.79	0.0769012	0.847558	0.999663
ENSMUSG00000005102	Eif2ak4	78.8763	72.0977	56.382	49.3317	67.7847	60.763	20.0394	29.0082	32.4926	43.0959	47.9482	30.5815	0.802701	0.0495927	0.999663
ENSMUSG00000005103	Wdr1	221.954	258.611	272.732	233.503	223.291	215.868	343.284	313.117	296.044	329.475	295.066	299.125	0.122445	0.577252	0.999663
ENSMUSG00000005107	Slc2a9	122.9	141.061	127.187	156.546	156.835	124.724	218.691	222.68	235.7	298.891	284.001	281.923	0.176199	0.460106	0.999663
ENSMUSG00000005125	Ndrg1	97.2196	79.9344	61.6268	167.07	38.5442	123.125	131.563	87.8776	112.951	335.036	132.78	193.045	0.51936	0.479283	0.999663
ENSMUSG00000005142	Man2b1	315.505	405.942	376.317	320.327	342.911	378.969	618.609	651.83	669.967	706.912	486.858	582.959	-0.0457833	0.850625	0.999663
ENSMUSG00000005150	Wdr83	45.8583	39.1835	52.4484	46.7007	57.1518	63.961	33.1086	38.3931	48.4811	32.6695	37.4979	57.3402	-0.206467	0.625072	0.999663
ENSMUSG00000005161	Prdx2	225.623	217.861	238.64	192.065	216.645	196.68	924.428	1069.89	1002.63	867.479	1351.15	1472.69	0.475352	0.0869776	0.999663
ENSMUSG00000005198	Polr2a	335.683	288.391	291.088	295.99	263.164	279.829	353.74	330.181	328.537	355.194	349.161	333.529	0.155013	0.447526	0.999663
ENSMUSG00000005204	Senp3	88.0479	84.6365	91.7846	76.9575	70.4429	73.5552	17.4256	17.0636	23.7248	15.2921	15.9827	22.9361	0.0949943	0.812025	0.999663
ENSMUSG00000005225	Plekha8	115.563	134.791	110.142	112.476	154.177	102.338	13.9405	12.7977	17.0199	13.2068	34.4243	5.73402	0.292444	0.581128	0.999663
ENSMUSG00000005233	Spc25	18.3433	23.5101	10.4897	9.20859	5.31644	7.99513	6.09896	6.82545	5.67332	2.08529	7.37664	3.82268	0.722124	0.394915	0.999663
ENSMUSG00000005237	Dnah2	31.1836	4.70203	7.86726	5.26205	7.97467	11.1932	0.87128	4.2659	2.06302	0.695096	1.22944	5.73402	0.839555	0.482116	0.999663
ENSMUSG00000005251	Ripk4	23.8463	14.1061	20.9793	19.0749	21.2658	23.9854	33.9799	37.54	30.9454	25.0234	23.9741	22.9361	-0.606516	0.222308	0.999663
ENSMUSG00000005262	Ufd1	166.924	108.147	93.0959	113.792	138.228	123.125	392.076	218.414	222.807	282.904	251.42	236.051	-0.143489	0.692591	0.999663
ENSMUSG00000005268	Prlr	260.475	233.534	262.242	474.9	247.215	377.37	249.186	213.295	206.302	396.205	237.282	296.258	-0.0697155	0.835651	0.999663
ENSMUSG00000005299	Letm1	321.008	272.717	317.313	228.899	279.113	222.265	249.186	288.375	305.843	285.684	307.36	283.834	0.375219	0.103684	0.999663
ENSMUSG00000005312	Ubqln1	508.11	608.129	645.115	595.269	588.796	625.219	548.035	446.214	460.57	479.616	418.01	441.52	-0.15333	0.468704	0.999663
ENSMUSG00000005320	Fgfr4	165.09	203.754	163.901	186.803	156.835	172.695	250.929	220.121	262.004	256.49	225.602	263.765	0.0575367	0.814844	0.999663
ENSMUSG00000005338	Cadm3	14.6747	7.83671	13.1121	13.8129	5.31644	20.7873	13.0692	14.5041	11.3466	16.6823	15.368	7.64536	-0.0866966	0.903855	0.999663
ENSMUSG00000005354	Txn2	276.984	316.603	365.827	326.247	366.835	364.578	196.038	196.232	161.947	175.164	165.36	126.148	-0.369058	0.150977	0.999663
ENSMUSG00000005362	Crbn	73.3733	87.7711	73.4277	85.5083	89.0504	78.3522	97.5834	103.235	113.982	105.655	81.143	74.5423	-0.381055	0.222157	0.999663
ENSMUSG00000005370	Msh6	73.3733	42.3182	65.5605	31.5723	70.4429	60.763	120.237	110.06	104.183	86.1919	85.4461	75.498	-0.229834	0.563059	0.999663
ENSMUSG00000005371	Fbxo11	152.25	131.657	111.453	111.161	131.582	108.734	123.722	137.362	159.884	140.409	145.074	89.833	0.00319816	0.991994	0.999663
ENSMUSG00000005373	Mlxipl	333.848	144.195	218.972	279.546	170.126	252.646	444.353	311.411	292.949	451.117	334.408	267.588	-0.0103573	0.979464	0.999663
ENSMUSG00000005374	Tbl2	38.521	65.8284	55.0708	44.0697	66.4556	41.5747	43.564	29.8613	28.3666	40.3156	30.1213	30.5815	0.0906293	0.835775	0.999663
ENSMUSG00000005378	Bud23	31.1836	45.4529	68.1829	38.8076	62.4682	71.9561	105.425	119.445	120.171	132.068	114.338	124.237	-0.0831506	0.828056	0.999663
ENSMUSG00000005397	Nid1	84.3793	56.4243	85.2286	99.9789	66.4556	89.5454	145.504	101.529	121.718	150.141	111.264	158.641	-0.00861954	0.980368	0.999663
ENSMUSG00000005413	Hmox1	18.3433	17.2408	26.2242	15.7861	22.5949	23.9854	47.0491	64.8417	48.9968	54.2175	51.0218	83.1433	0.27736	0.570517	0.999663
ENSMUSG00000005417	Mprip	141.244	147.33	174.391	145.364	168.797	150.308	56.6332	62.2822	58.2804	66.0341	52.8659	66.8969	0.0670482	0.816287	0.999663
ENSMUSG00000005442	Cic	152.25	114.416	111.453	123	120.949	175.893	70.5737	92.1435	72.7216	61.1684	92.208	108.946	0.00617008	0.986186	0.999663
ENSMUSG00000005447	Pafah1b3	12.8403	12.5387	7.86726	3.94654	5.31644	7.99513	13.0692	14.5041	16.5042	11.8166	9.2208	10.5124	0.528747	0.483893	0.999663
ENSMUSG00000005465	Il27ra	9.17166	9.40405	6.55605	10.5241	3.98733	1.59903	4.3564	2.55954	5.67332	11.8166	3.68832	7.64536	1.29417	0.200784	0.999663
ENSMUSG00000005469	Prkaca	170.593	235.101	264.864	151.284	217.974	235.057	196.038	240.597	249.626	215.48	260.641	237.006	0.226125	0.453493	0.999663
ENSMUSG00000005481	Ddx39	207.279	142.628	124.565	91.4281	132.911	151.907	73.1875	91.2904	83.0367	81.3262	93.4374	86.966	0.428553	0.211207	0.999663
ENSMUSG00000005483	Dnajb1	88.0479	137.926	110.142	67.7489	128.924	75.1542	135.92	232.918	128.939	109.13	138.312	99.3897	-0.192622	0.639801	0.999663
ENSMUSG00000005501	Usp40	44.024	72.0977	77.3613	80.2462	73.1011	46.3717	44.4353	47.7781	55.1859	39.6205	73.1517	44.9165	0.0447394	0.917518	0.999663
ENSMUSG00000005505	Kbtbd4	38.521	54.857	44.5811	60.5136	38.5442	39.9756	83.6429	97.2626	107.793	71.5949	94.0522	85.0547	-0.26111	0.485263	0.999663
ENSMUSG00000005506	Celf1	473.258	421.615	414.342	426.884	423.986	455.722	547.164	507.643	531.229	424.703	495.464	469.234	-0.188532	0.329587	0.999663
ENSMUSG00000005510	Ndufs3	135.741	142.628	159.968	113.792	128.924	100.739	260.513	172.343	167.621	219.65	220.684	252.297	0.562208	0.0592907	0.999663
ENSMUSG00000005514	Por	570.477	719.41	473.347	580.141	558.227	490.901	1362.68	1540.84	1050.08	1370.73	1304.44	935.601	-0.0182968	0.949642	0.999663
ENSMUSG00000005533	Igf1r	104.557	125.387	110.142	74.3264	120.949	225.463	10.4554	10.2382	7.73634	22.9382	10.4502	18.1577	0.583981	0.292789	0.999663
ENSMUSG00000005534	Insr	937.343	927.866	904.734	1025.44	847.973	916.242	725.776	643.298	619.939	706.912	572.304	587.737	-0.102926	0.613291	0.999663
ENSMUSG00000005547	Cyp2a5	218.285	514.088	323.869	257.183	705.758	252.646	290.136	765.303	400.742	332.951	681.11	313.46	-0.334219	0.680517	0.999663
ENSMUSG00000005553	Atp4a	1.83433	6.26937	10.4897	13.8129	5.31644	4.79708	15.683	11.0914	6.70483	11.1215	7.99136	17.2021	-0.293695	0.742557	0.999663
ENSMUSG00000005566	Trim28	214.617	153.6	209.793	186.803	191.392	182.289	312.79	302.026	333.694	328.085	330.105	355.509	0.136147	0.557489	0.999663
ENSMUSG00000005575	Ube2m	128.403	101.877	98.3407	81.5618	69.1138	100.739	93.227	78.4926	72.7216	96.6183	78.0694	105.124	0.582942	0.0701326	0.999663
ENSMUSG00000005580	Adcy9	132.072	139.493	141.611	151.284	131.582	134.318	98.4547	98.1158	102.12	79.936	114.953	73.5866	-0.16369	0.579588	0.999663
ENSMUSG00000005583	Mef2c	3.66866	15.6734	14.4233	21.706	14.6202	28.7825	8.7128	7.67863	12.3781	20.8529	15.368	20.0691	0.0382432	0.954045	0.999663
ENSMUSG00000005609	Ctr9	93.5509	106.579	114.075	84.8505	111.645	108.734	231.761	220.974	231.574	207.834	216.996	221.716	-0.00905516	0.972217	0.999663
ENSMUSG00000005610	Eif4g2	1361.07	1380.83	1384.64	1120.16	1418.16	1077.74	711.836	767.863	822.115	611.684	694.634	643.166	-0.0491773	0.808336	0.999663
ENSMUSG00000005611	Mrvi1	7.33733	4.70203	2.62242	7.89307	17.2784	6.3961	1.74256	4.2659	2.57878	0.695096	11.6797	0.95567	-0.427493	0.734015	0.999663
ENSMUSG00000005615	Pcyt1a	308.168	321.305	326.491	266.391	303.037	262.24	256.156	260.22	263.036	234.942	290.763	257.075	0.210977	0.328628	0.999663
ENSMUSG00000005621	Zfp592	88.0479	78.3671	112.764	105.899	108.987	110.333	81.029	56.3099	81.4894	63.9488	90.9786	116.592	0.0855607	0.812393	0.999663
ENSMUSG00000005625	Psmd4	407.222	369.893	381.562	313.092	408.037	434.935	782.41	667.187	681.829	709.693	705.699	763.581	0.045168	0.839319	0.999663
ENSMUSG00000005656	Snx6	58.6986	59.559	47.2035	61.8291	61.1391	51.1688	160.316	170.636	138.223	210.614	136.468	165.331	0.0345333	0.918602	0.999663
ENSMUSG00000005667	Mthfd2	3.66866	4.70203	6.55605	6.57756	10.6329	1.59903	7.84152	3.41272	3.09454	4.17057	1.22944	4.77835	-0.85098	0.452012	0.999663
ENSMUSG00000005672	Kit	27.515	50.1549	40.6475	31.5723	35.886	17.5893	71.445	74.2267	68.5955	82.0213	52.8659	44.9165	0.211712	0.635625	0.999663
ENSMUSG00000005674	Tomm40l	31.1836	23.5101	31.469	23.0215	19.9367	35.1786	19.1682	43.5122	59.3119	15.9872	46.7187	101.301	0.560543	0.434662	0.999663
ENSMUSG00000005677	Nr1i3	177.93	145.763	142.922	142.733	212.658	132.719	235.246	237.184	186.188	237.028	247.117	177.755	-0.0512206	0.868628	0.999663
ENSMUSG00000005681	Apoa2	15984.4	13789.5	11344.6	9982.11	12634.5	11532.2	42142.1	23887.4	21142.9	23563.7	19779.8	17864.3	-0.242127	0.458978	0.999663
ENSMUSG00000005682	Pan2	60.5329	70.5304	74.7389	59.8558	59.81	63.961	59.247	110.06	111.919	84.1066	88.5197	82.1877	0.0253619	0.945003	0.999663
ENSMUSG00000005683	Cs	520.95	520.358	650.36	498.579	640.632	532.475	953.18	1304.51	1291.45	1185.83	1335.17	1193.63	0.0871718	0.720744	0.999663
ENSMUSG00000005686	Ampd3	7.33733	6.26937	2.62242	0.657756	2.65822	7.99513	0.87128	2.55954	4.6418	8.34115	3.68832	6.68969	1.82232	0.142715	0.999663
ENSMUSG00000005687	Bcas2	95.3852	79.9344	107.519	94.0591	132.911	100.739	114.138	131.39	120.687	133.458	116.797	91.7444	-0.289623	0.357319	0.999663
ENSMUSG00000005698	Ctcf	132.072	161.436	129.81	106.556	152.848	153.506	91.4844	119.445	113.982	104.264	97.1258	78.365	-0.157187	0.61339	0.999663
ENSMUSG00000005699	Pard6a	5.503	10.9714	2.62242	7.89307	7.97467	3.19805	11.3266	9.38499	10.3151	11.1215	7.99136	11.468	-0.128468	0.880021	0.999663
ENSMUSG00000005718	Tfap4	7.33733	9.40405	7.86726	3.28878	10.6329	4.79708	18.2969	9.38499	4.6418	9.03624	6.76192	3.82268	-0.188811	0.84246	0.999663
ENSMUSG00000005732	Ranbp1	62.3673	32.9142	28.8466	25.6525	35.886	49.5698	69.7024	94.7031	64.9852	84.8017	58.3984	69.7639	0.0790241	0.862006	0.999663
ENSMUSG00000005774	Rfx5	18.3433	12.5387	35.4027	30.9145	23.924	28.7825	21.782	15.3573	23.209	32.6695	22.7446	24.8474	0.0852558	0.875403	0.999663
ENSMUSG00000005779	Psmb4	465.92	467.068	520.55	422.279	548.923	553.263	708.351	819.907	735.468	655.475	846.47	937.513	0.0456218	0.852494	0.999663
ENSMUSG00000005802	Slc30a4	82.5449	76.7998	73.4277	87.4816	55.8227	65.56	7.84152	11.0914	7.73634	11.1215	7.99136	16.2464	0.510931	0.30169	0.999663
ENSMUSG00000005803	Sqor	570.477	432.586	357.96	458.456	616.708	474.911	1910.72	1547.67	1235.24	1782.23	1691.71	1268.17	-0.173713	0.57211	0.999663
ENSMUSG00000005804	Bloc1s6	51.3613	45.4529	41.9587	42.0964	51.8353	35.1786	28.7522	18.77	22.1775	27.8038	28.8918	21.0247	0.270738	0.535081	0.999663
ENSMUSG00000005813	Metap1	166.924	199.052	178.324	167.728	180.759	183.888	249.186	182.581	189.798	153.616	144.459	161.508	-0.395713	0.124997	0.999663
ENSMUSG00000005823	Gpr108	55.03	57.9917	48.5147	60.5136	47.848	59.1639	113.266	100.675	102.635	118.166	77.4547	84.099	-0.242465	0.4871	0.999663
ENSMUSG00000005836	Gata6	33.018	15.6734	19.6681	23.0215	10.6329	25.5844	24.3958	24.7422	35.0714	37.5352	46.104	43.9608	0.747686	0.15302	0.999663
ENSMUSG00000005846	Rsl1d1	117.397	131.657	102.274	92.0859	94.3669	102.338	249.186	297.76	243.437	197.407	217.611	201.646	-0.0684524	0.793701	0.999663
ENSMUSG00000005871	Apc	245.8	227.265	195.37	198.642	235.253	177.492	73.1875	75.9331	93.8676	57.6929	96.511	72.631	0.0211947	0.946133	0.999663
ENSMUSG00000005873	Reep5	91.7166	103.445	98.3407	66.4334	45.1898	67.1591	77.5439	77.6395	58.2804	56.9978	52.2512	62.1186	0.395675	0.242435	0.999663
ENSMUSG00000005881	Ergic3	176.096	184.946	170.457	165.097	138.228	147.11	268.354	209.882	201.661	211.309	196.71	239.873	0.159297	0.539476	0.999663
ENSMUSG00000005882	Uqcc1	66.0359	75.2324	68.1829	74.9842	93.0378	79.9513	73.1875	69.1077	79.9422	54.9126	65.1603	70.7196	-0.463689	0.14803	0.999663
ENSMUSG00000005886	Ncoa2	240.297	318.17	289.777	280.204	265.822	294.221	128.078	104.941	128.423	124.422	132.165	141.439	0.150574	0.53964	0.999663
ENSMUSG00000005893	Nr2c2	117.397	123.82	135.055	159.835	118.291	129.521	60.1183	61.429	58.2804	51.4371	47.9482	45.8722	-0.430362	0.154957	0.999663
ENSMUSG00000005897	Nr2c1	58.6986	45.4529	41.9587	49.3317	46.5189	41.5747	164.672	141.628	146.475	123.727	124.788	135.705	-0.184731	0.56267	0.999663
ENSMUSG00000005899	Smpd4	16.509	25.0775	30.1578	35.5188	27.9113	33.5795	21.782	30.7145	38.6817	21.548	24.5888	29.6258	-0.720241	0.146654	0.999663
ENSMUSG00000005907	Pex1	86.2136	103.445	110.142	100.637	124.936	118.328	211.721	227.799	210.428	168.213	156.754	171.065	-0.563266	0.0311177	0.999663
ENSMUSG00000005936	Kctd20	106.391	105.012	103.586	107.872	91.7087	97.5405	109.781	88.7308	124.297	140.409	113.108	129.016	0.307746	0.294526	0.999663
ENSMUSG00000005949	Ctns	42.1896	25.0775	30.1578	36.1766	31.8987	28.7825	110.653	107.501	99.5409	70.2047	69.4634	68.8083	-0.64312	0.0836454	0.999663
ENSMUSG00000005951	Shpk	132.072	188.081	170.457	135.498	186.076	118.328	230.889	261.073	255.299	241.198	365.144	245.607	0.354048	0.263356	0.999663
ENSMUSG00000005968	Tuft1	29.3493	28.2122	13.1121	6.57756	7.97467	6.3961	20.9107	18.77	11.3466	12.5117	6.1472	3.82268	0.610831	0.414317	0.999663
ENSMUSG00000005973	Rcn1	38.521	23.5101	35.4027	37.4921	34.5569	14.3912	17.4256	20.4763	20.6302	34.0597	22.1299	21.9804	0.534204	0.312834	0.999663
ENSMUSG00000005981	Trap1	412.725	495.28	406.475	368.343	463.86	478.109	1028.98	1017.84	1101.14	1004.41	919.621	886.862	-0.150531	0.482259	0.999663
ENSMUSG00000005982	Naa60	93.5509	152.032	128.499	119.054	110.316	102.338	18.2969	29.0082	20.6302	18.0725	12.2944	15.2907	-0.398809	0.324254	0.999663
ENSMUSG00000006005	Tpr	409.056	293.093	331.736	369.659	348.227	410.95	501.857	484.607	449.739	376.742	371.291	404.249	-0.446068	0.0437652	0.999663
ENSMUSG00000006010	Odr4	146.747	141.061	99.6519	98.0057	120.949	111.932	197.781	234.625	253.236	190.456	164.745	169.154	-0.161075	0.570638	0.999663
ENSMUSG00000006014	Prg4	75.2076	79.9344	90.4734	68.4066	62.4682	115.13	426.927	401.848	377.018	356.584	311.048	325.884	-0.238423	0.42291	0.999663
ENSMUSG00000006019	Dhx34	29.3493	15.6734	14.4233	27.6258	19.9367	20.7873	15.683	16.2104	22.1775	15.9872	20.2858	26.7588	-0.0830608	0.883587	0.999663
ENSMUSG00000006021	Kptn	33.018	28.2122	52.4484	43.4119	39.8733	44.7727	111.524	75.9331	88.71	71.5949	95.2816	84.099	-0.283903	0.467655	0.999663
ENSMUSG00000006024	Napa	117.397	117.551	110.142	130.236	159.493	105.536	307.562	161.251	225.385	237.028	224.373	180.622	-0.310002	0.363785	0.999663
ENSMUSG00000006050	Sra1	163.256	205.322	169.146	127.605	206.012	142.313	353.74	306.292	336.273	241.198	264.33	242.74	-0.223202	0.41715	0.999663
ENSMUSG00000006058	Snf8	75.2076	97.1752	152.1	108.53	110.316	87.9464	32.2374	21.3295	23.7248	27.1087	29.5066	33.4485	0.311104	0.445372	0.999663
ENSMUSG00000006095	Tbcb	55.03	78.3671	70.8053	76.2997	94.3669	81.5503	121.979	144.188	156.274	157.787	143.844	149.085	-0.19667	0.51035	0.999663
ENSMUSG00000006127	Inpp5k	40.3553	31.3468	32.7802	38.8076	21.2658	27.1834	60.9896	39.2463	35.0714	58.388	35.6538	20.0691	-0.00441972	0.993514	0.999663
ENSMUSG00000006134	Crkl	196.273	175.542	190.125	197.327	182.088	171.096	125.464	122.858	115.014	139.714	119.256	110.858	0.0532477	0.831426	0.999663
ENSMUSG00000006169	Clint1	280.653	247.64	237.329	294.017	272.468	307.013	385.977	383.078	368.765	366.315	424.772	495.993	-0.0176722	0.938226	0.999663
ENSMUSG00000006191	Cdkal1	22.012	42.3182	47.2035	38.8076	34.5569	43.1737	60.9896	59.7227	67.564	65.339	52.8659	54.4732	-0.157185	0.690621	0.999663
ENSMUSG00000006205	Htra1	5.503	7.83671	1.31121	7.23532	7.97467	11.1932	18.2969	28.155	20.1145	31.9744	33.8096	23.8918	-0.411627	0.583005	0.999663
ENSMUSG00000006215	Zbtb17	27.515	26.6448	26.2242	23.6792	23.924	39.9756	23.5246	25.5954	19.5987	19.4627	18.4416	43.9608	0.139246	0.801571	0.999663
ENSMUSG00000006218	Fam131c	1.83433	23.5101	7.86726	8.55083	17.2784	14.3912	3.48512	14.5041	3.61029	1.39019	13.5238	5.73402	-0.256456	0.813926	0.999663
ENSMUSG00000006241	Ccdc159	11.006	12.5387	9.17846	12.4974	22.5949	11.1932	0.87128	7.67863	13.9254	4.86567	6.76192	11.468	-0.55754	0.529238	0.999663
ENSMUSG00000006262	Mob1b	427.399	387.133	395.985	378.21	318.987	273.433	280.552	278.137	258.909	242.588	210.234	153.863	-0.114692	0.665627	0.999663
ENSMUSG00000006273	Atp6v1b2	190.77	152.032	153.411	184.172	111.645	156.704	307.562	221.827	233.122	257.881	191.178	170.109	-0.178893	0.584576	0.999663
ENSMUSG00000006276	Eps15l1	55.03	17.2408	34.0914	33.5456	43.8607	41.5747	60.1183	40.0995	42.292	38.9254	46.104	55.4289	-0.185227	0.69384	0.999663
ENSMUSG00000006281	Tep1	135.741	119.118	118.009	119.712	116.962	156.704	181.226	198.791	219.196	177.249	194.252	268.543	0.0172599	0.953759	0.999663
ENSMUSG00000006288	Ttc5	11.006	9.40405	15.7345	14.4706	30.5696	23.9854	22.6533	17.9168	15.9884	18.7676	15.9827	13.3794	-1.0698	0.0838021	0.999663
ENSMUSG00000006289	Osgep	31.1836	34.4815	39.3363	48.0162	37.2151	36.7776	41.8214	17.0636	17.0199	19.4627	19.671	12.4237	-0.74128	0.170408	0.999663
ENSMUSG00000006299	Aamp	581.483	603.427	656.916	520.943	676.518	622.021	582.886	613.437	649.337	531.053	769.015	746.379	0.17034	0.484657	0.999663
ENSMUSG00000006301	Tmbim1	106.391	133.224	133.743	119.712	124.936	119.927	103.682	112.62	135.128	136.934	107.576	149.085	0.190585	0.513248	0.999663
ENSMUSG00000006304	Arpc2	205.445	161.436	187.503	176.936	175.443	215.868	290.136	303.732	242.405	319.049	231.749	257.075	-0.0766657	0.775428	0.999663
ENSMUSG00000006307	Kmt2b	119.232	105.012	116.698	118.396	131.582	86.3474	61.8609	60.5758	57.7647	47.2665	84.2166	89.833	0.302935	0.399373	0.999663
ENSMUSG00000006315	Tmem147	155.918	164.571	203.237	188.776	144.873	158.304	208.236	168.93	171.747	150.836	135.853	151.952	-0.238757	0.373164	0.999663
ENSMUSG00000006333	Rps9	451.246	390.268	403.852	411.755	435.948	468.514	273.582	389.05	213.007	353.804	248.347	304.859	-0.0241931	0.935875	0.999663
ENSMUSG00000006335	Tfpt	22.012	12.5387	17.0457	21.706	18.6076	17.5893	40.9502	21.3295	27.3351	22.2431	18.4416	14.3351	-0.886104	0.118859	0.999663
ENSMUSG00000006342	Susd2	3.66866	6.26937	3.93363	8.55083	13.2911	7.99513	19.1682	17.9168	18.5672	30.5842	29.5066	16.2464	-0.611082	0.41991	0.999663
ENSMUSG00000006344	Ggt5	5.503	3.13468	7.86726	2.63102	7.97467	7.99513	5.22768	3.41272	2.57878	9.73134	7.37664	1.91134	0.787818	0.468336	0.999663
ENSMUSG00000006356	Crip2	137.575	123.82	123.254	142.075	83.734	185.487	467.877	378.812	464.18	513.676	380.512	479.747	-0.0275791	0.932762	0.999663
ENSMUSG00000006360	Crip1	22.012	12.5387	17.0457	5.26205	9.30378	11.1932	33.1086	25.5954	18.5672	29.194	20.2858	33.4485	1.20645	0.0566382	0.999663
ENSMUSG00000006362	Cbfa2t3	16.509	17.2408	19.6681	13.8129	27.9113	17.5893	0.87128	1.70636	2.57878	5.56077	4.91776	6.68969	1.50315	0.0793794	0.999663
ENSMUSG00000006373	Pgrmc1	3798.9	4197.34	3538.95	3520.97	3373.28	2903.83	5605.82	6288.8	5081.74	5505.16	4382.34	4093.14	-0.045108	0.838243	0.999663
ENSMUSG00000006378	Gcat	89.8823	87.7711	90.4734	123	112.974	87.9464	33.1086	34.9804	37.1344	35.4499	35.6538	26.7588	-0.38586	0.265794	0.999663
ENSMUSG00000006386	Tek	80.7106	72.0977	83.9174	73.6687	123.607	79.9513	109.781	78.4926	104.698	134.153	93.4374	112.769	-0.00110888	0.997508	0.999989
ENSMUSG00000006390	Elovl1	82.5449	90.9058	79.9838	73.6687	83.734	95.9415	209.979	202.204	215.07	164.043	142	108.946	-0.570085	0.0568852	0.999663
ENSMUSG00000006392	Med8	119.232	86.2038	94.4071	97.3479	62.4682	108.734	112.395	93.8499	79.9422	97.3134	101.429	99.3897	0.21764	0.51491	0.999663
ENSMUSG00000006395	Hyi	133.906	214.726	217.661	153.257	361.518	135.917	139.405	312.264	376.502	184.895	690.945	269.499	0.2691	0.752308	0.999663
ENSMUSG00000006412	Pfdn2	89.8823	95.6079	81.295	78.273	94.3669	116.729	94.0982	81.9054	68.0798	66.7292	62.0867	90.7887	-0.252917	0.461364	0.999663
ENSMUSG00000006418	Rnf114	148.581	145.763	170.457	181.541	135.569	174.294	138.534	104.941	146.475	140.409	118.026	114.68	-0.150168	0.60198	0.999663
ENSMUSG00000006423	C330007P06Rik	34.8523	47.0203	59.0044	55.9093	47.848	49.5698	7.84152	3.41272	5.67332	9.03624	4.91776	5.73402	0.105907	0.857759	0.999663
ENSMUSG00000006442	Srm	40.3553	29.7795	60.3156	33.5456	34.5569	59.1639	70.5737	57.1631	74.7846	48.6567	67.0045	57.3402	-0.137353	0.749002	0.999663
ENSMUSG00000006445	Epha2	93.5509	20.3754	72.1165	52.6205	50.5062	68.7581	85.3854	30.7145	38.6817	59.7782	36.8832	51.6062	0.0589865	0.920865	0.999663
ENSMUSG00000006456	Rbm14	27.515	32.9142	26.2242	17.7594	17.2784	31.9805	71.445	79.3458	75.3004	77.8507	84.8314	80.2763	0.542065	0.184402	0.999663
ENSMUSG00000006463	Zdhhc24	3.66866	14.1061	14.4233	12.4974	18.6076	3.19805	11.3266	4.2659	15.4727	11.1215	7.37664	11.468	-0.187427	0.826167	0.999663
ENSMUSG00000006464	Bbs1	12.8403	9.40405	5.24484	9.20859	7.97467	4.79708	3.48512	5.11909	3.61029	4.17057	5.53248	4.77835	0.493698	0.592973	0.999663
ENSMUSG00000006471	Ndor1	5.503	1.56734	6.55605	5.26205	1.32911	17.5893	26.1384	27.3018	19.083	13.2068	22.7446	12.4237	-1.25128	0.153505	0.999663
ENSMUSG00000006476	Nsmf	269.647	250.775	260.931	238.765	231.265	281.428	44.4353	53.7504	71.6901	38.2303	62.7014	64.9856	-0.000763001	0.998114	0.999989
ENSMUSG00000006494	Pdk1	313.671	324.44	298.956	449.247	388.1	262.24	96.7121	146.747	95.4148	177.249	157.983	92.7	0.110305	0.760944	0.999663
ENSMUSG00000006498	Ptbp1	170.593	175.542	199.304	193.38	160.822	238.255	397.304	247.422	284.182	322.524	293.221	385.135	-0.00464999	0.987784	0.999663
ENSMUSG00000006517	Mvd	88.0479	97.1752	94.4071	99.3212	110.316	116.729	116.752	169.783	154.211	161.262	227.446	237.962	0.2923	0.350593	0.999663
ENSMUSG00000006519	Cyba	20.1776	25.0775	24.913	26.968	22.5949	33.5795	49.663	35.8336	36.1029	68.1194	27.6624	50.6505	0.0431214	0.933929	0.999663
ENSMUSG00000006522	Itih3	2072.79	1865.14	1999.59	1698.33	1927.21	2067.54	6491.04	4931.39	4752.69	5146.49	4193.62	4702.85	-0.141899	0.523084	0.999663
ENSMUSG00000006526	Stimate	44.024	36.0489	24.913	36.8343	30.5696	30.3815	10.4554	9.38499	13.4097	10.4264	8.60608	19.1134	0.1919	0.732712	0.999663
ENSMUSG00000006527	Sfmbt1	216.451	213.158	220.283	215.086	215.316	183.888	116.752	158.692	134.097	114.691	118.641	133.794	-0.0860751	0.733913	0.999663
ENSMUSG00000006529	Itih1	1951.73	2280.48	2007.46	2160.73	1919.24	2523.26	7258.63	7254.6	7792.56	8474.61	6079.58	6892.29	-0.13774	0.538381	0.999663
ENSMUSG00000006538	Ihh	34.8523	10.9714	23.6018	21.706	25.2531	38.3766	8.7128	3.41272	9.79936	13.2068	6.1472	13.3794	0.234743	0.737106	0.999663
ENSMUSG00000006567	Atp7b	113.729	147.33	146.855	144.706	192.721	132.719	203.008	192.819	175.873	278.038	201.013	222.671	0.10153	0.725813	0.999663
ENSMUSG00000006585	Cdt1	9.17166	1.56734	11.8009	7.23532	5.31644	1.59903	9.58408	13.6509	13.9254	14.597	10.4502	4.77835	0.261267	0.774748	0.999663
ENSMUSG00000006589	Aprt	36.6866	79.9344	49.826	76.2997	65.1264	62.362	67.9598	90.4372	76.8476	127.203	78.6842	98.4341	0.072519	0.853255	0.999663
ENSMUSG00000006599	Gtf2h1	93.5509	100.31	93.0959	76.2997	87.7213	76.7532	54.0194	53.7504	64.9852	41.7057	43.6451	32.4928	-0.290624	0.375777	0.999663
ENSMUSG00000006611	Hfe	130.238	97.1752	128.499	99.9789	90.3795	108.734	93.227	109.207	113.466	89.6673	82.3725	59.2516	-0.189459	0.544378	0.999663
ENSMUSG00000006638	Abhd1	3.66866	100.31	64.2493	3.28878	81.0758	204.675	11.3266	203.91	231.574	10.4264	211.464	448.209	-0.192589	0.928852	0.999663
ENSMUSG00000006641	Slc5a6	14.6747	7.83671	22.2906	16.4439	33.2278	14.3912	7.84152	11.0914	8.76785	6.25586	12.2944	11.468	-0.36434	0.609837	0.999663
ENSMUSG00000006673	Qrich1	128.403	139.493	144.233	136.156	143.544	161.502	148.118	151.866	171.231	160.567	188.719	142.395	-0.0219996	0.93355	0.999663
ENSMUSG00000006676	Usp19	326.511	249.207	288.466	201.931	198.038	295.82	444.353	447.067	464.18	473.36	540.954	603.028	0.576437	0.0269662	0.999663
ENSMUSG00000006678	Pola1	25.6806	15.6734	20.9793	30.9145	51.8353	38.3766	63.6034	52.044	50.5441	50.0469	45.4893	65.9413	-0.9871	0.0286816	0.999663
ENSMUSG00000006699	Cdc42	324.677	316.603	325.18	334.14	253.86	262.24	742.331	792.605	837.588	565.113	515.135	436.741	-0.471152	0.0411367	0.999663
ENSMUSG00000006705	Pknox1	69.7046	57.9917	76.0501	57.2248	73.1011	57.5649	13.9405	32.4209	32.4926	29.8891	27.6624	38.2268	0.369266	0.393211	0.999663
ENSMUSG00000006711	D130043K22Rik	27.515	32.9142	30.1578	28.9413	31.8987	30.3815	19.1682	17.9168	23.7248	23.6333	26.433	15.2907	0.111172	0.819038	0.999663
ENSMUSG00000006715	Gmnn	20.1776	18.8081	35.4027	18.4172	25.2531	23.9854	32.2374	29.0082	31.9769	20.1578	28.2771	21.0247	-0.217802	0.667187	0.999663
ENSMUSG00000006717	Acot13	99.0539	114.416	110.142	74.3264	134.24	123.125	290.136	312.264	225.901	236.333	215.767	160.553	-0.435296	0.202942	0.999663
ENSMUSG00000006728	Cdk4	64.2016	56.4243	68.1829	59.8558	73.1011	68.7581	88.8706	59.7227	96.4464	107.045	102.658	74.5423	0.132772	0.71282	0.999663
ENSMUSG00000006731	B4galnt1	196.273	202.187	225.528	226.926	221.962	241.453	104.554	105.794	122.234	86.1919	167.204	175.843	0.217749	0.509655	0.999663
ENSMUSG00000006732	Mettl1	29.3493	29.7795	31.469	19.7327	27.9113	30.3815	30.4948	27.3018	36.1029	22.9382	19.671	36.3155	-0.0256937	0.958425	0.999663
ENSMUSG00000006736	Tspan31	427.399	553.272	472.035	441.354	474.493	466.915	957.537	728.616	863.375	912.661	950.357	1160.18	0.318647	0.170755	0.999663
ENSMUSG00000006740	Kif5b	275.15	307.199	308.134	245.343	308.354	300.617	274.453	345.538	354.84	291.94	295.68	290.524	-0.0817132	0.726699	0.999663
ENSMUSG00000006763	Saal1	3.66866	29.7795	10.4897	15.1284	10.6329	12.7922	11.3266	28.155	34.0399	19.4627	44.8746	40.1382	0.670628	0.370685	0.999663
ENSMUSG00000006782	Cnp	53.1956	56.4243	60.3156	51.305	42.5316	28.7825	117.623	110.914	116.045	88.9723	109.42	117.547	0.291983	0.396305	0.999663
ENSMUSG00000006800	Sulf2	73.3733	43.8856	35.4027	42.0964	49.1771	68.7581	30.4948	34.9804	25.7878	22.9382	32.5802	22.9361	-0.257559	0.579147	0.999663
ENSMUSG00000006818	Sod2	895.154	854.201	882.444	828.115	1004.81	970.608	2046.64	2202.91	2343.59	1785.01	2691.86	2419.76	-0.024371	0.916904	0.999663
ENSMUSG00000006850	Tmco6	18.3433	18.8081	10.4897	11.8396	7.97467	20.7873	33.1086	16.2104	22.6933	34.0597	17.8269	30.5815	0.444304	0.486135	0.999663
ENSMUSG00000006906	Stambp	45.8583	18.8081	18.3569	30.9145	31.8987	36.7776	81.9003	131.39	118.108	103.569	81.7578	70.7196	-0.663322	0.141313	0.999663
ENSMUSG00000006920	Ezh1	42.1896	31.3468	35.4027	46.7007	35.886	38.3766	69.7024	46.9249	33.0084	49.3518	44.2598	39.1825	-0.325744	0.47012	0.999663
ENSMUSG00000006932	Ctnnb1	836.455	896.52	934.892	782.73	859.935	817.102	1541.29	1442.73	1536.44	1327.63	1258.95	995.809	-0.214924	0.283309	0.999663
ENSMUSG00000006941	Eif1b	36.6866	34.4815	36.7139	29.599	62.4682	30.3815	144.632	110.914	115.014	93.1428	89.7491	129.016	-0.40928	0.325375	0.999663
ENSMUSG00000006958	Chrd	3.66866	6.26937	11.8009	8.55083	13.2911	23.9854	4.3564	6.82545	6.70483	4.17057	4.91776	11.468	-0.824436	0.356527	0.999663
ENSMUSG00000006998	Psmd2	431.068	531.329	590.044	454.509	566.201	556.461	540.194	670.6	643.663	506.725	540.339	633.609	-0.158918	0.512981	0.999663
ENSMUSG00000007029	Vars	150.415	206.889	236.018	177.594	195.379	268.636	268.354	300.32	379.596	308.622	410.633	431.963	0.180718	0.570456	0.999663
ENSMUSG00000007036	Abhd16a	80.7106	101.877	110.142	119.054	101.012	97.5405	37.465	59.7227	35.0714	61.1684	71.9222	79.3206	0.57387	0.104274	0.999663
ENSMUSG00000007038	Neu1	133.906	103.445	104.897	126.289	110.316	111.932	148.989	104.941	123.266	145.275	156.754	161.508	0.253485	0.374073	0.999663
ENSMUSG00000007039	Ddah2	3.66866	10.9714	18.3569	9.86634	11.962	6.3961	10.4554	11.0914	5.67332	13.2068	11.6797	9.5567	0.646596	0.40648	0.999663
ENSMUSG00000007041	Clic1	44.024	29.7795	39.3363	26.968	33.2278	46.3717	67.9598	83.6117	86.1312	125.812	89.7491	107.035	0.569717	0.148751	0.999663
ENSMUSG00000007050	Lsm2	20.1776	37.6162	11.8009	16.4439	25.2531	17.5893	57.5045	48.6313	57.7647	33.3646	28.8918	36.3155	-0.5059	0.31797	0.999663
ENSMUSG00000007080	Pole	7.33733	18.8081	13.1121	15.1284	22.5949	14.3912	7.84152	23.0359	17.0199	16.6823	15.368	24.8474	-0.156067	0.815075	0.999663
ENSMUSG00000007097	Atp1a2	5.503	1.56734	2.62242	3.94654	1.32911	1.59903	1.74256	1.70636	5.67332	6.95096	2.45888	1.91134	0.569984	0.684422	0.999663
ENSMUSG00000007216	Zfp775	5.503	6.26937	11.8009	5.91981	5.31644	3.19805	4.3564	3.41272	4.6418	4.17057	5.53248	5.73402	0.97587	0.31572	0.999663
ENSMUSG00000007338	Mrpl49	99.0539	81.5018	106.208	97.3479	136.898	110.333	142.019	116.033	138.738	100.094	100.199	95.567	-0.672259	0.0229083	0.999663
ENSMUSG00000007411	Mark3	119.232	152.032	169.146	133.524	142.215	124.724	60.9896	71.6672	76.8476	53.5224	66.3898	52.5619	-0.136292	0.653384	0.999663
ENSMUSG00000007415	Gatad1	110.06	155.167	115.386	123	139.557	102.338	45.3066	64.8417	56.2174	50.742	48.5629	45.8722	-0.138485	0.672833	0.999663
ENSMUSG00000007458	M6pr	201.776	169.273	190.125	229.557	159.493	164.7	132.435	101.529	85.6155	104.264	101.429	112.769	0.00464468	0.987911	0.999663
ENSMUSG00000007564	Ppp2r1a	194.439	188.081	238.64	174.305	235.253	198.279	559.362	450.48	499.252	569.283	511.447	479.747	0.0952984	0.701946	0.999663
ENSMUSG00000007570	Fance	78.8763	43.8856	48.5147	42.7541	55.8227	60.763	10.4554	14.5041	17.5357	22.2431	36.8832	36.3155	1.2457	0.00927539	0.999663
ENSMUSG00000007589	Tinf2	11.006	34.4815	23.6018	26.3102	29.2404	31.9805	30.4948	19.6232	22.1775	16.6823	20.9005	18.1577	-0.666637	0.211352	0.999663
ENSMUSG00000007594	Hapln4	29.3493	40.7509	31.469	11.1819	14.6202	17.5893	26.1384	29.8613	33.5241	24.3283	11.6797	41.0938	1.01973	0.0851885	0.999663
ENSMUSG00000007603	Dus3l	38.521	51.7223	47.2035	32.8878	34.5569	39.9756	49.663	53.7504	54.6701	41.7057	57.7837	51.6062	0.31593	0.41176	0.999663
ENSMUSG00000007610	Gtpbp3	18.3433	26.6448	20.9793	27.6258	25.2531	31.9805	34.8512	55.4568	82.0052	26.4136	59.0131	80.2763	-0.431833	0.457299	0.999663
ENSMUSG00000007613	Tgfbr1	150.415	178.677	124.565	160.492	132.911	108.734	45.3066	31.5677	36.6187	45.1812	31.9654	23.8918	0.00755608	0.983982	0.999663
ENSMUSG00000007617	Homer1	89.8823	62.6937	79.9838	82.2195	66.4556	70.3571	6.09896	17.0636	8.76785	4.86567	11.065	7.64536	-0.322234	0.535572	0.999663
ENSMUSG00000007655	Cav1	20.1776	9.40405	14.4233	8.55083	5.31644	4.79708	25.2671	17.0636	15.4727	25.0234	11.6797	21.9804	1.15322	0.103907	0.999663
ENSMUSG00000007656	Arpp19	75.2076	87.7711	72.1165	72.3532	70.4429	92.7435	166.414	192.819	212.491	224.516	190.563	194.001	0.100613	0.73012	0.999663
ENSMUSG00000007659	Bcl2l1	99.0539	95.6079	97.0295	96.6902	108.987	94.3425	42.6927	23.0359	21.146	29.8891	27.6624	30.5815	0.00715802	0.98504	0.999663
ENSMUSG00000007670	Khsrp	183.433	156.734	212.416	180.883	198.038	190.284	208.236	212.442	213.523	209.919	250.806	292.435	0.208777	0.416513	0.999663
ENSMUSG00000007721	Ccdc124	82.5449	67.3957	59.0044	37.4921	55.8227	57.5649	60.1183	58.8695	46.418	76.4605	65.1603	77.4093	0.912216	0.0129162	0.999663
ENSMUSG00000007739	Cct4	341.186	424.75	331.736	359.135	422.657	399.756	751.915	913.757	713.806	676.328	588.902	467.323	-0.558289	0.0296576	0.999663
ENSMUSG00000007777	0610009B22Rik	42.1896	31.3468	41.9587	48.0162	39.8733	35.1786	97.5834	145.041	176.389	174.469	160.442	148.129	0.0773087	0.841086	0.999663
ENSMUSG00000007812	Zfp655	139.409	136.359	94.4071	138.129	91.7087	89.5454	120.237	102.382	91.8046	92.4477	67.6192	84.099	-0.183456	0.596215	0.999663
ENSMUSG00000007815	Rhoa	214.617	191.216	178.324	187.46	180.759	185.487	171.642	120.299	134.612	112.606	154.909	152.907	0.0524259	0.8518	0.999663
ENSMUSG00000007817	Zmiz1	154.084	120.685	136.366	135.498	118.291	171.096	89.7418	63.1354	93.3518	105.655	97.1258	107.035	0.279062	0.363032	0.999663
ENSMUSG00000007827	Ankrd26	38.521	43.8856	32.7802	25.6525	29.2404	30.3815	20.0394	22.1827	19.083	23.6333	25.2035	18.1577	0.59812	0.198095	0.999663
ENSMUSG00000007833	Aldh16a1	181.599	264.881	279.288	209.166	299.05	265.438	245.701	253.395	282.634	184.2	290.148	231.272	-0.226894	0.462065	0.999663
ENSMUSG00000007836	Hnrnpa0	262.309	252.342	263.553	304.541	210	329.399	156.83	209.029	193.924	209.224	232.364	366.977	0.406839	0.213992	0.999663
ENSMUSG00000007837	Prrg2	58.6986	56.4243	76.0501	67.7489	74.4302	87.9464	54.8906	93.8499	102.12	83.4115	112.494	74.5423	-0.139656	0.720241	0.999663
ENSMUSG00000007850	Hnrnph1	159.587	142.628	99.6519	74.9842	136.898	100.739	385.106	374.546	405.9	303.757	317.196	306.77	0.0461405	0.880529	0.999663
ENSMUSG00000007867	Ift43	11.006	7.83671	5.24484	4.60429	13.2911	14.3912	21.782	15.3573	27.8508	25.7185	27.6624	22.9361	-0.113285	0.873238	0.999663
ENSMUSG00000007872	Id3	214.617	56.4243	69.4941	195.354	101.012	87.9464	381.621	116.886	91.8046	277.343	127.247	132.838	-0.3166	0.752132	0.999663
ENSMUSG00000007880	Arid1a	117.397	112.849	153.411	140.76	151.519	132.719	148.118	116.033	121.718	134.849	123.559	212.159	0.137076	0.67751	0.999663
ENSMUSG00000007891	Ctsd	256.806	349.517	312.068	334.798	260.506	329.399	340.671	325.062	231.574	336.426	258.182	304.859	-0.00256767	0.992755	0.999663
ENSMUSG00000007892	Rplp1	172.427	191.216	253.063	309.803	257.848	231.859	20.0394	29.8613	17.0199	30.5842	27.6624	32.4928	0.0861235	0.811059	0.999663
ENSMUSG00000007950	Abhd8	7.33733	14.1061	10.4897	13.1551	14.6202	15.9903	6.97024	7.67863	4.6418	5.56077	5.53248	10.5124	-0.267453	0.728415	0.999663
ENSMUSG00000007987	Ift22	1.83433	14.1061	5.24484	6.57756	6.64556	9.59415	15.683	21.3295	19.083	17.3774	15.9827	12.4237	-0.326748	0.665418	0.999663
ENSMUSG00000008035	Mid1ip1	144.912	87.7711	136.366	134.182	94.3669	103.937	100.197	103.235	85.0997	128.593	104.502	107.991	0.378399	0.244171	0.999663
ENSMUSG00000008036	Ap2s1	104.557	120.685	146.855	101.294	118.291	97.5405	135.92	123.711	139.77	133.458	119.87	101.301	0.0744834	0.795268	0.999663
ENSMUSG00000008090	Fgfrl1	58.6986	68.963	55.0708	77.6152	73.1011	59.1639	18.2969	40.0995	36.1029	38.2303	36.2685	38.2268	0.021873	0.956985	0.999663
ENSMUSG00000008140	Emc10	187.102	186.514	171.768	219.033	195.379	188.685	147.246	192.819	205.271	214.785	244.659	194.001	0.104391	0.690126	0.999663
ENSMUSG00000008153	Clstn3	22.012	56.4243	17.0457	21.0482	18.6076	12.7922	18.2969	57.1631	27.3351	45.8763	44.8746	19.1134	0.945153	0.169045	0.999663
ENSMUSG00000008167	Fbxw9	58.6986	90.9058	76.0501	69.0644	93.0378	75.1542	48.7917	77.6395	68.5955	44.4861	81.7578	68.8083	-0.0598136	0.880297	0.999663
ENSMUSG00000008200	Fnbp4	47.6926	29.7795	40.6475	25.6525	18.6076	17.5893	61.8609	48.6313	35.0714	39.6205	33.8096	39.1825	0.520501	0.263508	0.999663
ENSMUSG00000008206	Cers4	1.83433	4.70203	10.4897	8.55083	6.64556	9.59415	13.9405	9.38499	5.15756	8.34115	7.99136	12.4237	-0.428999	0.628106	0.999663
ENSMUSG00000008226	Scrn3	122.9	191.216	161.279	142.733	146.202	129.521	343.284	290.082	340.915	255.795	346.087	296.258	0.0687272	0.802269	0.999663
ENSMUSG00000008301	Phax	56.8643	67.3957	65.5605	56.567	61.1391	65.56	81.9003	70.814	86.1312	67.4243	76.2253	78.365	-0.0428014	0.894657	0.999663
ENSMUSG00000008305	Tle1	183.433	178.677	220.283	181.541	245.886	203.076	85.3854	158.692	181.546	134.849	154.295	195.912	0.0694889	0.84621	0.999663
ENSMUSG00000008333	Snrpb2	27.515	21.9428	24.913	21.706	15.9493	27.1834	46.1778	46.0718	41.7762	44.4861	46.104	30.5815	0.0781961	0.865774	0.999663
ENSMUSG00000008348	Ubc	1142.79	1233.5	1177.47	630.13	1492.59	1117.72	1555.23	3096.19	3940.38	1290.1	2250.49	1721.16	-0.572571	0.190665	0.999663
ENSMUSG00000008373	Prpf31	23.8463	42.3182	39.3363	27.6258	37.2151	35.1786	74.0588	68.2545	92.3203	58.388	102.044	86.966	0.191597	0.655524	0.999663
ENSMUSG00000008384	Sertad1	22.012	15.6734	7.86726	23.0215	22.5949	6.3961	19.1682	17.0636	6.18907	13.9019	12.9091	10.5124	-0.414151	0.581939	0.999663
ENSMUSG00000008393	Carhsp1	187.102	192.783	208.482	185.487	219.303	158.304	40.0789	36.6868	40.7447	37.5352	31.9654	16.2464	-0.361037	0.293822	0.999663
ENSMUSG00000008398	Elk3	122.9	86.2038	55.0708	46.7007	67.7847	87.9464	38.3363	19.6232	26.3036	36.145	33.1949	32.4928	0.678385	0.149535	0.999663
ENSMUSG00000008429	Herpud2	102.723	81.5018	103.586	106.556	99.6833	73.5552	74.0588	74.2267	66.5325	93.1428	80.5283	44.9165	0.0683606	0.854218	0.999663
ENSMUSG00000008435	Rdh13	29.3493	42.3182	26.2242	32.8878	29.2404	41.5747	42.6927	32.4209	40.7447	36.8401	36.8832	21.0247	-0.346483	0.453219	0.999663
ENSMUSG00000008475	Arpc5	177.93	233.534	208.482	130.236	191.392	167.898	291.008	315.677	380.112	323.915	285.23	222.671	0.110771	0.706815	0.999663
ENSMUSG00000008496	Pou2f2	3.66866	6.26937	5.24484	6.57756	3.98733	1.59903	0.87128	2.55954	2.57878	4.86567	3.0736	1.91134	0.907716	0.459824	0.999663
ENSMUSG00000008540	Mgst1	8725.92	9473.01	7506.67	5965.19	7161.25	7312.34	23670.1	29026.1	29450.7	25847.1	22887.9	21774	0.110684	0.605267	0.999663
ENSMUSG00000008575	Nfib	794.266	753.891	681.829	857.714	770.884	684.383	344.156	325.915	315.643	244.674	262.485	195.912	-0.538775	0.0157394	0.999663
ENSMUSG00000008604	Ubqln4	99.0539	98.7425	91.7846	78.273	103.671	76.7532	105.425	85.3181	89.7415	98.0085	124.173	121.37	0.461464	0.129237	0.999663
ENSMUSG00000008668	Rps18	126.569	147.33	209.793	191.407	167.468	191.883	32.2374	94.7031	54.6701	56.9978	72.537	53.5175	-0.161831	0.701786	0.999663
ENSMUSG00000008683	Rps15a	47.6926	92.4732	90.4734	74.3264	69.1138	71.9561	82.7716	39.2463	40.229	42.4008	36.2685	31.5371	-0.431264	0.33805	0.999663
ENSMUSG00000008690	Ncaph2	91.7166	94.0405	142.922	109.188	114.304	83.1493	56.6332	63.1354	58.7962	52.1322	51.0218	69.7639	0.0439605	0.898747	0.999663
ENSMUSG00000008730	Hipk1	337.517	352.652	361.894	367.686	372.151	318.206	54.0194	105.794	84.584	69.5096	99.5846	75.498	-0.00577357	0.985124	0.999663
ENSMUSG00000008763	Man1a2	214.617	208.456	199.304	194.696	184.746	198.279	48.7917	46.0718	46.418	36.145	37.4979	47.7835	-0.12793	0.65058	0.999663
ENSMUSG00000008822	Acyp1	22.012	10.9714	22.2906	14.4706	17.2784	15.9903	49.663	40.0995	50.0283	31.9744	31.3507	42.0495	-0.190427	0.706245	0.999663
ENSMUSG00000008845	Cd163	130.238	155.167	119.32	187.46	118.291	172.695	149.86	134.803	176.389	200.188	140.156	201.646	-0.0264853	0.934571	0.999663
ENSMUSG00000008855	Hdac5	115.563	73.6651	162.59	113.134	70.4429	140.714	75.8014	50.3377	84.584	61.1684	98.9699	109.902	0.473606	0.295716	0.999663
ENSMUSG00000008859	Rala	104.557	83.0691	70.8053	72.3532	82.4049	70.3571	85.3854	67.4013	62.4065	75.7654	63.9309	59.2516	0.0883401	0.792906	0.999663
ENSMUSG00000008892	Vdac3	99.0539	100.31	97.0295	78.273	87.7213	83.1493	87.9993	71.6672	81.4894	68.8145	44.8746	47.7835	-0.319982	0.325505	0.999663
ENSMUSG00000008958	Vps72	25.6806	40.7509	41.9587	31.5723	49.1771	22.3864	39.2076	41.8059	43.3235	58.388	43.6451	64.0299	0.492509	0.265042	0.999663
ENSMUSG00000008976	Gabpa	319.174	238.236	266.175	301.252	309.683	246.25	293.621	266.192	258.394	259.271	248.347	225.538	-0.222016	0.349836	0.999663
ENSMUSG00000008999	Bmp7	9.17166	7.83671	2.62242	1.97327	7.97467	3.19805	6.09896	7.67863	3.61029	8.34115	3.68832	0.95567	0.271914	0.811951	0.999663
ENSMUSG00000009013	Dynll1	75.2076	62.6937	49.826	26.3102	29.2404	79.9513	31.3661	46.0718	56.7332	47.9616	43.0304	51.6062	0.589579	0.249971	0.999663
ENSMUSG00000009030	Pdcl	102.723	111.281	140.299	113.134	119.62	92.7435	137.662	92.1435	96.4464	119.556	106.347	88.8773	0.0820745	0.799885	0.999663
ENSMUSG00000009035	Tmem184b	73.3733	76.7998	44.5811	75.642	49.1771	62.362	23.5246	19.6232	38.6817	44.4861	32.5802	21.9804	0.292204	0.54388	0.999663
ENSMUSG00000009073	Nf2	91.7166	105.012	83.9174	86.8238	116.962	75.1542	18.2969	14.5041	14.4412	12.5117	17.8269	27.7144	0.280485	0.520357	0.999663
ENSMUSG00000009076	Zmat5	14.6747	12.5387	17.0457	14.4706	22.5949	15.9903	36.5938	35.8336	38.6817	29.194	45.4893	27.7144	-0.328485	0.540523	0.999663
ENSMUSG00000009079	Ewsr1	121.066	103.445	150.789	130.236	138.228	158.304	155.959	194.525	250.142	241.893	220.07	343.086	0.239625	0.474618	0.999663
ENSMUSG00000009090	Ap1b1	365.032	382.431	439.255	336.113	409.366	406.152	701.38	726.91	758.161	661.036	689.101	559.067	-0.140552	0.516228	0.999663
ENSMUSG00000009112	Bcl2l13	144.912	173.975	162.59	182.856	142.215	166.299	81.9003	110.06	97.4779	123.727	129.706	104.168	0.2747	0.325489	0.999663
ENSMUSG00000009145	Dqx1	16.509	21.9428	19.6681	20.3904	39.8733	11.1932	17.4256	34.9804	20.1145	29.8891	38.7274	25.8031	0.106207	0.858512	0.999663
ENSMUSG00000009207	Lnpk	58.6986	28.2122	28.8466	29.599	25.2531	14.3912	34.8512	45.2186	30.9454	25.0234	24.5888	26.7588	0.126426	0.802085	0.999663
ENSMUSG00000009281	Rarres2	891.485	871.442	672.65	705.772	897.15	823.498	2643.46	1936.72	1940.79	2854.06	2289.83	2056.6	0.149602	0.57404	0.999663
ENSMUSG00000009291	Pttg1ip	744.739	761.728	611.024	650.521	639.302	607.63	903.517	671.453	549.796	785.458	647.915	625.008	0.113048	0.671672	0.999663
ENSMUSG00000009292	Trpm2	22.012	17.2408	18.3569	33.5456	26.5822	27.1834	15.683	11.0914	8.76785	11.1215	18.4416	16.2464	-0.228514	0.69175	0.999663
ENSMUSG00000009293	Ube2g2	78.8763	92.4732	85.2286	88.7971	114.304	97.5405	53.1481	52.8972	41.2605	43.791	65.1603	52.5619	-0.0653333	0.848989	0.999663
ENSMUSG00000009376	Met	451.246	435.721	360.583	414.386	381.455	383.766	359.839	382.225	314.611	296.806	292.607	270.455	-0.218689	0.31234	0.999663
ENSMUSG00000009378	Slc16a12	229.291	315.036	271.42	339.402	321.645	255.844	128.949	114.326	112.435	117.471	147.533	121.37	-0.047524	0.859639	0.999663
ENSMUSG00000009406	Elk1	3.66866	7.83671	1.31121	7.89307	9.30378	3.19805	2.61384	1.70636	3.61029	2.78038	1.84416	0.95567	-1.24585	0.317643	0.999663
ENSMUSG00000009418	Nav1	40.3553	18.8081	38.0251	38.8076	41.2024	22.3864	18.2969	12.7977	17.5357	28.4989	19.671	21.9804	0.417356	0.426024	0.999663
ENSMUSG00000009470	Tnpo1	427.399	448.26	407.786	390.707	389.43	308.612	212.592	181.728	141.833	170.298	143.844	133.794	-0.0166987	0.949814	0.999663
ENSMUSG00000009535	Rnmt	53.1956	21.9428	44.5811	36.8343	43.8607	27.1834	62.7322	40.9527	55.1859	41.0106	36.8832	26.7588	-0.460173	0.321153	0.999663
ENSMUSG00000009549	Srp14	71.5389	94.0405	64.2493	81.5618	127.595	68.7581	261.384	216.708	257.878	284.294	251.42	218.849	-0.237095	0.472199	0.999663
ENSMUSG00000009555	Cdk9	75.2076	123.82	97.0295	107.872	87.7213	111.932	178.612	158.692	153.18	105.655	143.844	169.154	-0.282349	0.387018	0.999663
ENSMUSG00000009563	Tor2a	66.0359	72.0977	55.0708	58.5403	46.5189	75.1542	41.8214	19.6232	26.8193	28.4989	28.2771	40.1382	0.233583	0.593724	0.999663
ENSMUSG00000009566	Fpgs	328.345	327.574	377.628	351.9	426.645	455.722	312.79	325.915	428.593	406.631	440.14	583.915	0.167875	0.53851	0.999663
ENSMUSG00000009569	Mrtfb	106.391	95.6079	133.743	142.733	146.202	127.922	94.9695	63.1354	70.1428	79.2409	93.4374	87.9217	-0.111324	0.71988	0.999663
ENSMUSG00000009575	Cbx5	124.735	164.571	138.988	170.359	167.468	177.492	81.029	63.1354	34.5556	45.8763	56.5542	65.9413	-0.333367	0.377453	0.999663
ENSMUSG00000009585	Apobec3	1.83433	4.70203	7.86726	5.26205	10.6329	3.19805	4.3564	5.11909	6.70483	2.78038	10.4502	6.68969	-0.053414	0.959067	0.999663
ENSMUSG00000009614	Sardh	3219.25	3524.95	3641.23	2916.49	3943.47	3593.01	3506.03	3884.53	3795.45	2696.28	3934.82	3725.2	-0.119633	0.615256	0.999663
ENSMUSG00000009621	Vav2	163.256	155.167	208.482	157.204	152.848	179.091	41.8214	48.6313	58.7962	54.9126	83.6019	61.1629	0.529157	0.102858	0.999663
ENSMUSG00000009630	Ppp2cb	445.743	388.701	405.164	298.621	389.43	458.92	160.316	203.057	230.027	260.661	250.806	212.159	0.404022	0.145018	0.999663
ENSMUSG00000009633	G0s2	146.747	86.2038	65.5605	63.1446	124.936	62.362	122.85	69.9608	77.3634	59.0831	83.6019	49.6949	-0.230066	0.633308	0.999663
ENSMUSG00000009640	Dmap1	40.3553	37.6162	51.1372	48.0162	29.2404	38.3766	106.296	119.445	122.75	95.2281	81.143	88.8773	-0.26872	0.45229	0.999663
ENSMUSG00000009646	Pla2g12b	144.912	120.685	125.876	159.835	120.949	145.511	189.939	162.958	174.326	279.428	205.931	287.657	0.412367	0.142884	0.999663
ENSMUSG00000009647	Mcu	95.3852	100.31	91.7846	108.53	81.0758	113.531	94.0982	92.1435	78.9107	84.1066	97.7405	100.345	0.0128465	0.965828	0.999663
ENSMUSG00000009654	Oit3	91.7166	97.1752	131.121	132.209	74.4302	132.719	242.216	156.985	185.156	329.475	239.741	301.992	0.493066	0.162813	0.999663
ENSMUSG00000009681	Bcr	144.912	150.465	161.279	153.915	139.557	188.685	79.2865	71.6672	71.6901	52.1322	84.2166	87.9217	-0.0624615	0.843481	0.999663
ENSMUSG00000009687	Fxyd5	5.503	4.70203	7.86726	3.28878	3.98733	6.3961	16.5543	17.0636	12.3781	20.1578	19.0563	15.2907	0.797863	0.32473	0.999663
ENSMUSG00000009733	Tfcp2	16.509	25.0775	24.913	20.3904	26.5822	19.1883	38.3363	26.4486	27.8508	22.2431	27.0477	14.3351	-0.478854	0.363717	0.999663
ENSMUSG00000009739	Pou6f1	31.1836	15.6734	26.2242	34.8611	31.8987	27.1834	2.61384	0.853181	3.61029	7.64605	5.53248	8.60103	1.11084	0.132033	0.999663
ENSMUSG00000009741	Ubp1	139.409	139.493	170.457	150.626	151.519	132.719	61.8609	88.7308	78.9107	65.339	90.3638	101.301	0.201547	0.518548	0.999663
ENSMUSG00000009772	Nuak2	36.6866	34.4815	27.5354	26.968	27.9113	28.7825	71.445	15.3573	31.9769	31.9744	34.4243	48.7392	0.190328	0.749555	0.999663
ENSMUSG00000009828	Ick	80.7106	51.7223	86.5398	63.8023	65.1264	71.9561	29.6235	11.9445	30.9454	22.9382	36.8832	27.7144	0.388171	0.401329	0.999663
ENSMUSG00000009863	Sdhb	862.136	738.218	799.838	609.74	853.289	785.121	2621.68	2369.28	2319.87	2067.21	2271.39	2050.87	-0.0948415	0.657541	0.999663
ENSMUSG00000009894	Snap47	262.309	268.015	272.732	228.241	265.822	268.636	449.581	455.599	432.719	371.181	376.209	379.401	-0.16085	0.42417	0.999663
ENSMUSG00000009905	Kdsr	113.729	81.5018	72.1165	80.2462	87.7213	65.56	93.227	117.739	79.9422	129.288	124.173	139.528	0.612253	0.0628421	0.999663
ENSMUSG00000009907	Vps4b	165.09	161.436	184.881	178.252	148.86	140.714	219.563	202.204	218.681	230.077	243.429	255.164	0.298407	0.212594	0.999663
ENSMUSG00000009927	Rps25	113.729	120.685	169.146	164.439	97.0251	127.922	7.84152	11.0914	8.25209	21.548	5.53248	15.2907	0.675863	0.195287	0.999663
ENSMUSG00000009995	Taz	51.3613	40.7509	48.5147	52.6205	57.1518	39.9756	24.3958	37.54	30.4296	29.194	33.1949	14.3351	-0.339946	0.45659	0.999663
ENSMUSG00000010025	Aldh3a2	794.266	1216.26	740.833	923.49	917.087	522.881	1298.21	1786.56	1352.31	1172.63	1427.99	811.364	-0.16146	0.659416	0.999663
ENSMUSG00000010045	Tmem115	64.2016	61.1263	65.5605	68.4066	63.7973	83.1493	34.8512	34.1272	35.0714	38.9254	41.801	56.3846	0.219286	0.544927	0.999663
ENSMUSG00000010047	Hyal2	86.2136	106.579	86.5398	111.819	86.3922	79.9513	104.554	100.675	111.403	125.812	146.303	158.641	0.416605	0.164235	0.999663
ENSMUSG00000010048	Ifrd2	102.723	126.955	118.009	112.476	182.088	135.917	87.128	104.941	96.4464	56.3028	129.706	132.838	-0.157522	0.697593	0.999663
ENSMUSG00000010051	Hyal1	16.509	32.9142	35.4027	28.9413	49.1771	25.5844	95.8408	89.584	112.435	137.629	158.598	132.838	0.281383	0.483135	0.999663
ENSMUSG00000010054	Tusc2	66.0359	84.6365	70.8053	74.9842	53.1644	36.7776	21.782	21.3295	28.3666	20.8529	44.2598	37.2711	0.891367	0.0563912	0.999663
ENSMUSG00000010057	Nprl2	27.515	34.4815	31.469	24.337	25.2531	22.3864	108.039	99.8222	87.1628	59.0831	55.9395	53.5175	-0.422824	0.280638	0.999663
ENSMUSG00000010064	Slc38a3	2566.23	2882.34	1835.69	2165.99	2979.87	2488.08	6674.01	6291.36	4864.61	7160.88	7310.87	6358.08	0.157063	0.561475	0.999663
ENSMUSG00000010067	Rassf1	18.3433	20.3754	10.4897	38.8076	23.924	27.1834	23.5246	34.9804	29.3981	61.8635	32.5802	34.4041	-0.375319	0.495759	0.999663
ENSMUSG00000010095	Slc3a2	135.741	117.551	145.544	124.316	154.177	171.096	316.275	305.439	372.892	351.718	335.637	369.844	-0.0662641	0.796547	0.999663
ENSMUSG00000010097	Nxf1	73.3733	48.5876	66.8717	51.9627	67.7847	75.1542	154.217	131.39	172.778	111.91	124.173	132.838	-0.336762	0.306266	0.999663
ENSMUSG00000010110	Stx5a	141.244	123.82	100.963	99.3212	142.215	124.724	179.484	133.096	165.042	166.823	172.736	118.503	-0.049544	0.877042	0.999663
ENSMUSG00000010122	Slc47a1	214.617	266.448	201.926	310.461	288.417	215.868	218.691	218.414	174.326	202.273	271.706	223.627	-0.0685072	0.809132	0.999663
ENSMUSG00000010175	Prox1	420.062	288.391	538.907	424.253	543.606	631.615	157.702	95.5563	195.471	139.714	151.836	242.74	-0.112933	0.77902	0.999663
ENSMUSG00000010277	2610507B11Rik	739.236	1061.09	896.867	790.623	870.568	724.358	132.435	174.049	160.4	99.3987	169.048	202.602	0.18389	0.566634	0.999663
ENSMUSG00000010290	AI597479	31.1836	23.5101	30.1578	36.8343	27.9113	38.3766	25.2671	16.2104	15.9884	11.1215	15.9827	10.5124	-0.859101	0.101534	0.999663
ENSMUSG00000010307	Tmem86a	33.018	21.9428	23.6018	23.6792	17.2784	14.3912	29.6235	19.6232	21.146	29.194	18.4416	36.3155	0.680716	0.212191	0.999663
ENSMUSG00000010358	Ifi35	44.024	43.8856	73.4277	34.8611	53.1644	92.7435	130.692	170.636	194.44	129.288	126.632	155.774	-0.371951	0.389909	0.999663
ENSMUSG00000010362	Rdm1	27.515	6.26937	30.1578	19.7327	14.6202	9.59415	44.4353	17.0636	25.7878	25.7185	24.5888	16.2464	0.115842	0.863833	0.999663
ENSMUSG00000010376	Nedd8	93.5509	94.0405	103.586	98.0057	111.645	163.101	126.336	152.719	140.801	143.19	145.689	156.73	-0.242016	0.422638	0.999663
ENSMUSG00000010392	Gosr1	172.427	167.706	170.457	139.444	172.784	124.724	100.197	72.5204	77.3634	78.5458	84.8314	61.1629	0.0844654	0.779136	0.999663
ENSMUSG00000010406	Mrpl52	89.8823	98.7425	61.6268	80.904	110.316	75.1542	228.275	164.664	164.01	215.48	197.325	228.405	0.107849	0.740598	0.999663
ENSMUSG00000010453	Kansl3	207.279	184.946	183.569	213.771	208.67	177.492	120.237	106.648	131.518	96.6183	160.442	204.513	0.289291	0.3875	0.999663
ENSMUSG00000010517	Faf1	93.5509	84.6365	99.6519	102.61	108.987	89.5454	166.414	123.711	135.128	125.117	110.65	98.4341	-0.460452	0.118855	0.999663
ENSMUSG00000010554	Mettl16	38.521	42.3182	48.5147	39.4654	57.1518	65.56	58.3758	58.0163	57.7647	54.9126	80.5283	59.2516	-0.107891	0.783023	0.999663
ENSMUSG00000010601	Apol7a	258.641	371.46	304.201	241.397	328.29	238.255	207.365	261.927	254.783	193.932	244.659	222.671	0.0824775	0.766567	0.999663
ENSMUSG00000010607	Pigyl	67.8703	48.5876	57.6932	66.4334	73.1011	71.9561	53.1481	37.54	37.1344	42.4008	42.4157	49.6949	-0.200881	0.583238	0.999663
ENSMUSG00000010608	Rbm25	194.439	153.6	163.901	118.396	179.43	171.096	208.236	225.24	241.89	184.2	213.308	193.045	-0.0509228	0.854113	0.999663
ENSMUSG00000010609	Psen2	616.335	561.108	567.754	614.344	572.847	559.659	1034.21	874.51	884.521	907.1	798.521	855.325	-0.130309	0.494884	0.999663
ENSMUSG00000010651	Acaa1b	2613.92	3941.86	2416.56	3325.62	3304.17	2433.72	2910.95	3451.12	2441.07	3674.28	3404.93	2859.37	0.160223	0.58773	0.999663
ENSMUSG00000010663	Fads1	1871.02	1689.59	1364.97	1753.58	1924.55	1551.05	1150.09	976.039	1022.23	1352.66	1344.39	1365.65	0.279799	0.189471	0.999663
ENSMUSG00000010721	Lmbr1	18.3433	12.5387	27.5354	24.337	10.6329	17.5893	4.3564	2.55954	1.54727	3.47548	4.30304	5.73402	0.859475	0.315619	0.999663
ENSMUSG00000010755	Cars	209.114	169.273	145.544	147.995	119.62	159.903	250.057	207.323	221.775	202.968	191.793	273.322	0.257262	0.377423	0.999663
ENSMUSG00000010797	Wnt2	9.17166	14.1061	17.0457	14.4706	10.6329	19.1883	12.1979	10.2382	13.9254	6.95096	3.0736	8.60103	-1.12426	0.120832	0.999663
ENSMUSG00000010911	Apip	16.509	37.6162	23.6018	19.7327	29.2404	33.5795	127.207	156.985	186.188	131.373	138.312	144.306	-0.199825	0.627509	0.999663
ENSMUSG00000010914	Pdhx	66.0359	92.4732	94.4071	81.5618	93.0378	94.3425	179.484	195.378	201.145	136.239	143.23	114.68	-0.605982	0.0348109	0.999663
ENSMUSG00000010936	Vac14	56.8643	65.8284	64.2493	55.2515	50.5062	60.763	70.5737	95.5563	87.6785	70.2047	110.65	133.794	0.475568	0.208546	0.999663
ENSMUSG00000011034	Slc5a1	64.2016	75.2324	65.5605	49.9895	41.2024	145.511	2.61384	2.55954	1.03151	10.4264	3.68832	3.82268	1.46515	0.0769366	0.999663
ENSMUSG00000011096	Akt1s1	75.2076	101.877	95.7183	67.0911	107.658	118.328	54.8906	105.794	92.8361	61.8635	116.797	156.73	0.312587	0.500862	0.999663
ENSMUSG00000011114	Tbrg1	82.5449	75.2324	99.6519	83.535	70.4429	91.1444	303.205	310.558	325.442	327.39	307.975	319.194	0.102999	0.690079	0.999663
ENSMUSG00000011148	Adssl1	56.8643	54.857	41.9587	59.1981	51.8353	43.1737	42.6927	69.1077	57.2489	75.7654	70.0781	48.7392	0.173054	0.66332	0.999663
ENSMUSG00000011158	Brf1	40.3553	31.3468	51.1372	54.5938	53.1644	63.961	32.2374	46.9249	38.6817	34.0597	44.2598	49.6949	-0.350492	0.388542	0.999663
ENSMUSG00000011179	Odc1	119.232	136.359	205.86	78.9307	138.228	153.506	5.22768	1.70636	5.67332	4.86567	1.84416	1.91134	-0.248564	0.716603	0.999663
ENSMUSG00000011257	Pabpc4	33.018	34.4815	47.2035	16.4439	43.8607	52.7678	0.87128	2.55954	2.57878	2.08529	1.84416	2.86701	0.159022	0.860085	0.999663
ENSMUSG00000011263	Exoc3l2	73.3733	45.4529	69.4941	63.8023	34.5569	97.5405	42.6927	33.2741	47.9653	22.9382	32.5802	64.0299	-0.126116	0.814745	0.999663
ENSMUSG00000011305	Plin5	108.226	119.118	149.478	93.4014	131.582	81.5503	153.345	262.78	287.792	188.371	285.845	190.178	0.220348	0.564096	0.999663
ENSMUSG00000011306	Sugp1	23.8463	17.2408	23.6018	22.3637	29.2404	25.5844	35.7225	35.8336	26.8193	30.5842	23.3594	29.6258	-0.46064	0.343875	0.999663
ENSMUSG00000011382	Dhdh	465.92	559.541	445.811	541.991	547.594	486.104	290.136	284.962	254.783	287.77	262.485	215.026	-0.211735	0.357926	0.999663
ENSMUSG00000011427	Zfp790	42.1896	51.7223	26.2242	36.8343	34.5569	31.9805	8.7128	19.6232	11.3466	13.2068	15.368	27.7144	0.682256	0.22149	0.999663
ENSMUSG00000011658	Fuz	20.1776	18.8081	32.7802	31.5723	30.5696	39.9756	32.2374	26.4486	28.8823	22.2431	16.5974	31.5371	-0.810755	0.105334	0.999663
ENSMUSG00000011831	Evi5	915.332	620.667	654.293	691.959	684.492	703.571	523.639	466.69	495.641	411.497	453.049	539.954	-0.0115134	0.962231	0.999663
ENSMUSG00000011832	Evi5l	16.509	23.5101	14.4233	29.599	25.2531	39.9756	2.61384	6.82545	6.70483	4.17057	7.37664	3.82268	-0.862476	0.223899	0.999663
ENSMUSG00000011837	Snapc2	9.17166	15.6734	27.5354	19.0749	18.6076	17.5893	24.3958	18.77	29.3981	30.5842	28.8918	20.0691	0.09276	0.869854	0.999663
ENSMUSG00000011877	Git1	14.6747	26.6448	41.9587	51.305	31.8987	41.5747	15.683	14.5041	21.146	21.548	30.1213	21.0247	-0.0777554	0.884018	0.999663
ENSMUSG00000011884	Gltp	1.83433	7.83671	2.62242	11.1819	17.2784	14.3912	2.61384	3.41272	1.54727	13.9019	7.37664	2.86701	-0.0105818	0.991957	0.999663
ENSMUSG00000011958	Bnip2	137.575	126.955	118.009	113.792	162.152	111.932	72.3162	65.6949	78.9107	58.388	76.84	72.631	-0.0860216	0.78381	0.999663
ENSMUSG00000011960	Ccnt1	137.575	206.889	175.702	170.359	128.924	129.521	131.563	172.343	143.896	131.373	129.706	115.636	0.0213032	0.942031	0.999663
ENSMUSG00000012017	Scarf2	12.8403	10.9714	9.17846	8.55083	23.924	9.59415	8.7128	5.97227	5.15756	12.5117	15.9827	19.1134	0.959282	0.201499	0.999663
ENSMUSG00000012076	Brms1l	904.326	865.173	756.568	1337.22	344.24	2702.35	10.4554	10.2382	8.25209	11.1215	6.76192	6.68969	-1.01854	0.267812	0.999663
ENSMUSG00000012114	Med15	51.3613	56.4243	31.469	46.7007	45.1898	38.3766	76.6726	104.941	85.0997	80.6311	84.8314	96.5227	0.0329294	0.928923	0.999663
ENSMUSG00000012117	Dhdds	77.0419	68.963	108.83	72.3532	91.7087	91.1444	158.573	159.545	173.81	171.689	178.269	184.444	0.14985	0.609467	0.999663
ENSMUSG00000012187	Mogat1	1.83433	6.26937	5.24484	5.26205	11.962	3.19805	13.9405	11.9445	4.6418	6.95096	8.60608	6.68969	-0.969178	0.320977	0.999663
ENSMUSG00000012296	Tjap1	12.8403	21.9428	15.7345	26.3102	14.6202	12.7922	11.3266	10.2382	8.25209	8.34115	4.91776	12.4237	-0.391296	0.576852	0.999663
ENSMUSG00000012422	Tmem167	447.577	446.692	548.085	880.078	352.214	969.009	60.9896	36.6868	44.355	49.3518	59.6278	60.2072	-0.354871	0.404889	0.999663
ENSMUSG00000012428	Steap4	177.93	503.117	249.13	306.514	248.544	196.68	405.145	727.763	379.081	429.569	324.572	286.701	-0.233616	0.608466	0.999663
ENSMUSG00000012429	Mplkip	20.1776	25.0775	9.17846	19.7327	9.30378	7.99513	6.97024	7.67863	3.61029	7.64605	3.68832	13.3794	0.891824	0.288374	0.999663
ENSMUSG00000012483	Rpa3	9.17166	6.26937	10.4897	13.1551	17.2784	12.7922	57.5045	39.2463	41.2605	42.4008	29.5066	23.8918	-1.22526	0.0423044	0.999663
ENSMUSG00000012519	Mlkl	16.509	20.3754	10.4897	14.4706	13.2911	15.9903	11.3266	22.1827	14.4412	8.34115	12.2944	16.2464	-0.290673	0.656253	0.999663
ENSMUSG00000012535	Tnpo3	258.641	225.697	267.487	249.947	269.81	171.096	192.553	190.259	182.578	143.885	205.931	154.819	-0.0452514	0.874694	0.999663
ENSMUSG00000012609	Ttll5	64.2016	34.4815	51.1372	50.6472	50.5062	35.1786	14.8118	14.5041	14.4412	14.597	12.2944	21.0247	0.210507	0.668515	0.999663
ENSMUSG00000012640	Zfp715	27.515	25.0775	22.2906	24.337	27.9113	30.3815	27.0097	37.54	23.7248	29.194	15.9827	23.8918	-0.478909	0.34731	0.999663
ENSMUSG00000012848	Rps5	737.401	623.802	659.538	749.842	712.404	674.789	376.393	369.427	285.213	565.808	330.719	365.066	0.212031	0.457443	0.999663
ENSMUSG00000013033	Adgrl1	3.66866	21.9428	20.9793	6.57756	9.30378	14.3912	23.5246	80.199	41.7762	66.7292	104.502	162.464	1.933	0.00660759	0.999663
ENSMUSG00000013076	Amotl1	56.8643	45.4529	70.8053	76.9575	46.5189	86.3474	17.4256	17.0636	24.7563	29.8891	33.8096	23.8918	0.278529	0.534574	0.999663
ENSMUSG00000013089	Etv5	12.8403	12.5387	5.24484	5.26205	7.97467	12.7922	20.9107	4.2659	11.3466	8.34115	9.83552	19.1134	0.293891	0.735338	0.999663
ENSMUSG00000013150	Gfod2	55.03	29.7795	45.8923	34.2033	33.2278	33.5795	20.0394	5.11909	9.79936	9.73134	12.2944	21.9804	0.683187	0.252471	0.999663
ENSMUSG00000013160	Atp6v0d1	174.262	224.13	211.105	161.15	198.038	207.873	324.116	361.749	401.774	299.586	416.165	412.85	0.169945	0.532704	0.999663
ENSMUSG00000013236	Ptprs	34.8523	31.3468	23.6018	32.8878	27.9113	33.5795	19.1682	27.3018	23.209	41.7057	52.8659	47.7835	0.937431	0.035164	0.999663
ENSMUSG00000013275	Slc41a1	7.33733	17.2408	13.1121	14.4706	6.64556	55.9659	8.7128	5.97227	3.09454	2.08529	9.2208	5.73402	-0.989516	0.317403	0.999663
ENSMUSG00000013465	Nelfb	82.5449	72.0977	74.7389	88.7971	75.7593	105.536	51.4055	97.2626	88.71	68.1194	92.8227	150.996	0.146068	0.731841	0.999663
ENSMUSG00000013495	Tmem175	20.1776	25.0775	18.3569	19.0749	17.2784	28.7825	19.1682	25.5954	13.4097	22.9382	26.433	17.2021	0.231271	0.679516	0.999663
ENSMUSG00000013539	Tango2	67.8703	67.3957	69.4941	52.6205	85.0631	54.3669	63.6034	77.6395	69.6271	55.6077	71.3075	53.5175	-0.107519	0.764435	0.999663
ENSMUSG00000013593	Ndufs2	575.98	550.137	626.758	551.857	660.568	615.625	746.687	890.721	795.296	743.057	702.01	722.487	-0.221795	0.255962	0.999663
ENSMUSG00000013622	Atraid	161.421	108.147	112.764	121.685	105	107.135	331.086	307.145	270.256	332.951	323.343	292.435	0.239325	0.372186	0.999663
ENSMUSG00000013629	Cad	86.2136	101.877	184.881	82.2195	147.531	188.685	139.405	156.985	234.669	126.507	189.334	253.253	-0.0477863	0.919873	0.999663
ENSMUSG00000013646	Sh3bp5l	38.521	43.8856	56.382	38.1499	58.4809	49.5698	8.7128	7.67863	5.15756	8.34115	12.2944	14.3351	0.688543	0.209507	0.999663
ENSMUSG00000013662	Atad1	210.948	220.995	183.569	186.145	162.152	188.685	316.275	329.328	270.772	298.196	212.078	205.469	-0.159215	0.55766	0.999663
ENSMUSG00000013663	Pten	757.579	785.238	723.788	756.42	789.492	601.234	162.058	178.315	155.243	137.629	156.754	160.553	-0.0478972	0.830868	0.999663
ENSMUSG00000013698	Pea15a	44.024	87.7711	72.1165	76.2997	58.4809	51.1688	56.6332	57.1631	66.0168	99.3987	70.0781	65.9413	0.504217	0.197631	0.999663
ENSMUSG00000013736	Trnt1	47.6926	51.7223	60.3156	47.3584	58.4809	39.9756	54.8906	78.4926	46.9338	56.3028	54.0954	47.7835	-0.0344923	0.92962	0.999663
ENSMUSG00000013787	Ehmt2	2309.42	1672.35	1434.46	1312.88	1458.03	3209.24	122.85	179.168	134.612	145.275	205.931	238.918	0.291905	0.490929	0.999663
ENSMUSG00000013822	Elof1	66.0359	64.261	99.6519	63.1446	99.6833	71.9561	123.722	100.675	115.014	122.337	94.6669	81.232	-0.183467	0.610926	0.999663
ENSMUSG00000013833	Med16	51.3613	51.7223	72.1165	59.8558	61.1391	47.9708	33.1086	68.2545	62.4065	52.8273	87.2902	92.7	0.548468	0.208236	0.999663
ENSMUSG00000013846	St3gal1	482.429	438.856	478.591	473.584	374.809	532.475	106.296	98.1158	89.2258	69.5096	81.7578	130.927	-0.0479506	0.876518	0.999663
ENSMUSG00000013858	Tmem259	185.267	188.081	171.768	182.856	175.443	212.67	82.7716	100.675	101.604	66.0341	120.485	141.439	0.127646	0.707973	0.999663
ENSMUSG00000013973	Dedd	78.8763	76.7998	86.5398	84.8505	115.633	94.3425	70.5737	54.6036	59.3119	47.9616	63.9309	47.7835	-0.464453	0.167948	0.999663
ENSMUSG00000013997	Nit1	150.415	188.081	197.993	138.787	170.126	143.912	342.413	657.802	629.738	429.569	518.824	543.776	0.122824	0.711973	0.999663
ENSMUSG00000014039	Prdm15	34.8523	14.1061	24.913	6.57756	11.962	14.3912	11.3266	15.3573	9.28361	15.9872	11.6797	11.468	1.39304	0.0373596	0.999663
ENSMUSG00000014074	Rnf168	45.8583	56.4243	47.2035	82.8773	61.1391	65.56	38.3363	34.9804	38.1659	34.0597	30.736	29.6258	-0.748088	0.0484473	0.999663
ENSMUSG00000014075	Tctex1d2	3.66866	3.13468	5.24484	4.60429	2.65822	1.59903	8.7128	9.38499	9.79936	13.2068	7.99136	8.60103	0.40519	0.682936	0.999663
ENSMUSG00000014077	Chp1	506.276	725.679	683.14	518.312	346.898	284.627	463.521	432.563	336.789	414.277	247.732	228.405	0.262874	0.471898	0.999663
ENSMUSG00000014164	Klhl3	60.5329	53.2896	59.0044	57.2248	75.7593	43.1737	22.6533	17.9168	24.7563	31.2793	34.4243	39.1825	0.625843	0.127542	0.999663
ENSMUSG00000014177	Tvp23b	154.084	134.791	148.167	141.418	107.658	207.873	75.8014	45.2186	62.9222	55.6077	46.104	46.8278	-0.362743	0.321682	0.999663
ENSMUSG00000014195	Dnajc7	121.066	98.7425	140.299	112.476	136.898	115.13	397.304	290.935	313.58	306.537	274.165	271.41	-0.238114	0.390617	0.999663
ENSMUSG00000014226	Cacybp	104.557	133.224	97.0295	79.5885	122.278	79.9513	185.583	213.295	185.672	156.397	169.048	120.414	-0.126875	0.689385	0.999663
ENSMUSG00000014232	Cluap1	16.509	17.2408	23.6018	11.1819	31.8987	14.3912	13.0692	9.38499	11.8624	11.8166	18.4416	10.5124	0.320527	0.629996	0.999663
ENSMUSG00000014243	Zswim7	18.3433	15.6734	14.4233	17.1017	21.2658	14.3912	25.2671	27.3018	33.0084	15.9872	27.0477	21.9804	-0.542703	0.326668	0.999663
ENSMUSG00000014245	Pigl	12.8403	6.26937	14.4233	17.1017	15.9493	9.59415	11.3266	10.2382	6.18907	7.64605	6.1472	13.3794	-0.414474	0.582488	0.999663
ENSMUSG00000014294	Ndufa2	614.501	606.561	628.069	516.996	798.796	639.61	446.095	547.742	626.128	455.983	475.793	317.283	-0.451111	0.117165	0.999663
ENSMUSG00000014313	Cox6c	502.607	506.251	503.504	454.509	521.012	476.51	87.9993	104.088	96.9621	142.495	107.576	161.508	0.560129	0.0234257	0.999663
ENSMUSG00000014329	Bicc1	12.8403	14.1061	18.3569	28.2835	26.5822	22.3864	2.61384	2.55954	8.76785	4.17057	12.9091	7.64536	-0.0392626	0.958989	0.999663
ENSMUSG00000014349	Ube2z	212.782	180.244	170.457	184.172	167.468	145.511	263.127	260.22	269.74	241.198	224.373	257.075	0.0223769	0.924828	0.999663
ENSMUSG00000014353	Tmem87b	91.7166	125.387	68.1829	113.792	99.6833	83.1493	146.375	90.4372	112.951	155.701	129.706	139.528	0.203866	0.561597	0.999663
ENSMUSG00000014355	Anapc1	203.611	263.313	236.018	223.637	225.949	182.289	190.81	254.248	227.964	180.725	191.793	242.74	0.0148234	0.956182	0.999663
ENSMUSG00000014361	Mertk	75.2076	89.3385	85.2286	105.899	54.4936	67.1591	92.3557	92.1435	90.2573	82.7164	78.6842	76.4536	-0.110731	0.750167	0.999663
ENSMUSG00000014402	Tsg101	51.3613	72.0977	60.3156	57.8825	55.8227	73.5552	67.0886	64.8417	80.4579	62.5586	59.6278	56.3846	-0.261647	0.44441	0.999663
ENSMUSG00000014418	Hps5	55.03	75.2324	62.938	51.305	63.7973	62.362	60.1183	95.5563	93.3518	63.2537	77.4547	66.8969	-0.121565	0.737156	0.999663
ENSMUSG00000014426	Map3k4	154.084	134.791	146.855	108.53	128.924	119.927	79.2865	73.3736	82.5209	68.1194	70.0781	57.3402	0.0328094	0.907375	0.999663
ENSMUSG00000014444	Piezo1	34.8523	37.6162	35.4027	42.0964	14.6202	27.1834	11.3266	19.6232	14.9569	15.9872	23.3594	32.4928	0.939284	0.0991806	0.999663
ENSMUSG00000014470	Rnf166	20.1776	21.9428	14.4233	20.3904	18.6076	23.9854	5.22768	2.55954	6.70483	7.64605	7.99136	8.60103	0.516423	0.452981	0.999663
ENSMUSG00000014496	Ankrd28	168.759	213.158	194.059	214.428	210	201.477	167.286	158.692	150.085	157.787	143.23	121.37	-0.283545	0.252154	0.999663
ENSMUSG00000014498	Ankrd52	234.794	216.293	217.661	204.562	192.721	163.101	159.444	154.426	135.644	107.045	144.459	176.799	0.172207	0.545131	0.999663
ENSMUSG00000014504	Srp19	45.8583	65.8284	48.5147	32.8878	42.5316	49.5698	22.6533	22.1827	25.272	14.597	27.0477	21.9804	0.248602	0.588178	0.999663
ENSMUSG00000014542	Clec4f	522.785	354.219	338.292	370.974	317.658	394.959	862.567	586.988	685.44	739.582	553.863	634.565	0.0143354	0.960736	0.999663
ENSMUSG00000014547	Wdfy2	111.894	94.0405	70.8053	124.974	108.987	92.7435	42.6927	37.54	37.1344	25.0234	30.1213	33.4485	-0.677755	0.0618381	0.999663
ENSMUSG00000014550	Rbsn	88.0479	64.261	55.0708	49.9895	61.1391	67.1591	28.7522	40.0995	18.0515	45.8763	24.5888	48.7392	0.691262	0.146362	0.999663
ENSMUSG00000014551	Mrps25	44.024	25.0775	31.469	33.5456	45.1898	55.9659	81.029	81.0522	42.292	50.0469	47.9482	44.9165	-0.899271	0.0517023	0.999663
ENSMUSG00000014554	Dguok	29.3493	28.2122	30.1578	25.6525	27.9113	25.5844	104.554	72.5204	95.4148	90.3624	67.0045	75.498	-0.0755996	0.852168	0.999663
ENSMUSG00000014592	Camta1	14.6747	4.70203	2.62242	14.4706	2.65822	11.1932	6.09896	8.53181	8.76785	12.5117	8.60608	7.64536	-0.206354	0.820308	0.999663
ENSMUSG00000014599	Csf1	18.3433	28.2122	24.913	37.4921	17.2784	20.7873	32.2374	30.7145	17.5357	36.145	21.5152	27.7144	-0.027013	0.961785	0.999663
ENSMUSG00000014601	Strip1	64.2016	56.4243	62.938	45.3852	50.5062	60.763	74.0588	79.3458	86.647	66.7292	68.2339	71.6753	0.032486	0.92187	0.999663
ENSMUSG00000014606	Slc25a11	124.735	161.436	135.055	147.337	178.101	127.922	218.691	184.287	209.397	225.211	223.143	228.405	0.0368219	0.886228	0.999663
ENSMUSG00000014633	Cmc2	47.6926	48.5876	28.8466	34.2033	42.5316	36.7776	39.2076	38.3931	46.418	63.2537	52.8659	49.6949	0.547428	0.175877	0.999663
ENSMUSG00000014668	Chfr	56.8643	59.559	51.1372	62.4868	61.1391	36.7776	21.782	18.77	23.209	24.3283	22.1299	15.2907	-0.0042056	0.992386	0.999663
ENSMUSG00000014748	Tex261	154.084	134.791	129.81	175.621	168.797	150.308	140.276	80.199	90.773	86.887	75.6106	48.7392	-0.790455	0.024889	0.999663
ENSMUSG00000014763	Fam120b	78.8763	29.7795	39.3363	54.5938	49.1771	44.7727	39.2076	29.0082	46.9338	27.1087	51.0218	42.0495	0.0139577	0.977282	0.999663
ENSMUSG00000014767	Tbp	5.503	25.0775	15.7345	16.4439	9.30378	12.7922	27.881	26.4486	28.3666	24.3283	12.2944	15.2907	-0.427011	0.503306	0.999663
ENSMUSG00000014769	Psmb1	321.008	340.113	280.599	261.787	350.885	308.612	555.005	553.714	463.149	517.846	460.425	517.973	-0.0324852	0.889234	0.999663
ENSMUSG00000014771	Pdcd2	18.3433	37.6162	48.5147	28.9413	50.5062	47.9708	82.7716	63.1354	66.0168	75.7654	65.1603	87.9217	-0.101555	0.81614	0.999663
ENSMUSG00000014773	Dll1	7.33733	15.6734	17.0457	10.5241	17.2784	11.1932	13.0692	7.67863	9.28361	10.4264	7.99136	6.68969	-0.141814	0.843515	0.999663
ENSMUSG00000014778	Fhod1	22.012	7.83671	22.2906	11.1819	9.30378	14.3912	14.8118	16.2104	8.25209	25.0234	19.0563	8.60103	1.07403	0.133117	0.999663
ENSMUSG00000014791	Elmo3	82.5449	115.983	106.208	79.5885	89.0504	87.9464	87.128	103.235	106.761	98.0085	108.805	92.7	0.276347	0.351599	0.999663
ENSMUSG00000014837	4931428F04Rik	1.83433	7.83671	9.17846	5.91981	2.65822	7.99513	0.87128	1.70636	1.03151	4.86567	2.45888	2.86701	1.76353	0.158021	0.999663
ENSMUSG00000014850	Msh3	69.7046	32.9142	57.6932	51.9627	54.4936	35.1786	63.6034	39.2463	48.4811	36.8401	39.9568	34.4041	-0.283989	0.508639	0.999663
ENSMUSG00000014852	Adamts13	12.8403	15.6734	10.4897	20.3904	23.924	25.5844	25.2671	23.0359	23.7248	52.8273	49.7923	71.6753	0.439135	0.393642	0.999663
ENSMUSG00000014856	Tmem208	58.6986	53.2896	73.4277	42.0964	79.7467	43.1737	100.197	141.628	157.821	95.9232	213.923	255.164	0.678402	0.157428	0.999663
ENSMUSG00000014859	E2f4	64.2016	45.4529	66.8717	55.2515	70.4429	78.3522	43.564	23.8891	41.2605	26.4136	31.3507	38.2268	-0.386808	0.358752	0.999663
ENSMUSG00000014867	Surf4	682.371	805.614	868.021	640.654	818.732	703.571	950.567	649.271	749.393	608.904	619.023	565.757	-0.2609	0.287065	0.999663
ENSMUSG00000014873	Surf2	23.8463	12.5387	11.8009	18.4172	18.6076	27.1834	33.1086	35.8336	21.6617	29.8891	28.2771	26.7588	-0.487956	0.37124	0.999663
ENSMUSG00000014905	Dnajb9	205.445	202.187	190.125	161.15	273.797	151.907	176.87	200.498	117.077	98.0085	144.459	102.257	-0.480992	0.192082	0.999663
ENSMUSG00000014907	Naf1	22.012	12.5387	14.4233	15.1284	18.6076	6.3961	13.0692	17.9168	22.6933	25.0234	10.4502	41.0938	0.705979	0.324652	0.999663
ENSMUSG00000014932	Yes1	199.942	163.004	162.59	162.466	131.582	211.071	63.6034	49.4845	60.8592	66.7292	57.7837	57.3402	0.122989	0.696238	0.999663
ENSMUSG00000014956	Ppp1cb	825.449	648.88	696.252	648.548	551.581	671.591	458.293	505.083	495.126	452.507	399.568	334.485	-0.0837292	0.71469	0.999663
ENSMUSG00000014959	Gorasp2	335.683	283.689	335.67	278.889	376.138	259.042	250.929	292.641	307.906	237.028	344.858	292.435	0.101598	0.713712	0.999663
ENSMUSG00000015002	Efr3a	333.848	352.652	314.69	314.407	255.189	225.463	187.325	226.946	215.586	176.554	173.351	171.065	0.0425971	0.86006	0.999663
ENSMUSG00000015013	Trappc2l	20.1776	37.6162	31.469	38.1499	37.2151	30.3815	53.1481	34.1272	42.8077	39.6205	25.2035	31.5371	-0.679689	0.139517	0.999663
ENSMUSG00000015016	Acsf3	124.735	95.6079	74.7389	79.5885	115.633	111.932	130.692	204.763	208.365	132.068	305.516	455.855	0.656405	0.1781	0.999663
ENSMUSG00000015023	Ddx19a	27.515	23.5101	43.2699	30.2568	33.2278	35.1786	52.2768	29.0082	37.6502	65.339	55.9395	44.9165	0.463654	0.310533	0.999663
ENSMUSG00000015027	Galns	18.3433	28.2122	17.0457	25.6525	13.2911	22.3864	30.4948	34.1272	14.9569	38.2303	12.9091	8.60103	-0.350469	0.624156	0.999663
ENSMUSG00000015083	C8g	1216.16	1277.38	1157.8	1083.98	1184.24	1122.52	4047.1	3161.04	3120.32	2923.57	2517.28	2648.16	-0.244997	0.223319	0.999663
ENSMUSG00000015085	Entpd2	1.83433	1.56734	2.62242	8.55083	6.64556	1.59903	2.61384	8.53181	5.67332	14.597	15.368	9.5567	-0.327974	0.770247	0.999663
ENSMUSG00000015087	Rabl6	67.8703	79.9344	43.2699	37.4921	57.1518	71.9561	23.5246	31.5677	21.6617	20.1578	27.0477	21.0247	0.0759005	0.872026	0.999663
ENSMUSG00000015092	Edf1	159.587	228.832	177.013	192.065	217.974	251.047	375.522	527.266	548.249	523.407	542.183	567.668	-0.0456469	0.86844	0.999663
ENSMUSG00000015095	Fbxw5	100.888	134.791	120.631	101.952	87.7213	105.536	37.465	40.9527	51.5756	29.194	68.8486	64.0299	0.57612	0.15363	0.999663
ENSMUSG00000015112	Slc25a13	658.525	783.671	670.028	700.51	842.656	673.19	1177.1	1345.47	1248.65	1160.11	1148.3	1066.53	-0.228325	0.254186	0.999663
ENSMUSG00000015126	Tsr3	31.1836	45.4529	52.4484	29.599	29.2404	31.9805	40.0789	37.54	45.3865	44.4861	53.4806	60.2072	0.881545	0.0307759	0.999663
ENSMUSG00000015127	Unkl	14.6747	14.1061	24.913	17.1017	23.924	17.5893	15.683	16.2104	26.8193	21.548	22.7446	32.4928	0.255871	0.656633	0.999663
ENSMUSG00000015133	Lrrk1	60.5329	83.0691	87.851	71.0377	81.0758	79.9513	47.9204	76.7863	70.6586	60.4733	81.143	81.232	0.197968	0.577592	0.999663
ENSMUSG00000015143	Actn1	82.5449	81.5018	76.0501	101.294	93.0378	102.338	168.157	162.104	178.967	182.81	174.58	208.336	-0.165877	0.535331	0.999663
ENSMUSG00000015149	Sirt2	108.226	108.147	133.743	111.819	144.873	123.125	135.048	104.941	106.761	107.045	117.412	111.813	-0.139334	0.627581	0.999663
ENSMUSG00000015165	Hnrnpl	676.868	684.928	903.423	965.586	528.986	1906.04	724.034	934.233	1026.87	976.609	879.664	989.119	-0.500577	0.250103	0.999663
ENSMUSG00000015176	Nolc1	51.3613	103.445	72.1165	44.0697	74.4302	110.333	86.2567	96.4094	119.14	90.3624	106.961	152.907	0.233175	0.60598	0.999663
ENSMUSG00000015189	Casd1	115.563	134.791	132.432	159.835	105	142.313	50.5342	40.0995	36.1029	31.2793	43.0304	45.8722	-0.166861	0.63358	0.999663
ENSMUSG00000015202	Cnksr3	22.012	15.6734	60.3156	41.4386	25.2531	60.763	33.9799	26.4486	50.0283	44.4861	44.2598	58.2959	0.0572251	0.921544	0.999663
ENSMUSG00000015214	Mtmr1	280.653	236.669	177.013	196.011	245.886	267.037	60.1183	66.5481	60.8592	66.0341	68.2339	52.5619	-0.0216389	0.944739	0.999663
ENSMUSG00000015224	Cyp2j9	14.6747	6.26937	14.4233	7.89307	5.31644	11.1932	6.09896	0.853181	11.8624	2.08529	8.60608	5.73402	0.299668	0.765355	0.999663
ENSMUSG00000015243	Abca1	1696.76	1951.34	1753.09	1954.85	1470	2029.16	2238.32	2237.04	2268.29	2323.7	1897.03	2453.21	-0.0297228	0.893585	0.999663
ENSMUSG00000015247	Nipsnap3b	111.894	101.877	115.386	130.236	138.228	103.937	215.206	307.145	297.075	270.392	242.814	224.583	-0.338252	0.234495	0.999663
ENSMUSG00000015289	Lage3	7.33733	7.83671	20.9793	16.4439	18.6076	14.3912	20.9107	33.2741	29.3981	23.6333	30.1213	43.0052	-0.205537	0.733837	0.999663
ENSMUSG00000015290	Ubl4a	108.226	87.7711	94.4071	68.4066	111.645	63.961	115.009	101.529	82.0052	82.0213	87.905	55.4289	-0.132769	0.719741	0.999663
ENSMUSG00000015291	Gdi1	132.072	120.685	102.274	105.899	112.974	129.521	331.086	284.962	302.749	274.563	245.888	275.233	-0.175707	0.486168	0.999663
ENSMUSG00000015305	Sash1	326.511	289.958	348.782	371.632	224.62	327.8	209.979	191.113	213.007	291.94	206.546	257.075	0.353841	0.219278	0.999663
ENSMUSG00000015335	Zdhhc12	18.3433	34.4815	30.1578	23.0215	29.2404	25.5844	36.5938	29.8613	36.1029	35.4499	55.9395	51.6062	0.603268	0.194508	0.999663
ENSMUSG00000015337	Endog	53.1956	68.963	95.7183	57.8825	73.1011	86.3474	107.167	110.06	169.168	108.435	161.057	190.178	0.278066	0.492427	0.999663
ENSMUSG00000015340	Cybb	89.8823	68.963	59.0044	81.5618	67.7847	55.9659	121.108	78.4926	54.6701	83.4115	51.6365	57.3402	-0.331251	0.450114	0.999663
ENSMUSG00000015341	Golga7	71.5389	100.31	115.386	132.867	94.3669	92.7435	6.09896	1.70636	4.6418	2.78038	1.84416	1.91134	-1.10554	0.11559	0.999663
ENSMUSG00000015342	Xk	20.1776	28.2122	34.0914	29.599	29.2404	27.1834	6.97024	6.82545	4.6418	3.47548	7.99136	6.68969	-0.0276805	0.966049	0.999663
ENSMUSG00000015354	Pcolce2	9.17166	12.5387	10.4897	13.1551	1.32911	7.99513	10.4554	5.97227	5.67332	9.03624	4.91776	6.68969	0.334091	0.706895	0.999663
ENSMUSG00000015357	Clpx	647.519	437.288	709.364	699.195	564.872	943.425	1299.95	937.646	1471.97	1517.39	1220.22	1844.44	0.00670326	0.984243	0.999663
ENSMUSG00000015363	Trabd	425.565	374.595	516.616	359.793	402.721	351.786	155.959	139.068	154.211	143.19	189.948	159.597	0.378621	0.132225	0.999663
ENSMUSG00000015377	Dennd6b	5.503	9.40405	5.24484	9.86634	2.65822	17.5893	8.7128	8.53181	7.22058	11.1215	9.83552	11.468	-0.135803	0.87133	0.999663
ENSMUSG00000015396	Cd83	7.33733	6.26937	13.1121	6.57756	14.6202	3.19805	4.3564	1.70636	2.06302	5.56077	6.1472	6.68969	1.37435	0.162805	0.999663
ENSMUSG00000015461	Atf6b	33.018	61.1263	60.3156	54.5938	42.5316	55.9659	77.5439	71.6672	96.4464	63.9488	111.879	120.414	0.284617	0.495399	0.999663
ENSMUSG00000015468	Notch4	11.006	7.83671	27.5354	19.7327	22.5949	19.1883	12.1979	5.11909	9.28361	4.17057	12.9091	6.68969	-0.50852	0.506812	0.999663
ENSMUSG00000015474	Ppt2	25.6806	26.6448	19.6681	30.2568	33.2278	33.5795	114.138	62.2822	84.584	109.825	54.7101	85.0547	-0.499245	0.296149	0.999663
ENSMUSG00000015478	Rnf5	69.7046	26.6448	48.5147	61.1713	43.8607	63.961	18.2969	23.8891	27.8508	37.5352	34.4243	62.1186	0.667299	0.172599	0.999663
ENSMUSG00000015488	Cacfd1	203.611	136.359	179.636	196.011	198.038	211.071	30.4948	17.9168	20.1145	27.1087	20.2858	26.7588	-0.101026	0.778418	0.999663
ENSMUSG00000015501	Hivep2	47.6926	42.3182	32.7802	41.4386	30.5696	51.1688	27.0097	16.2104	12.8939	25.7185	17.2122	14.3351	0.0640543	0.901629	0.999663
ENSMUSG00000015522	Arnt	163.256	164.571	154.723	199.958	140.886	201.477	202.137	222.68	188.767	227.991	183.801	225.538	-0.120039	0.653503	0.999663
ENSMUSG00000015536	Mocs2	273.315	210.024	211.105	221.664	281.772	238.255	541.065	347.245	428.077	369.791	376.823	377.49	-0.322648	0.23647	0.999663
ENSMUSG00000015542	Nat9	36.6866	62.6937	64.2493	42.0964	70.4429	52.7678	66.2173	67.4013	69.1113	43.791	71.9222	64.9856	-0.142126	0.726017	0.999663
ENSMUSG00000015568	Lpl	137.575	78.3671	100.963	104.583	85.0631	284.627	193.424	87.8776	103.151	119.556	87.905	256.12	-0.309239	0.706755	0.999663
ENSMUSG00000015575	Atp6v0e	73.3733	94.0405	100.963	107.872	83.734	92.7435	160.316	163.811	169.168	209.224	208.39	221.716	0.281481	0.298665	0.999663
ENSMUSG00000015597	Zfp318	161.421	92.4732	111.453	106.556	85.0631	113.531	67.0886	74.2267	69.6271	86.1919	67.0045	86.0103	0.42547	0.201986	0.999663
ENSMUSG00000015605	Srf	16.509	36.0489	38.0251	32.8878	22.5949	28.7825	11.3266	19.6232	19.083	27.1087	29.5066	43.9608	1.0862	0.0404182	0.999663
ENSMUSG00000015647	Lama5	29.3493	15.6734	31.469	15.7861	17.2784	27.1834	31.3661	23.0359	32.4926	45.8763	39.9568	25.8031	0.766644	0.146036	0.999663
ENSMUSG00000015653	Steap2	47.6926	45.4529	39.3363	55.9093	41.2024	28.7825	13.0692	6.82545	14.9569	22.2431	11.6797	4.77835	0.198129	0.74382	0.999663
ENSMUSG00000015656	Hspa8	700.715	1152	915.224	649.205	1297.21	671.591	51.4055	74.2267	59.3119	66.0341	71.9222	49.6949	0.112639	0.773481	0.999663
ENSMUSG00000015659	Serac1	18.3433	20.3754	20.9793	14.4706	18.6076	7.99513	13.9405	8.53181	19.5987	9.73134	13.5238	15.2907	0.345144	0.592224	0.999663
ENSMUSG00000015668	Pdzd11	51.3613	45.4529	35.4027	37.4921	63.7973	47.9708	59.247	38.3931	40.229	41.7057	35.6538	33.4485	-0.464026	0.27898	0.999663
ENSMUSG00000015671	Psma2	100.888	106.579	110.142	80.2462	78.4176	81.5503	291.008	278.137	234.153	215.48	255.724	257.075	0.268224	0.314474	0.999663
ENSMUSG00000015672	Mrpl32	45.8583	73.6651	60.3156	41.4386	57.1518	52.7678	58.3758	68.2545	55.7016	60.4733	52.8659	61.1629	0.222941	0.540336	0.999663
ENSMUSG00000015697	Setdb1	93.5509	94.0405	111.453	101.294	94.3669	87.9464	136.791	101.529	97.9936	107.74	79.9136	97.4784	-0.162041	0.604853	0.999663
ENSMUSG00000015711	Prune1	58.6986	54.857	44.5811	33.5456	19.9367	30.3815	35.7225	36.6868	24.7563	30.5842	19.0563	33.4485	0.655384	0.160862	0.999663
ENSMUSG00000015714	Cers2	735.567	816.585	706.742	595.927	705.758	582.045	1443.71	1295.13	1220.28	1187.92	1134.77	1053.15	0.033832	0.86461	0.999663
ENSMUSG00000015733	Capza2	212.782	225.697	220.283	188.118	236.582	159.903	342.413	297.76	289.855	282.209	245.273	248.474	-0.0876481	0.723502	0.999663
ENSMUSG00000015745	Plekho1	9.17166	10.9714	6.55605	13.8129	7.97467	12.7922	8.7128	3.41272	4.6418	8.34115	6.1472	7.64536	0.00566276	0.994525	0.999663
ENSMUSG00000015747	Vps45	18.3433	40.7509	27.5354	26.968	37.2151	52.7678	86.2567	106.648	110.372	68.8145	97.7405	72.631	-0.705831	0.104489	0.999663
ENSMUSG00000015748	Prpf3	12.8403	14.1061	9.17846	21.706	25.2531	19.1883	37.465	34.9804	56.2174	42.4008	52.2512	44.9165	-0.793884	0.131577	0.999663
ENSMUSG00000015749	Anp32e	82.5449	111.281	120.631	90.7703	90.3795	132.719	131.563	156.132	217.133	169.603	173.351	130.927	-0.0673159	0.847081	0.999663
ENSMUSG00000015755	Tab2	254.972	178.677	209.793	267.707	170.126	217.467	50.5342	39.2463	40.7447	73.6801	38.1126	51.6062	0.289975	0.432803	0.999663
ENSMUSG00000015757	Ppil4	25.6806	23.5101	35.4027	43.4119	42.5316	43.1737	75.8014	51.1909	48.4811	46.5714	39.3421	62.1186	-0.844347	0.0531448	0.999663
ENSMUSG00000015759	Cnih1	165.09	192.783	199.304	171.674	208.67	174.294	153.345	182.581	123.781	155.006	115.567	142.395	-0.136262	0.636246	0.999663
ENSMUSG00000015766	Eps8	11.006	10.9714	6.55605	5.26205	2.65822	9.59415	14.8118	7.67863	5.15756	13.9019	12.2944	13.3794	1.29528	0.121185	0.999663
ENSMUSG00000015776	Med22	55.03	54.857	68.1829	71.6954	83.734	75.1542	42.6927	31.5677	34.0399	32.6695	41.801	26.7588	-0.431073	0.256168	0.999663
ENSMUSG00000015790	Surf1	122.9	83.0691	83.9174	87.4816	101.012	107.135	267.483	232.065	260.973	218.26	239.741	258.031	-0.11591	0.676489	0.999663
ENSMUSG00000015804	Med28	45.8583	29.7795	69.4941	47.3584	42.5316	63.961	35.7225	42.659	33.0084	51.4371	41.1862	47.7835	0.288207	0.502994	0.999663
ENSMUSG00000015806	Qdpr	944.681	1043.85	1005.7	903.099	1116.45	927.435	1558.72	1446.99	1287.84	1335.28	1547.25	1478.42	0.0481639	0.810119	0.999663
ENSMUSG00000015837	Sqstm1	1175.81	1032.88	1269.25	1146.47	1174.93	1224.85	2347.23	2146.6	2280.67	2031.07	2126.32	2339.48	-0.0871946	0.629397	0.999663
ENSMUSG00000015839	Nfe2l2	172.427	125.387	152.1	119.054	156.835	143.912	384.235	469.249	466.759	394.814	345.473	367.933	-0.142623	0.580535	0.999663
ENSMUSG00000015843	Rxrg	5.503	14.1061	18.3569	15.1284	2.65822	14.3912	13.9405	10.2382	5.15756	4.86567	12.2944	12.4237	0.274337	0.751736	0.999663
ENSMUSG00000015846	Rxra	1291.37	1684.89	1695.39	1464.82	1613.54	1503.08	385.106	553.714	578.162	478.226	693.404	615.452	0.263881	0.330806	0.999663
ENSMUSG00000015850	Adamtsl4	5.503	4.70203	1.31121	5.91981	3.98733	4.79708	2.61384	3.41272	6.70483	4.17057	12.2944	14.3351	0.750436	0.492937	0.999663
ENSMUSG00000015854	Cd5l	555.802	382.431	367.139	500.552	324.303	430.138	609.896	441.948	418.794	715.949	465.958	553.333	0.289907	0.377103	0.999663
ENSMUSG00000015869	Prpsap1	249.469	202.187	215.038	174.305	220.632	191.883	217.82	197.938	181.546	149.446	212.078	174.888	0.0381595	0.887008	0.999663
ENSMUSG00000015882	Lcorl	126.569	89.3385	102.274	93.4014	89.0504	76.7532	34.8512	46.0718	38.1659	30.5842	30.1213	35.3598	-0.0385645	0.911745	0.999663
ENSMUSG00000015889	Lta4h	128.403	137.926	116.698	103.268	150.19	116.729	358.096	395.876	404.868	355.194	299.983	296.258	-0.223062	0.397002	0.999663
ENSMUSG00000015890	Amdhd1	941.012	829.124	809.016	846.532	849.302	965.811	1380.11	1349.73	1247.1	1299.13	1292.14	1480.33	-0.0110335	0.953018	0.999663
ENSMUSG00000015932	Dstn	423.731	416.913	420.898	365.712	309.683	316.607	532.352	684.251	649.337	618.635	464.728	526.574	0.126752	0.586996	0.999663
ENSMUSG00000015937	H2afy	143.078	197.485	162.59	190.749	138.228	171.096	240.473	379.665	366.702	389.949	338.711	347.864	0.126518	0.673159	0.999663
ENSMUSG00000015942	Gtf2ird2	289.824	310.334	236.018	184.829	183.417	340.592	19.1682	29.8613	27.3351	13.2068	28.8918	14.3351	-0.168024	0.704149	0.999663
ENSMUSG00000015943	Bola1	51.3613	39.1835	36.7139	39.4654	69.1138	31.9805	49.663	66.5481	63.438	72.985	69.4634	60.2072	0.0254903	0.950604	0.999663
ENSMUSG00000015944	Castor2	12.8403	28.2122	30.1578	15.1284	25.2531	17.5893	1.74256	0.853181	3.61029	3.47548	1.22944	1.91134	0.292898	0.752551	0.999663
ENSMUSG00000015947	Fcgr1	16.509	7.83671	10.4897	10.5241	3.98733	7.99513	20.0394	6.82545	11.3466	22.2431	19.671	20.0691	1.24271	0.0910601	0.999663
ENSMUSG00000015950	Ncf1	22.012	10.9714	14.4233	20.3904	9.30378	19.1883	7.84152	4.2659	14.4412	10.4264	10.4502	13.3794	0.208171	0.773663	0.999663
ENSMUSG00000015961	Adss	194.439	186.514	178.324	155.23	172.784	177.492	229.147	185.993	178.967	161.262	159.827	134.75	-0.221287	0.381356	0.999663
ENSMUSG00000015966	Il17rb	29.3493	15.6734	23.6018	31.5723	3.98733	28.7825	21.782	21.3295	18.0515	18.7676	19.671	25.8031	0.115821	0.858177	0.999663
ENSMUSG00000015968	Cacna1d	27.515	15.6734	10.4897	17.7594	14.6202	23.9854	0.87128	1.70636	1.03151	3.47548	10.4502	2.86701	2.21705	0.0268894	0.999663
ENSMUSG00000015970	Chdh	766.751	956.079	899.49	910.992	793.479	837.889	451.323	567.365	570.426	695.096	664.512	774.093	0.466505	0.030389	0.999663
ENSMUSG00000015971	Actr8	82.5449	76.7998	93.0959	78.9307	75.7593	83.1493	94.9695	81.9054	130.486	107.045	122.329	114.68	0.242304	0.452835	0.999663
ENSMUSG00000015994	Fnta	78.8763	108.147	85.2286	121.027	86.3922	86.3474	114.138	87.8776	98.5094	119.556	104.502	105.124	-0.000354612	0.999106	0.999989
ENSMUSG00000016018	Mtrex	130.238	119.118	120.631	108.53	155.506	132.719	265.74	274.724	299.654	227.991	243.429	269.499	-0.270261	0.300379	0.999663
ENSMUSG00000016024	Lbp	183.433	136.359	232.084	177.594	210	227.062	346.769	288.375	338.852	422.618	318.425	362.199	0.0379595	0.895234	0.999663
ENSMUSG00000016028	Celsr1	99.0539	128.522	150.789	89.4548	128.924	89.5454	43.564	51.1909	66.0168	43.791	85.4461	97.4784	0.78589	0.0589464	0.999663
ENSMUSG00000016087	Fli1	12.8403	28.2122	15.7345	17.1017	15.9493	9.59415	8.7128	11.0914	14.9569	18.0725	12.9091	17.2021	0.804149	0.207726	0.999663
ENSMUSG00000016128	Stard13	124.735	103.445	197.993	128.262	166.139	175.893	88.8706	80.199	107.793	123.727	108.805	112.769	0.19142	0.576071	0.999663
ENSMUSG00000016181	Utp25	18.3433	23.5101	20.9793	34.2033	27.9113	23.9854	29.6235	249.982	36.6187	221.736	36.8832	43.9608	-0.519279		1
ENSMUSG00000016194	Hsd11b1	1790.31	1432.55	1261.38	1237.9	1221.45	1276.02	3856.29	2791.61	2488.52	2928.44	2242.5	2043.22	-0.077466	0.78193	0.999663
ENSMUSG00000016206	H2-M3	9.17166	6.26937	1.31121	8.55083	3.98733	4.79708	6.09896	8.53181	3.61029	8.34115	10.4502	4.77835	0.23053	0.817785	0.999663
ENSMUSG00000016239	Lonrf3	14.6747	7.83671	9.17846	14.4706	9.30378	11.1932	14.8118	15.3573	12.8939	22.9382	3.68832	14.3351	-0.273996	0.732917	0.999663
ENSMUSG00000016252	Atp5e	715.389	547.002	495.637	493.975	622.024	687.581	2681.8	1957.2	1883.02	1791.26	1415.09	1119.09	-0.627039	0.0405473	0.999663
ENSMUSG00000016253	Nelfcd	86.2136	109.714	110.142	80.2462	93.0378	83.1493	178.612	184.287	179.483	134.849	148.762	124.237	-0.134798	0.619881	0.999663
ENSMUSG00000016256	Ctsz	636.513	501.549	516.616	481.477	418.67	545.268	984.547	650.124	693.692	811.177	596.278	722.487	0.0665574	0.810975	0.999663
ENSMUSG00000016257	Prelid3b	110.06	97.1752	102.274	79.5885	126.266	97.5405	123.722	82.7585	91.2888	89.6673	70.0781	68.8083	-0.331386	0.332153	0.999663
ENSMUSG00000016308	Ube2a	60.5329	56.4243	68.1829	48.0162	69.1138	65.56	90.6131	88.7308	91.8046	83.4115	80.5283	77.4093	-0.107672	0.741181	0.999663
ENSMUSG00000016319	Slc25a5	194.439	210.024	321.246	238.765	245.886	270.235	223.048	316.53	316.674	258.576	236.052	280.011	-0.194238	0.513208	0.999663
ENSMUSG00000016344	Ppdpf	38.521	42.3182	52.4484	44.0697	37.2151	43.1737	31.3661	13.6509	8.76785	9.03624	16.5974	23.8918	0.000729592	0.999019	0.999989
ENSMUSG00000016382	Pls3	357.695	445.125	334.358	292.044	429.303	318.206	918.329	1009.31	1006.76	988.426	1065.92	819.965	0.104634	0.684623	0.999663
ENSMUSG00000016409	Nkap	42.1896	59.559	53.7596	58.5403	47.848	38.3766	48.7917	29.8613	37.6502	59.0831	37.4979	35.3598	0.272354	0.530016	0.999663
ENSMUSG00000016427	Ndufa1	302.665	258.611	192.748	202.589	255.189	217.467	1075.16	772.129	907.215	765.995	619.023	471.146	-0.410917	0.18322	0.999663
ENSMUSG00000016477	E2f3	34.8523	15.6734	23.6018	35.5188	35.886	28.7825	13.9405	19.6232	11.8624	10.4264	11.6797	10.5124	-0.91435	0.10226	0.999663
ENSMUSG00000016481	Cr1l	80.7106	78.3671	69.4941	86.8238	89.0504	78.3522	92.3557	131.39	112.435	140.409	119.256	87.9217	-0.108188	0.744616	0.999663
ENSMUSG00000016487	Ppfibp1	122.9	141.061	140.299	156.546	136.898	134.318	72.3162	101.529	83.5525	70.2047	71.9222	87.9217	-0.256867	0.378879	0.999663
ENSMUSG00000016494	Cd34	1.83433	1.56734	2.62242	1.97327	3.98733	7.99513	6.09896	1.70636	2.57878	2.08529	3.0736	2.86701	-1.41131	0.306645	0.999663
ENSMUSG00000016495	Plgrkt	5.503	3.13468	6.55605	2.63102	3.98733	6.3961	6.97024	14.5041	4.6418	9.03624	6.1472	2.86701	-0.13247	0.900071	0.999663
ENSMUSG00000016496	Cd274	5.503	1.56734	9.17846	7.23532	1.32911	7.99513	7.84152	7.67863	5.15756	6.95096	1.84416	5.73402	-0.540133	0.613694	0.999663
ENSMUSG00000016503	Gtf3a	14.6747	18.8081	6.55605	8.55083	13.2911	9.59415	9.58408	23.8891	15.9884	9.03624	22.7446	12.4237	0.203378	0.786242	0.999663
ENSMUSG00000016510	Mtif3	93.5509	54.857	62.938	52.6205	87.7213	54.3669	95.8408	64.8417	82.5209	60.4733	64.5456	66.8969	-0.224253	0.55909	0.999663
ENSMUSG00000016520	Lnx2	100.888	76.7998	124.565	117.081	134.24	126.323	94.0982	56.3099	94.3833	104.264	80.5283	119.459	-0.0110185	0.97544	0.999663
ENSMUSG00000016526	Dyrk3	5.503	15.6734	5.24484	5.26205	9.30378	1.59903	5.22768	2.55954	14.4412	0.695096	9.2208	7.64536	0.292297	0.801449	0.999663
ENSMUSG00000016528	Mapkapk2	201.776	261.746	272.732	227.584	305.696	284.627	106.296	159.545	149.053	153.616	173.351	150.996	0.0635475	0.824999	0.999663
ENSMUSG00000016534	Lamp2	1815.99	1800.88	1620.65	1654.91	1548.41	1666.18	4440.04	3770.21	3281.76	3064.68	2503.75	2004.04	-0.496358	0.0408651	0.999663
ENSMUSG00000016541	Atxn10	194.439	161.436	178.324	134.182	195.379	164.7	475.719	557.98	451.802	458.068	396.494	327.795	-0.202377	0.462389	0.999663
ENSMUSG00000016554	Eif3d	161.421	161.436	196.681	139.444	176.772	187.086	257.899	272.165	269.74	227.296	231.135	234.139	-0.137519	0.573448	0.999663
ENSMUSG00000016559	H3f3b	220.12	169.273	216.35	172.332	202.025	164.7	53.1481	56.3099	51.0598	63.9488	44.8746	43.0052	0.0989543	0.747381	0.999663
ENSMUSG00000016619	Nup50	146.747	144.195	141.611	144.049	167.468	142.313	67.9598	63.9886	74.2689	63.9488	77.4547	58.2959	-0.110335	0.697841	0.999663
ENSMUSG00000016637	Ift27	27.515	17.2408	39.3363	24.9947	17.2784	31.9805	44.4353	60.5758	47.4495	38.9254	35.6538	39.1825	-0.211271	0.651395	0.999663
ENSMUSG00000016664	Pacsin2	231.126	222.563	205.86	196.011	239.24	203.076	374.65	389.904	464.18	447.642	422.927	406.16	0.102126	0.655219	0.999663
ENSMUSG00000016756	Cmah	981.367	1145.73	1131.57	1091.88	1048.67	1341.58	880.864	1098.9	1293.52	1008.58	1056.7	1180.25	-0.10756	0.654238	0.999663
ENSMUSG00000016757	Ttll12	29.3493	45.4529	30.1578	28.9413	33.2278	44.7727	57.5045	50.3377	64.9852	37.5352	67.6192	71.6753	0.0287703	0.949383	0.999663
ENSMUSG00000016758	Bik	14.6747	7.83671	15.7345	9.20859	3.98733	33.5795	9.58408	6.82545	12.8939	16.6823	6.76192	10.5124	-0.0267123	0.975411	0.999663
ENSMUSG00000016831	Tox4	111.894	114.416	90.4734	111.819	110.316	94.3425	122.85	65.6949	86.647	94.533	89.7491	90.7887	-0.00879555	0.979034	0.999663
ENSMUSG00000016833	Mrps18c	47.6926	36.0489	18.3569	23.6792	41.2024	25.5844	236.988	122.005	111.919	113.996	113.723	69.7639	-0.487584	0.345956	0.999663
ENSMUSG00000016918	Sulf1	3.66866	7.83671	5.24484	6.57756	2.65822	6.3961	3.48512	7.67863	9.79936	5.56077	2.45888	3.82268	-0.790464	0.444567	0.999663
ENSMUSG00000016921	Srsf6	287.99	191.216	274.043	221.664	255.189	330.998	280.552	274.724	269.225	264.136	293.836	342.13	0.0343472	0.902922	0.999663
ENSMUSG00000016933	Plcg1	130.238	169.273	192.748	155.23	174.114	126.323	161.187	142.481	157.306	203.663	152.451	170.109	0.304375	0.287889	0.999663
ENSMUSG00000016940	Kctd2	31.1836	36.0489	30.1578	37.4921	47.848	28.7825	14.8118	17.0636	17.0199	16.6823	28.8918	39.1825	0.532865	0.297228	0.999663
ENSMUSG00000016942	Tmprss6	1236.34	1499.95	1476.42	1404.97	1242.72	1352.78	562.847	871.951	905.667	825.774	1145.22	1349.41	0.577323	0.049556	0.999663
ENSMUSG00000016946	Kctd5	23.8463	10.9714	15.7345	17.1017	10.6329	1.59903	13.9405	14.5041	8.76785	9.03624	10.4502	9.5567	0.29738	0.695245	0.999663
ENSMUSG00000016984	Etaa1	16.509	17.2408	14.4233	23.6792	14.6202	11.1932	8.7128	9.38499	10.3151	4.86567	11.065	6.68969	-0.428919	0.541304	0.999663
ENSMUSG00000017009	Sdc4	1647.23	2568.87	2202.83	2605.37	2110.63	2585.62	1606.64	1755.85	1722.62	1840.61	1860.76	1863.56	-0.0554414	0.812068	0.999663
ENSMUSG00000017057	Il13ra1	128.403	114.416	99.6519	124.316	108.987	100.739	124.593	101.529	76.3319	116.776	84.2166	75.498	-0.0946869	0.783095	0.999663
ENSMUSG00000017119	Nbr1	812.609	750.757	748.701	672.227	740.315	804.31	1062.96	1120.23	974.779	759.045	892.574	742.556	-0.33374	0.0911045	0.999663
ENSMUSG00000017132	Cyth1	58.6986	95.6079	97.0295	101.952	120.949	60.763	44.4353	75.9331	79.4264	64.6439	97.1258	68.8083	0.0271989	0.949122	0.999663
ENSMUSG00000017144	Rnd3	97.2196	98.7425	55.0708	115.107	65.1264	49.5698	71.445	63.1354	47.9653	64.6439	36.2685	23.8918	-0.439569	0.393788	0.999663
ENSMUSG00000017146	Brca1	1.83433	1.56734	5.24484	5.26205	6.64556	3.19805	5.22768	5.11909	11.8624	6.25586	8.60608	4.77835	-0.961425	0.376498	0.999663
ENSMUSG00000017176	Nt5c3b	12.8403	14.1061	3.93363	8.55083	19.9367	12.7922	5.22768	15.3573	13.9254	13.2068	8.60608	8.60103	-0.607051	0.446337	0.999663
ENSMUSG00000017188	Coa3	40.3553	43.8856	48.5147	61.1713	38.5442	41.5747	108.91	87.8776	109.34	112.606	81.143	93.6557	-0.222093	0.549165	0.999663
ENSMUSG00000017210	Med24	58.6986	47.0203	56.382	40.7809	43.8607	73.5552	78.4152	49.4845	74.2689	61.1684	62.7014	84.099	0.100518	0.804825	0.999663
ENSMUSG00000017221	Psmd3	254.972	257.044	262.242	209.166	244.556	281.428	262.255	240.597	252.72	232.857	258.182	252.297	0.0663835	0.770541	0.999663
ENSMUSG00000017264	Exosc10	34.8523	67.3957	74.7389	40.1231	77.0884	57.5649	136.791	97.2626	133.065	142.495	119.87	150.996	0.23566	0.554077	0.999663
ENSMUSG00000017286	Glod4	111.894	120.685	97.0295	98.6634	110.316	127.922	288.394	255.954	226.417	203.663	205.316	200.691	-0.351594	0.187378	0.999663
ENSMUSG00000017288	Vps53	80.7106	86.2038	100.963	86.1661	87.7213	110.333	163.801	192.819	213.007	194.627	188.104	215.982	0.00451242	0.987315	0.999663
ENSMUSG00000017291	Taok1	471.423	394.97	409.097	428.857	522.341	434.935	103.682	97.2626	78.9107	116.776	75.6106	50.6505	-0.304905	0.359542	0.999663
ENSMUSG00000017299	Dnttip1	20.1776	23.5101	32.7802	27.6258	19.9367	27.1834	28.7522	24.7422	37.6502	30.5842	23.3594	43.0052	0.0934521	0.854371	0.999663
ENSMUSG00000017307	Acot8	56.8643	43.8856	49.826	49.9895	39.8733	51.1688	82.7716	83.6117	68.5955	74.3752	73.7664	84.099	0.0686741	0.842476	0.999663
ENSMUSG00000017309	Cd300lg	58.6986	53.2896	48.5147	51.305	41.2024	52.7678	112.395	80.199	80.9737	98.7036	111.879	120.414	0.409068	0.238169	0.999663
ENSMUSG00000017344	Vtn	5187.49	6286.61	5765.39	5504.1	4740.94	6029.92	22085.2	20224.7	21428.6	24305.4	17974.4	23142.5	0.120873	0.578096	0.999663
ENSMUSG00000017376	Nlk	44.024	37.6162	53.7596	42.7541	27.9113	36.7776	7.84152	11.9445	10.3151	5.56077	11.065	13.3794	0.284557	0.606698	0.999663
ENSMUSG00000017386	Traf4	88.0479	84.6365	114.075	89.4548	53.1644	83.1493	20.0394	14.5041	21.146	17.3774	30.1213	25.8031	0.721774	0.0958496	0.999663
ENSMUSG00000017390	Aldoc	84.3793	68.963	31.469	69.0644	39.8733	97.5405	169.9	102.382	96.4464	189.066	132.78	194.957	0.318635	0.507295	0.999663
ENSMUSG00000017405	Nek8	5.503	7.83671	6.55605	12.4974	7.97467	14.3912	18.2969	10.2382	9.79936	14.597	4.91776	19.1134	-0.808553	0.329358	0.999663
ENSMUSG00000017418	Arl5b	247.635	242.938	196.681	292.044	184.746	195.081	61.8609	58.8695	57.7647	51.4371	70.0781	38.2268	-0.123939	0.721344	0.999663
ENSMUSG00000017421	Zfp207	108.226	133.224	114.075	110.503	116.962	103.937	228.275	238.037	299.654	286.379	287.689	322.061	0.319812	0.225356	0.999663
ENSMUSG00000017428	Psmd11	425.565	362.056	409.097	364.397	305.696	294.221	598.569	478.634	495.126	482.396	516.98	535.175	0.267224	0.230696	0.999663
ENSMUSG00000017446	C1qtnf1	34.8523	39.1835	49.826	45.3852	34.5569	23.9854	18.2969	23.8891	14.9569	18.7676	17.2122	22.9361	0.269709	0.586438	0.999663
ENSMUSG00000017453	Pipox	764.916	725.679	688.385	658.414	750.948	812.305	1508.19	1560.47	1442.05	1511.14	1495.61	1313.09	-0.0856096	0.651413	0.999663
ENSMUSG00000017466	Timp2	25.6806	31.3468	43.2699	42.7541	66.4556	60.763	33.9799	29.0082	20.6302	31.2793	23.9741	19.1134	-0.852105	0.0739701	0.999663
ENSMUSG00000017478	Zc3h18	126.569	98.7425	140.299	102.61	116.962	161.502	115.88	114.326	129.455	96.6183	137.697	122.326	-0.0507819	0.87478	0.999663
ENSMUSG00000017485	Top2b	300.83	258.611	263.553	232.188	283.101	262.24	380.749	402.701	394.553	360.755	383.585	323.017	-0.0529762	0.807773	0.999663
ENSMUSG00000017491	Rarb	33.018	9.40405	17.0457	8.55083	7.97467	9.59415	31.3661	14.5041	5.15756	15.2921	6.1472	3.82268	0.21071	0.816807	0.999663
ENSMUSG00000017493	Igfbp4	4347.37	4379.15	4134.24	3915.62	4938.98	4149.47	2399.51	2723.35	2509.67	2397.39	3638.53	4103.65	0.393698	0.128853	0.999663
ENSMUSG00000017548	Suz12	110.06	90.9058	85.2286	87.4816	85.0631	71.9561	49.663	65.6949	64.9852	56.9978	55.3248	43.0052	-0.00416619	0.99	0.999663
ENSMUSG00000017550	Atad5	9.17166	9.40405	7.86726	7.89307	10.6329	4.79708	5.22768	6.82545	3.09454	12.5117	3.0736	15.2907	1.19297	0.199144	0.999663
ENSMUSG00000017561	Crlf3	31.1836	32.9142	24.913	40.1231	26.5822	28.7825	29.6235	18.77	23.209	27.8038	22.7446	21.9804	-0.123206	0.79888	0.999663
ENSMUSG00000017615	Tnfaip1	66.0359	101.877	140.299	120.369	130.253	118.328	58.3758	43.5122	62.4065	58.388	51.0218	49.6949	-0.294269	0.418926	0.999663
ENSMUSG00000017631	Abr	14.6747	7.83671	27.5354	23.6792	21.2658	49.5698	10.4554	20.4763	13.9254	12.5117	25.8182	16.2464	-0.556804	0.410738	0.999663
ENSMUSG00000017639	Rab11fip4	45.8583	51.7223	34.0914	41.4386	37.2151	23.9854	7.84152	8.53181	13.9254	13.2068	9.2208	6.68969	0.237131	0.675697	0.999663
ENSMUSG00000017664	Slc35c2	44.024	39.1835	57.6932	48.674	33.2278	51.1688	14.8118	23.0359	24.7563	13.9019	38.1126	34.4041	0.532169	0.308721	0.999663
ENSMUSG00000017667	Zfp334	18.3433	3.13468	6.55605	15.1284	6.64556	7.99513	1.74256	4.2659	3.61029	2.78038	2.45888	6.68969	0.038481	0.970436	0.999663
ENSMUSG00000017670	Elmo2	47.6926	42.3182	59.0044	24.337	35.886	41.5747	45.3066	36.6868	45.9023	57.6929	41.1862	24.8474	0.564858	0.226874	0.999663
ENSMUSG00000017677	Wsb1	82.5449	50.1549	61.6268	144.049	25.2531	59.1639	64.4747	73.3736	80.9737	86.887	38.1126	37.2711	-0.683249	0.408914	0.999663
ENSMUSG00000017679	Ttpal	42.1896	73.6651	62.938	61.8291	74.4302	71.9561	27.0097	32.4209	23.209	39.6205	22.1299	35.3598	0.0367809	0.93111	0.999663
ENSMUSG00000017686	Rhot1	172.427	147.33	138.988	144.706	147.531	121.526	169.9	155.279	172.262	146.665	120.485	105.124	-0.279448	0.305092	0.999663
ENSMUSG00000017697	Ada	14.6747	3.13468	9.17846	4.60429	3.98733	1.59903	11.3266	8.53181	13.4097	9.73134	16.5974	12.4237	1.47588	0.0905855	0.999663
ENSMUSG00000017707	Serinc3	621.838	840.095	781.481	697.222	615.378	631.615	961.022	961.535	913.404	843.846	697.707	584.87	-0.207497	0.380949	0.999663
ENSMUSG00000017713	Tha1	9.17166	15.6734	20.9793	13.8129	26.5822	9.59415	18.2969	30.7145	20.1145	13.9019	19.0563	21.9804	-0.417543	0.507826	0.999663
ENSMUSG00000017715	Pgs1	23.8463	29.7795	26.2242	31.5723	27.9113	35.1786	14.8118	16.2104	20.1145	6.25586	14.1386	21.0247	-0.596081	0.289524	0.999663
ENSMUSG00000017718	Afmid	89.8823	131.657	138.988	111.819	120.949	99.1396	238.731	161.251	159.884	209.919	234.823	173.932	0.277462	0.390499	0.999663
ENSMUSG00000017721	Pigt	100.888	112.849	123.254	128.92	71.772	115.13	127.207	118.592	134.612	98.7036	119.256	120.414	-0.0909104	0.774426	0.999663
ENSMUSG00000017723	Wfdc2	5.503	15.6734	27.5354	9.20859	5.31644	3.19805	20.9107	15.3573	16.5042	15.2921	3.0736	6.68969	0.313868	0.718338	0.999663
ENSMUSG00000017737	Mmp9	12.8403	1.56734	2.62242	3.28878	1.32911	1.59903	2.61384	6.82545	6.18907	3.47548	1.84416	3.82268	0.433883	0.734283	0.999663
ENSMUSG00000017747	Ghdc	33.018	54.857	48.5147	52.6205	47.848	44.7727	45.3066	34.1272	44.8708	24.3283	32.5802	44.9165	-0.403141	0.344268	0.999663
ENSMUSG00000017754	Pltp	143.078	266.448	148.167	294.675	372.151	105.536	435.64	624.528	344.525	1065.58	1262.02	526.574	0.551499	0.44726	0.999663
ENSMUSG00000017756	Slc12a7	165.09	217.861	173.08	205.22	168.797	161.502	172.513	185.14	171.747	150.836	169.663	153.863	-0.114847	0.653279	0.999663
ENSMUSG00000017760	Ctsa	531.956	399.672	382.873	381.499	329.62	366.177	1110.88	1113.4	1127.96	1196.26	1084.98	1011.1	0.253492	0.247251	0.999663
ENSMUSG00000017764	Zswim1	9.17166	4.70203	9.17846	10.5241	13.2911	14.3912	6.09896	1.70636	4.12605	8.34115	10.4502	5.73402	0.36469	0.670623	0.999663
ENSMUSG00000017765	Slc12a4	77.0419	65.8284	83.9174	66.4334	46.5189	63.961	54.8906	69.9608	61.8907	63.2537	68.2339	58.2959	0.376366	0.268702	0.999663
ENSMUSG00000017774	Myo1c	150.415	191.216	166.524	169.701	135.569	148.709	134.177	135.656	139.254	129.288	122.329	159.597	0.152992	0.566756	0.999663
ENSMUSG00000017776	Crk	350.357	360.489	323.869	344.006	332.278	252.646	67.0886	73.3736	69.1113	70.2047	91.5933	91.7444	0.418761	0.119402	0.999663
ENSMUSG00000017781	Pitpna	157.753	130.089	205.86	138.129	207.341	180.69	106.296	133.096	89.7415	111.215	100.199	87.9217	-0.201374	0.544863	0.999663
ENSMUSG00000017801	Mlx	47.6926	105.012	68.1829	59.8558	62.4682	63.961	126.336	163.811	146.99	139.714	167.204	134.75	0.277092	0.420646	0.999663
ENSMUSG00000017802	Retreg3	258.641	285.256	301.578	295.99	280.442	252.646	201.266	203.91	209.397	161.957	260.641	278.1	0.211856	0.453351	0.999663
ENSMUSG00000017830	Dhx58	23.8463	25.0775	53.7596	34.8611	10.6329	25.5844	30.4948	73.3736	78.9107	66.7292	41.1862	63.0742	0.401558	0.504545	0.999663
ENSMUSG00000017831	Rab5a	130.238	101.877	127.187	121.027	99.6833	83.1493	146.375	79.3458	117.592	130.678	86.0608	107.035	0.13748	0.704643	0.999663
ENSMUSG00000017837	Nkiras2	29.3493	51.7223	43.2699	28.2835	37.2151	30.3815	47.9204	53.7504	47.4495	77.1556	58.3984	68.8083	0.862126	0.0301044	0.999663
ENSMUSG00000017843	Ppp2r5c	106.391	144.195	163.901	147.995	140.886	119.927	73.1875	73.3736	77.3634	70.2047	78.6842	57.3402	-0.0900107	0.769958	0.999663
ENSMUSG00000017858	Ift52	62.3673	65.8284	49.826	45.3852	70.4429	89.5454	51.4055	68.2545	68.5955	58.388	65.1603	44.9165	-0.328562	0.414488	0.999663
ENSMUSG00000017868	Sgk2	313.671	285.256	293.711	258.498	314.999	239.854	258.77	210.736	245.5	193.237	204.702	150.04	-0.244991	0.333605	0.999663
ENSMUSG00000017929	B4galt5	115.563	108.147	62.938	96.6902	114.304	87.9464	47.0491	36.6868	32.4926	27.1087	47.3334	38.2268	-0.102497	0.800872	0.999663
ENSMUSG00000017950	Hnf4a	1929.72	2427.81	2128.09	1713.45	2110.63	1637.4	909.616	1127.05	947.444	756.264	1017.98	878.261	0.0791652	0.738734	0.999663
ENSMUSG00000017978	Cadps2	9226.69	12004.3	16864.8	14120.1	7990.62	17405.4	57.5045	60.5758	59.8277	54.9126	50.407	64.0299	-0.130384	0.733828	0.999663
ENSMUSG00000017999	Ddx27	78.8763	86.2038	95.7183	53.2782	69.1138	91.1444	117.623	117.739	120.687	84.1066	128.476	163.42	0.396869	0.286404	0.999663
ENSMUSG00000018001	Cyth3	34.8523	40.7509	30.1578	32.8878	30.5696	38.3766	11.3266	6.82545	5.67332	8.34115	4.91776	3.82268	-0.349617	0.568018	0.999663
ENSMUSG00000018008	Cyth4	22.012	10.9714	17.0457	13.8129	13.2911	22.3864	13.0692	11.9445	16.5042	26.4136	17.8269	28.6701	0.82566	0.169926	0.999663
ENSMUSG00000018040	Rrp7a	16.509	18.8081	34.0914	17.1017	25.2531	27.1834	4.3564	11.0914	13.9254	13.2068	11.6797	22.9361	0.687034	0.296641	0.999663
ENSMUSG00000018042	Cyb5r3	1333.56	1267.98	992.585	945.196	1174.93	1050.56	2376.85	2340.28	2146.06	1912.21	2075.29	1587.37	-0.118037	0.604224	0.999663
ENSMUSG00000018068	Ints2	36.6866	42.3182	45.8923	26.968	59.81	36.7776	36.5938	56.3099	71.6901	31.2793	48.5629	63.0742	-0.174856	0.728123	0.999663
ENSMUSG00000018076	Med13l	139.409	119.118	128.499	154.573	99.6833	135.917	17.4256	44.3654	29.9138	30.5842	37.4979	34.4041	0.139569	0.723834	0.999663
ENSMUSG00000018102	Hist1h2bc	185.267	145.763	186.192	146.022	203.354	132.719	61.8609	26.4486	39.1975	27.8038	28.8918	34.4041	-0.384239	0.327226	0.999663
ENSMUSG00000018143	Mafk	33.018	37.6162	45.8923	59.1981	39.8733	43.1737	9.58408	11.0914	12.3781	15.2921	11.065	15.2907	-0.00318713	0.994992	0.999663
ENSMUSG00000018160	Med1	126.569	134.791	170.457	132.209	126.266	139.115	139.405	132.243	149.569	132.068	198.555	206.425	0.473191	0.113972	0.999663
ENSMUSG00000018166	Erbb3	843.793	515.655	826.062	901.784	606.075	881.063	658.688	328.475	512.146	533.834	449.36	744.467	0.0737399	0.845449	0.999663
ENSMUSG00000018167	Stard3	71.5389	20.3754	60.3156	46.7007	23.924	28.7825	22.6533	14.5041	19.083	13.9019	20.2858	22.9361	0.585691	0.317923	0.999663
ENSMUSG00000018171	Vmp1	317.339	263.313	319.935	244.685	206.012	243.052	476.59	323.356	379.596	267.612	236.667	219.804	-0.327119	0.21093	0.999663
ENSMUSG00000018189	Uchl5	88.0479	65.8284	61.6268	55.9093	77.0884	35.1786	70.5737	87.8776	75.8161	74.3752	70.0781	46.8278	0.0552042	0.889159	0.999663
ENSMUSG00000018196	Glrx2	71.5389	68.963	60.3156	74.3264	81.0758	55.9659	71.445	53.7504	42.8077	54.9126	60.8573	80.2763	0.137725	0.715872	0.999663
ENSMUSG00000018199	Ro60	49.527	47.0203	43.2699	61.1713	62.4682	30.3815	40.9502	26.4486	31.9769	54.9126	40.5715	24.8474	0.123285	0.79571	0.999663
ENSMUSG00000018209	Stk4	67.8703	95.6079	72.1165	105.241	59.81	97.5405	57.5045	41.8059	59.8277	53.5224	49.7923	62.1186	-0.127228	0.736428	0.999663
ENSMUSG00000018217	Pmp22	5.503	15.6734	24.913	16.4439	3.98733	15.9903	8.7128	14.5041	14.9569	22.2431	17.2122	5.73402	0.604685	0.456235	0.999663
ENSMUSG00000018239	Zcchc10	11.006	9.40405	9.17846	8.55083	3.98733	12.7922	13.0692	6.82545	9.79936	8.34115	7.37664	5.73402	-0.214312	0.788634	0.999663
ENSMUSG00000018286	Psmb6	289.824	286.824	327.802	242.712	259.177	311.81	732.747	576.75	603.95	640.183	654.062	776.004	0.277256	0.241928	0.999663
ENSMUSG00000018287	Spag7	71.5389	64.261	77.3613	44.0697	50.5062	78.3522	354.611	265.339	311.001	305.147	441.984	516.062	0.783587	0.028961	0.999663
ENSMUSG00000018293	Pfn1	278.818	305.632	295.022	246.659	313.67	303.815	1225.02	938.499	1034.61	1077.4	1059.78	1356.1	0.161532	0.505956	0.999663
ENSMUSG00000018322	Tomm34	29.3493	18.8081	26.2242	25.6525	15.9493	31.9805	60.9896	59.7227	85.0997	77.1556	94.0522	69.7639	0.237505	0.594541	0.999663
ENSMUSG00000018326	Ywhab	410.89	445.125	426.143	466.349	431.961	406.152	561.976	670.6	781.37	633.927	614.105	644.122	-0.121525	0.577035	0.999663
ENSMUSG00000018334	Ksr1	9.17166	6.26937	11.8009	7.89307	11.962	19.1883	10.4554	3.41272	8.76785	3.47548	6.1472	1.91134	-1.36823	0.127477	0.999663
ENSMUSG00000018339	Gpx3	3.66866	1.56734	6.55605	5.26205	6.64556	4.79708	9.58408	5.97227	7.22058	6.25586	9.83552	7.64536	-0.379647	0.694755	0.999663
ENSMUSG00000018340	Anxa6	379.707	374.595	392.052	322.958	417.341	382.167	1368.78	1293.42	1255.87	1249.09	1191.33	1152.54	-0.0842154	0.668135	0.999663
ENSMUSG00000018347	Zkscan6	11.006	15.6734	7.86726	17.7594	11.962	6.3961	7.84152	5.97227	4.6418	6.25586	6.76192	5.73402	-0.0951784	0.906398	0.999663
ENSMUSG00000018362	Kpna2	40.3553	43.8856	52.4484	22.3637	38.5442	36.7776	16.5543	18.77	26.8193	16.6823	25.2035	17.2021	0.452642	0.364049	0.999663
ENSMUSG00000018363	Smurf2	183.433	186.514	159.968	167.728	168.797	139.115	66.2173	85.3181	55.1859	60.4733	75.6106	84.099	0.245009	0.426609	0.999663
ENSMUSG00000018372	Cep95	9.17166	9.40405	5.24484	4.60429	15.9493	7.99513	27.881	6.82545	17.0199	15.2921	14.1386	14.3351	-0.449691	0.58718	0.999663
ENSMUSG00000018377	Vezf1	58.6986	53.2896	62.938	65.1179	50.5062	67.1591	37.465	24.7422	27.8508	33.3646	20.2858	34.4041	-0.107373	0.796525	0.999663
ENSMUSG00000018379	Srsf1	265.978	329.142	326.491	313.092	362.847	366.177	386.848	360.042	466.759	395.509	353.464	323.972	-0.347661	0.145705	0.999663
ENSMUSG00000018381	Abi3	16.509	18.8081	9.17846	19.7327	18.6076	20.7873	8.7128	14.5041	8.76785	11.1215	14.7533	17.2021	0.00434064	0.994542	0.999663
ENSMUSG00000018387	Shroom1	73.3733	73.6651	127.187	65.1179	108.987	105.536	117.623	88.7308	122.75	91.7526	117.412	115.636	-0.0133675	0.971924	0.999663
ENSMUSG00000018395	Kif3a	7.33733	14.1061	5.24484	13.8129	9.30378	19.1883	33.9799	32.4209	39.7132	28.4989	24.5888	21.0247	-1.17855	0.0538567	0.999663
ENSMUSG00000018398	2021-09-08	18.3433	23.5101	9.17846	20.3904	23.924	7.99513	7.84152	13.6509	6.70483	11.1215	15.9827	7.64536	0.262197	0.718144	0.999663
ENSMUSG00000018401	Mtmr4	359.529	377.729	297.645	223.637	353.544	281.428	387.72	292.641	272.835	246.064	338.711	291.479	0.156881	0.600781	0.999663
ENSMUSG00000018405	Mrm1	24268.2	15261.2	11172.8	7160.99	15958.6	35578.3	6.97024	10.2382	2.06302	11.1215	7.99136	2.86701	0.041162	0.969017	0.999663
ENSMUSG00000018411	Mapt	12.8403	17.2408	10.4897	13.1551	7.97467	17.5893	7.84152	2.55954	8.25209	3.47548	6.76192	9.5567	0.0896463	0.912004	0.999663
ENSMUSG00000018412	Kansl1	135.741	105.012	123.254	117.081	112.974	147.11	72.3162	51.1909	74.7846	56.9978	79.2989	61.1629	-0.0522177	0.873997	0.999663
ENSMUSG00000018415	Gid4	137.575	145.763	124.565	150.626	171.455	107.135	19.1682	14.5041	19.083	11.1215	33.1949	40.1382	0.572091	0.218777	0.999663
ENSMUSG00000018417	Myo1b	896.988	927.866	995.208	928.752	1015.44	925.836	798.964	980.305	973.747	638.098	954.046	996.764	-0.114485	0.645731	0.999663
ENSMUSG00000018425	Dhx40	183.433	167.706	165.212	165.097	191.392	119.927	173.385	178.315	127.392	150.141	134.009	120.414	-0.127845	0.668647	0.999663
ENSMUSG00000018427	Ypel2	130.238	54.857	133.743	142.733	94.3669	135.917	55.7619	40.9527	85.6155	71.5949	52.8659	71.6753	-0.143547	0.753359	0.999663
ENSMUSG00000018428	Akap1	401.719	434.154	410.409	508.445	532.974	466.915	439.996	432.563	401.774	459.458	441.984	423.362	-0.218043	0.248	0.999663
ENSMUSG00000018433	Nol11	47.6926	53.2896	79.9838	44.7274	75.7593	76.7532	130.692	144.188	122.234	72.29	89.1344	125.193	-0.550827	0.166609	0.999663
ENSMUSG00000018442	Derl2	220.12	264.881	274.043	210.482	206.012	175.893	451.323	573.338	480.685	258.576	344.858	266.632	-0.432937	0.0926156	0.999663
ENSMUSG00000018446	C1qbp	181.599	150.465	161.279	140.102	178.101	212.67	462.65	459.864	488.421	462.934	563.698	577.225	0.0959182	0.71056	0.999663
ENSMUSG00000018449	Rpain	45.8583	43.8856	47.2035	36.8343	41.2024	46.3717	92.3557	66.5481	88.1943	50.742	73.1517	53.5175	-0.311271	0.414942	0.999663
ENSMUSG00000018459	Slc13a3	36.6866	67.3957	62.938	52.6205	74.4302	68.7581	34.8512	51.1909	38.6817	54.9126	59.6278	52.5619	0.238871	0.54085	0.999663
ENSMUSG00000018474	Chd3	520.95	340.113	356.649	319.669	487.784	412.549	66.2173	81.9054	79.9422	79.936	137.697	170.109	0.756059	0.0407226	0.999663
ENSMUSG00000018476	Kdm6b	89.8823	65.8284	85.2286	94.0591	70.4429	63.961	23.5246	34.1272	27.8508	29.8891	35.039	54.4732	0.514708	0.209939	0.999663
ENSMUSG00000018481	Appbp2	227.457	180.244	159.968	169.701	156.835	161.502	119.365	125.418	119.655	98.0085	100.199	124.237	0.0221153	0.934627	0.999663
ENSMUSG00000018501	Ncor1	443.908	322.872	414.342	375.579	366.835	366.177	155.959	168.93	174.326	162.652	181.957	193.045	0.191345	0.412316	0.999663
ENSMUSG00000018509	Cenpv	27.515	34.4815	34.0914	42.0964	47.848	38.3766	36.5938	21.3295	25.7878	24.3283	25.2035	25.8031	-0.555642	0.214839	0.999663
ENSMUSG00000018537	Pcgf2	1.83433	4.70203	7.86726	9.86634	5.31644	7.99513	5.22768	7.67863	5.67332	4.86567	4.91776	1.91134	-1.2744	0.201187	0.999663
ENSMUSG00000018541	Cwc25	33.018	40.7509	49.826	35.5188	33.2278	35.1786	43.564	42.659	50.5441	47.9616	35.039	39.1825	0.0921956	0.820004	0.999663
ENSMUSG00000018547	Pip4k2b	95.3852	119.118	103.586	90.7703	79.7467	84.7483	33.1086	34.9804	20.6302	27.8038	26.433	24.8474	0.185495	0.618195	0.999663
ENSMUSG00000018548	Trim37	71.5389	94.0405	86.5398	111.161	82.4049	89.5454	40.0789	40.9527	56.2174	48.6567	38.1126	34.4041	-0.369069	0.309743	0.999663
ENSMUSG00000018559	Ctdnep1	71.5389	90.9058	59.0044	54.5938	50.5062	79.9513	34.8512	49.4845	48.9968	40.3156	83.6019	136.661	1.22109	0.0157813	0.999663
ENSMUSG00000018565	Elp5	45.8583	50.1549	41.9587	38.8076	43.8607	60.763	86.2567	68.2545	74.7846	86.887	78.6842	54.4732	-0.0712802	0.85328	0.999663
ENSMUSG00000018567	Gabarap	311.836	399.672	356.649	297.964	324.303	307.013	1629.29	1119.37	1136.73	1091.3	902.409	772.182	-0.284953	0.294873	0.999663
ENSMUSG00000018572	Phf23	89.8823	72.0977	39.3363	56.567	37.2151	65.56	48.7917	40.9527	45.3865	34.7548	30.736	24.8474	-0.253518	0.564915	0.999663
ENSMUSG00000018574	Acadvl	1368.41	1421.58	1623.28	1441.14	1519.17	1511.08	2484.02	2559.54	2605.6	2433.53	2275.69	2413.07	-0.119859	0.467115	0.999663
ENSMUSG00000018583	G3bp1	194.439	216.293	220.283	185.487	202.025	247.849	161.187	272.165	247.563	216.175	259.412	278.1	0.143661	0.631878	0.999663
ENSMUSG00000018585	Atox1	245.8	257.044	205.86	132.209	227.278	198.279	687.44	561.393	583.32	681.194	510.218	495.037	0.241292	0.42092	0.999663
ENSMUSG00000018593	Sparc	163.256	158.302	149.478	194.038	142.215	262.24	297.107	203.057	254.268	477.531	318.425	685.216	0.628472	0.0991239	0.999663
ENSMUSG00000018599	Mief2	53.1956	89.3385	65.5605	65.1179	91.7087	70.3571	46.1778	43.5122	54.6701	36.145	73.1517	82.1877	0.27874	0.519499	0.999663
ENSMUSG00000018604	Tbx3	157.753	31.3468	99.6519	93.4014	78.4176	145.511	99.3259	42.659	109.34	98.7036	95.8963	167.242	0.385308	0.633435	0.999663
ENSMUSG00000018651	Tada2a	14.6747	7.83671	15.7345	20.3904	27.9113	30.3815	31.3661	12.7977	19.083	20.1578	23.3594	17.2021	-1.04186	0.0863629	0.999663
ENSMUSG00000018654	Ikzf1	5.503	10.9714	17.0457	17.7594	11.962	19.1883	5.22768	3.41272	6.70483	5.56077	8.60608	14.3351	0.313435	0.691643	0.999663
ENSMUSG00000018659	Pnpo	520.95	553.272	689.696	538.045	632.657	638.011	699.638	552.861	656.557	845.236	647.3	703.373	0.171606	0.477869	0.999663
ENSMUSG00000018661	Cog1	16.509	43.8856	48.5147	40.1231	31.8987	46.3717	65.346	75.0799	92.3203	93.1428	78.6842	86.0103	0.0576854	0.889288	0.999663
ENSMUSG00000018666	Cbx1	82.5449	73.6651	73.4277	71.6954	70.4429	68.7581	101.068	137.362	84.0682	80.6311	100.199	82.1877	-0.164582	0.627152	0.999663
ENSMUSG00000018669	Cdk5rap3	396.216	437.288	461.546	290.07	473.164	457.321	385.106	396.729	477.59	442.776	385.429	368.889	0.0224081	0.935227	0.999663
ENSMUSG00000018672	Copz2	33.018	28.2122	38.0251	57.8825	39.8733	51.1688	63.6034	45.2186	62.4065	52.1322	71.3075	42.0495	-0.636686	0.132861	0.999663
ENSMUSG00000018677	Slc25a39	662.194	869.875	925.714	796.543	705.758	661.996	420.828	517.028	516.787	426.094	617.794	787.472	0.512742	0.0876745	0.999663
ENSMUSG00000018678	Sp2	11.006	12.5387	9.17846	9.20859	18.6076	4.79708	14.8118	17.0636	12.8939	18.0725	10.4502	21.9804	0.160045	0.822426	0.999663
ENSMUSG00000018697	Aatf	29.3493	39.1835	36.7139	30.2568	66.4556	57.5649	76.6726	68.2545	70.6586	89.6673	71.3075	53.5175	-0.496983	0.258042	0.999663
ENSMUSG00000018707	Dync1h1	1184.98	1166.1	1165.67	1110.29	1143.04	1092.13	764.113	842.943	805.611	681.194	786.227	718.664	-0.069946	0.67849	0.999663
ENSMUSG00000018727	Cpsf4l	5.503	7.83671	3.93363	9.20859	10.6329	11.1932	6.09896	8.53181	6.70483	16.6823	13.5238	7.64536	0.0145672	0.985919	0.999663
ENSMUSG00000018733	Pex12	31.1836	32.9142	13.1121	18.4172	25.2531	9.59415	47.0491	64.8417	65.501	48.6567	51.6365	30.5815	0.049385	0.925162	0.999663
ENSMUSG00000018736	Ndel1	75.2076	106.579	106.208	82.2195	123.607	70.3571	62.7322	50.3377	54.6701	70.2047	52.8659	43.9608	0.0739636	0.844817	0.999663
ENSMUSG00000018750	Zbtb4	47.6926	31.3468	51.1372	55.2515	45.1898	31.9805	4.3564	11.0914	19.083	11.8166	18.4416	32.4928	0.731194	0.236813	0.999663
ENSMUSG00000018761	Mpdu1	93.5509	97.1752	76.0501	74.9842	91.7087	60.763	214.335	239.744	213.007	252.32	312.278	326.839	0.634499	0.0286582	0.999663
ENSMUSG00000018765	Fxr2	115.563	126.955	107.519	115.765	111.645	92.7435	139.405	138.215	125.329	111.91	132.165	140.484	0.0450177	0.870015	0.999663
ENSMUSG00000018770	Atp5g3	1240.01	1407.47	1313.83	1278.02	1427.47	1392.75	5218.97	3462.21	3636.08	2748.41	3151.67	2641.47	-0.57557	0.0160793	0.999663
ENSMUSG00000018774	Cd68	14.6747	4.70203	9.17846	15.1284	5.31644	7.99513	27.0097	47.7781	25.272	43.0959	25.8182	35.3598	-0.0685713	0.920316	0.999663
ENSMUSG00000018796	Acsl1	4173.1	5582.87	4597.1	3970.22	4281.07	4453.29	6783.79	10099.1	9041.2	7192.85	6984.45	6984.99	-0.116391	0.618522	0.999663
ENSMUSG00000018800	Abca5	36.6866	56.4243	32.7802	49.3317	63.7973	43.1737	36.5938	50.3377	38.6817	43.791	41.1862	35.3598	-0.366556	0.375172	0.999663
ENSMUSG00000018809	Smyd4	18.3433	9.40405	5.24484	16.4439	3.98733	20.7873	7.84152	6.82545	14.4412	13.9019	4.91776	15.2907	-0.196108	0.821571	0.999663
ENSMUSG00000018819	Lsp1	5.503	4.70203	6.55605	1.97327	3.98733	1.59903	11.3266	5.11909	11.8624	22.2431	11.6797	16.2464	2.00117	0.039763	0.999663
ENSMUSG00000018820	Zfyve27	88.0479	65.8284	36.7139	51.9627	53.1644	84.7483	35.7225	58.8695	32.4926	47.2665	44.2598	40.1382	0.0733103	0.874688	0.999663
ENSMUSG00000018821	Avpi1	45.8583	76.7998	56.382	56.567	51.8353	83.1493	76.6726	58.0163	44.355	60.4733	62.0867	56.3846	-0.055668	0.889345	0.999663
ENSMUSG00000018830	Myh11	5.503	9.40405	5.24484	7.89307	7.97467	11.1932	1.74256	5.11909	3.61029	9.73134	11.6797	2.86701	0.847877	0.376457	0.999663
ENSMUSG00000018841	Rad51d	47.6926	39.1835	20.9793	38.1499	42.5316	36.7776	8.7128	14.5041	16.5042	15.9872	19.0563	18.1577	0.24234	0.642375	0.999663
ENSMUSG00000018845	Unc45b	3.66866	9.40405	6.55605	15.1284	11.962	4.79708	4.3564	1.70636	1.03151	1.39019	1.22944	2.86701	-1.09162	0.35077	0.999663
ENSMUSG00000018846	Pank3	495.27	562.676	464.168	613.686	558.227	426.94	381.621	422.325	386.817	416.362	397.109	323.972	-0.141362	0.562677	0.999663
ENSMUSG00000018848	Rars	150.415	131.657	131.121	74.9842	134.24	155.105	232.632	256.807	270.256	217.565	229.291	190.178	-0.0403507	0.901348	0.999663
ENSMUSG00000018849	Wwc1	227.457	352.652	381.562	294.017	338.923	262.24	47.9204	63.1354	74.7846	40.3156	94.6669	74.5423	0.271087	0.491679	0.999663
ENSMUSG00000018858	Mrpl58	58.6986	81.5018	91.7846	69.7222	91.7087	87.9464	123.722	98.1158	99.5409	92.4477	100.199	89.833	-0.248481	0.438686	0.999663
ENSMUSG00000018861	Fdxr	58.6986	45.4529	44.5811	34.8611	51.8353	47.9708	67.0886	62.2822	72.7216	63.9488	98.9699	81.232	0.437913	0.252565	0.999663
ENSMUSG00000018882	Mrpl45	49.527	73.6651	48.5147	48.674	54.4936	35.1786	94.9695	87.8776	83.0367	64.6439	74.9958	61.1629	-0.103556	0.771721	0.999663
ENSMUSG00000018899	Irf1	45.8583	45.4529	66.8717	48.0162	30.5696	62.362	102.811	78.4926	151.116	117.471	121.1	118.503	0.280585	0.496993	0.999663
ENSMUSG00000018900	Slc22a5	36.6866	61.1263	30.1578	46.7007	39.8733	23.9854	45.3066	69.1077	48.4811	53.5224	64.5456	38.2268	0.121309	0.797094	0.999663
ENSMUSG00000018906	P4ha2	62.3673	36.0489	52.4484	33.5456	21.2658	36.7776	68.8311	88.7308	74.7846	47.2665	39.3421	41.0938	-0.156329	0.697741	0.999663
ENSMUSG00000018909	Arrb1	38.521	61.1263	70.8053	61.8291	38.5442	59.1639	33.1086	23.0359	29.9138	40.3156	20.9005	21.9804	0.0542598	0.90914	0.999663
ENSMUSG00000018920	Cxcl16	22.012	21.9428	31.469	33.5456	30.5696	27.1834	8.7128	18.77	20.6302	31.9744	20.2858	12.4237	0.144545	0.803258	0.999663
ENSMUSG00000018921	Pelp1	36.6866	40.7509	34.0914	30.9145	27.9113	39.9756	57.5045	52.8972	54.1544	59.7782	62.7014	66.8969	0.393751	0.301451	0.999663
ENSMUSG00000018923	Med11	23.8463	36.0489	31.469	19.7327	22.5949	28.7825	106.296	104.088	110.372	123.727	98.9699	63.0742	0.255411	0.557456	0.999663
ENSMUSG00000018927	Ccl6	34.8523	29.7795	14.4233	9.86634	21.2658	12.7922	23.5246	34.1272	27.3351	45.1812	20.2858	39.1825	1.16213	0.0527201	0.999663
ENSMUSG00000018931	Natd1	7.33733	9.40405	9.17846	9.86634	3.98733	14.3912	2.61384	3.41272	4.6418	6.95096	5.53248	4.77835	0.561255	0.538238	0.999663
ENSMUSG00000018932	Map2k3	144.912	189.648	199.304	140.76	183.417	148.709	84.5142	94.7031	74.2689	102.874	89.1344	87.9217	0.341384	0.24008	0.999663
ENSMUSG00000018965	Ywhah	42.1896	70.5304	43.2699	49.3317	62.4682	70.3571	67.0886	64.8417	59.3119	43.791	47.9482	35.3598	-0.770486	0.045019	0.999663
ENSMUSG00000018974	Sart3	227.457	175.542	166.524	130.236	212.658	225.463	82.7716	79.3458	83.0367	89.6673	111.879	130.927	0.449332	0.180924	0.999663
ENSMUSG00000018995	Nars2	135.741	100.31	90.4734	117.738	124.936	86.3474	151.603	156.985	153.18	141.8	174.58	138.572	-0.0544067	0.855201	0.999663
ENSMUSG00000018999	Slc35b4	102.723	126.955	97.0295	106.556	142.215	113.531	31.3661	28.155	26.8193	15.9872	21.5152	24.8474	-0.620108	0.0947452	0.999663
ENSMUSG00000019039	Dalrd3	97.2196	90.9058	121.942	100.637	123.607	102.338	108.91	142.481	134.612	109.825	156.754	182.533	0.147907	0.652383	0.999663
ENSMUSG00000019054	Fis1	216.451	217.861	208.482	188.776	191.392	247.849	152.474	125.418	164.526	141.8	161.057	208.336	0.239749	0.39526	0.999663
ENSMUSG00000019055	Plod1	174.262	210.024	173.08	163.124	160.822	155.105	402.531	354.923	380.628	380.912	310.434	391.825	0.141256	0.552641	0.999663
ENSMUSG00000019066	Rab3d	16.509	29.7795	30.1578	32.8878	19.9367	30.3815	19.1682	9.38499	17.0199	27.1087	15.9827	14.3351	0.213002	0.712674	0.999663
ENSMUSG00000019080	Mfsd3	49.527	45.4529	38.0251	46.0429	42.5316	39.9756	55.7619	79.3458	95.9306	71.5949	128.476	100.345	0.398807	0.339479	0.999663
ENSMUSG00000019082	Slc25a22	315.505	537.598	351.404	364.397	510.379	358.182	304.077	449.626	342.462	344.767	398.339	298.169	-0.103273	0.750791	0.999663
ENSMUSG00000019087	Atp6ap1	205.445	192.783	196.681	204.562	233.924	220.665	700.509	641.592	834.493	791.019	660.824	650.812	-0.195139	0.406474	0.999663
ENSMUSG00000019088	Dnase1l1	27.515	7.83671	7.86726	15.1284	7.97467	9.59415	11.3266	17.0636	18.5672	26.4136	19.671	6.68969	0.481832	0.539127	0.999663
ENSMUSG00000019122	Ccl9	124.735	89.3385	85.2286	134.84	67.7847	139.115	159.444	87.8776	72.2058	144.58	93.4374	96.5227	-0.126545	0.781249	0.999663
ENSMUSG00000019132	BC005537	552.134	543.868	516.616	614.344	494.429	524.48	27.881	21.3295	30.9454	13.9019	33.1949	25.8031	-0.171528	0.609268	0.999663
ENSMUSG00000019139	Isyna1	16.509	18.8081	18.3569	22.3637	5.31644	23.9854	33.9799	34.1272	51.0598	80.6311	35.6538	58.2959	0.56884	0.342235	0.999663
ENSMUSG00000019143	Hars2	71.5389	81.5018	107.519	79.5885	98.3542	91.1444	193.424	218.414	201.661	154.311	212.078	224.583	-0.0760074	0.805403	0.999663
ENSMUSG00000019158	Tmem160	99.0539	86.2038	100.963	117.081	118.291	113.531	101.94	98.969	84.0682	109.13	126.632	151.952	0.158968	0.5862	0.999663
ENSMUSG00000019173	Rab5c	198.108	222.563	204.549	166.412	190.063	183.888	296.235	267.046	278.508	232.857	236.667	193.045	-0.121344	0.600904	0.999663
ENSMUSG00000019179	Mdh2	462.252	493.713	465.479	345.98	509.05	487.703	1053.38	1213.22	1191.4	1276.89	1145.84	1038.81	0.093307	0.694617	0.999663
ENSMUSG00000019188	H13	286.156	275.852	293.711	264.418	251.202	292.622	860.825	801.99	964.979	861.919	712.461	852.458	-0.0306959	0.886662	0.999663
ENSMUSG00000019189	Rnf145	88.0479	83.0691	66.8717	119.054	120.949	84.7483	33.9799	39.2463	33.5241	31.2793	27.6624	40.1382	-0.591323	0.106102	0.999663
ENSMUSG00000019210	Atp6v1e1	146.747	195.918	178.324	171.017	180.759	137.516	377.264	337.86	283.15	316.964	260.027	319.194	-0.0669726	0.803437	0.999663
ENSMUSG00000019232	Etnppl	480.595	547.002	468.102	294.017	499.746	310.211	811.162	851.475	875.754	540.784	720.452	506.505	-0.0787468	0.787185	0.999663
ENSMUSG00000019254	Ppp1r12c	78.8763	57.9917	104.897	71.6954	77.0884	153.506	27.0097	42.659	34.0399	25.7185	47.9482	41.0938	-0.148345	0.757772	0.999663
ENSMUSG00000019256	Ahr	115.563	139.493	225.528	247.974	299.05	254.245	157.702	194.525	276.445	275.953	367.603	307.726	-0.132925	0.707681	0.999663
ENSMUSG00000019261	Map1s	20.1776	23.5101	20.9793	18.4172	18.6076	23.9854	22.6533	22.1827	29.3981	33.3646	20.9005	54.4732	0.619523	0.269436	0.999663
ENSMUSG00000019295	Tmem129	14.6747	31.3468	35.4027	30.9145	33.2278	52.7678	72.3162	84.4649	84.584	60.4733	131.55	168.198	0.105467	0.838607	0.999663
ENSMUSG00000019297	Nop9	45.8583	79.9344	89.1622	74.3264	79.7467	91.1444	80.1578	58.0163	68.5955	60.4733	78.6842	97.4784	0.0258573	0.945278	0.999663
ENSMUSG00000019302	Atp6v0a1	187.102	250.775	225.528	235.477	265.822	302.216	256.156	318.236	274.898	264.831	285.845	249.43	-0.346328	0.160978	0.999663
ENSMUSG00000019312	Grb7	231.126	199.052	277.976	234.819	253.86	271.834	355.482	302.879	348.651	345.463	375.594	527.53	0.211343	0.446854	0.999663
ENSMUSG00000019338	Zfp687	42.1896	39.1835	39.3363	49.9895	35.886	38.3766	31.3661	34.1272	27.8508	22.2431	28.8918	48.7392	0.00988946	0.982908	0.999663
ENSMUSG00000019362	D8Ertd738e	157.753	123.82	149.478	108.53	138.228	127.922	77.5439	59.7227	62.9222	69.5096	54.0954	49.6949	0.015447	0.960757	0.999663
ENSMUSG00000019368	Sec14l4	753.91	802.479	835.24	745.238	950.314	753.141	1334.8	1453.82	1752.02	1360.3	1581.06	1271.04	-0.140543	0.538173	0.999663
ENSMUSG00000019370	Calm3	124.735	131.657	149.478	160.492	144.873	139.115	90.6131	127.124	135.128	136.934	80.5283	81.232	-0.375683	0.27143	0.999663
ENSMUSG00000019373	Cops3	113.729	92.4732	70.8053	76.2997	91.7087	118.328	207.365	185.993	175.873	164.738	172.736	131.883	-0.307111	0.335922	0.999663
ENSMUSG00000019428	Fkbp8	498.938	540.733	597.911	499.237	540.948	538.872	666.529	547.742	509.051	654.085	599.967	596.338	0.162457	0.443905	0.999663
ENSMUSG00000019432	Ddx39b	126.569	101.877	154.723	113.792	128.924	158.304	215.206	196.232	236.732	231.467	225.602	323.017	0.215677	0.483842	0.999663
ENSMUSG00000019433	Gipc1	38.521	9.40405	27.5354	23.6792	18.6076	17.5893	28.7522	16.2104	23.209	31.2793	22.7446	36.3155	0.683619	0.237006	0.999663
ENSMUSG00000019437	Tlcd1	36.6866	26.6448	44.5811	44.7274	65.1264	33.5795	60.9896	61.429	56.2174	56.9978	70.6928	65.9413	-0.282546	0.48043	0.999663
ENSMUSG00000019461	Plscr3	40.3553	32.9142	26.2242	30.2568	31.8987	46.3717	27.881	19.6232	14.4412	34.7548	25.2035	19.1134	0.280609	0.585396	0.999663
ENSMUSG00000019470	Xab2	69.7046	50.1549	66.8717	74.3264	55.8227	73.5552	68.8311	87.8776	79.4264	82.7164	74.3811	76.4536	-0.152689	0.645778	0.999663
ENSMUSG00000019471	Cdc37	190.77	172.408	217.661	186.145	186.076	219.066	310.176	296.054	334.21	356.584	332.564	363.155	0.145574	0.522292	0.999663
ENSMUSG00000019478	Rab4a	88.0479	78.3671	111.453	50.6472	89.0504	99.1396	101.068	69.9608	83.5525	59.0831	70.0781	86.0103	0.0113773	0.976752	0.999663
ENSMUSG00000019487	Trip10	34.8523	17.2408	27.5354	19.7327	21.2658	9.59415	54.0194	24.7422	23.7248	18.7676	15.368	14.3351	-0.453942	0.455422	0.999663
ENSMUSG00000019494	Cops6	236.629	211.591	256.997	232.188	259.177	257.443	457.422	430.856	409.51	433.045	438.91	516.062	0.0180393	0.934551	0.999663
ENSMUSG00000019505	Ubb	170.593	169.273	212.416	163.781	171.455	187.086	131.563	68.2545	113.466	132.068	108.191	135.705	0.345539	0.284041	0.999663
ENSMUSG00000019518	Ap4m1	97.2196	95.6079	83.9174	128.262	59.81	236.656	25.2671	29.0082	19.5987	22.2431	19.0563	21.0247	-0.844513	0.108901	0.999663
ENSMUSG00000019528	Gyg	7.33733	17.2408	10.4897	19.7327	11.962	15.9903	19.1682	29.8613	24.2405	23.6333	14.1386	27.7144	-0.651038	0.298749	0.999663
ENSMUSG00000019539	Rcn3	9.17166	9.40405	22.2906	25.6525	18.6076	14.3912	36.5938	18.77	21.6617	37.5352	21.5152	19.1134	-0.486124	0.447366	0.999663
ENSMUSG00000019558	Slc6a8	7.33733	21.9428	32.7802	26.3102	5.31644	17.5893	15.683	11.9445	6.70483	4.17057	6.1472	13.3794	-0.235642	0.781107	0.999663
ENSMUSG00000019564	Arid3a	11.006	3.13468	6.55605	3.94654	5.31644	3.19805	1.74256	2.55954	9.79936	7.64605	6.1472	4.77835	1.01783	0.348101	0.999663
ENSMUSG00000019577	Pdk4	29.3493	18.8081	39.3363	29.599	33.2278	51.1688	41.8214	31.5677	57.2489	54.9126	41.1862	64.9856	-0.054838	0.910856	0.999663
ENSMUSG00000019578	Ubxn6	77.0419	112.849	115.386	119.712	110.316	97.5405	113.266	110.914	119.655	79.2409	124.788	139.528	-0.109981	0.744671	0.999663
ENSMUSG00000019579	Mydgf	141.244	133.224	169.146	146.022	128.924	151.907	511.441	344.685	441.487	283.599	358.382	417.628	-0.234976	0.425861	0.999663
ENSMUSG00000019590	Cyb561	20.1776	18.8081	19.6681	30.2568	15.9493	28.7825	9.58408	12.7977	11.8624	9.73134	7.99136	13.3794	-0.550756	0.365386	0.999663
ENSMUSG00000019647	Sema6a	34.8523	51.7223	30.1578	57.8825	38.5442	25.5844	18.2969	14.5041	20.1145	38.2303	34.4243	29.6258	0.821129	0.0981601	0.999663
ENSMUSG00000019659	Ccdc12	22.012	40.7509	41.9587	34.2033	18.6076	49.5698	19.1682	5.11909	16.5042	18.0725	15.9827	22.9361	0.512371	0.40356	0.999663
ENSMUSG00000019689	Fmc1	49.527	56.4243	22.2906	37.4921	35.886	47.9708	155.959	159.545	134.097	166.823	126.018	174.888	0.126763	0.743048	0.999663
ENSMUSG00000019699	Akt3	27.515	10.9714	7.86726	13.8129	23.924	12.7922	0.87128	3.41272	1.54727	7.64605	4.91776	1.91134	1.23316	0.202489	0.999663
ENSMUSG00000019710	Mrpl24	229.291	170.84	187.503	148.653	204.683	209.472	318.017	289.228	296.044	286.379	280.312	280.967	-0.0150589	0.952777	0.999663
ENSMUSG00000019715	Gle1	78.8763	86.2038	81.295	91.4281	108.987	92.7435	55.7619	57.1631	55.7016	51.4371	46.104	30.5815	-0.621325	0.0648124	0.999663
ENSMUSG00000019718	L3hypdh	34.8523	59.559	59.0044	51.305	42.5316	55.9659	59.247	63.1354	56.7332	58.388	65.1603	49.6949	0.0177822	0.9617	0.999663
ENSMUSG00000019726	Lyst	205.445	263.313	197.993	211.797	252.531	198.279	103.682	174.902	135.128	127.203	139.541	111.813	-0.114911	0.705492	0.999663
ENSMUSG00000019731	Slc35e1	172.427	155.167	190.125	167.07	184.746	161.502	24.3958	37.54	33.5241	28.4989	43.6451	64.0299	0.498762	0.173133	0.999663
ENSMUSG00000019732	Calr3	16.509	12.5387	3.93363	11.8396	9.30378	12.7922	20.9107	11.0914	21.6617	22.9382	15.9827	13.3794	-0.141709	0.840666	0.999663
ENSMUSG00000019738	Polr2i	51.3613	32.9142	24.913	32.8878	34.5569	36.7776	162.058	94.7031	121.718	128.593	103.273	106.079	-0.114894	0.778365	0.999663
ENSMUSG00000019761	Krt10	1.83433	4.70203	5.24484	1.97327	5.31644	7.99513	4.3564	6.82545	5.15756	9.73134	4.30304	2.86701	-0.120046	0.91436	0.999663
ENSMUSG00000019762	Iyd	216.451	195.918	177.013	185.487	200.696	174.294	321.502	306.292	246.531	247.454	233.594	195.912	-0.29466	0.246689	0.999663
ENSMUSG00000019763	Rmnd1	23.8463	25.0775	40.6475	40.1231	37.2151	36.7776	5.22768	2.55954	2.06302	2.78038	1.84416	1.91134	-0.843424	0.292348	0.999663
ENSMUSG00000019768	Esr1	117.397	59.559	99.6519	114.45	94.3669	163.101	57.5045	32.4209	45.9023	78.5458	83.6019	93.6557	0.488815	0.21924	0.999663
ENSMUSG00000019774	Mtrf1l	3.66866	23.5101	14.4233	13.8129	26.5822	7.99513	20.9107	39.2463	19.5987	17.3774	19.671	15.2907	-0.778548	0.26456	0.999663
ENSMUSG00000019777	Hdac2	67.8703	65.8284	52.4484	72.3532	63.7973	55.9659	94.9695	105.794	100.572	84.8017	74.3811	72.631	-0.456262	0.154044	0.999663
ENSMUSG00000019779	Frk	31.1836	20.3754	20.9793	24.9947	22.5949	22.3864	13.0692	13.6509	18.0515	9.03624	10.4502	12.4237	-0.504527	0.371918	0.999663
ENSMUSG00000019782	Rwdd1	40.3553	18.8081	18.3569	20.3904	23.924	35.1786	20.9107	24.7422	23.209	30.5842	19.0563	29.6258	0.164596	0.76005	0.999663
ENSMUSG00000019790	Stxbp5	108.226	89.3385	112.764	77.6152	89.0504	70.3571	44.4353	51.1909	50.0283	45.1812	79.9136	63.0742	0.759271	0.032194	0.999663
ENSMUSG00000019791	Hint3	84.3793	62.6937	57.6932	57.2248	79.7467	35.1786	109.781	86.1713	78.3949	89.6673	81.143	80.2763	0.105227	0.781101	0.999663
ENSMUSG00000019792	Trmt11	11.006	21.9428	14.4233	13.1551	22.5949	17.5893	58.3758	45.2186	51.0598	41.7057	51.0218	27.7144	-0.45657	0.390659	0.999663
ENSMUSG00000019794	Katna1	47.6926	42.3182	48.5147	34.8611	58.4809	75.1542	36.5938	54.6036	35.0714	36.145	22.7446	37.2711	-0.636888	0.174916	0.999663
ENSMUSG00000019795	Pcmt1	111.894	163.004	133.743	154.573	111.645	113.531	87.9993	102.382	121.718	133.458	121.715	138.572	0.414183	0.179292	0.999663
ENSMUSG00000019796	Lrp11	3.66866	18.8081	9.17846	5.91981	10.6329	15.9903	1.74256	10.2382	5.67332	9.03624	9.2208	13.3794	0.880935	0.321952	0.999663
ENSMUSG00000019797	1700021F05Rik	55.03	61.1263	56.382	58.5403	85.0631	51.1688	132.435	153.573	157.821	175.164	127.862	154.819	-0.128732	0.698546	0.999663
ENSMUSG00000019802	Sec63	524.619	485.876	507.438	499.895	528.986	462.118	549.778	459.864	472.948	332.951	382.971	379.401	-0.412244	0.041514	0.999663
ENSMUSG00000019804	Snx3	218.285	130.089	179.636	149.968	148.86	167.898	350.255	379.665	330.084	326.695	292.607	274.277	-0.0658481	0.80338	0.999663
ENSMUSG00000019806	Aig1	31.1836	36.0489	30.1578	49.3317	21.2658	30.3815	34.8512	24.7422	23.209	61.8635	46.104	42.0495	0.764524	0.11764	0.999663
ENSMUSG00000019808	Adat2	9.17166	10.9714	6.55605	15.1284	11.962	1.59903	12.1979	14.5041	13.9254	18.7676	26.433	24.8474	0.527263	0.463966	0.999663
ENSMUSG00000019809	Pex3	60.5329	65.8284	55.0708	54.5938	65.1264	43.1737	163.801	216.708	183.093	121.642	120.485	79.3206	-0.656876	0.0590727	0.999663
ENSMUSG00000019810	Fuca2	27.515	37.6162	22.2906	23.6792	29.2404	20.7873	39.2076	34.1272	41.2605	35.4499	28.8918	32.4928	-0.0152486	0.973305	0.999663
ENSMUSG00000019813	Cep57l1	5.503	4.70203	9.17846	7.23532	6.64556	22.3864	33.9799	19.6232	34.0399	36.145	32.5802	20.0691	-0.737792	0.314033	0.999663
ENSMUSG00000019814	Ltv1	55.03	29.7795	41.9587	51.305	59.81	54.3669	51.4055	56.3099	67.564	68.1194	68.2339	64.0299	-0.204689	0.579934	0.999663
ENSMUSG00000019818	Cd164	1230.84	1340.08	1282.36	1258.95	1046.01	1021.78	807.677	893.28	848.934	1028.05	733.361	703.373	0.161581	0.492894	0.999663
ENSMUSG00000019820	Utrn	223.788	126.955	173.08	218.375	188.734	150.308	86.2567	68.2545	84.0682	75.0703	119.256	87.9217	0.139876	0.689461	0.999663
ENSMUSG00000019822	Smpd2	56.8643	84.6365	141.611	76.2997	86.3922	111.932	169.028	181.728	219.196	186.981	182.572	155.774	-0.0362675	0.921723	0.999663
ENSMUSG00000019823	Mical1	9.17166	4.70203	2.62242	3.94654	3.98733	4.79708	3.48512	0.853181	7.73634	0.695096	3.0736	1.91134	-0.800604	0.532435	0.999663
ENSMUSG00000019826	Zbtb24	33.018	23.5101	24.913	36.1766	15.9493	20.7873	33.9799	23.0359	25.272	29.194	26.433	20.0691	-0.0250163	0.962196	0.999663
ENSMUSG00000019831	Wasf1	5.503	6.26937	7.86726	3.28878	11.962	9.59415	9.58408	6.82545	10.8309	9.03624	5.53248	1.91134	-0.918894	0.331351	0.999663
ENSMUSG00000019832	Rab32	144.912	92.4732	110.142	136.813	140.886	115.13	182.969	164.664	152.664	168.908	199.169	241.785	0.0926919	0.756025	0.999663
ENSMUSG00000019837	Gtf3c6	80.7106	75.2324	68.1829	66.4334	75.7593	79.9513	87.9993	77.6395	94.3833	88.9723	62.0867	104.168	-0.0222239	0.948344	0.999663
ENSMUSG00000019838	Slc16a10	436.571	484.309	395.985	403.862	510.379	399.756	345.898	365.161	432.719	433.74	532.962	562.89	0.419027	0.0868173	0.999663
ENSMUSG00000019841	Rev3l	177.93	117.551	115.386	137.471	99.6833	100.739	45.3066	29.0082	22.1775	31.2793	40.5715	21.9804	0.267092	0.53277	0.999663
ENSMUSG00000019843	Fyn	55.03	48.5876	35.4027	44.7274	51.8353	27.1834	17.4256	23.8891	20.6302	35.4499	34.4243	43.0052	0.986293	0.0268546	0.999663
ENSMUSG00000019846	Lama4	23.8463	28.2122	22.2906	29.599	33.2278	23.9854	26.1384	21.3295	35.5872	45.8763	27.6624	36.3155	0.140513	0.77575	0.999663
ENSMUSG00000019849	Prep	192.605	150.465	184.881	176.936	178.101	220.665	675.242	597.227	705.554	519.236	594.434	591.56	-0.33072	0.160352	0.999663
ENSMUSG00000019850	Tnfaip3	7.33733	9.40405	10.4897	8.55083	11.962	14.3912	7.84152	11.0914	12.3781	11.1215	6.76192	18.1577	-0.142598	0.851405	0.999663
ENSMUSG00000019851	Perp	308.168	282.122	259.619	292.044	272.468	227.062	77.5439	93.8499	75.8161	170.298	89.1344	107.991	0.67136	0.039276	0.999663
ENSMUSG00000019854	Reps1	56.8643	42.3182	45.8923	44.7274	41.2024	49.5698	54.8906	58.0163	43.8393	50.0469	73.1517	69.7639	0.404825	0.291312	0.999663
ENSMUSG00000019857	Asf1a	18.3433	40.7509	31.469	28.9413	26.5822	35.1786	60.1183	41.8059	52.0913	54.2175	41.801	54.4732	-0.0100803	0.981706	0.999663
ENSMUSG00000019861	Gopc	229.291	197.485	179.636	197.985	174.114	217.467	113.266	94.7031	94.8991	111.215	107.576	118.503	0.193438	0.457752	0.999663
ENSMUSG00000019863	Qrsl1	11.006	17.2408	23.6018	13.8129	14.6202	23.9854	40.9502	42.659	56.2174	55.6077	66.3898	79.3206	0.591974	0.238307	0.999663
ENSMUSG00000019864	Rtn4ip1	84.3793	111.281	91.7846	84.8505	82.4049	137.516	115.88	145.894	134.097	104.959	105.732	147.173	-0.2135	0.531752	0.999663
ENSMUSG00000019866	Crybg1	58.6986	54.857	69.4941	71.0377	107.658	73.5552	92.3557	75.0799	91.2888	108.435	111.879	105.124	-0.112947	0.730866	0.999663
ENSMUSG00000019868	Vta1	36.6866	39.1835	35.4027	30.2568	33.2278	36.7776	94.9695	43.5122	60.3434	70.8998	71.3075	72.631	0.283135	0.511746	0.999663
ENSMUSG00000019872	Smpdl3a	56.8643	54.857	77.3613	62.4868	51.8353	57.5649	156.83	166.37	143.38	173.774	124.788	132.838	0.0287402	0.929729	0.999663
ENSMUSG00000019873	Reep3	383.375	374.595	376.317	449.247	325.632	327.8	222.176	233.772	215.586	199.492	217.611	230.317	-0.0245614	0.917857	0.999663
ENSMUSG00000019874	Fabp7	14.6747	10.9714	17.0457	17.1017	21.2658	6.3961	40.0789	28.155	28.3666	40.3156	34.4243	36.3155	0.0972202	0.860998	0.999663
ENSMUSG00000019877	Serinc1	834.621	816.585	663.472	718.27	655.252	669.992	1029.85	940.205	886.584	850.102	726.599	630.742	-0.193719	0.381325	0.999663
ENSMUSG00000019878	Hsf2	117.397	100.31	102.274	76.9575	118.291	126.323	302.334	246.569	327.505	202.273	239.741	251.341	-0.321856	0.295002	0.999663
ENSMUSG00000019880	Rspo3	27.515	25.0775	23.6018	28.2835	19.9367	22.3864	9.58408	29.0082	24.7563	22.9382	22.1299	11.468	-0.0754674	0.898325	0.999663
ENSMUSG00000019883	Echdc1	405.387	355.787	369.761	431.488	421.328	455.722	650.846	825.879	755.582	616.55	738.893	753.068	-0.294157	0.17178	0.999663
ENSMUSG00000019889	Ptprk	260.475	305.632	236.018	261.129	225.949	252.646	364.195	339.566	338.336	364.23	271.706	287.657	-0.0611585	0.801837	0.999663
ENSMUSG00000019891	Dcbld1	22.012	9.40405	15.7345	12.4974	9.30378	6.3961	6.09896	6.82545	7.22058	4.86567	6.1472	10.5124	0.706577	0.364259	0.999663
ENSMUSG00000019897	Ccdc59	34.8523	20.3754	36.7139	31.5723	41.2024	33.5795	41.8214	46.9249	35.5872	30.5842	28.8918	36.3155	-0.568203	0.197944	0.999663
ENSMUSG00000019899	Lama2	12.8403	7.83671	15.7345	17.7594	21.2658	9.59415	29.6235	28.155	27.8508	71.5949	39.3421	33.4485	0.326445	0.585766	0.999663
ENSMUSG00000019906	Lin7a	36.6866	45.4529	28.8466	57.8825	42.5316	73.5552	86.2567	68.2545	77.3634	91.0575	90.9786	85.0547	-0.443118	0.229516	0.999663
ENSMUSG00000019907	Ppp1r12a	172.427	150.465	104.897	129.578	101.012	105.536	112.395	99.8222	80.4579	101.484	86.6755	82.1877	0.220439	0.499834	0.999663
ENSMUSG00000019916	P4ha1	51.3613	67.3957	68.1829	45.3852	85.0631	62.362	109.781	188.553	121.718	84.8017	124.173	101.301	-0.443974	0.272936	0.999663
ENSMUSG00000019917	2021-09-10	44.024	32.9142	36.7139	50.6472	29.2404	55.9659	67.9598	87.8776	102.635	102.874	77.4547	65.9413	-0.343074	0.410337	0.999663
ENSMUSG00000019920	Lims1	73.3733	54.857	51.1372	73.6687	47.848	60.763	49.663	57.1631	51.5756	55.6077	59.0131	53.5175	0.0274233	0.939505	0.999663
ENSMUSG00000019923	Zwint	159.587	170.84	152.1	167.728	175.443	134.318	201.266	192.819	216.617	210.614	167.204	137.617	-0.235594	0.397132	0.999663
ENSMUSG00000019927	Ube2d1	16.509	12.5387	14.4233	21.0482	21.2658	4.79708	6.09896	6.82545	5.15756	6.25586	13.5238	4.77835	0.319434	0.690487	0.999663
ENSMUSG00000019929	Dcn	359.529	282.122	258.308	332.167	337.594	297.419	901.775	879.629	1092.89	1329.72	1514.67	1338.89	0.427034	0.0650282	0.999663
ENSMUSG00000019935	Slc17a8	44.024	29.7795	28.8466	51.9627	37.2151	20.7873	38.3363	26.4486	40.229	23.6333	38.1126	43.9608	-0.174554	0.733216	0.999663
ENSMUSG00000019943	Atp2b1	172.427	183.379	222.906	203.247	188.734	137.516	156.83	153.573	172.778	135.544	136.468	123.281	-0.17206	0.526067	0.999663
ENSMUSG00000019944	Rhobtb1	177.93	115.983	205.86	174.963	186.076	207.873	63.6034	59.7227	71.1743	93.8379	104.502	117.547	0.511668	0.101557	0.999663
ENSMUSG00000019945	Cabcoco1	3.66866	1.56734	5.24484	1.31551	2.65822	3.19805	17.4256	11.9445	11.3466	32.6695	14.7533	14.3351	1.35459	0.193993	0.999663
ENSMUSG00000019947	Arid5b	344.854	572.08	234.706	545.938	213.987	151.907	166.414	301.173	138.223	304.452	144.459	86.0103	0.1553	0.862359	0.999663
ENSMUSG00000019948	Actr6	29.3493	18.8081	26.2242	22.3637	19.9367	22.3864	77.5439	67.4013	72.7216	70.8998	81.7578	60.2072	0.165899	0.693808	0.999663
ENSMUSG00000019951	Uhrf1bp1l	210.948	257.044	238.64	214.428	231.265	188.685	94.0982	83.6117	85.6155	84.1066	90.3638	92.7	0.175768	0.488358	0.999663
ENSMUSG00000019952	Poc1b	29.3493	25.0775	27.5354	26.968	27.9113	36.7776	37.465	34.9804	22.6933	34.7548	33.8096	21.9804	-0.171842	0.722715	0.999663
ENSMUSG00000019960	Dusp6	251.303	148.897	145.544	136.156	152.848	196.68	391.205	174.902	212.491	203.663	215.152	187.311	-0.187957	0.639657	0.999663
ENSMUSG00000019961	Tmpo	218.285	219.428	190.125	164.439	171.455	235.057	187.325	193.672	184.641	185.591	196.71	194.957	0.180691	0.471385	0.999663
ENSMUSG00000019966	Kitl	99.0539	79.9344	85.2286	57.2248	101.012	102.338	6.09896	10.2382	8.25209	13.9019	9.83552	7.64536	0.414647	0.41782	0.999663
ENSMUSG00000019969	Psen1	89.8823	89.3385	82.6062	81.5618	78.4176	71.9561	94.9695	73.3736	92.3203	82.0213	77.4547	60.2072	-0.0781743	0.804078	0.999663
ENSMUSG00000019970	Sgk1	73.3733	61.1263	114.075	96.6902	77.0884	102.338	118.494	99.8222	136.16	172.384	123.559	141.439	0.15894	0.650419	0.999663
ENSMUSG00000019971	Cep290	18.3433	29.7795	28.8466	23.6792	33.2278	28.7825	16.5543	11.9445	13.4097	15.2921	9.2208	13.3794	-0.268132	0.62907	0.999663
ENSMUSG00000019975	Ikbip	16.509	3.13468	13.1121	15.1284	10.6329	12.7922	41.8214	17.0636	13.9254	17.3774	11.065	14.3351	-1.02005	0.177417	0.999663
ENSMUSG00000019977	Hbs1l	201.776	219.428	241.263	182.856	229.936	191.883	112.395	108.354	121.203	88.9723	118.026	87.9217	-0.0686679	0.799777	0.999663
ENSMUSG00000019978	Epb41l2	36.6866	47.0203	45.8923	63.8023	46.5189	39.9756	54.8906	66.5481	82.5209	82.0213	68.8486	70.7196	-0.138199	0.720388	0.999663
ENSMUSG00000019979	Apaf1	11.006	20.3754	19.6681	23.0215	17.2784	9.59415	13.9405	6.82545	13.9254	13.2068	14.1386	13.3794	0.198544	0.760931	0.999663
ENSMUSG00000019984	Med23	36.6866	75.2324	61.6268	57.2248	50.5062	39.9756	91.4844	69.1077	76.8476	65.339	59.6278	71.6753	-0.0555819	0.882629	0.999663
ENSMUSG00000019986	Ahi1	1.83433	3.13468	2.62242	5.91981	2.65822	3.19805	7.84152	13.6509	5.67332	8.34115	6.1472	7.64536	-0.998871	0.36357	0.999663
ENSMUSG00000019987	Arg1	3140.38	4313.32	4556.45	2923.73	5404.17	3594.61	6803.83	8986.55	8978.28	6292.7	7713.51	5666.17	-0.320922	0.313407	0.999663
ENSMUSG00000019988	Nedd1	51.3613	43.8856	51.1372	61.8291	42.5316	38.3766	64.4747	64.8417	46.418	64.6439	44.2598	41.0938	-0.214893	0.604282	0.999663
ENSMUSG00000019989	Enpp3	434.737	333.844	288.466	365.712	259.177	356.583	593.342	499.111	441.487	421.228	376.209	370.8	-0.29185	0.291754	0.999663
ENSMUSG00000019990	Pde7b	16.509	28.2122	28.8466	25.6525	35.886	11.1932	18.2969	11.9445	22.6933	18.0725	11.6797	15.2907	-0.251522	0.678183	0.999663
ENSMUSG00000019996	Map7	161.421	123.82	97.0295	91.4281	115.633	129.521	98.4547	91.2904	96.4464	82.7164	65.1603	71.6753	-0.192882	0.551652	0.999663
ENSMUSG00000019997	Ccn2	7.33733	45.4529	34.0914	43.4119	73.1011	30.3815	20.9107	90.4372	100.057	178.64	272.936	192.09	0.855915	0.375234	0.999663
ENSMUSG00000019998	Stx7	60.5329	65.8284	77.3613	78.9307	87.7213	68.7581	52.2768	58.0163	83.0367	70.8998	65.1603	51.6062	-0.25697	0.477865	0.999663
ENSMUSG00000020003	Pex7	322.842	374.595	310.757	311.776	401.392	286.226	304.077	288.375	290.886	250.93	301.213	226.494	-0.165154	0.510049	0.999663
ENSMUSG00000020009	Ifngr1	102.723	73.6651	69.4941	82.8773	62.4682	78.3522	126.336	119.445	163.495	144.58	100.814	153.863	0.0669102	0.847774	0.999663
ENSMUSG00000020010	Vnn3	122.9	163.004	112.764	122.343	115.633	161.502	471.363	398.435	381.144	446.947	346.702	301.036	-0.183035	0.544256	0.999663
ENSMUSG00000020015	Cdk17	60.5329	92.4732	69.4941	66.4334	74.4302	63.961	87.128	66.5481	98.5094	97.3134	78.0694	88.8773	0.180678	0.59665	0.999663
ENSMUSG00000020017	Hal	1872.85	1655.11	1619.34	1482.58	1799.62	1750.93	2699.23	2292.5	2332.76	2154.1	2257.25	2209.51	-0.111873	0.554627	0.999663
ENSMUSG00000020018	Snrpf	9.17166	4.70203	18.3569	9.86634	10.6329	14.3912	47.0491	95.5563	86.647	62.5586	92.8227	93.6557	0.0924177	0.876454	0.999663
ENSMUSG00000020019	Ntn4	31.1836	56.4243	32.7802	43.4119	42.5316	38.3766	31.3661	24.7422	26.8193	29.8891	33.8096	32.4928	0.162963	0.706058	0.999663
ENSMUSG00000020021	Fgd6	201.776	156.734	247.819	205.22	190.063	199.878	73.1875	54.6036	86.1312	88.9723	74.9958	92.7	0.274259	0.381682	0.999663
ENSMUSG00000020022	Ndufa12	49.527	53.2896	24.913	32.8878	50.5062	39.9756	46.1778	63.9886	48.4811	45.1812	33.1949	27.7144	-0.516078	0.260199	0.999663
ENSMUSG00000020023	Tmcc3	66.0359	64.261	89.1622	84.1928	62.4682	86.3474	27.0097	20.4763	22.1775	23.6333	22.1299	13.3794	-0.283904	0.496853	0.999663
ENSMUSG00000020024	Cep83	22.012	34.4815	49.826	34.8611	39.8733	46.3717	9.58408	7.67863	9.79936	9.73134	11.6797	11.468	0.125834	0.820882	0.999663
ENSMUSG00000020027	Socs2	183.433	128.522	159.968	405.178	62.4682	385.365	7.84152	10.2382	4.12605	12.5117	5.53248	2.86701	-0.898731	0.389701	0.999663
ENSMUSG00000020029	Nudt4	880.479	722.545	727.721	817.591	768.226	654.001	210.85	261.073	236.216	296.806	343.014	341.174	0.521476	0.0203158	0.999663
ENSMUSG00000020032	Nuak1	22.012	12.5387	22.2906	26.968	18.6076	17.5893	11.3266	4.2659	5.15756	7.64605	7.37664	3.82268	-0.252775	0.725528	0.999663
ENSMUSG00000020034	Tcp11l2	93.5509	56.4243	90.4734	93.4014	67.7847	97.5405	245.701	186.847	284.697	309.318	187.49	246.563	-0.0620334	0.864985	0.999663
ENSMUSG00000020037	Rfx4	11.006	4.70203	10.4897	7.89307	1.32911	23.9854	27.0097	7.67863	26.3036	20.1578	16.5974	31.5371	-0.126978	0.885198	0.999663
ENSMUSG00000020038	Cry1	44.024	48.5876	53.7596	42.0964	30.5696	59.1639	76.6726	30.7145	59.3119	48.6567	43.6451	51.6062	-0.0461809	0.920352	0.999663
ENSMUSG00000020042	Btbd11	1.83433	14.1061	1.31121	11.8396	11.962	7.99513	1.74256	5.11909	2.57878	2.08529	3.0736	11.468	-0.135009	0.907272	0.999663
ENSMUSG00000020044	Timp3	119.232	94.0405	76.0501	93.4014	70.4429	63.961	91.4844	100.675	108.309	125.117	83.6019	92.7	0.307222	0.377039	0.999663
ENSMUSG00000020048	Hsp90b1	2698.3	2869.8	2777.14	2162.04	2547.91	2865.45	9082.22	8473.79	8445.5	6743.12	6567.67	6994.55	-0.21493	0.239415	0.999663
ENSMUSG00000020051	Pah	3391.68	3601.75	3422.26	2548.81	4339.55	3186.86	8926.26	9739.06	9276.39	6966.94	8110	5841.06	-0.368708	0.161458	0.999663
ENSMUSG00000020053	Igf1	2507.53	2351.01	2378.53	2456.72	2169.11	2515.27	2624.3	2818.06	2704.11	2433.53	3335.47	3426.08	0.193474	0.360376	0.999663
ENSMUSG00000020056	Washc3	29.3493	28.2122	47.2035	37.4921	35.886	20.7873	32.2374	43.5122	31.4611	27.1087	33.8096	36.3155	-0.00341287	0.994166	0.999663
ENSMUSG00000020063	Sirt1	47.6926	53.2896	38.0251	63.1446	46.5189	30.3815	78.4152	58.8695	73.7531	98.7036	57.7837	82.1877	0.105936	0.803121	0.999663
ENSMUSG00000020064	Herc4	247.635	255.477	205.86	219.033	237.911	254.245	519.283	395.876	393.006	346.853	326.416	355.509	-0.34727	0.152294	0.999663
ENSMUSG00000020069	Hnrnph3	31.1836	31.3468	31.469	26.3102	26.5822	35.1786	53.1481	45.2186	41.2605	31.2793	31.9654	35.3598	-0.375875	0.377991	0.999663
ENSMUSG00000020070	Rufy2	16.509	25.0775	15.7345	19.0749	5.31644	15.9903	6.09896	6.82545	9.79936	9.73134	7.37664	11.468	0.729681	0.31224	0.999663
ENSMUSG00000020072	Pbld2	352.192	427.884	369.761	343.349	350.885	271.834	315.403	290.935	297.075	303.062	276.624	216.937	0.0692841	0.778431	0.999663
ENSMUSG00000020074	Ccar1	99.0539	98.7425	56.382	74.9842	105	99.1396	146.375	153.573	149.053	111.91	126.632	110.858	-0.490052	0.128661	0.999663
ENSMUSG00000020075	Ddx21	132.072	158.302	167.835	114.45	147.531	193.482	205.622	244.863	208.365	182.115	180.113	236.051	-0.10573	0.727915	0.999663
ENSMUSG00000020076	Ddx50	179.765	155.167	177.013	144.706	172.784	145.511	68.8311	44.3654	57.2489	48.6567	52.2512	60.2072	0.0590465	0.845627	0.999663
ENSMUSG00000020077	Srgn	14.6747	17.2408	10.4897	20.3904	17.2784	11.1932	33.1086	37.54	44.355	68.1194	27.6624	45.8722	0.017269	0.976582	0.999663
ENSMUSG00000020078	Vps26a	119.232	126.955	69.4941	103.925	115.633	68.7581	135.92	143.334	122.234	105.655	130.935	86.966	-0.195053	0.590104	0.999663
ENSMUSG00000020079	Supv3l1	27.515	57.9917	49.826	49.3317	53.1644	49.5698	63.6034	69.9608	68.5955	59.7782	81.7578	79.3206	-0.0207532	0.955859	0.999663
ENSMUSG00000020085	Aifm2	56.8643	54.857	49.826	38.8076	30.5696	33.5795	51.4055	54.6036	44.8708	49.3518	41.801	40.1382	0.432488	0.254386	0.999663
ENSMUSG00000020087	Tysnd1	209.114	199.052	199.304	171.674	221.962	161.502	182.969	273.871	270.256	155.701	374.365	368.889	0.433607	0.27335	0.999663
ENSMUSG00000020088	Sar1a	297.162	404.374	348.782	320.985	417.341	302.216	336.314	445.36	401.774	347.548	320.884	309.637	-0.25803	0.315829	0.999663
ENSMUSG00000020089	Ppa1	427.399	473.337	491.703	388.734	481.138	433.336	1385.34	1528.05	1930.47	1299.83	1737.81	1485.11	0.000977053	0.996839	0.999989
ENSMUSG00000020091	Eif4ebp2	1184.98	1275.82	1207.62	1449.69	1181.58	1135.31	47.9204	74.2267	68.0798	113.996	121.1	124.237	0.867357	0.000435229	0.999663
ENSMUSG00000020092	Pald1	31.1836	53.2896	59.0044	50.6472	41.2024	36.7776	40.0789	42.659	38.6817	29.194	25.2035	48.7392	-0.10684	0.81212	0.999663
ENSMUSG00000020097	Sgpl1	357.695	291.526	321.246	326.905	267.151	238.255	419.086	285.816	320.8	299.586	251.42	221.716	-0.194462	0.488134	0.999663
ENSMUSG00000020098	Pcbd1	335.683	382.431	342.226	359.793	397.404	402.954	943.596	729.47	644.179	660.341	593.82	588.693	-0.454144	0.0566388	0.999663
ENSMUSG00000020099	Unc5b	3.66866	9.40405	11.8009	19.7327	14.6202	14.3912	3.48512	2.55954	3.09454	6.25586	14.1386	10.5124	0.810264	0.337589	0.999663
ENSMUSG00000020100	Slc29a3	9.17166	7.83671	15.7345	11.1819	9.30378	12.7922	15.683	20.4763	17.0199	23.6333	5.53248	18.1577	-0.175137	0.81537	0.999663
ENSMUSG00000020101	Vsir	25.6806	20.3754	38.0251	23.6792	23.924	30.3815	17.4256	10.2382	18.0515	8.34115	12.2944	30.5815	0.240956	0.705648	0.999663
ENSMUSG00000020102	Slc16a7	199.942	199.052	128.499	252.578	255.189	150.308	247.444	246.569	173.294	205.748	270.477	191.134	-0.32747	0.351158	0.999663
ENSMUSG00000020105	Lrig3	49.527	34.4815	51.1372	36.8343	49.1771	46.3717	38.3363	23.8891	33.0084	27.1087	32.5802	45.8722	0.181928	0.681127	0.999663
ENSMUSG00000020107	Anapc16	60.5329	56.4243	64.2493	47.3584	45.1898	51.1688	41.8214	21.3295	33.5241	30.5842	23.9741	13.3794	-0.144409	0.748746	0.999663
ENSMUSG00000020108	Ddit4	27.515	18.8081	90.4734	40.7809	93.0378	52.7678	29.6235	50.3377	117.077	67.4243	148.762	85.0547	0.174397	0.860243	0.999663
ENSMUSG00000020109	Dnajb12	130.238	119.118	118.009	121.027	131.582	87.9464	108.039	98.1158	87.1628	120.947	119.87	125.193	0.417723	0.142777	0.999663
ENSMUSG00000020111	Micu1	97.2196	130.089	108.83	100.637	98.3542	166.299	229.147	174.902	228.48	173.774	207.161	208.336	-0.200244	0.532272	0.999663
ENSMUSG00000020114	Cand1	344.854	362.056	441.878	328.878	434.619	338.993	745.816	650.977	766.929	570.674	628.859	575.314	-0.219158	0.343486	0.999663
ENSMUSG00000020115	Tbk1	99.0539	123.82	110.142	92.7436	120.949	102.338	142.89	168.077	160.916	147.36	110.035	102.257	-0.299432	0.31785	0.999663
ENSMUSG00000020116	Pno1	113.729	126.955	98.3407	65.1179	120.949	118.328	186.454	221.827	186.188	177.249	255.724	233.184	0.349592	0.309181	0.999663
ENSMUSG00000020120	Plek	18.3433	17.2408	15.7345	16.4439	9.30378	11.1932	7.84152	8.53181	7.22058	7.64605	12.9091	12.4237	0.896849	0.188892	0.999663
ENSMUSG00000020121	Srgap1	3.66866	7.83671	10.4897	6.57756	5.31644	11.1932	3.48512	2.55954	2.57878	1.39019	4.30304	1.91134	-0.113042	0.91647	0.999663
ENSMUSG00000020122	Egfr	4266.66	3902.68	5547.73	3198.67	3009.11	7062.89	12241.5	10283.4	16032.3	9140.51	9999.04	22781.3	0.168616	0.802284	0.999663
ENSMUSG00000020123	Avpr1a	183.433	86.2038	115.386	181.541	87.7213	167.898	122.85	98.1158	85.6155	148.055	74.9958	129.971	0.00817341	0.985537	0.999663
ENSMUSG00000020124	Usp15	227.457	225.697	232.084	190.092	247.215	171.096	300.592	383.078	303.78	260.661	258.182	234.139	-0.214869	0.397253	0.999663
ENSMUSG00000020128	Vps54	269.647	249.207	254.375	257.84	215.316	179.091	19.1682	36.6868	28.3666	27.1087	35.6538	33.4485	0.421638	0.213708	0.999663
ENSMUSG00000020130	Tbc1d15	212.782	166.138	178.324	175.621	191.392	206.274	419.957	349.804	298.623	290.55	275.395	253.253	-0.415504	0.107312	0.999663
ENSMUSG00000020131	Pcsk4	1.83433	6.26937	1.31121	3.94654	2.65822	4.79708	2.61384	7.67863	2.57878	3.47548	9.2208	3.82268	0.138586	0.91079	0.999663
ENSMUSG00000020132	Rab21	284.321	255.477	271.42	295.333	236.582	265.438	202.137	139.922	162.463	116.081	205.931	175.843	0.00261454	0.993246	0.999663
ENSMUSG00000020133	2310011J03Rik	16.509	15.6734	26.2242	26.3102	25.2531	33.5795	15.683	27.3018	26.3036	28.4989	37.4979	44.9165	0.154328	0.765872	0.999663
ENSMUSG00000020134	Peli1	99.0539	109.714	70.8053	96.0324	87.7213	110.333	92.3557	94.7031	91.8046	84.1066	81.143	78.365	-0.270226	0.372984	0.999663
ENSMUSG00000020135	Apc2	14.6747	9.40405	14.4233	7.89307	13.2911	14.3912	0.87128	5.11909	0.515756	1.39019	0.61472	0.95567	-0.866847	0.470013	0.999663
ENSMUSG00000020137	Thap2	53.1956	25.0775	41.9587	59.8558	51.8353	28.7825	10.4554	13.6509	9.79936	9.73134	9.83552	12.4237	-0.349144	0.534949	0.999663
ENSMUSG00000020140	Lgr5	29.3493	36.0489	31.469	44.0697	23.924	11.1932	56.6332	113.473	60.8592	83.4115	53.4806	34.4041	-0.204023	0.728437	0.999663
ENSMUSG00000020142	Slc1a4	22.012	31.3468	44.5811	27.6258	30.5696	27.1834	18.2969	23.0359	25.272	27.1087	35.6538	47.7835	0.930474	0.0575992	0.999663
ENSMUSG00000020143	Dock2	7.33733	15.6734	23.6018	17.1017	19.9367	19.1883	23.5246	17.9168	18.0515	22.2431	23.9741	21.0247	-0.0131968	0.981479	0.999663
ENSMUSG00000020149	Rab1a	651.188	667.688	697.563	605.793	677.847	575.649	514.055	578.457	583.32	487.262	462.884	373.667	-0.22039	0.292898	0.999663
ENSMUSG00000020150	Gamt	322.842	264.881	238.64	298.621	330.949	330.998	683.955	668.894	465.212	610.989	583.984	558.112	-0.268106	0.299102	0.999663
ENSMUSG00000020152	Actr2	625.507	688.063	620.202	519.627	499.746	465.316	544.55	549.448	512.661	397.595	393.421	331.618	-0.135377	0.48677	0.999663
ENSMUSG00000020153	Ndufs7	227.457	202.187	256.997	158.519	194.05	223.864	534.966	513.615	661.199	544.26	564.928	672.792	0.326772	0.213113	0.999663
ENSMUSG00000020154	Ptprb	581.483	623.802	672.65	745.238	600.758	652.402	511.441	464.984	495.126	666.597	569.231	472.101	0.125244	0.583496	0.999663
ENSMUSG00000020156	Pwwp3a	20.1776	26.6448	7.86726	31.5723	19.9367	23.9854	31.3661	12.7977	19.5987	33.3646	26.433	19.1134	-0.19668	0.750157	0.999663
ENSMUSG00000020160	Meis1	5.503	9.40405	3.93363	7.89307	6.64556	7.99513	3.48512	7.67863	8.76785	6.95096	4.91776	12.4237	-0.0667954	0.941927	0.999663
ENSMUSG00000020163	Uqcr11	388.878	441.99	448.434	380.183	447.91	559.659	893.933	1400.92	1551.39	1068.36	1847.85	1682.94	0.145144	0.666235	0.999663
ENSMUSG00000020166	Cnot2	115.563	109.714	83.9174	72.3532	82.4049	75.1542	159.444	139.068	138.738	126.507	129.091	97.4784	0.12485	0.675844	0.999663
ENSMUSG00000020167	Tcf3	49.527	28.2122	39.3363	33.5456	26.5822	30.3815	8.7128	11.9445	9.28361	13.2068	17.2122	35.3598	1.45966	0.0107983	0.999663
ENSMUSG00000020170	Frs2	108.226	109.714	103.586	121.685	86.3922	108.734	34.8512	42.659	50.5441	52.1322	40.5715	50.6505	0.146493	0.665975	0.999663
ENSMUSG00000020171	Yeats4	51.3613	64.261	45.8923	71.6954	49.1771	65.56	22.6533	24.7422	25.272	21.548	17.2122	18.1577	-0.582456	0.168761	0.999663
ENSMUSG00000020173	Cobl	104.557	98.7425	90.4734	84.1928	81.0758	129.521	89.7418	81.9054	104.183	81.3262	89.7491	147.173	0.199432	0.591288	0.999663
ENSMUSG00000020176	Grb10	18.3433	31.3468	23.6018	19.7327	14.6202	30.3815	31.3661	29.0082	32.4926	32.6695	27.0477	27.7144	0.132815	0.788099	0.999663
ENSMUSG00000020180	Snrpd3	150.415	100.31	127.187	107.214	86.3922	124.724	479.204	806.256	868.017	584.575	517.594	466.367	-0.210857	0.532984	0.999663
ENSMUSG00000020182	Ddc	372.369	369.893	472.035	282.835	265.822	465.316	663.915	488.873	824.178	462.934	421.083	586.782	-0.16079	0.636372	0.999663
ENSMUSG00000020184	Mdm2	115.563	122.253	103.586	94.0591	91.7087	107.135	54.0194	66.5481	60.8592	48.6567	55.3248	43.9608	-0.0604605	0.844745	0.999663
ENSMUSG00000020186	Csrp2	78.8763	62.6937	51.1372	69.7222	94.3669	83.1493	101.94	110.06	111.919	118.166	87.2902	82.1877	-0.528481	0.118013	0.999663
ENSMUSG00000020189	Osbpl8	374.204	470.203	339.603	372.29	414.683	276.631	245.701	279.843	199.082	173.079	207.161	137.617	-0.325318	0.286531	0.999663
ENSMUSG00000020190	Mknk2	188.936	335.411	238.64	241.397	366.835	243.052	36.5938	98.1158	88.71	75.7654	177.654	109.902	0.543474	0.256914	0.999663
ENSMUSG00000020196	Cabin1	56.8643	61.1263	66.8717	63.1446	53.1644	75.1542	55.7619	43.5122	35.0714	54.2175	60.2426	64.9856	0.395299	0.281733	0.999663
ENSMUSG00000020198	Ap3d1	168.759	211.591	199.304	185.487	195.379	191.883	223.919	205.617	226.417	221.04	205.316	198.779	-0.044851	0.844608	0.999663
ENSMUSG00000020205	Phlda1	159.587	225.697	57.6932	174.305	103.671	76.7532	210.85	261.073	123.781	218.955	143.23	113.725	-0.0117887	0.987499	0.999663
ENSMUSG00000020211	Sf3a2	33.018	18.8081	15.7345	19.7327	15.9493	25.5844	68.8311	73.3736	59.3119	50.0469	48.5629	60.2072	-0.22436	0.623361	0.999663
ENSMUSG00000020219	Timm13	165.09	242.938	247.819	235.477	224.62	244.651	248.315	189.406	168.136	210.614	162.286	161.508	-0.271562	0.359451	0.999663
ENSMUSG00000020220	Vps13d	675.034	667.688	693.63	694.59	770.884	594.837	363.324	383.078	331.631	302.367	368.832	337.352	-0.111709	0.599142	0.999663
ENSMUSG00000020225	Tmbim4	104.557	111.281	110.142	113.134	112.974	115.13	268.354	216.708	226.933	262.746	201.013	187.311	-0.188218	0.498133	0.999663
ENSMUSG00000020228	Helb	73.3733	42.3182	53.7596	54.5938	66.4556	51.1688	86.2567	67.4013	75.3004	51.4371	67.6192	37.2711	-0.566003	0.151165	0.999663
ENSMUSG00000020231	Dip2a	33.018	37.6162	38.0251	49.3317	29.2404	41.5747	13.0692	21.3295	14.9569	6.95096	11.065	21.9804	-0.507001	0.363432	0.999663
ENSMUSG00000020232	Hmg20b	44.024	42.3182	61.6268	53.936	46.5189	62.362	54.0194	63.1354	71.1743	71.5949	94.0522	70.7196	0.208436	0.57247	0.999663
ENSMUSG00000020235	Fzr1	99.0539	61.1263	56.382	49.3317	67.7847	65.56	68.8311	65.6949	91.8046	81.3262	97.7405	76.4536	0.420084	0.262535	0.999663
ENSMUSG00000020238	Ncln	243.966	202.187	213.727	165.097	198.038	203.076	336.314	435.122	401.258	284.294	577.837	667.058	0.606028	0.0933768	0.999663
ENSMUSG00000020241	Col6a2	20.1776	12.5387	13.1121	12.4974	14.6202	17.5893	20.9107	16.2104	28.3666	42.4008	23.9741	41.0938	0.733187	0.215541	0.999663
ENSMUSG00000020246	Hcfc2	55.03	47.0203	53.7596	45.3852	38.5442	49.5698	68.8311	55.4568	37.1344	35.4499	41.1862	43.0052	-0.191814	0.639526	0.999663
ENSMUSG00000020248	Nfyb	209.114	155.167	135.055	178.252	140.886	150.308	61.8609	61.429	67.0483	59.7782	54.7101	37.2711	-0.244325	0.458467	0.999663
ENSMUSG00000020250	Txnrd1	581.483	688.063	635.937	627.499	740.315	545.268	848.627	947.884	1067.1	791.714	1002.61	1002.5	-0.0413969	0.861062	0.999663
ENSMUSG00000020253	Ppm1m	29.3493	48.5876	69.4941	46.7007	25.2531	35.1786	5.22768	11.0914	9.28361	9.03624	7.37664	6.68969	0.299756	0.623916	0.999663
ENSMUSG00000020255	D10Wsu102e	80.7106	53.2896	53.7596	65.7756	65.1264	52.7678	28.7522	27.3018	28.8823	28.4989	29.5066	32.4928	0.0866117	0.824107	0.999663
ENSMUSG00000020257	Wdr82	154.084	158.302	163.901	135.498	154.177	75.1542	140.276	113.473	126.36	129.288	129.706	129.971	0.401096	0.198915	0.999663
ENSMUSG00000020258	Glyctk	673.2	943.54	871.954	666.307	984.871	836.29	256.156	362.602	292.434	173.079	410.633	416.672	0.136669	0.722989	0.999663
ENSMUSG00000020260	Pofut2	51.3613	53.2896	43.2699	53.2782	37.2151	78.3522	18.2969	15.3573	16.5042	18.7676	20.2858	27.7144	0.216785	0.643972	0.999663
ENSMUSG00000020261	Slc36a1	106.391	136.359	107.519	119.054	116.962	143.912	41.8214	41.8059	32.4926	36.145	47.3334	57.3402	0.172276	0.614443	0.999663
ENSMUSG00000020262	Adarb1	55.03	47.0203	43.2699	48.0162	45.1898	36.7776	16.5543	22.1827	19.083	20.1578	14.1386	16.2464	-0.0631625	0.8888	0.999663
ENSMUSG00000020263	Appl2	45.8583	43.8856	48.5147	55.9093	46.5189	36.7776	67.9598	92.9967	87.6785	81.3262	56.5542	74.5423	-0.278276	0.461421	0.999663
ENSMUSG00000020265	Sumo3	135.741	108.147	158.656	168.386	123.607	134.318	32.2374	20.4763	33.5241	46.5714	30.736	18.1577	0.0662657	0.87424	0.999663
ENSMUSG00000020267	Hint1	383.375	319.738	322.557	345.322	382.784	430.138	1340.03	1059.65	1062.46	1283.15	974.331	956.626	-0.278684	0.2646	0.999663
ENSMUSG00000020268	Lyrm7	7.33733	1.56734	6.55605	5.91981	3.98733	6.3961	8.7128	5.97227	5.67332	4.86567	14.1386	0.95567	-0.0457767	0.966925	0.999663
ENSMUSG00000020271	Fbxw11	196.273	180.244	183.569	184.172	138.228	183.888	130.692	131.39	160.4	133.458	114.338	146.218	0.0264272	0.922514	0.999663
ENSMUSG00000020272	Stk10	23.8463	20.3754	17.0457	19.0749	27.9113	23.9854	26.1384	25.5954	21.146	51.4371	23.3594	29.6258	0.331334	0.545985	0.999663
ENSMUSG00000020273	Papolg	18.3433	21.9428	17.0457	24.9947	27.9113	28.7825	27.0097	35.8336	26.8193	29.8891	26.433	25.8031	-0.61428	0.20708	0.999663
ENSMUSG00000020275	Rel	31.1836	25.0775	36.7139	59.1981	25.2531	41.5747	31.3661	29.8613	27.8508	38.9254	37.4979	26.7588	-0.245196	0.611243	0.999663
ENSMUSG00000020277	Pfkl	181.599	131.657	170.457	153.257	196.708	217.467	241.345	139.922	212.491	223.821	191.178	232.228	-0.0987072	0.758111	0.999663
ENSMUSG00000020280	Pus10	73.3733	97.1752	77.3613	83.535	99.6833	87.9464	134.177	175.755	194.956	145.97	163.516	150.04	-0.260979	0.38859	0.999663
ENSMUSG00000020282	Rhbdf1	5.503	14.1061	6.55605	13.8129	10.6329	9.59415	11.3266	7.67863	9.28361	15.2921	15.368	13.3794	0.227029	0.753462	0.999663
ENSMUSG00000020283	Pex13	137.575	128.522	132.432	137.471	144.873	99.1396	175.999	249.982	190.83	159.177	140.771	121.37	-0.494394	0.0975324	0.999663
ENSMUSG00000020284	Cfap410	11.006	4.70203	5.24484	9.86634	9.30378	9.59415	5.22768	3.41272	3.61029	6.25586	6.76192	8.60103	0.318883	0.719155	0.999663
ENSMUSG00000020287	Mpg	23.8463	23.5101	22.2906	26.3102	30.5696	20.7873	16.5543	18.77	13.4097	11.1215	21.5152	18.1577	-0.0899741	0.869523	0.999663
ENSMUSG00000020288	Ahsa2	100.888	128.522	114.075	99.9789	131.582	153.506	179.484	174.049	154.727	142.495	157.983	155.774	-0.287892	0.314042	0.999663
ENSMUSG00000020289	Nprl3	9.17166	18.8081	19.6681	18.4172	31.8987	23.9854	29.6235	40.0995	38.1659	20.1578	33.1949	33.4485	-0.895491	0.097523	0.999663
ENSMUSG00000020290	Xpo1	102.723	136.359	114.075	98.6634	116.962	95.9415	142.019	151.866	143.896	111.91	149.992	141.439	0.0685224	0.809311	0.999663
ENSMUSG00000020300	Cpeb4	442.074	358.921	319.935	445.959	221.962	302.216	243.087	120.299	183.609	164.043	102.044	123.281	-0.291302	0.464335	0.999663
ENSMUSG00000020305	Asb3	27.515	23.5101	35.4027	40.1231	26.5822	25.5844	104.554	64.8417	58.7962	57.6929	43.6451	50.6505	-0.708574	0.125983	0.999663
ENSMUSG00000020307	Cdc34	78.8763	56.4243	97.0295	58.5403	71.772	76.7532	47.0491	54.6036	51.5756	46.5714	65.1603	68.8083	0.423764	0.252593	0.999663
ENSMUSG00000020308	Tpgs1	40.3553	40.7509	98.3407	34.2033	31.8987	43.1737	67.0886	67.4013	93.8676	76.4605	113.723	129.971	1.22844	0.00838721	0.999663
ENSMUSG00000020309	Chac2	42.1896	39.1835	41.9587	36.8343	49.1771	43.1737	79.2865	139.922	138.738	102.874	100.199	83.1433	-0.371298	0.345945	0.999663
ENSMUSG00000020311	Erlec1	93.5509	81.5018	82.6062	87.4816	82.4049	76.7532	128.949	116.033	111.403	133.458	85.4461	100.345	-0.106697	0.736219	0.999663
ENSMUSG00000020315	Sptbn1	216.451	210.024	182.258	196.011	187.405	187.086	121.108	97.2626	101.088	124.422	113.108	100.345	0.176041	0.492273	0.999663
ENSMUSG00000020319	Wdpcp	7.33733	12.5387	7.86726	4.60429	5.31644	4.79708	12.1979	15.3573	12.8939	10.4264	27.6624	14.3351	1.32303	0.100736	0.999663
ENSMUSG00000020321	Mdh1	2760.67	2335.34	2138.58	1858.82	2456.2	2368.16	7887.7	7336.5	7325.28	6752.85	7160.26	6761.37	-0.00986227	0.962106	0.999663
ENSMUSG00000020326	Ccng1	174.262	200.62	131.121	159.177	171.455	134.318	34.8512	62.2822	54.1544	36.145	41.1862	26.7588	-0.414157	0.25367	0.999663
ENSMUSG00000020328	Nudcd2	56.8643	81.5018	77.3613	63.1446	63.7973	68.7581	63.6034	67.4013	76.8476	59.0831	86.6755	120.414	0.493898	0.196943	0.999663
ENSMUSG00000020329	Polrmt	77.0419	50.1549	64.2493	58.5403	41.2024	84.7483	59.247	54.6036	77.8791	72.29	89.7491	110.858	0.556313	0.16763	0.999663
ENSMUSG00000020334	Slc22a4	18.3433	6.26937	5.24484	9.20859	13.2911	12.7922	4.3564	6.82545	8.25209	13.2068	14.7533	12.4237	0.760002	0.325004	0.999663
ENSMUSG00000020335	Zfp354b	1.83433	1.56734	6.55605	0.657756	6.64556	1.59903	4.3564	0.853181	0.515756	2.08529	6.76192	4.77835	1.66655	0.27109	0.999663
ENSMUSG00000020340	Cyfip2	1.83433	4.70203	3.93363	7.23532	2.65822	3.19805	7.84152	3.41272	4.6418	11.1215	6.76192	5.73402	0.178046	0.869033	0.999663
ENSMUSG00000020346	Mgat1	203.611	210.024	218.972	211.797	188.734	243.052	87.9993	117.739	141.833	132.763	131.55	175.843	0.30326	0.304379	0.999663
ENSMUSG00000020349	Ppp2ca	471.423	382.431	381.562	336.113	471.834	364.578	664.787	778.101	763.835	720.814	579.681	579.136	-0.154494	0.533736	0.999663
ENSMUSG00000020357	Flt4	93.5509	137.926	145.544	125.631	112.974	116.729	104.554	88.7308	140.286	141.104	124.173	167.242	0.449337	0.169352	0.999663
ENSMUSG00000020358	Hnrnpab	520.95	468.635	545.463	444.643	604.746	538.872	1070.8	1272.95	1441.02	895.978	1201.16	1161.14	-0.261388	0.301466	0.999663
ENSMUSG00000020359	Phykpl	38.521	21.9428	22.2906	28.2835	34.5569	28.7825	71.445	48.6313	59.3119	59.7782	51.6365	32.4928	-0.467552	0.313407	0.999663
ENSMUSG00000020361	Hspa4	570.477	680.226	628.069	526.205	693.796	650.803	852.983	964.094	979.936	683.974	740.738	730.132	-0.364109	0.0842785	0.999663
ENSMUSG00000020362	Cnot6	247.635	211.591	207.171	260.471	280.442	220.665	29.6235	20.4763	39.7132	40.3156	55.9395	35.3598	0.335415	0.330407	0.999663
ENSMUSG00000020364	Zfp354a	7.33733	1.56734	2.62242	7.89307	2.65822	7.99513	6.97024	3.41272	4.12605	2.08529	5.53248	1.91134	-1.3159	0.259082	0.999663
ENSMUSG00000020366	Mapk9	216.451	235.101	197.993	243.37	206.012	172.695	161.187	184.287	193.924	175.859	174.58	179.666	0.0147893	0.953334	0.999663
ENSMUSG00000020368	Canx	2065.46	2081.43	2147.76	2010.76	1737.15	2123.51	4946.26	5682.18	5468.04	5017.2	4617.16	4513.63	-0.0854278	0.629925	0.999663
ENSMUSG00000020372	Rack1	794.266	879.279	908.668	1008.34	766.897	858.677	563.718	776.395	601.887	744.448	641.768	680.437	0.0598727	0.79839	0.999663
ENSMUSG00000020375	Rufy1	67.8703	54.857	57.6932	71.0377	67.7847	73.5552	74.0588	89.584	74.7846	51.4371	62.7014	87.9217	-0.49065	0.167078	0.999663
ENSMUSG00000020376	Rnf130	146.747	177.11	180.947	196.669	195.379	174.294	209.107	274.724	263.036	204.358	222.529	252.297	-0.307673	0.228845	0.999663
ENSMUSG00000020380	Rad50	60.5329	34.4815	36.7139	35.5188	45.1898	68.7581	44.4353	49.4845	50.0283	37.5352	40.5715	52.5619	-0.309821	0.476067	0.999663
ENSMUSG00000020381	Mrnip	9.17166	17.2408	14.4233	18.4172	23.924	22.3864	34.8512	12.7977	28.8823	34.0597	28.2771	34.4041	-0.298196	0.609814	0.999663
ENSMUSG00000020385	Clk4	67.8703	51.7223	86.5398	45.3852	61.1391	59.1639	74.9301	93.8499	115.529	42.4008	88.5197	66.8969	-0.186527	0.660998	0.999663
ENSMUSG00000020386	Sar1b	640.182	695.9	553.33	398.6	582.151	599.635	1561.33	1823.25	1875.8	1281.06	1838.63	1468.87	0.0664058	0.807145	0.999663
ENSMUSG00000020387	Jade2	64.2016	40.7509	44.5811	41.4386	45.1898	31.9805	4.3564	5.97227	9.79936	13.2068	9.2208	9.5567	0.909563	0.103507	0.999663
ENSMUSG00000020390	Ube2b	163.256	189.648	186.192	215.086	175.443	177.492	439.996	299.466	348.651	389.254	308.589	282.878	-0.229514	0.41579	0.999663
ENSMUSG00000020392	Cdkn2aipnl	25.6806	21.9428	32.7802	23.6792	27.9113	27.1834	12.1979	5.11909	5.15756	12.5117	15.368	9.5567	0.861365	0.157411	0.999663
ENSMUSG00000020393	Kremen1	47.6926	64.261	55.0708	61.1713	30.5696	49.5698	19.1682	14.5041	9.79936	9.73134	15.9827	15.2907	0.169567	0.7448	0.999663
ENSMUSG00000020397	Med7	22.012	29.7795	30.1578	19.7327	33.2278	23.9854	54.0194	63.9886	50.0283	47.2665	34.4243	57.3402	-0.141309	0.758527	0.999663
ENSMUSG00000020400	Tnip1	38.521	31.3468	26.2242	28.9413	37.2151	39.9756	16.5543	23.0359	26.8193	32.6695	28.2771	22.9361	0.196025	0.679457	0.999663
ENSMUSG00000020402	Vdac1	498.938	626.937	633.314	633.419	693.796	612.427	1127.44	1239.67	1109.91	1205.99	1003.84	918.399	-0.289587	0.186018	0.999663
ENSMUSG00000020409	Slu7	110.06	87.7711	72.1165	76.9575	62.4682	63.961	150.731	119.445	116.045	99.3987	108.191	100.345	0.0539598	0.864293	0.999663
ENSMUSG00000020412	Ascc2	91.7166	92.4732	114.075	84.8505	122.278	95.9415	99.3259	109.207	127.392	88.2772	110.035	133.794	-0.0329219	0.919808	0.999663
ENSMUSG00000020413	Hus1	23.8463	18.8081	23.6018	21.0482	15.9493	12.7922	19.1682	10.2382	8.25209	9.73134	14.7533	13.3794	0.409704	0.516526	0.999663
ENSMUSG00000020415	Pttg1	45.8583	68.963	49.826	50.6472	34.5569	36.7776	144.632	151.013	156.79	212.699	134.009	119.459	0.443954	0.251937	0.999663
ENSMUSG00000020422	Tns3	168.759	184.946	188.814	199.3	178.101	199.878	126.336	145.894	159.884	152.921	135.238	173.932	-0.00370908	0.988412	0.999663
ENSMUSG00000020423	Btg2	33.018	20.3754	10.4897	65.7756	29.2404	39.9756	48.7917	36.6868	23.7248	79.2409	47.3334	48.7392	-0.452069	0.431283	0.999663
ENSMUSG00000020427	Igfbp3	31.1836	37.6162	57.6932	61.8291	55.8227	59.1639	28.7522	36.6868	43.8393	45.8763	44.2598	86.0103	0.191571	0.675422	0.999663
ENSMUSG00000020429	Igfbp1	333.848	322.872	521.861	1597.69	330.949	834.691	744.073	639.886	1117.64	3886.98	1136.62	2164.59	0.292643	0.723508	0.999663
ENSMUSG00000020430	Pes1	38.521	47.0203	45.8923	40.7809	45.1898	63.961	64.4747	62.2822	89.7415	90.3624	86.6755	69.7639	0.0334612	0.930632	0.999663
ENSMUSG00000020431	Adcy1	45.8583	43.8856	104.897	240.739	39.8733	270.235	0.87128	1.70636	1.03151	9.03624	1.22944	7.64536	0.806441	0.431155	0.999663
ENSMUSG00000020432	Tcn2	172.427	216.293	150.789	140.76	170.126	145.511	503.6	487.166	387.333	508.115	422.927	333.529	0.123231	0.673793	0.999663
ENSMUSG00000020435	Osbp2	5.503	4.70203	1.31121	6.57756	2.65822	3.19805	3.48512	8.53181	5.15756	11.8166	3.68832	2.86701	-0.145678	0.900825	0.999663
ENSMUSG00000020437	Myo1g	1.83433	3.13468	5.24484	2.63102	5.31644	3.19805	2.61384	4.2659	5.15756	3.47548	1.22944	5.73402	-0.326628	0.792274	0.999663
ENSMUSG00000020439	Smtn	27.515	17.2408	17.0457	21.0482	23.924	22.3864	21.782	17.9168	26.3036	36.8401	29.5066	21.0247	0.263607	0.618602	0.999663
ENSMUSG00000020440	Arf5	297.162	322.872	330.425	319.012	325.632	291.023	257.899	279.843	253.236	328.78	341.784	320.15	0.349553	0.0838135	0.999663
ENSMUSG00000020441	2310033P09Rik	22.012	28.2122	20.9793	25.6525	26.5822	44.7727	35.7225	51.1909	48.9968	59.0831	39.9568	64.9856	-0.148587	0.754012	0.999663
ENSMUSG00000020444	Guk1	119.232	137.926	111.453	147.337	112.974	91.1444	63.6034	74.2267	67.0483	80.6311	70.0781	70.7196	0.15393	0.628296	0.999663
ENSMUSG00000020448	Rnf185	102.723	114.416	68.1829	80.2462	115.633	79.9513	70.5737	76.7863	78.3949	70.8998	81.7578	62.1186	-0.0211064	0.951489	0.999663
ENSMUSG00000020451	Limk2	20.1776	15.6734	18.3569	29.599	11.962	23.9854	13.0692	8.53181	10.8309	20.8529	13.5238	25.8031	0.554301	0.374006	0.999663
ENSMUSG00000020453	Patz1	18.3433	6.26937	23.6018	20.3904	6.64556	28.7825	12.1979	5.97227	13.9254	20.1578	24.5888	20.0691	0.80249	0.259347	0.999663
ENSMUSG00000020454	Eif4enif1	82.5449	59.559	81.295	63.1446	81.0758	92.7435	51.4055	56.3099	65.501	46.5714	63.9309	57.3402	-0.113035	0.75229	0.999663
ENSMUSG00000020455	Trim11	47.6926	32.9142	41.9587	42.7541	37.2151	49.5698	40.0789	30.7145	49.5126	48.6567	70.6928	64.9856	0.519888	0.210603	0.999663
ENSMUSG00000020456	Ogdh	931.84	873.009	934.892	757.077	917.087	938.628	2112.85	2347.95	2201.25	2066.52	2120.78	2122.54	-0.00485121	0.978657	0.999663
ENSMUSG00000020457	Drg1	91.7166	105.012	131.121	101.952	110.316	127.922	432.155	349.804	428.077	298.196	341.784	272.366	-0.43245	0.116213	0.999663
ENSMUSG00000020458	Rtn4	240.297	123.82	153.411	294.675	207.341	150.308	222.176	175.755	151.116	286.379	164.13	196.868	-0.111003	0.785454	0.999663
ENSMUSG00000020459	Mtif2	93.5509	108.147	91.7846	84.1928	107.658	100.739	158.573	165.517	151.116	130.678	137.083	126.148	-0.243656	0.371115	0.999663
ENSMUSG00000020462	Cfap36	9.17166	45.4529	38.0251	34.8611	35.886	19.1883	12.1979	16.2104	12.3781	10.4264	15.9827	18.1577	0.168492	0.7887	0.999663
ENSMUSG00000020463	Ppp4r3b	210.948	169.273	199.304	192.065	176.772	145.511	101.068	115.179	128.939	118.166	115.567	129.016	0.218672	0.414961	0.999663
ENSMUSG00000020464	Pnpt1	51.3613	89.3385	64.2493	57.8825	71.772	91.1444	144.632	178.315	192.893	133.458	151.221	147.173	-0.329294	0.326702	0.999663
ENSMUSG00000020467	Efemp1	36.6866	23.5101	14.4233	17.1017	2.65822	17.5893	110.653	79.3458	67.0483	58.388	71.9222	52.5619	0.431031	0.43223	0.999663
ENSMUSG00000020471	Pold2	45.8583	40.7509	19.6681	41.4386	42.5316	52.7678	59.247	63.9886	56.7332	49.3518	74.3811	76.4536	-0.226034	0.593216	0.999663
ENSMUSG00000020472	Zkscan17	45.8583	42.3182	56.382	74.9842	61.1391	70.3571	11.3266	27.3018	18.5672	22.9382	20.9005	22.9361	-0.292978	0.508609	0.999663
ENSMUSG00000020473	Aebp1	1.83433	7.83671	5.24484	3.94654	10.6329	4.79708	14.8118	2.55954	17.0199	6.95096	11.065	15.2907	-0.383845	0.703144	0.999663
ENSMUSG00000020474	Polm	3.66866	6.26937	1.31121	5.91981	6.64556	1.59903	3.48512	7.67863	0.515756	11.1215	3.68832	1.91134	0.195013	0.884166	0.999663
ENSMUSG00000020476	Dbnl	73.3733	72.0977	104.897	85.5083	58.4809	100.739	94.9695	107.501	139.254	132.763	161.057	205.469	0.580438	0.114498	0.999663
ENSMUSG00000020477	Mrps24	64.2016	65.8284	81.295	80.904	77.0884	107.135	88.8706	125.418	128.423	114.691	173.351	192.09	0.171479	0.634255	0.999663
ENSMUSG00000020482	Ccdc117	128.403	164.571	132.432	144.706	152.848	121.526	86.2567	106.648	90.773	93.1428	113.723	58.2959	-0.0639955	0.849246	0.999663
ENSMUSG00000020483	Dynll2	1014.39	883.981	1012.25	973.479	1032.72	969.009	1306.05	988.837	1126.93	898.064	719.222	754.98	-0.55965	0.00891281	0.999663
ENSMUSG00000020484	Xbp1	700.715	733.516	546.774	580.799	433.29	468.514	1308.66	1567.29	1358.5	1080.87	840.937	905.976	-0.171847	0.486792	0.999663
ENSMUSG00000020485	Supt4a	38.521	59.559	43.2699	31.5723	38.5442	67.1591	57.5045	89.584	98.5094	68.1194	49.1776	50.6505	-0.461421	0.305286	0.999663
ENSMUSG00000020486	2021-09-04	23.8463	23.5101	36.7139	22.3637	19.9367	39.9756	39.2076	29.8613	39.7132	47.2665	47.9482	38.2268	0.396083	0.400381	0.999663
ENSMUSG00000020495	Smg8	33.018	34.4815	36.7139	37.4921	34.5569	30.3815	69.7024	77.6395	74.2689	57.6929	53.4806	67.8526	-0.310074	0.410707	0.999663
ENSMUSG00000020496	Rnf187	418.228	481.174	424.832	336.771	393.417	470.113	123.722	154.426	188.251	151.531	238.511	272.366	0.64387	0.0443754	0.999663
ENSMUSG00000020513	Tubd1	3.66866	7.83671	11.8009	7.23532	15.9493	4.79708	19.1682	25.5954	27.3351	14.597	12.2944	11.468	-1.1003	0.129827	0.999663
ENSMUSG00000020514	Mrpl22	23.8463	32.9142	28.8466	17.1017	21.2658	22.3864	45.3066	37.54	35.5872	30.5842	21.5152	33.4485	0.0598161	0.900451	0.999663
ENSMUSG00000020515	Cnot8	137.575	141.061	167.835	132.867	108.987	196.68	132.435	117.739	129.455	111.215	128.476	147.173	0.0666665	0.831535	0.999663
ENSMUSG00000020516	Rps6kb1	141.244	114.416	112.764	119.712	126.266	79.9513	80.1578	90.4372	106.246	51.4371	95.2816	86.0103	-0.097965	0.788198	0.999663
ENSMUSG00000020519	Sap30l	66.0359	62.6937	62.938	78.273	75.7593	57.5649	7.84152	15.3573	7.73634	8.34115	21.5152	11.468	0.324897	0.525138	0.999663
ENSMUSG00000020520	Galnt10	29.3493	40.7509	43.2699	48.674	39.8733	46.3717	27.881	28.155	33.0084	21.548	33.1949	55.4289	0.0295606	0.950918	0.999663
ENSMUSG00000020521	Rnft1	128.403	101.877	145.544	129.578	108.987	127.922	84.5142	86.1713	92.8361	68.1194	81.7578	91.7444	-0.0988685	0.740329	0.999663
ENSMUSG00000020522	Mfap3	45.8583	76.7998	43.2699	48.0162	45.1898	43.1737	60.9896	52.044	44.8708	51.4371	51.0218	37.2711	0.116005	0.772456	0.999663
ENSMUSG00000020523	Fam114a2	80.7106	111.281	119.32	99.3212	107.658	108.734	89.7418	62.2822	54.6701	56.3028	41.1862	46.8278	-0.512388	0.147906	0.999663
ENSMUSG00000020525	Ppm1d	31.1836	18.8081	27.5354	29.599	22.5949	39.9756	28.7522	21.3295	23.7248	20.8529	20.2858	19.1134	-0.523181	0.292133	0.999663
ENSMUSG00000020526	Znhit3	18.3433	17.2408	14.4233	22.3637	10.6329	28.7825	35.7225	35.8336	26.3036	24.3283	20.2858	29.6258	-0.713425	0.194827	0.999663
ENSMUSG00000020527	Myo19	14.6747	29.7795	30.1578	9.86634	9.30378	30.3815	8.7128	17.9168	11.8624	13.9019	9.83552	8.60103	0.454261	0.51888	0.999663
ENSMUSG00000020528	Prpsap2	9.17166	12.5387	14.4233	15.7861	14.6202	12.7922	13.9405	2.55954	7.73634	8.34115	8.60608	12.4237	0.00924962	0.990261	0.999663
ENSMUSG00000020530	Ggnbp2	322.842	239.803	239.951	218.375	235.253	265.438	410.373	376.253	329.052	329.475	322.113	268.543	-0.112591	0.65581	0.999663
ENSMUSG00000020532	Acaca	324.677	409.076	289.777	358.477	491.771	305.414	308.433	325.062	254.268	306.537	328.875	265.676	-0.150349	0.602886	0.999663
ENSMUSG00000020534	Shmt1	695.212	634.773	586.111	585.403	808.099	711.566	1436.74	1368.5	1459.07	1397.84	1791.29	1509.96	0.00719956	0.974478	0.999663
ENSMUSG00000020536	Llgl1	31.1836	29.7795	24.913	32.8878	17.2784	28.7825	23.5246	19.6232	24.2405	23.6333	23.9741	28.6701	0.239916	0.624798	0.999663
ENSMUSG00000020537	Drg2	80.7106	86.2038	90.4734	61.8291	115.633	70.3571	190.81	215.002	239.311	175.859	169.663	185.4	-0.204842	0.523495	0.999663
ENSMUSG00000020538	Srebf1	662.194	753.891	738.211	652.494	1232.09	599.635	697.895	753.359	754.035	727.07	1365.91	883.039	0.228529	0.532975	0.999663
ENSMUSG00000020541	Tom1l1	55.03	59.559	65.5605	55.9093	65.1264	44.7727	69.7024	75.0799	107.793	81.3262	71.3075	76.4536	-0.0385547	0.914699	0.999663
ENSMUSG00000020544	Cox11	23.8463	25.0775	31.469	28.9413	21.2658	44.7727	74.9301	70.814	63.438	51.4371	59.0131	41.0938	-0.644145	0.137475	0.999663
ENSMUSG00000020546	Stxbp4	22.012	7.83671	14.4233	11.8396	14.6202	23.9854	17.4256	11.0914	8.76785	8.34115	11.065	7.64536	-0.571354	0.419437	0.999663
ENSMUSG00000020547	Bzw2	56.8643	61.1263	56.382	60.5136	39.8733	124.724	24.3958	19.6232	21.146	18.7676	15.368	15.2907	-0.737765	0.153184	0.999663
ENSMUSG00000020549	Elac2	77.0419	92.4732	69.4941	76.2997	65.1264	78.3522	113.266	108.354	138.223	101.484	100.814	120.414	-0.0557607	0.856892	0.999663
ENSMUSG00000020553	Pctp	216.451	307.199	220.283	320.327	309.683	315.008	184.711	180.874	166.589	243.283	209.62	156.73	-0.142125	0.608119	0.999663
ENSMUSG00000020561	Twistnb	34.8523	23.5101	20.9793	23.6792	17.2784	17.5893	14.8118	12.7977	23.7248	38.9254	15.9827	24.8474	0.991291	0.0969607	0.999663
ENSMUSG00000020564	Atxn7l1	33.018	36.0489	27.5354	25.6525	6.64556	20.7873	19.1682	29.8613	33.5241	33.3646	26.433	25.8031	0.836817	0.126911	0.999663
ENSMUSG00000020570	Sypl	183.433	170.84	209.793	182.856	163.481	166.299	313.661	237.184	273.866	260.661	217.611	145.262	-0.261389	0.391842	0.999663
ENSMUSG00000020571	Pdia6	1487.64	1291.49	1456.75	1143.18	1056.64	1434.33	3449.4	2591.96	2905.25	2822.78	2181.03	2975.96	0.0572154	0.816984	0.999663
ENSMUSG00000020572	Nampt	121.066	217.861	131.121	152.599	140.886	119.927	270.097	364.308	242.405	206.443	156.139	144.306	-0.608142	0.0795861	0.999663
ENSMUSG00000020573	Pik3cg	16.509	3.13468	3.93363	9.20859	11.962	1.59903	5.22768	3.41272	4.6418	6.25586	8.60608	6.68969	0.628178	0.525702	0.999663
ENSMUSG00000020576	Nbas	124.735	172.408	157.345	144.049	179.43	134.318	204.751	220.974	259.941	202.968	226.832	209.292	-0.108218	0.686776	0.999663
ENSMUSG00000020580	Rock2	176.096	210.024	156.034	167.07	152.848	156.704	78.4152	97.2626	67.564	63.2537	60.2426	59.2516	-0.220881	0.451126	0.999663
ENSMUSG00000020585	Laptm4a	363.198	409.076	386.807	400.573	341.582	422.143	745.816	539.21	546.186	678.413	502.226	523.707	-0.107552	0.678532	0.999663
ENSMUSG00000020589	Fam49a	16.509	14.1061	15.7345	15.1284	18.6076	17.5893	12.1979	6.82545	13.9254	24.3283	9.2208	16.2464	0.430801	0.518319	0.999663
ENSMUSG00000020590	Snx13	190.77	136.359	146.855	187.46	167.468	150.308	50.5342	70.814	64.9852	44.4861	40.5715	46.8278	-0.617442	0.0480616	0.999663
ENSMUSG00000020592	Sdc1	497.104	576.782	554.642	501.868	588.796	644.407	622.094	679.985	803.548	974.524	1138.46	1357.05	0.63236	0.00960021	0.999663
ENSMUSG00000020593	Lpin1	124.735	1622.2	827.373	463.06	1043.35	332.597	267.483	1964.02	1196.04	538.004	839.093	355.509	-0.49855	0.698356	0.999663
ENSMUSG00000020594	Pum2	354.026	321.305	354.027	359.793	295.063	316.607	193.424	139.068	141.317	164.043	158.598	155.774	0.097898	0.692789	0.999663
ENSMUSG00000020601	Trib2	12.8403	12.5387	15.7345	7.23532	7.97467	6.3961	1.74256	5.11909	1.03151	6.25586	2.45888	3.82268	1.69042	0.08224	0.999663
ENSMUSG00000020604	Arsg	47.6926	72.0977	68.1829	54.5938	50.5062	83.1493	40.0789	22.1827	41.2605	27.1087	23.3594	44.9165	-0.130276	0.780044	0.999663
ENSMUSG00000020605	Hs1bp3	23.8463	26.6448	34.0914	36.8343	35.886	33.5795	38.3363	32.4209	38.6817	47.2665	43.0304	45.8722	-0.0114544	0.97802	0.999663
ENSMUSG00000020607	Lratd1	7.33733	1.56734	1.31121	7.23532	2.65822	7.99513	2.61384	4.2659	2.06302	5.56077	2.45888	3.82268	-0.483596	0.691688	0.999663
ENSMUSG00000020608	Smc6	117.397	153.6	135.055	142.075	114.304	135.917	91.4844	92.1435	82.5209	88.2772	81.143	65.9413	-0.117667	0.685409	0.999663
ENSMUSG00000020609	Apob	43018.7	47313.3	45162	38561.6	37462.3	39543.9	76133.3	72947	72606.1	59961	55007	54402.5	-0.158806	0.279433	0.999663
ENSMUSG00000020610	Amz2	36.6866	45.4529	44.5811	40.7809	58.4809	39.9756	21.782	17.0636	20.1145	16.6823	21.5152	22.9361	-0.0766295	0.865476	0.999663
ENSMUSG00000020611	Gna13	181.599	189.648	171.768	211.14	158.164	169.497	87.128	106.648	120.687	85.4968	104.502	141.439	0.0587723	0.851153	0.999663
ENSMUSG00000020612	Prkar1a	660.359	528.194	559.886	713.665	692.467	657.199	986.289	890.721	897.415	954.366	839.708	922.222	-0.273913	0.155563	0.999663
ENSMUSG00000020614	Fam20a	77.0419	67.3957	97.0295	94.0591	101.012	108.734	114.138	93.8499	92.3203	107.74	94.6669	73.5866	-0.422973	0.187967	0.999663
ENSMUSG00000020620	Abca8b	355.86	336.979	304.201	398.6	304.366	346.988	504.471	400.142	413.636	442.081	392.191	469.234	-0.100506	0.670895	0.999663
ENSMUSG00000020621	Rdh14	73.3733	70.5304	87.851	58.5403	67.7847	35.1786	56.6332	63.1354	55.1859	59.0831	49.7923	54.4732	0.405927	0.258609	0.999663
ENSMUSG00000020623	Map2k6	16.509	17.2408	15.7345	15.1284	22.5949	6.3961	13.0692	11.9445	13.4097	28.4989	11.6797	9.5567	0.522237	0.458685	0.999663
ENSMUSG00000020628	Trappc12	80.7106	89.3385	74.7389	73.6687	91.7087	73.5552	128.949	148.453	154.727	169.603	155.524	157.686	0.195694	0.49055	0.999663
ENSMUSG00000020629	Adi1	332.014	362.056	321.246	352.557	392.088	294.221	914.844	682.545	742.689	807.006	757.335	540.909	-0.186372	0.489216	0.999663
ENSMUSG00000020630	Rnaseh1	7.33733	9.40405	14.4233	19.7327	14.6202	3.19805	17.4256	14.5041	13.9254	15.2921	4.30304	11.468	-0.904916	0.26141	0.999663
ENSMUSG00000020634	Ubxn2a	126.569	117.551	103.586	92.7436	79.7467	100.739	30.4948	29.8613	21.6617	31.9744	15.9827	16.2464	0.0236212	0.953291	0.999663
ENSMUSG00000020638	Cmpk2	29.3493	29.7795	30.1578	23.6792	23.924	19.1883	13.0692	16.2104	23.209	9.73134	17.2122	23.8918	0.3034	0.587352	0.999663
ENSMUSG00000020640	Itsn2	179.765	159.869	120.631	152.599	146.202	132.719	108.91	111.767	107.277	111.91	110.65	109.902	0.0952058	0.725297	0.999663
ENSMUSG00000020641	Rsad2	40.3553	54.857	85.2286	28.2835	39.8733	19.1883	19.1682	29.0082	35.5872	24.3283	16.5974	25.8031	0.694778	0.179794	0.999663
ENSMUSG00000020642	Rnf144a	33.018	15.6734	30.1578	27.6258	23.924	15.9903	13.9405	4.2659	3.61029	11.1215	7.37664	1.91134	0.20437	0.793676	0.999663
ENSMUSG00000020644	Id2	361.363	128.522	152.1	372.29	105	246.25	698.767	241.45	279.024	751.398	270.477	381.312	0.0265457	0.977197	0.999663
ENSMUSG00000020647	Ncoa1	148.581	115.983	128.499	109.845	99.6833	94.3425	61.8609	70.814	90.2573	65.339	76.84	84.099	0.359026	0.25093	0.999663
ENSMUSG00000020648	Dus4l	12.8403	7.83671	7.86726	8.55083	5.31644	17.5893	19.1682	23.0359	12.8939	14.597	13.5238	11.468	-0.547719	0.448072	0.999663
ENSMUSG00000020649	Rrm2	20.1776	29.7795	9.17846	10.5241	10.6329	6.3961	12.1979	22.1827	27.8508	25.0234	24.5888	5.73402	0.893816	0.24434	0.999663
ENSMUSG00000020650	Bcap29	40.3553	48.5876	27.5354	50.6472	51.8353	51.1688	33.9799	50.3377	41.7762	50.742	38.7274	30.5815	-0.472373	0.266541	0.999663
ENSMUSG00000020652	Cenpo	11.006	4.70203	11.8009	13.8129	5.31644	3.19805	7.84152	10.2382	4.6418	15.2921	7.37664	2.86701	0.406393	0.674404	0.999663
ENSMUSG00000020653	Klf11	62.3673	50.1549	65.5605	68.4066	49.1771	65.56	42.6927	29.8613	44.355	46.5714	43.0304	22.9361	-0.0904222	0.830831	0.999663
ENSMUSG00000020654	Adcy3	1.83433	1.56734	9.17846	8.55083	5.31644	19.1883	3.48512	4.2659	2.57878	2.78038	9.2208	9.5567	-0.18435	0.865375	0.999663
ENSMUSG00000020656	Grhl1	16.509	3.13468	9.17846	6.57756	3.98733	6.3961	7.84152	5.97227	6.18907	7.64605	4.30304	8.60103	0.730516	0.41986	0.999663
ENSMUSG00000020659	Cbll1	34.8523	29.7795	32.7802	26.968	34.5569	28.7825	30.4948	32.4209	30.4296	45.8763	25.2035	19.1134	0.0861635	0.861433	0.999663
ENSMUSG00000020661	Dnmt3a	77.0419	68.963	81.295	115.765	91.7087	75.1542	18.2969	25.5954	20.1145	48.6567	20.9005	47.7835	0.532427	0.234863	0.999663
ENSMUSG00000020664	Dld	513.613	476.472	486.459	485.424	554.239	505.292	1393.18	1268.68	1261.54	1053.07	1023.51	872.527	-0.474049	0.0141207	0.999663
ENSMUSG00000020669	Sh3yl1	22.012	25.0775	17.0457	26.968	5.31644	27.1834	12.1979	9.38499	15.9884	13.2068	9.2208	11.468	-0.102145	0.881481	0.999663
ENSMUSG00000020671	Rab10	368.701	253.909	304.201	351.9	284.43	396.558	370.294	429.15	350.198	331.561	304.286	325.884	-0.41473	0.103343	0.999663
ENSMUSG00000020672	Sntg2	31.1836	31.3468	19.6681	24.9947	14.6202	20.7873	20.0394	18.77	29.3981	38.2303	22.1299	43.0052	0.956701	0.0795975	0.999663
ENSMUSG00000020674	Pxdn	91.7166	54.857	62.938	57.8825	43.8607	75.1542	77.5439	45.2186	62.9222	93.8379	74.9958	56.3846	0.528368	0.204805	0.999663
ENSMUSG00000020677	Ddx52	45.8583	51.7223	38.0251	37.4921	49.1771	67.1591	85.3854	67.4013	68.5955	70.2047	54.0954	61.1629	-0.395751	0.309227	0.999663
ENSMUSG00000020679	Hnf1b	27.515	15.6734	31.469	21.0482	19.9367	33.5795	18.2969	10.2382	13.9254	13.9019	16.5974	35.3598	0.640379	0.300268	0.999663
ENSMUSG00000020680	Taf15	139.409	86.2038	124.565	128.92	118.291	118.328	243.087	226.946	182.062	205.748	186.26	202.602	-0.200732	0.481631	0.999663
ENSMUSG00000020687	Cdc27	121.066	108.147	121.942	121.027	102.342	89.5454	60.9896	115.179	102.635	98.7036	101.429	60.2072	0.060167	0.872329	0.999663
ENSMUSG00000020689	Itgb3	16.509	18.8081	18.3569	23.0215	15.9493	28.7825	19.1682	5.97227	10.3151	14.597	8.60608	9.5567	-0.420978	0.523148	0.999663
ENSMUSG00000020691	Mettl2	16.509	14.1061	15.7345	19.0749	13.2911	14.3912	15.683	17.0636	14.9569	15.9872	19.671	20.0691	0.168003	0.773004	0.999663
ENSMUSG00000020694	Tlk2	67.8703	65.8284	85.2286	65.1179	93.0378	51.1688	55.7619	52.044	45.3865	31.9744	43.6451	32.4928	-0.41462	0.282633	0.999663
ENSMUSG00000020695	Mrc2	5.503	7.83671	3.93363	12.4974	21.2658	15.9903	16.5543	7.67863	19.083	18.0725	26.433	22.9361	-0.896798	0.223397	0.999663
ENSMUSG00000020696	Rffl	89.8823	65.8284	107.519	82.8773	69.1138	44.7727	24.3958	27.3018	35.5872	27.1087	32.5802	41.0938	0.570317	0.181732	0.999663
ENSMUSG00000020697	Lig3	100.888	84.6365	85.2286	84.1928	95.696	121.526	147.246	137.362	161.432	128.593	132.165	162.464	-0.221058	0.45699	0.999663
ENSMUSG00000020700	Map3k3	89.8823	79.9344	83.9174	96.0324	70.4429	68.7581	16.5543	22.1827	18.0515	29.194	25.2035	35.3598	0.731299	0.062801	0.999663
ENSMUSG00000020701	Tmem132e	9.17166	23.5101	17.0457	12.4974	15.9493	14.3912	8.7128	8.53181	10.8309	15.2921	18.4416	16.2464	1.07368	0.0910258	0.999663
ENSMUSG00000020705	Ddx42	128.403	105.012	110.142	132.867	147.531	156.704	142.89	203.91	179.483	188.371	174.58	227.45	-0.183081	0.520994	0.999663
ENSMUSG00000020706	Ftsj3	148.581	167.706	167.835	137.471	182.088	206.274	189.939	241.45	213.523	169.603	192.407	171.065	-0.369148	0.177467	0.999663
ENSMUSG00000020707	Rnf135	36.6866	39.1835	19.6681	40.7809	45.1898	15.9903	53.1481	62.2822	46.418	47.2665	51.6365	47.7835	-0.292556	0.532106	0.999663
ENSMUSG00000020708	Psmc5	418.228	329.142	399.919	289.413	394.746	353.385	490.531	561.393	620.454	506.03	505.3	535.175	0.0370868	0.875894	0.999663
ENSMUSG00000020709	Adap2	121.066	145.763	111.453	109.188	119.62	129.521	74.9301	92.9967	84.584	71.5949	87.2902	117.547	0.204265	0.521295	0.999663
ENSMUSG00000020715	Ern1	416.393	416.913	448.434	412.413	324.303	356.583	290.136	227.799	211.976	225.906	198.555	244.652	0.100082	0.684369	0.999663
ENSMUSG00000020716	Nf1	267.812	319.738	275.354	301.252	265.822	254.245	107.167	145.041	110.888	124.422	112.494	120.414	0.044916	0.859999	0.999663
ENSMUSG00000020717	Pecam1	66.0359	62.6937	76.0501	50.6472	51.8353	47.9708	60.1183	55.4568	51.0598	55.6077	43.6451	53.5175	0.322746	0.352454	0.999663
ENSMUSG00000020718	Polg2	7.33733	14.1061	27.5354	10.5241	22.5949	11.1932	23.5246	11.0914	23.7248	18.7676	23.3594	21.0247	0.326499	0.624756	0.999663
ENSMUSG00000020719	Ddx5	851.13	691.198	688.385	659.729	740.315	781.923	1016.78	864.272	1012.94	788.934	834.79	836.212	-0.201979	0.321964	0.999663
ENSMUSG00000020720	Psmd12	293.493	271.15	327.802	264.418	280.442	329.399	692.668	715.819	784.981	643.659	634.391	578.181	-0.19931	0.349417	0.999663
ENSMUSG00000020721	Helz	88.0479	87.7711	116.698	124.316	112.974	113.531	54.8906	65.6949	71.1743	59.7782	66.3898	82.1877	-0.15791	0.619256	0.999663
ENSMUSG00000020733	Slc9a3r1	355.86	354.219	439.255	334.798	377.468	423.742	347.641	357.483	369.797	409.411	441.369	423.362	0.273697	0.206076	0.999663
ENSMUSG00000020736	Nt5c	53.1956	42.3182	41.9587	46.0429	49.1771	44.7727	108.039	98.969	106.246	97.3134	112.494	129.016	0.0696614	0.835184	0.999663
ENSMUSG00000020737	Jpt1	11.006	32.9142	26.2242	23.6792	29.2404	41.5747	8.7128	21.3295	7.73634	9.03624	10.4502	6.68969	-0.857182	0.204343	0.999663
ENSMUSG00000020739	Nup85	51.3613	59.559	78.6726	56.567	65.1264	84.7483	86.2567	75.0799	95.9306	75.0703	100.199	87.9217	-0.0505201	0.886103	0.999663
ENSMUSG00000020740	Gga3	27.515	32.9142	22.2906	18.4172	15.9493	39.9756	16.5543	10.2382	12.3781	18.0725	7.37664	4.77835	-0.150425	0.824399	0.999663
ENSMUSG00000020741	Cluh	1245.51	1398.07	1488.22	1278.68	1415.5	1592.63	1333.93	1286.6	1399.25	1225.45	1391.11	1573.99	0.00903012	0.965155	0.999663
ENSMUSG00000020743	Mif4gd	135.741	130.089	167.835	133.524	168.797	140.714	128.078	120.299	150.085	100.094	146.303	150.04	-0.0354023	0.907322	0.999663
ENSMUSG00000020744	Slc25a19	25.6806	23.5101	38.0251	20.3904	33.2278	19.1883	13.0692	10.2382	13.9254	11.8166	11.065	2.86701	-0.199651	0.750436	0.999663
ENSMUSG00000020745	Pafah1b1	365.032	404.374	474.658	453.194	400.062	444.529	250.929	313.971	347.62	238.418	271.092	235.095	-0.354194	0.144703	0.999663
ENSMUSG00000020747	Tmem94	275.15	242.938	199.304	154.573	224.62	198.279	50.5342	42.659	50.5441	46.5714	95.8963	82.1877	0.958312	0.0083701	0.999663
ENSMUSG00000020752	Recql5	45.8583	39.1835	59.0044	40.7809	46.5189	71.9561	29.6235	29.8613	30.4296	36.145	35.039	30.5815	0.0877936	0.835324	0.999663
ENSMUSG00000020755	Sap30bp	42.1896	25.0775	31.469	32.2301	55.8227	36.7776	87.9993	72.5204	76.8476	79.936	62.7014	56.3846	-0.573159	0.163794	0.999663
ENSMUSG00000020766	Galk1	119.232	106.579	116.698	121.685	115.633	124.724	169.9	150.16	152.664	196.017	133.394	167.242	-0.00992202	0.971809	0.999663
ENSMUSG00000020770	Unk	23.8463	25.0775	13.1121	23.6792	11.962	19.1883	14.8118	5.97227	12.3781	13.2068	14.1386	9.5567	0.282533	0.664664	0.999663
ENSMUSG00000020773	Trim47	5.503	26.6448	23.6018	8.55083	15.9493	14.3912	12.1979	11.0914	12.8939	22.2431	23.9741	33.4485	1.74092	0.00722413	0.999663
ENSMUSG00000020774	Aspa	34.8523	37.6162	19.6681	29.599	35.886	27.1834	115.009	109.207	72.2058	89.6673	72.537	61.1629	-0.423186	0.332121	0.999663
ENSMUSG00000020775	Mrpl38	166.924	153.6	177.013	164.439	178.101	172.695	248.315	336.153	398.679	371.181	379.282	370.8	0.139296	0.60445	0.999663
ENSMUSG00000020776	Fbf1	14.6747	7.83671	22.2906	20.3904	30.5696	15.9903	1.74256	3.41272	4.12605	2.78038	3.68832	4.77835	-0.365192	0.666977	0.999663
ENSMUSG00000020777	Acox1	7192.41	9386.81	7118.56	7369.5	9033.97	7261.17	12123.9	16567.9	13323	14519.9	14495.1	12168.6	-0.0266709	0.912304	0.999663
ENSMUSG00000020780	Srp68	163.256	155.167	187.503	136.813	194.05	137.516	214.335	231.212	249.11	218.26	251.42	227.45	0.126071	0.632281	0.999663
ENSMUSG00000020781	Tsen54	16.509	29.7795	23.6018	17.7594	13.2911	9.59415	8.7128	15.3573	18.0515	16.6823	27.6624	19.1134	1.30234	0.0336711	0.999663
ENSMUSG00000020782	Llgl2	80.7106	100.31	77.3613	83.535	98.3542	71.9561	152.474	101.529	106.761	125.117	130.321	113.725	0.0620133	0.847696	0.999663
ENSMUSG00000020783	Ncbp3	95.3852	81.5018	91.7846	82.2195	83.734	76.7532	67.0886	41.8059	62.9222	57.6929	54.0954	82.1877	0.297018	0.400713	0.999663
ENSMUSG00000020788	Atp2a3	7.33733	1.56734	2.62242	5.26205	10.6329	7.99513	5.22768	3.41272	0.515756	10.4264	1.22944	0.95567	-0.507301	0.707997	0.999663
ENSMUSG00000020790	Ankfy1	190.77	224.13	165.212	168.386	202.025	230.26	179.484	172.343	145.443	147.36	158.598	123.281	-0.2422	0.385979	0.999663
ENSMUSG00000020792	Exoc7	104.557	108.147	108.83	101.294	132.911	107.135	201.266	228.652	250.142	203.663	216.996	212.159	-0.181528	0.489727	0.999663
ENSMUSG00000020794	Ube2g1	168.759	170.84	152.1	162.466	155.506	147.11	203.88	263.633	284.182	230.772	289.533	238.918	0.0845702	0.749527	0.999663
ENSMUSG00000020801	Med31	12.8403	9.40405	9.17846	11.1819	11.962	11.1932	6.97024	9.38499	6.70483	9.73134	11.065	16.2464	0.534439	0.460978	0.999663
ENSMUSG00000020802	Ube2o	56.8643	61.1263	56.382	52.6205	57.1518	68.7581	105.425	91.2904	89.7415	83.4115	119.87	122.326	0.172432	0.613282	0.999663
ENSMUSG00000020803	Txndc17	132.072	130.089	152.1	120.369	158.164	119.927	148.118	149.307	150.085	118.166	125.403	86.0103	-0.366002	0.203755	0.999663
ENSMUSG00000020806	Rhbdf2	16.509	29.7795	15.7345	32.2301	33.2278	33.5795	28.7522	20.4763	24.7563	26.4136	19.671	28.6701	-0.673361	0.179957	0.999663
ENSMUSG00000020810	Cygb	14.6747	10.9714	9.17846	10.5241	10.6329	7.99513	11.3266	16.2104	5.15756	6.25586	9.83552	7.64536	-0.19188	0.807147	0.999663
ENSMUSG00000020814	Mxra7	14.6747	12.5387	13.1121	10.5241	9.30378	11.1932	1.74256	1.70636	1.03151	1.39019	2.45888	2.86701	0.998116	0.34041	0.999663
ENSMUSG00000020817	Rabep1	308.168	280.554	291.088	286.124	292.404	262.24	113.266	86.1713	113.982	94.533	109.42	107.991	0.0477909	0.846239	0.999663
ENSMUSG00000020818	Mfsd11	165.09	125.387	167.835	121.685	107.658	338.993	57.5045	53.7504	46.418	35.4499	39.3421	38.2268	-0.771231	0.111562	0.999663
ENSMUSG00000020821	Kif1c	849.296	824.422	889	893.233	1014.11	905.048	124.593	181.728	187.219	91.7526	253.879	346.908	0.349054	0.423057	0.999663
ENSMUSG00000020823	Sec14l1	31.1836	48.5876	61.6268	53.936	37.2151	38.3766	27.881	31.5677	37.6502	19.4627	30.736	37.2711	-0.0586006	0.900568	0.999663
ENSMUSG00000020827	Mink1	163.256	137.926	159.968	142.075	136.898	175.893	128.949	156.132	149.569	133.458	164.745	176.799	0.15216	0.577024	0.999663
ENSMUSG00000020828	Pld2	25.6806	26.6448	23.6018	25.6525	21.2658	25.5844	18.2969	22.1827	18.0515	18.7676	20.9005	19.1134	0.0723049	0.884988	0.999663
ENSMUSG00000020829	Slc46a1	86.2136	123.82	103.586	109.188	94.3669	94.3425	130.692	128.83	145.443	134.153	123.559	149.085	0.0643619	0.819981	0.999663
ENSMUSG00000020832	Eral1	29.3493	40.7509	39.3363	39.4654	46.5189	43.1737	63.6034	58.8695	72.2058	61.8635	81.143	88.8773	0.0263672	0.944769	0.999663
ENSMUSG00000020834	Dhrs13	1.83433	17.2408	11.8009	10.5241	15.9493	9.59415	13.9405	9.38499	12.8939	11.1215	17.2122	13.3794	0.0346912	0.962056	0.999663
ENSMUSG00000020840	Blmh	155.918	244.505	191.437	209.166	210	206.274	312.79	307.998	236.732	316.964	277.239	261.854	-0.0732526	0.786577	0.999663
ENSMUSG00000020841	Cpd	234.794	202.187	196.681	255.867	168.797	172.695	212.592	188.553	160.4	210.614	156.139	237.006	0.17057	0.585007	0.999663
ENSMUSG00000020843	Timm22	18.3433	29.7795	31.469	26.968	35.886	20.7873	19.1682	17.9168	9.28361	14.597	14.1386	12.4237	-0.181632	0.749961	0.999663
ENSMUSG00000020844	Nxn	9.17166	3.13468	11.8009	6.57756	2.65822	12.7922	7.84152	5.97227	8.76785	6.95096	1.84416	10.5124	-0.101514	0.917762	0.999663
ENSMUSG00000020847	Rph3al	11.006	3.13468	14.4233	10.5241	3.98733	3.19805	11.3266	5.97227	9.28361	9.73134	3.0736	6.68969	0.105959	0.911129	0.999663
ENSMUSG00000020849	Ywhae	904.326	874.577	868.021	836.008	820.061	981.802	1924.66	1546.82	1586.98	1325.55	1278.62	1087.55	-0.446313	0.0316391	0.999663
ENSMUSG00000020850	Prpf8	1018.05	1282.09	1211.56	1185.93	1108.48	1157.69	1406.25	1781.44	1690.13	1427.73	1659.13	1703.96	-0.00126891	0.995155	0.999663
ENSMUSG00000020859	Spag9	586.986	487.443	475.969	535.413	502.404	406.152	325.859	363.455	303.78	298.891	296.295	269.499	-0.102255	0.655619	0.999663
ENSMUSG00000020863	Luc7l3	161.421	123.82	136.366	128.92	127.595	155.105	262.255	197.085	205.787	207.139	225.602	270.455	0.117834	0.673339	0.999663
ENSMUSG00000020864	Ankrd40	144.912	156.734	133.743	120.369	116.962	108.734	49.663	65.6949	64.4695	49.3518	45.4893	59.2516	0.0806733	0.789844	0.999663
ENSMUSG00000020865	Abcc3	1071.25	1335.38	1107.97	1402.99	1135.06	1013.78	1482.05	1522.93	1262.05	1755.12	1305.67	1056.02	-0.0679687	0.807239	0.999663
ENSMUSG00000020868	Xylt2	69.7046	86.2038	65.5605	71.0377	97.0251	91.1444	15.683	40.9527	49.5126	38.2303	51.6365	49.6949	0.150719	0.738176	0.999663
ENSMUSG00000020869	Lrrc59	242.132	227.265	304.201	184.172	318.987	211.071	244.83	244.863	247.563	216.175	256.338	213.114	0.0240144	0.935316	0.999663
ENSMUSG00000020873	Slc35b1	150.415	156.734	169.146	133.524	147.531	132.719	279.681	221.827	255.815	186.981	204.702	215.026	-0.113085	0.645078	0.999663
ENSMUSG00000020876	Snx11	31.1836	34.4815	32.7802	20.3904	17.2784	23.9854	8.7128	6.82545	11.8624	9.03624	11.6797	26.7588	1.39486	0.0241968	0.999663
ENSMUSG00000020877	Scrn2	130.238	134.791	148.167	119.054	160.822	171.096	143.761	160.398	152.664	155.006	176.425	190.178	0.0879154	0.748203	0.999663
ENSMUSG00000020883	Fbxl20	133.906	137.926	125.876	136.156	85.0631	105.536	64.4747	69.1077	58.7962	61.8635	46.104	71.6753	0.15488	0.646077	0.999663
ENSMUSG00000020884	Asgr1	1656.4	1793.04	1562.96	1587.17	1747.78	1586.23	4074.11	4402.41	4239.51	4713.44	4098.95	3494.89	-0.0203276	0.918051	0.999663
ENSMUSG00000020888	Dvl2	9.17166	10.9714	1.31121	14.4706	3.98733	14.3912	16.5543	10.2382	11.3466	16.6823	15.9827	14.3351	-0.39665	0.617141	0.999663
ENSMUSG00000020889	Nr1d1	185.267	152.032	162.59	90.1126	198.038	105.536	193.424	222.68	170.715	89.6673	259.412	150.04	0.121685	0.792895	0.999663
ENSMUSG00000020893	Per1	91.7166	148.897	129.81	121.027	127.595	172.695	5.22768	79.3458	88.71	47.9616	182.572	58.2959	0.551538	0.636211	0.999663
ENSMUSG00000020894	Vamp2	31.1836	26.6448	20.9793	24.337	37.2151	23.9854	17.4256	13.6509	15.4727	12.5117	12.9091	11.468	-0.448423	0.406838	0.999663
ENSMUSG00000020898	Ctc1	25.6806	26.6448	32.7802	40.1231	26.5822	35.1786	31.3661	39.2463	43.3235	34.0597	22.7446	35.3598	-0.60188	0.192397	0.999663
ENSMUSG00000020899	Pfas	58.6986	70.5304	76.0501	61.8291	97.0251	89.5454	66.2173	64.8417	82.5209	53.5224	87.905	135.705	0.107907	0.803587	0.999663
ENSMUSG00000020900	Myh10	88.0479	125.387	132.432	119.054	139.557	143.912	62.7322	85.3181	95.4148	54.2175	62.7014	80.2763	-0.524463	0.121975	0.999663
ENSMUSG00000020902	Ntn1	56.8643	47.0203	53.7596	56.567	51.8353	75.1542	31.3661	28.155	27.3351	21.548	38.1126	44.9165	0.0522731	0.90282	0.999663
ENSMUSG00000020903	Stx8	38.521	31.3468	36.7139	25.6525	30.5696	31.9805	94.0982	84.4649	66.5325	59.7782	57.169	55.4289	-0.19585	0.618875	0.999663
ENSMUSG00000020910	Adprm	42.1896	59.559	62.938	39.4654	27.9113	17.5893	31.3661	23.8891	35.0714	29.194	28.2771	26.7588	0.784633	0.0884922	0.999663
ENSMUSG00000020917	Acly	1737.11	1993.66	1767.51	1537.18	1891.32	1686.97	3353.56	3809.45	3652.07	3608.24	3929.91	3686.98	0.159395	0.385191	0.999663
ENSMUSG00000020918	Kat2a	33.018	36.0489	31.469	33.5456	50.5062	39.9756	33.9799	29.8613	39.1975	36.145	47.9482	32.4928	-0.101708	0.814715	0.999663
ENSMUSG00000020919	Stat5b	225.623	139.493	233.395	226.926	182.088	219.066	146.375	69.1077	116.561	111.215	104.502	132.838	-0.0063088	0.986256	0.999663
ENSMUSG00000020921	Tmem101	5.503	12.5387	10.4897	13.8129	7.97467	9.59415	16.5543	4.2659	15.4727	8.34115	17.2122	10.5124	-0.176691	0.826993	0.999663
ENSMUSG00000020922	Lsm12	128.403	158.302	161.279	162.466	158.164	159.903	66.2173	66.5481	58.7962	72.985	58.3984	60.2072	-0.0871975	0.758403	0.999663
ENSMUSG00000020923	Ubtf	265.978	155.167	196.681	231.53	206.012	257.443	152.474	133.096	127.392	166.128	149.377	152.907	0.0110197	0.969027	0.999663
ENSMUSG00000020925	Ccdc43	40.3553	18.8081	43.2699	34.8611	37.2151	28.7825	24.3958	12.7977	15.9884	15.9872	14.7533	27.7144	0.134897	0.80634	0.999663
ENSMUSG00000020926	Adam11	14.6747	14.1061	5.24484	26.968	27.9113	6.3961	5.22768	13.6509	6.70483	15.2921	15.9827	15.2907	-0.0493048	0.948554	0.999663
ENSMUSG00000020929	Eftud2	77.0419	94.0405	135.055	114.45	93.0378	132.719	192.553	184.287	175.873	150.141	166.589	170.109	-0.313085	0.29704	0.999663
ENSMUSG00000020935	Dcakd	55.03	59.559	76.0501	49.9895	65.1264	83.1493	161.187	131.39	158.337	135.544	121.715	132.838	-0.213482	0.515515	0.999663
ENSMUSG00000020936	Nmt1	187.102	189.648	208.482	175.621	198.038	175.893	262.255	222.68	234.669	227.991	186.875	183.489	-0.167166	0.48927	0.999663
ENSMUSG00000020941	Map3k14	16.509	1.56734	7.86726	12.4974	7.97467	6.3961	0.87128	11.9445	3.09454	6.95096	10.4502	16.2464	0.965157	0.350792	0.999663
ENSMUSG00000020946	Gosr2	209.114	192.783	208.482	196.669	245.886	190.284	102.811	68.2545	82.5209	83.4115	84.2166	72.631	-0.120322	0.671462	0.999663
ENSMUSG00000020948	Klhl28	53.1956	45.4529	48.5147	49.9895	43.8607	43.1737	32.2374	25.5954	35.0714	36.145	27.6624	23.8918	-0.00013323	0.999741	0.999989
ENSMUSG00000020949	Fkbp3	71.5389	39.1835	66.8717	32.2301	46.5189	60.763	155.959	148.453	161.432	113.996	100.199	86.966	-0.224498	0.543839	0.999663
ENSMUSG00000020952	Scfd1	108.226	114.416	94.4071	80.904	118.291	107.135	444.353	406.114	508.535	304.452	349.161	273.322	-0.481652	0.089035	0.999663
ENSMUSG00000020954	Strn3	183.433	202.187	152.1	163.781	172.784	148.709	113.266	124.564	99.5409	104.264	82.3725	90.7887	-0.136009	0.623122	0.999663
ENSMUSG00000020955	Ap4s1	14.6747	9.40405	14.4233	21.706	15.9493	9.59415	20.9107	26.4486	22.1775	22.2431	17.2122	12.4237	-0.774606	0.208359	0.999663
ENSMUSG00000020956	Dtd2	51.3613	73.6651	49.826	39.4654	51.8353	36.7776	30.4948	22.1827	18.0515	25.7185	21.5152	28.6701	0.567104	0.203455	0.999663
ENSMUSG00000020961	Ston2	86.2136	75.2324	47.2035	59.8558	90.3795	65.56	30.4948	41.8059	33.5241	40.3156	49.1776	45.8722	0.30673	0.4423	0.999663
ENSMUSG00000020962	Gtf2a1	124.735	119.118	121.942	132.209	146.202	174.294	47.0491	27.3018	36.1029	36.8401	34.4243	30.5815	-0.402368	0.234444	0.999663
ENSMUSG00000020964	Sel1l	1058.41	894.952	786.726	762.339	813.416	681.185	826.845	674.866	600.34	631.147	577.222	506.505	-0.0138493	0.954593	0.999663
ENSMUSG00000020973	Dnaaf2	3.66866	1.56734	6.55605	4.60429	5.31644	4.79708	2.61384	2.55954	2.57878	2.78038	12.2944	7.64536	1.28987	0.263884	0.999663
ENSMUSG00000020978	Klhdc2	73.3733	98.7425	104.897	92.0859	90.3795	89.5454	93.227	151.013	140.286	130.678	140.771	151.952	0.167361	0.600467	0.999663
ENSMUSG00000020982	Nemf	99.0539	65.8284	87.851	80.2462	123.607	102.338	205.622	167.223	179.483	145.275	150.606	132.838	-0.621698	0.0437479	0.999663
ENSMUSG00000020986	Sec23a	381.541	451.394	426.143	320.985	507.72	374.172	947.081	1119.37	1203.77	857.053	942.981	807.541	-0.253716	0.323707	0.999663
ENSMUSG00000020988	L2hgdh	126.569	106.579	129.81	132.209	114.304	83.1493	74.9301	90.4372	74.2689	75.7654	135.853	112.769	0.561347	0.112482	0.999663
ENSMUSG00000020993	Trappc6b	51.3613	87.7711	74.7389	53.936	74.4302	52.7678	13.0692	18.77	15.4727	12.5117	13.5238	13.3794	-0.00718304	0.987566	0.999663
ENSMUSG00000020994	Pnn	47.6926	37.6162	51.1372	56.567	61.1391	68.7581	72.3162	96.4094	97.9936	106.35	96.511	102.257	-0.242867	0.473982	0.999663
ENSMUSG00000021000	Mia2	1379.42	1435.69	1358.41	1456.93	1511.2	1240.84	1397.53	1397.51	1296.61	1301.91	1265.09	1013.01	-0.204684	0.30497	0.999663
ENSMUSG00000021003	Galc	40.3553	21.9428	31.469	35.5188	35.886	39.9756	47.0491	34.1272	22.6933	37.5352	28.2771	29.6258	-0.347262	0.471979	0.999663
ENSMUSG00000021009	Ptpn21	111.894	79.9344	64.2493	84.1928	50.5062	71.9561	38.3363	31.5677	27.8508	21.548	33.1949	28.6701	0.064526	0.879381	0.999663
ENSMUSG00000021012	Zc3h14	168.759	119.118	124.565	128.92	97.0251	123.125	58.3758	70.814	56.7332	66.0341	44.8746	34.4041	-0.109604	0.760928	0.999663
ENSMUSG00000021013	Ttc8	20.1776	7.83671	9.17846	10.5241	15.9493	11.1932	26.1384	15.3573	19.083	22.2431	16.5974	15.2907	-0.188109	0.772487	0.999663
ENSMUSG00000021018	Polr2h	7.33733	15.6734	19.6681	13.1551	22.5949	9.59415	8.7128	13.6509	9.28361	12.5117	11.065	8.60103	0.00185149	0.997878	0.999989
ENSMUSG00000021022	Ppp2r3c	14.6747	9.40405	17.0457	12.4974	27.9113	6.3961	17.4256	19.6232	23.209	19.4627	27.6624	27.7144	0.126645	0.842188	0.999663
ENSMUSG00000021023	Prorp	33.018	26.6448	17.0457	25.6525	23.924	41.5747	38.3363	44.3654	35.5872	24.3283	43.6451	27.7144	-0.52961	0.2936	0.999663
ENSMUSG00000021024	Psma6	265.978	242.938	270.109	217.717	312.341	259.042	977.576	770.422	752.488	613.77	587.058	503.638	-0.559928	0.0275861	0.999663
ENSMUSG00000021025	Nfkbia	113.729	156.734	190.125	132.209	136.898	110.333	189.068	175.755	247.563	224.516	183.801	167.242	0.19102	0.543297	0.999663
ENSMUSG00000021027	Ralgapa1	55.03	62.6937	30.1578	48.0162	50.5062	41.5747	27.881	53.7504	32.4926	43.0959	41.801	35.3598	0.145257	0.748086	0.999663
ENSMUSG00000021033	Gstz1	1047.4	1260.14	1054.21	971.506	1144.36	1052.16	2042.28	1882.97	1691.68	1396.45	1486.39	1266.26	-0.348363	0.0849057	0.999663
ENSMUSG00000021036	Sptlc2	100.888	95.6079	83.9174	87.4816	98.3542	70.3571	132.435	110.06	130.486	128.593	127.247	120.414	0.125571	0.662178	0.999663
ENSMUSG00000021037	Ahsa1	154.084	175.542	152.1	128.92	170.126	175.893	263.998	278.99	285.213	231.467	240.97	237.006	-0.182724	0.457117	0.999663
ENSMUSG00000021038	Vipas39	25.6806	34.4815	41.9587	36.8343	23.924	39.9756	24.3958	23.8891	22.1775	33.3646	24.5888	9.5567	0.00284846	0.995829	0.999785
ENSMUSG00000021039	Snw1	88.0479	89.3385	86.5398	71.6954	91.7087	105.536	249.186	268.752	329.052	250.234	287.689	288.612	-0.0371032	0.897938	0.999663
ENSMUSG00000021040	Slirp	60.5329	53.2896	40.6475	36.1766	22.5949	43.1737	243.958	249.129	251.173	254.405	156.754	120.414	0.106577	0.796936	0.999663
ENSMUSG00000021044	Adck1	55.03	51.7223	66.8717	46.7007	55.8227	54.3669	89.7418	91.2904	116.561	114.691	129.706	119.459	0.455593	0.165896	0.999663
ENSMUSG00000021048	Mthfd1	974.03	1079.9	1001.76	817.591	1180.25	1084.14	2511.03	2839.39	2925.88	2702.53	2728.74	2838.34	-0.00940427	0.965202	0.999663
ENSMUSG00000021051	Ppp2r5e	185.267	202.187	246.507	152.599	264.493	140.714	202.137	337.006	268.709	187.676	227.446	167.242	-0.277939	0.438286	0.999663
ENSMUSG00000021054	Sgpp1	245.8	307.199	225.528	305.199	256.518	225.463	249.186	233.772	266.646	245.369	362.07	337.352	0.30519	0.276145	0.999663
ENSMUSG00000021065	Fut8	12.8403	9.40405	26.2242	14.4706	9.30378	14.3912	12.1979	6.82545	10.3151	9.73134	3.0736	7.64536	-0.187969	0.808087	0.999663
ENSMUSG00000021066	Atl1	3.66866	4.70203	7.86726	6.57756	5.31644	6.3961	7.84152	10.2382	15.4727	10.4264	9.83552	13.3794	-0.18428	0.828845	0.999663
ENSMUSG00000021067	Sav1	60.5329	54.857	34.0914	51.305	34.5569	28.7825	7.84152	20.4763	8.25209	6.25586	6.76192	12.4237	-0.198155	0.747205	0.999663
ENSMUSG00000021068	Nin	14.6747	25.0775	19.6681	44.7274	34.5569	20.7873	6.09896	5.97227	11.8624	10.4264	10.4502	4.77835	-0.700011	0.294858	0.999663
ENSMUSG00000021069	Pygl	1918.71	1771.1	2091.38	1515.47	1860.76	1837.28	3413.68	3340.2	3406.57	2890.21	3156.59	2985.51	-0.017822	0.922218	0.999663
ENSMUSG00000021072	Tmx1	181.599	141.061	121.942	170.359	139.557	129.521	262.255	325.062	424.983	437.91	532.348	637.432	0.659266	0.0413264	0.999663
ENSMUSG00000021076	Actr10	97.2196	108.147	131.121	82.2195	124.936	115.13	179.484	232.065	215.586	208.529	153.065	156.73	-0.182182	0.565132	0.999663
ENSMUSG00000021079	Timm9	77.0419	43.8856	53.7596	44.7274	47.848	39.9756	81.029	69.1077	61.8907	53.5224	41.801	34.4041	-0.312676	0.425382	0.999663
ENSMUSG00000021087	Rtn1	5.503	6.26937	3.93363	5.91981	6.64556	1.59903	6.97024	8.53181	8.25209	12.5117	18.4416	15.2907	0.999405	0.254438	0.999663
ENSMUSG00000021091	Serpina3n	572.311	730.381	566.442	464.376	689.809	684.383	1077.77	1388.98	1349.73	1097.56	1308.12	1356.1	0.008155	0.975746	0.999663
ENSMUSG00000021094	Dhrs7	82.5449	78.3671	81.295	99.3212	73.1011	51.1688	101.068	81.9054	59.3119	113.996	64.5456	79.3206	0.183841	0.656397	0.999663
ENSMUSG00000021096	Ppm1a	372.369	441.99	375.006	424.91	485.126	315.008	142.89	131.39	129.455	138.324	140.771	106.079	-0.105816	0.697973	0.999663
ENSMUSG00000021097	Clmn	387.044	521.925	473.347	468.98	511.708	415.747	139.405	162.104	102.635	113.996	127.862	109.902	-0.200679	0.46967	0.999663
ENSMUSG00000021102	Glrx5	161.421	253.909	246.507	257.84	244.556	273.433	169.028	239.744	234.153	189.761	268.633	292.435	-0.00323461	0.991738	0.999663
ENSMUSG00000021103	Mnat1	38.521	25.0775	27.5354	21.0482	34.5569	25.5844	96.7121	76.7863	106.246	99.3987	100.199	139.528	0.453748	0.278108	0.999663
ENSMUSG00000021108	Prkch	33.018	14.1061	17.0457	14.4706	25.2531	23.9854	5.22768	3.41272	11.3466	11.8166	15.368	14.3351	0.996666	0.149872	0.999663
ENSMUSG00000021109	Hif1a	170.593	200.62	192.748	155.23	179.43	139.115	321.502	389.05	326.474	316.269	275.395	258.987	-0.0302503	0.902609	0.999663
ENSMUSG00000021111	Papola	506.276	311.901	305.512	372.29	330.949	330.998	93.227	108.354	116.045	95.9232	85.4461	90.7887	-0.1179	0.691862	0.999663
ENSMUSG00000021112	Mpp5	86.2136	112.849	102.274	86.1661	79.7467	68.7581	116.752	113.473	95.9306	107.045	95.8963	109.902	0.291611	0.323863	0.999663
ENSMUSG00000021113	Snapc1	22.012	32.9142	23.6018	31.5723	42.5316	31.9805	23.5246	22.1827	25.272	18.7676	27.0477	25.8031	-0.416744	0.383526	0.999663
ENSMUSG00000021114	Atp6v1d	84.3793	87.7711	106.208	67.0911	95.696	75.1542	153.345	157.838	165.042	150.836	142.615	179.666	0.236865	0.420943	0.999663
ENSMUSG00000021115	Vrk1	27.515	31.3468	30.1578	30.9145	19.9367	12.7922	65.346	72.5204	59.3119	63.2537	57.7837	41.0938	0.123606	0.786238	0.999663
ENSMUSG00000021116	Eif2s1	75.2076	108.147	78.6726	61.1713	67.7847	63.961	185.583	222.68	190.83	125.117	153.065	123.281	-0.122305	0.685031	0.999663
ENSMUSG00000021120	Pigh	22.012	4.70203	3.93363	7.23532	7.97467	14.3912	8.7128	7.67863	10.3151	12.5117	20.2858	17.2021	0.925787	0.249367	0.999663
ENSMUSG00000021124	Vti1b	88.0479	84.6365	116.698	107.872	127.595	86.3474	26.1384	34.9804	40.7447	25.0234	46.7187	42.0495	-0.00926848	0.981501	0.999663
ENSMUSG00000021127	Zfp36l1	480.595	321.305	224.217	551.2	272.468	273.433	262.255	221.827	166.073	464.324	203.472	298.169	0.466554	0.31937	0.999663
ENSMUSG00000021131	Erh	25.6806	26.6448	18.3569	24.337	27.9113	14.3912	2.61384	5.11909	5.15756	2.08529	5.53248	5.73402	0.0499518	0.946796	0.999663
ENSMUSG00000021133	Susd6	100.888	139.493	129.81	144.706	118.291	150.308	42.6927	74.2267	61.8907	73.6801	79.9136	58.2959	0.0957141	0.776956	0.999663
ENSMUSG00000021134	Srsf5	271.481	126.955	182.258	236.792	156.835	223.864	177.741	129.683	144.412	157.092	105.732	121.37	-0.331307	0.371012	0.999663
ENSMUSG00000021135	Slc10a1	730.064	822.854	862.776	712.35	895.821	780.324	2505.8	2980.16	2793.85	2820.7	2589.2	2026.02	-0.134891	0.557215	0.999663
ENSMUSG00000021136	Smoc1	192.605	178.677	237.329	213.113	232.594	132.719	143.761	160.398	151.116	148.75	176.425	123.281	0.0502968	0.872402	0.999663
ENSMUSG00000021140	Pcnx	165.09	181.812	194.059	206.535	194.05	172.695	60.9896	78.4926	68.5955	33.3646	126.018	74.5423	0.0892559	0.841744	0.999663
ENSMUSG00000021143	Pacs2	62.3673	68.963	51.1372	74.3264	57.1518	49.5698	9.58408	16.2104	12.3781	11.8166	14.7533	13.3794	0.0492854	0.916883	0.999663
ENSMUSG00000021144	Mta1	84.3793	64.261	61.6268	96.6902	55.8227	68.7581	11.3266	22.1827	17.0199	26.4136	24.5888	26.7588	0.506979	0.251419	0.999663
ENSMUSG00000021147	Wdr37	84.3793	103.445	100.963	84.8505	63.7973	68.7581	41.8214	25.5954	31.9769	32.6695	23.9741	10.5124	-0.128467	0.769128	0.999663
ENSMUSG00000021149	Gtpbp4	203.611	208.456	178.324	149.968	175.443	212.67	302.334	341.272	208.881	237.723	171.507	153.863	-0.448353	0.169742	0.999663
ENSMUSG00000021156	Zmynd11	168.759	167.706	148.167	177.594	184.746	137.516	108.039	95.5563	90.2573	78.5458	90.9786	100.345	-0.180309	0.517845	0.999663
ENSMUSG00000021171	Esyt2	179.765	133.224	140.299	159.177	146.202	124.724	86.2567	101.529	107.793	74.3752	103.888	85.0547	-0.110236	0.713885	0.999663
ENSMUSG00000021178	Psmc1	185.267	163.004	221.594	201.273	220.632	219.066	372.037	360.896	331.631	347.548	315.351	353.598	-0.224685	0.328929	0.999663
ENSMUSG00000021179	Nrde2	56.8643	47.0203	38.0251	26.968	49.1771	47.9708	67.0886	45.2186	44.355	33.3646	41.1862	29.6258	-0.342356	0.445222	0.999663
ENSMUSG00000021180	Rps6ka5	14.6747	9.40405	9.17846	14.4706	3.98733	7.99513	7.84152	6.82545	8.76785	11.8166	6.76192	6.68969	0.312317	0.700993	0.999663
ENSMUSG00000021182	Ccdc88c	1.83433	7.83671	14.4233	11.8396	10.6329	9.59415	6.97024	6.82545	5.15756	2.78038	5.53248	5.73402	-0.786122	0.378735	0.999663
ENSMUSG00000021185	Dglucy	64.2016	72.0977	66.8717	84.1928	79.7467	97.5405	106.296	171.489	142.349	109.13	140.156	118.503	-0.546056	0.0967056	0.999663
ENSMUSG00000021186	Fbln5	5.503	9.40405	9.17846	19.7327	15.9493	9.59415	38.3363	29.0082	28.8823	64.6439	49.7923	28.6701	-0.359906	0.570505	0.999663
ENSMUSG00000021187	Tc2n	42.1896	12.5387	10.4897	17.1017	19.9367	7.99513	12.1979	14.5041	7.73634	13.2068	9.2208	5.73402	0.21907	0.776571	0.999663
ENSMUSG00000021188	Trip11	302.665	307.199	220.283	205.22	267.151	231.859	210.85	284.962	207.334	186.286	161.671	177.755	-0.178767	0.523067	0.999663
ENSMUSG00000021189	Atxn3	113.729	97.1752	106.208	132.209	106.329	119.927	60.1183	53.7504	45.3865	57.6929	31.9654	29.6258	-0.582139	0.113754	0.999663
ENSMUSG00000021190	Lgmn	210.948	200.62	184.881	211.797	170.126	198.279	829.459	622.822	590.541	803.531	585.828	555.245	-0.0365879	0.897021	0.999663
ENSMUSG00000021192	Golga5	93.5509	65.8284	93.0959	73.0109	83.734	95.9415	105.425	102.382	106.246	97.3134	87.905	82.1877	-0.209057	0.494682	0.999663
ENSMUSG00000021193	Pitrm1	71.5389	108.147	68.1829	88.7971	105	102.338	195.167	215.002	151.116	221.736	213.308	197.824	-0.066995	0.828507	0.999663
ENSMUSG00000021196	Pfkp	7.33733	4.70203	5.24484	12.4974	11.962	11.1932	11.3266	15.3573	14.4412	18.7676	15.9827	20.0691	-0.678574	0.347091	0.999663
ENSMUSG00000021208	Ifi27l2b	12.8403	14.1061	7.86726	9.20859	7.97467	6.3961	33.9799	61.429	40.229	83.4115	84.2166	80.2763	1.35626	0.0182651	0.999663
ENSMUSG00000021209	Ppp4r4	25.6806	29.7795	24.913	22.3637	26.5822	4.79708	18.2969	22.1827	22.6933	23.6333	20.9005	9.5567	0.31744	0.606717	0.999663
ENSMUSG00000021210	Akr1c6	3400.85	3330.6	3208.53	2728.37	3476.95	3244.42	11648.1	8750.22	9284.64	9231.57	8790.5	8903.98	-0.0667528	0.745789	0.999663
ENSMUSG00000021211	Akr1c12	126.569	114.416	100.963	128.92	99.6833	97.5405	231.761	342.979	283.666	289.16	268.018	259.942	-0.0300526	0.917128	0.999663
ENSMUSG00000021213	Akr1c13	132.072	177.11	161.279	151.942	142.215	124.724	209.107	238.891	192.893	177.249	161.057	151.952	-0.219867	0.401314	0.999663
ENSMUSG00000021215	Net1	209.114	189.648	182.258	193.38	178.101	187.086	102.811	76.7863	122.75	105.655	87.905	141.439	0.179517	0.564741	0.999663
ENSMUSG00000021217	Tshz3	3.66866	3.13468	2.62242	6.57756	1.32911	4.79708	1.74256	1.70636	0.515756	2.78038	4.91776	6.68969	1.42044	0.295242	0.999663
[truncated: 8,609 more rows]

## Sheet: input_counts
# Program:featureCounts v2.0.3; Command:"featureCounts" "-T" "32" "-s" "1" "-g" "gene_id" "-t" "exon" "-p" "--countReadPairs"
Geneid	Chr	Start	End	Strand	Length	KO1 input	KO2 input	KO3 input	WT1 input	WT2 input	WT3 input
ENSMUSG00000102693.1	chr1	3073253	3074322	+	1070	0	0	0	0	0	0
ENSMUSG00000064842.1	chr1	3102016	3102125	+	110	0	0	0	0	0	0
ENSMUSG00000051951.5	chr1;chr1;chr1;chr1;chr1;chr1;chr1	3205901;3206523;3213439;3213609;3214482;3421702;3670552	3207317;3207317;3215632;3216344;3216968;3421901;3671498	-;-;-;-;-;-;-	6094	0	0	0	0	0	0
ENSMUSG00000102851.1	chr1	3252757	3253236	+	480	0	0	0	0	0	0
ENSMUSG00000103377.1	chr1	3365731	3368549	-	2819	0	0	0	0	0	0
ENSMUSG00000104017.1	chr1	3375556	3377788	-	2233	0	0	0	0	0	0
ENSMUSG00000103025.1	chr1	3464977	3467285	-	2309	0	0	0	0	0	0
ENSMUSG00000089699.1	chr1;chr1	3466587;3513405	3466687;3513553	+;+	250	0	0	0	0	1	0
ENSMUSG00000103201.1	chr1	3512451	3514507	-	2057	0	1	0	0	0	2
ENSMUSG00000103147.1	chr1	3531795	3532720	+	926	0	0	0	0	0	0
ENSMUSG00000103161.1	chr1	3592892	3595903	-	3012	0	0	0	0	0	0
ENSMUSG00000102331.1	chr1;chr1	3647309;3658847	3650509;3658904	-;-	3259	0	0	0	0	0	0
ENSMUSG00000102348.1	chr1	3680155	3681788	+	1634	0	0	0	0	0	0
ENSMUSG00000102592.1	chr1	3752010	3754360	+	2351	0	0	0	0	0	0
ENSMUSG00000088333.2	chr1	3783876	3783933	-	58	0	0	0	0	0	0
ENSMUSG00000102343.1	chr1;chr1;chr1;chr1;chr1	3905739;3984225;3985160;3985160;3986147	3906134;3984298;3985984;3985351;3986215	-;-;-;-;-	1364	0	0	0	0	0	0
ENSMUSG00000025900.13	chr1;chr1;chr1;chr1;chr1;chr1;chr1;chr1;chr1;chr1;chr1;chr1;chr1;chr1;chr1;chr1;chr1;chr1;chr1;chr1;chr1;chr1;chr1;chr1;chr1;chr1;chr1;chr1;chr1;chr1;chr1;chr1;chr1;chr1;chr1;chr1;chr1;chr1	3999557;4007656;4019070;4024736;4041888;4092617;4119668;4120015;4142612;4147812;4148612;4163855;4170205;4197534;4206660;4226611;4228443;4231053;4243133;4243417;4243543;4245031;4261527;4267469;4284766;4290846;4292926;4311270;4344146;4351910;4351910;4351910;4352202;4352202;4352202;4360200;4409170;4409170	3999617;4007737;4019148;4024890;4042107;4092780;4119712;4120073;4142766;4147963;4148744;4163941;4170404;4197641;4206837;4226823;4228619;4231144;4243262;4243448;4243619;4245106;4261605;4267620;4284898;4293012;4293012;4311433;4350091;4352081;4352081;4352081;4352837;4352837;4352837;4360314;4409241;4409241	-;-;-;-;-;-;-;-;-;-;-;-;-;-;-;-;-;-;-;-;-;-;-;-;-;-;-;-;-;-;-;-;-;-;-;-;-;-	12311	0	0	0	0	1	0
ENSMUSG00000102948.1	chr1;chr1	4256234;4258847	4256427;4260519	-;-	1867	0	1	0	0	0	1
ENSMUSG00000104123.1	chr1	4363346	4364829	-	1484	0	0	0	0	0	0
ENSMUSG00000025902.13	chr1;chr1;chr1;chr1;chr1;chr1;chr1;chr1;chr1;chr1;chr1;chr1;chr1;chr1;chr1;chr1;chr1;chr1;chr1;chr1;chr1;chr1;chr1;chr1;chr1;chr1;chr1	4490931;4491250;4491390;4491713;4492457;4492458;4492465;4492467;4493100;4493100;4493100;4493100;4493768;4493772;4493772;4493772;4493772;4495136;4495136;4495136;4495136;4496291;4496291;4496291;4496291;4496291;4496291	4492668;4492663;4492668;4492668;4493604;4492668;4492668;4492668;4493490;4493735;4493490;4493466;4493863;4493863;4493863;4493863;4493863;4495942;4495198;4495942;4495942;4496396;4496330;4496363;4497354;4496757;4496413	-;-;-;-;-;-;-;-;-;-;-;-;-;-;-;-;-;-;-;-;-;-;-;-;-;-;-	4772	3	6	3	1	1	2
ENSMUSG00000104238.1	chr1;chr1;chr1;chr1	4496551;4497474;4498007;4499470	4499378;4497654;4498211;4499558	+;+;+;+	2917	0	0	0	0	0	0
ENSMUSG00000102269.1	chr1;chr1	4522905;4524446	4523603;4526737	+;+	2991	0	0	9	0	0	0
ENSMUSG00000096126.1	chr1	4529017	4529123	+	107	0	0	1	0	0	0
ENSMUSG00000103003.1	chr1	4534837	4535286	-	450	0	0	0	0	0	0
ENSMUSG00000104328.1	chr1;chr1	4583129;4585937	4585585;4586252	-;-	2773	0	0	0	0	0	0
ENSMUSG00000102735.1	chr1	4610471	4611406	+	936	0	0	0	0	0	0
ENSMUSG00000098104.1	chr1	4687934	4689403	-	1470	2	3	0	2	4	1
ENSMUSG00000102175.1	chr1	4692219	4693424	-	1206	0	0	1	0	0	0
ENSMUSG00000088000.1	chr1	4723277	4723379	-	103	0	0	0	0	0	0
ENSMUSG00000103265.1	chr1	4735046	4735676	-	631	0	0	0	0	0	0
ENSMUSG00000103922.1	chr1	4771131	4772199	+	1069	20	11	13	15	9	16
ENSMUSG00000033845.13	chr1;chr1;chr1;chr1;chr1;chr1;chr1;chr1;chr1;chr1;chr1;chr1;chr1;chr1;chr1;chr1;chr1;chr1;chr1;chr1;chr1;chr1;chr1;chr1;chr1;chr1	4773206;4773211;4774436;4776377;4777525;4777525;4777525;4777525;4779967;4781221;4782568;4782568;4782568;4782568;4782568;4783572;4783951;4783951;4783951;4783951;4785573;4785573;4785573;4785573;4785573;4785573	4774516;4776801;4774516;4776801;4777648;4777648;4777648;4777648;4784566;4782301;4782733;4782606;4782733;4782733;4782733;4784105;4784105;4784105;4784105;4784105;4785692;4785739;4785739;4785698;4785739;4785710	-;-;-;-;-;-;-;-;-;-;-;-;-;-;-;-;-;-;-;-;-;-;-;-;-;-	8487	143	53	48	35	47	74
ENSMUSG00000102275.1	chr1	4778063	4779212	-	1150	2	0	2	0	1	0
ENSMUSG00000025903.14	chr1;chr1;chr1;chr1;chr1;chr1;chr1;chr1;chr1;chr1;chr1;chr1;chr1;chr1;chr1;chr1;chr1;chr1;chr1;chr1;chr1;chr1;chr1;chr1;chr1;chr1;chr1;chr1;chr1;chr1;chr1;chr1;chr1;chr1;chr1;chr1;chr1;chr1;chr1;chr1;chr1;chr1;chr1;chr1;chr1;chr1;chr1;chr1;chr1;chr1;chr1;chr1;chr1;chr1;chr1;chr1;chr1;chr1;chr1	4807788;4807823;4807830;4807896;4807898;4807911;4808237;4808455;4808455;4808455;4808455;4808455;4808455;4808455;4828584;4828584;4828584;4828584;4828584;4828584;4828584;4830268;4830268;4830268;4830268;4830268;4830268;4832311;4832311;4832311;4832311;4832311;4832311;4832311;4836905;4837001;4837001;4837001;4837001;4837001;4837001;4839387;4839387;4839387;4839387;4839387;4840956;4840956;4840956;4840956…	4807982;4807982;4807982;4807982;4807982;4807982;4808365;4808486;4808486;4808486;4808486;4808486;4808486;4808486;4828649;4828649;4828649;4828649;4828649;4828649;4828649;4830315;4830315;4830315;4830315;4830315;4830315;4832381;4832381;4832381;4832368;4832381;4832381;4832381;4839488;4837074;4837074;4837074;4837074;4837074;4837074;4839488;4839488;4839488;4839488;4839488;4842827;4841093;4841132;4840969…	+;+;+;+;+;+;+;+;+;+;+;+;+;+;+;+;+;+;+;+;+;+;+;+;+;+;+;+;+;+;+;+;+;+;+;+;+;+;+;+;+;+;+;+;+;+;+;+;+;+;+;+;+;+;+;+;+;+;+	7145	805	415	241	319	376	325
ENSMUSG00000104217.1	chr1;chr1;chr1;chr1;chr1;chr1;chr1;chr1;chr1;chr1	4807892;4828584;4830268;4832311;4837001;4839387;4840956;4867470;4878027;4886744	4807982;4828649;4830315;4832381;4837074;4839488;4841132;4867532;4878132;4886770	+;+;+;+;+;+;+;+;+;+	825	0	0	0	0	0	0
ENSMUSG00000033813.15	chr1;chr1;chr1;chr1;chr1;chr1;chr1;chr1;chr1;chr1;chr1;chr1;chr1;chr1;chr1;chr1;chr1;chr1;chr1;chr1	4857814;4858038;4867470;4867470;4878027;4878027;4886744;4886744;4889457;4889457;4890740;4890740;4891915;4891915;4893417;4893417;4894934;4894934;4896356;4896356	4857976;4858503;4867532;4867532;4878132;4878132;4886831;4886831;4889602;4889602;4890796;4890796;4892069;4892069;4893563;4893563;4895005;4895005;4897909;4897905	+;+;+;+;+;+;+;+;+;+;+;+;+;+;+;+;+;+;+;+	3017	123	65	69	52	52	69
ENSMUSG00000062588.4	chr1	4880049	4880651	-	603	0	0	0	0	0	1
ENSMUSG00000103280.1	chr1	4905751	4906861	-	1111	0	0	0	0	0	0
ENSMUSG00000002459.17	chr1;chr1;chr1;chr1;chr1;chr1;chr1;chr1;chr1;chr1;chr1;chr1;chr1;chr1;chr1;chr1;chr1;chr1;chr1;chr1;chr1;chr1;chr1;chr1;chr1;chr1;chr1;chr1	4909576;4909576;4910402;4910474;4912314;4912314;4912314;4912314;4912342;4916897;4916897;4916897;4916897;4916897;4922528;4923847;4923847;4923847;4923847;5018576;5019311;5019311;5019311;5020738;5062779;5070010;5070010;5070010	4910662;4910662;4910662;4910662;4912548;4912548;4912548;4912548;4912548;4916980;4916980;4916980;4916980;4916980;4923989;4923989;4923989;4923989;4923989;5018735;5019379;5019379;5019539;5021037;5063184;5070282;5070273;5070285	-;-;-;-;-;-;-;-;-;-;-;-;-;-;-;-;-;-;-;-;-;-;-;-;-;-;-;-	4239	0	0	0	0	0	1
ENSMUSG00000091305.1	chr1	4927028	4927299	-	272	0	0	0	0	0	0
ENSMUSG00000102653.1	chr1	4938576	4940710	-	2135	0	0	0	0	0	0
ENSMUSG00000085623.1	chr1;chr1;chr1	4970857;4971632;4973565	4971128;4971828;4976820	+;+;+	3725	0	0	0	0	0	0
ENSMUSG00000091665.1	chr1	5063060	5064647	+	1588	0	0	0	0	0	0
ENSMUSG00000033793.12	chr1;chr1;chr1;chr1;chr1;chr1;chr1;chr1;chr1;chr1;chr1;chr1;chr1;chr1;chr1;chr1;chr1;chr1;chr1;chr1;chr1;chr1;chr1;chr1;chr1;chr1;chr1;chr1;chr1;chr1;chr1;chr1;chr1;chr1;chr1;chr1;chr1;chr1;chr1;chr1;chr1;chr1;chr1;chr1;chr1;chr1;chr1;chr1;chr1;chr1;chr1;chr1;chr1;chr1;chr1;chr1;chr1;chr1;chr1;chr1;chr1;chr1;chr1;chr1;chr1;chr1;chr1;chr1	5070018;5083080;5083110;5083124;5083132;5083132;5083154;5083164;5084417;5084417;5084417;5084417;5084417;5084417;5084417;5089009;5089009;5089009;5089009;5089009;5089009;5089009;5093363;5093363;5093363;5093363;5093363;5093363;5093363;5095615;5095615;5095615;5095615;5095615;5095615;5098029;5098029;5098029;5098029;5098029;5101070;5101070;5101070;5117390;5117390;5117390;5117390;5124277;5124277;5124277…	5070144;5083278;5083625;5083278;5083278;5083278;5083278;5083278;5084563;5084563;5086779;5084563;5084563;5084563;5084563;5089111;5089111;5089111;5089111;5089111;5089111;5089111;5093452;5093452;5093452;5095728;5093452;5093452;5093452;5095728;5095728;5095659;5095728;5095728;5095728;5099777;5098133;5098133;5098133;5098133;5101123;5101123;5101123;5117487;5117487;5117487;5117487;5124469;5124469;5124469…	+;+;+;+;+;+;+;+;+;+;+;+;+;+;+;+;+;+;+;+;+;+;+;+;+;+;+;+;+;+;+;+;+;+;+;+;+;+;+;+;+;+;+;+;+;+;+;+;+;+;+;+;+;+;+;+;+;+;+;+;+;+;+;+;+;+;+;+	9746	242	134	151	128	139	170
ENSMUSG00000104352.1	chr1;chr1	5276106;5277263	5276762;5277337	-;-	732	0	0	0	0	0	0
ENSMUSG00000104046.1	chr1	5307739	5310017	+	2279	0	0	0	0	0	0
ENSMUSG00000102907.1	chr1	5403547	5405578	+	2032	0	0	0	0	0	0
ENSMUSG00000025905.14	chr1;chr1;chr1;chr1;chr1;chr1;chr1;chr1;chr1;chr1;chr1;chr1;chr1;chr1;chr1;chr1;chr1;chr1	5588466;5588493;5588493;5588557;5588941;5589005;5589035;5589035;5596518;5598590;5598590;5598590;5598590;5602252;5602252;5602252;5602252;5602252	5591311;5588663;5588663;5588663;5589305;5589305;5589305;5589305;5598942;5598942;5598942;5598942;5598942;5603153;5604014;5602866;5606131;5606131	+;+;+;+;+;+;+;+;+;+;+;+;+;+;+;+;+;+	9151	0	0	0	0	0	0
ENSMUSG00000103936.1	chr1	5617837	5618230	-	394	0	0	0	0	0	2
ENSMUSG00000093015.1	chr1	5644645	5644745	-	101	0	0	0	0	0	0
ENSMUSG00000103519.1	chr1	5842874	5844672	-	1799	0	0	0	0	0	0
ENSMUSG00000033774.4	chr1	5913707	5917398	-	3692	2	4	2	1	2	1
ENSMUSG00000103090.1	chr1	6048963	6050045	-	1083	0	0	0	0	0	0
ENSMUSG00000025907.14	chr1;chr1;chr1;chr1;chr1;chr1;chr1;chr1;chr1;chr1;chr1;chr1;chr1;chr1;chr1;chr1;chr1;chr1;chr1;chr1;chr1;chr1;chr1;chr1;chr1;chr1;chr1;chr1;chr1;chr1;chr1;chr1;chr1;chr1;chr1;chr1;chr1;chr1;chr1;chr1;chr1;chr1;chr1;chr1;chr1;chr1;chr1;chr1;chr1;chr1;chr1;chr1;chr1;chr1;chr1;chr1;chr1;chr1;chr1;chr1;chr1;chr1;chr1;chr1;chr1;chr1;chr1;chr1;chr1;chr1;chr1;chr1;chr1;chr1;chr1;chr1;chr1;chr1;chr1;chr1…	6206197;6206227;6214645;6214663;6215008;6223599;6227940;6227940;6227940;6227940;6227940;6228002;6229959;6229959;6229959;6229959;6229959;6229959;6233961;6233961;6233961;6233961;6233961;6234229;6234229;6234229;6234229;6234279;6238262;6238262;6238262;6238262;6239952;6239952;6239952;6240305;6240970;6244105;6244105;6244105;6244795;6244795;6244795;6244795;6245158;6245158;6245158;6245158;6245425;6245425…	6206270;6206270;6214957;6214957;6215252;6223745;6228049;6228049;6228049;6228049;6228049;6228049;6230073;6230073;6230704;6230073;6230073;6230073;6234010;6234087;6234087;6234087;6234087;6234399;6234399;6234399;6234311;6234399;6238464;6238464;6238464;6238384;6240190;6240378;6240378;6240378;6244275;6244275;6244275;6244275;6244979;6244979;6244928;6244979;6245344;6245344;6245344;6245344;6245506;6245506…	+;+;+;+;+;+;+;+;+;+;+;+;+;+;+;+;+;+;+;+;+;+;+;+;+;+;+;+;+;+;+;+;+;+;+;+;+;+;+;+;+;+;+;+;+;+;+;+;+;+;+;+;+;+;+;+;+;+;+;+;+;+;+;+;+;+;+;+;+;+;+;+;+;+;+;+;+;+;+;+;+;+;+;+;+;+;+;+;+;+;+;+;+;+;+;+;+;+;+;+;+;+;+;+;+;+;+;+;+;+;+;+;+;+;+;+;+;+;+;+;+;+	14690	334	164	133	130	149	209
ENSMUSG00000090031.2	chr1;chr1;chr1;chr1	6209866;6213293;6214233;6214612	6215293;6213347;6214590;6215292	-;-;-;-	5428	4	2	2	4	2	0
ENSMUSG00000087247.3	chr1;chr1;chr1;chr1;chr1	6359218;6388573;6389440;6391040;6394270	6359514;6388626;6389520;6391116;6394731	+;+;+;+;+	971	0	0	0	0	0	0
ENSMUSG00000103355.1	chr1	6380394	6381032	+	639	0	0	0	0	0	0
ENSMUSG00000102706.1	chr1	6382634	6383106	-	473	0	0	0	0	0	0
ENSMUSG00000103845.1	chr1;chr1	6429655;6437487	6430374;6441296	-;-	4530	0	0	0	1	0	0
ENSMUSG00000033740.17	chr1;chr1;chr1;chr1;chr1;chr1;chr1;chr1;chr1;chr1;chr1;chr1;chr1;chr1;chr1;chr1;chr1;chr1;chr1;chr1;chr1;chr1;chr1;chr1;chr1;chr1;chr1;chr1;chr1;chr1;chr1;chr1;chr1;chr1;chr1;chr1;chr1;chr1;chr1;chr1;chr1;chr1;chr1;chr1;chr1;chr1;chr1;chr1;chr1;chr1;chr1;chr1;chr1;chr1;chr1;chr1;chr1;chr1;chr1;chr1;chr1;chr1;chr1;chr1;chr1;chr1;chr1;chr1;chr1;chr1;chr1;chr1;chr1;chr1;chr1;chr1;chr1;chr1;chr1;chr1…	6487231;6487331;6487618;6487618;6730051;6730053;6730070;6730101;6730102;6734870;6737575;6737580;6737580;6737580;6752296;6752296;6752296;6752994;6752994;6752994;6752994;6752994;6752994;6752994;6752994;6752994;6753556;6768898;6768898;6768898;6768898;6768898;6768898;6768898;6768898;6768898;6770944;6770944;6770944;6770944;6770944;6770944;6770944;6770944;6770944;6795386;6795386;6795386;6795386;6795386…	6487405;6487405;6487741;6487741;6730240;6730240;6730240;6730240;6730240;6734972;6737657;6737657;6737657;6737657;6752368;6752368;6752368;6753036;6753036;6753036;6753036;6753036;6753036;6753036;6753036;6753036;6753602;6768952;6768952;6768952;6768952;6768952;6768952;6768952;6768952;6768952;6770974;6770974;6770974;6770974;6770974;6770974;6770974;6770974;6770974;6795576;6795576;6795576;6795576;6795550…	+;+;+;+;+;+;+;+;+;+;+;+;+;+;+;+;+;+;+;+;+;+;+;+;+;+;+;+;+;+;+;+;+;+;+;+;+;+;+;+;+;+;+;+;+;+;+;+;+;+;+;+;+;+;+;+;+;+;+;+;+;+;+;+;+;+;+;+;+;+;+;+;+;+;+;+;+;+;+;+;+;+;+;+;+;+;+;+;+;+;+;+;+;+;+;+;+;+;+;+;+;+;+;+;+;+;+;+;+;+;+;+;+;+;+;+;+;+;+;+;+;+;+;+;+;+;+;+;+;+;+;+;+;+;+;+;+;+;+;+;+;+;+;+;+;+;+;+;+;+;+;+;+;+;+;+;+;+;+;+;+;+;+;+;+;+;+;+;+;+;+;+;+;+	6464	3	0	0	0	0	0
ENSMUSG00000103329.2	chr1	6861237	6864151	-	2915	0	0	0	0	0	0
ENSMUSG00000104385.1	chr1	6910560	6911222	+	663	0	0	0	0	0	0
ENSMUSG00000102135.1	chr1;chr1	6916559;6923400	6916995;6923588	+;+	626	0	0	0	0	0	0
ENSMUSG00000103282.1	chr1	6929759	6929788	+	30	0	0	0	0	0	0
ENSMUSG00000102534.1	chr1	6998217	6998541	+	325	0	0	0	0	0	0
ENSMUSG00000102213.1	chr1	7013762	7013920	+	159	0	0	0	0	0	0
ENSMUSG00000103629.1	chr1;chr1	7035915;7037055	7036392;7037217	+;+	641	2	1	0	0	0	2
ENSMUSG00000051285.17	chr1;chr1;chr1;chr1;chr1;chr1;chr1;chr1;chr1;chr1;chr1;chr1;chr1;chr1;chr1;chr1;chr1;chr1;chr1;chr1;chr1;chr1;chr1;chr1;chr1;chr1;chr1;chr1;chr1;chr1;chr1;chr1	7088920;7088930;7089104;7089166;7120194;7147637;7147637;7147637;7147637;7154867;7155080;7155080;7160085;7160557;7160892;7160892;7160892;7160892;7160892;7163248;7163248;7163248;7163248;7163248;7163248;7166309;7169515;7169515;7169515;7169515;7169515;7169515	7089216;7089216;7089216;7089216;7120615;7147739;7147739;7147739;7147739;7155271;7155271;7155271;7161063;7161063;7161063;7161063;7160902;7161063;7161063;7163371;7163371;7163371;7163371;7163371;7163371;7166518;7172659;7172618;7170076;7172122;7173628;7169598	+;+;+;+;+;+;+;+;+;+;+;+;+;+;+;+;+;+;+;+;+;+;+;+;+;+;+;+;+;+;+;+	6654	647	322	192	261	283	341
ENSMUSG00000098201.1	chr1	7136199	7136586	-	388	0	0	0	0	1	0
ENSMUSG00000103509.1	chr1	7148110	7152137	+	4028	6	2	2	1	1	2
ENSMUSG00000048538.7	chr1	7177739	7179037	+	1299	31	26	7	15	15	27
ENSMUSG00000103709.1	chr1	7189742	7189919	-	178	2	0	0	0	0	0
ENSMUSG00000077244.1	chr1	7265803	7265932	+	130	0	0	0	0	0	0
ENSMUSG00000102768.1	chr1	7315451	7316462	+	1012	0	0	0	0	0	0
ENSMUSG00000097797.6	chr1;chr1;chr1;chr1;chr1;chr1;chr1;chr1;chr1;chr1;chr1;chr1	7349406;7351771;7375886;7375888;7378687;7380386;7382027;7382027;7383644;7397718;7397718;7397718	7350390;7351894;7376007;7376007;7381389;7380491;7382082;7382082;7383840;7397869;7397795;7397801	-;-;-;-;-;-;-;-;-;-;-;-	4339	2	2	0	0	0	0
ENSMUSG00000103498.1	chr1;chr1	7410679;7411143	7410951;7411993	+;+	1124	0	0	0	0	0	0
ENSMUSG00000103067.1	chr1;chr1;chr1	7497968;7500585;7516174	7498462;7500709;7518149	+;+;+	2596	1	0	0	0	0	0
ENSMUSG00000102320.1	chr1	7591646	7591931	+	286	0	0	0	0	0	0
ENSMUSG00000104226.1	chr1	7597379	7599473	+	2095	0	0	0	0	1	0
ENSMUSG00000103903.1	chr1	7664081	7664961	+	881	1	0	1	0	0	0
ENSMUSG00000103557.1	chr1;chr1	7728861;7730484	7729992;7730565	-;-	1214	0	0	0	0	0	0
ENSMUSG00000025909.16	chr1;chr1;chr1;chr1;chr1;chr1;chr1;chr1;chr1;chr1;chr1;chr1;chr1;chr1;chr1;chr1;chr1;chr1;chr1;chr1;chr1;chr1;chr1;chr1;chr1;chr1;chr1;chr1;chr1;chr1;chr1;chr1;chr1;chr1;chr1;chr1;chr1;chr1;chr1;chr1;chr1;chr1;chr1;chr1;chr1;chr1;chr1;chr1;chr1;chr1;chr1;chr1;chr1;chr1;chr1;chr1;chr1;chr1;chr1;chr1;chr1;chr1;chr1;chr1;chr1;chr1;chr1;chr1;chr1;chr1;chr1;chr1;chr1;chr1;chr1;chr1;chr1;chr1;chr1;chr1…	8361475;8361475;8361475;8362678;8363183;8363425;8363475;8414203;8414203;8414203;8414203;8414203;8414203;8414203;8445027;8445027;8445027;8445027;8445027;8445027;8447980;8447980;8447980;8447980;8447980;8447980;8463394;8463394;8463394;8463394;8463394;8463394;8463394;8465437;8465437;8465437;8465437;8465437;8465437;8465437;8470411;8470411;8554725;8554725;8554725;8554725;8554725;8583205;8583205;8583205…	8363633;8363633;8363633;8363633;8363633;8363633;8363633;8414313;8414313;8414313;8414313;8414313;8414313;8414313;8445119;8445119;8445119;8445119;8445119;8445119;8448132;8448132;8448132;8448132;8448132;8448132;8463465;8463465;8463465;8463465;8463465;8463465;8463465;8465553;8465553;8465553;8465553;8465553;8465553;8465553;8470479;8470520;8554763;8554763;8554763;8554763;8554763;8583334;8583334;8583334…	-;-;-;-;-;-;-;-;-;-;-;-;-;-;-;-;-;-;-;-;-;-;-;-;-;-;-;-;-;-;-;-;-;-;-;-;-;-;-;-;-;-;-;-;-;-;-;-;-;-;-;-;-;-;-;-;-;-;-;-;-;-;-;-;-;-;-;-;-;-;-;-;-;-;-;-;-;-;-;-;-;-;-;-;-;-;-;-;-;-;-;-;-;-;-;-;-;-;-;-;-;-;-;-;-;-;-;-;-;-;-;-;-;-;-;-;-;-;-;-;-;-;-;-;-;-;-;-;-	10908	2	0	0	0	0	1
ENSMUSG00000102647.1	chr1	8450960	8453491	-	2532	0	0	0	0	0	0
ENSMUSG00000086235.1	chr1	8468426	8468825	-	400	0	0	0	0	0	0
ENSMUSG00000102253.1	chr1	8527780	8531313	-	3534	0	0	0	0	0	0
ENSMUSG00000093970.1	chr1	8588615	8588724	-	110	0	0	0	0	0	0
ENSMUSG00000103884.1	chr1	8643696	8644859	-	1164	0	0	0	0	0	0
ENSMUSG00000084353.1	chr1	8791923	8792162	-	240	1	0	0	0	0	2
ENSMUSG00000103933.1	chr1	8815842	8816039	+	198	17	6	2	2	7	6
ENSMUSG00000076135.1	chr1	8816138	8816247	+	110	1	0	0	0	0	0
ENSMUSG00000086195.1	chr1	8855928	8856267	-	340	0	0	0	0	0	0
ENSMUSG00000104504.1	chr1	8856763	8857102	+	340	0	0	0	0	0	0
ENSMUSG00000066693.2	chr1	8962996	8963621	-	626	0	0	0	0	0	0
ENSMUSG00000102316.1	chr1	9191067	9192116	-	1050	0	0	0	0	0	0
ENSMUSG00000103819.1	chr1	9258617	9259134	-	518	0	0	0	0	0	0
ENSMUSG00000102871.1	chr1	9286922	9290180	+	3259	0	0	0	0	0	0
ENSMUSG00000101571.2	chr1;chr1;chr1	9396773;9397140;9398217	9396981;9397419;9398687	-;-;-	960	1	0	0	0	1	0
ENSMUSG00000104428.1	chr1	9439741	9440376	-	636	1	0	0	0	0	0
ENSMUSG00000102272.1	chr1	9450579	9451748	+	1170	0	0	0	0	0	0
ENSMUSG00000065625.1	chr1	9458670	9458772	+	103	0	0	0	0	0	0
ENSMUSG00000103411.1	chr1;chr1;chr1	9499338;9500482;9500940	9499926;9500715;9501522	-;-;-	1406	0	0	0	0	0	0
ENSMUSG00000061024.8	chr1	9545408	9547455	+	2048	93	25	23	10	28	30
ENSMUSG00000025911.14	chr1;chr1;chr1;chr1;chr1;chr1;chr1;chr1;chr1;chr1;chr1;chr1;chr1;chr1;chr1;chr1;chr1;chr1;chr1;chr1;chr1;chr1;chr1;chr1;chr1;chr1;chr1;chr1;chr1;chr1;chr1;chr1;chr1;chr1;chr1;chr1;chr1;chr1;chr1;chr1;chr1;chr1;chr1;chr1;chr1;chr1;chr1;chr1;chr1;chr1;chr1;chr1;chr1	9547948;9548055;9548092;9548107;9548119;9549907;9549907;9549907;9549907;9549907;9550561;9551717;9551717;9552923;9552923;9552923;9552923;9553318;9553318;9553318;9553318;9553318;9553623;9553623;9553623;9553623;9553623;9555538;9555538;9555538;9555538;9557000;9557000;9557000;9558133;9558133;9558133;9560109;9560109;9560109;9563509;9563509;9563509;9563797;9563797;9563797;9566781;9566781;9566781;9576191…	9548151;9548151;9548151;9548151;9548151;9549944;9549944;9549944;9549944;9549944;9550647;9551757;9551757;9552976;9552976;9552976;9552976;9553472;9553472;9553472;9553472;9553472;9553819;9553687;9553819;9553819;9553819;9555615;9555568;9555615;9555615;9557105;9557105;9557105;9558285;9558285;9558285;9560207;9560207;9560207;9563587;9563587;9563587;9563893;9563893;9563893;9566938;9566938;9566938;9576469…	+;+;+;+;+;+;+;+;+;+;+;+;+;+;+;+;+;+;+;+;+;+;+;+;+;+;+;+;+;+;+;+;+;+;+;+;+;+;+;+;+;+;+;+;+;+;+;+;+;+;+;+;+	3780	225	133	93	81	131	117
ENSMUSG00000079671.8	chr1;chr1;chr1;chr1;chr1;chr1;chr1;chr1;chr1;chr1;chr1;chr1;chr1;chr1;chr1;chr1;chr1;chr1;chr1;chr1	9560832;9563505;9563823;9600413;9601018;9603435;9619550;9619550;9619550;9619550;9620955;9620955;9620955;9620955;9620955;9631061;9631061;9631061;9631061;9631061	9561778;9563871;9563871;9603675;9601281;9603675;9619639;9619639;9619639;9619639;9621082;9621082;9621082;9621082;9621082;9631164;9631144;9631175;9631137;9631092	-;-;-;-;-;-;-;-;-;-;-;-;-;-;-;-;-;-;-;-	4910	2	1	0	1	0	0
ENSMUSG00000081441.3	chr1	9574548	9575649	+	1102	0	1	0	0	0	0
ENSMUSG00000067879.3	chr1;chr1;chr1;chr1;chr1;chr1	9601199;9606974;9613312;9619836;9622593;9624713	9601650;9607029;9613474;9619897;9622684;9627143	+;+;+;+;+;+	3256	2	0	0	0	0	0
ENSMUSG00000099827.1	chr1;chr1	9639255;9639571	9639309;9640582	-;-	1067	0	0	0	0	0	0
ENSMUSG00000025912.16	chr1;chr1;chr1;chr1;chr1;chr1;chr1;chr1;chr1;chr1;chr1;chr1;chr1;chr1;chr1;chr1;chr1;chr1;chr1;chr1;chr1;chr1;chr1;chr1;chr1;chr1;chr1;chr1;chr1;chr1;chr1;chr1;chr1;chr1;chr1;chr1;chr1;chr1;chr1;chr1;chr1;chr1;chr1;chr1	9667415;9669537;9671579;9672212;9672212;9672540;9672540;9673101;9673101;9673745;9673745;9675967;9675967;9676132;9678272;9678272;9678272;9678272;9681785;9681785;9681785;9681863;9683097;9683097;9683097;9683097;9685636;9685636;9685636;9687561;9687561;9687561;9690081;9690081;9690081;9692718;9692718;9692718;9693287;9693287;9693287;9699622;9699935;9699935	9670012;9670012;9671758;9672316;9672316;9672656;9672656;9673215;9673215;9673887;9673887;9676335;9676335;9676335;9678505;9678610;9678505;9678505;9681889;9681889;9681889;9681889;9683168;9683452;9683168;9683168;9685810;9685810;9685810;9687781;9687781;9687781;9690173;9690173;9690173;9692789;9692789;9692789;9693392;9693392;9693392;9699654;9700024;9700209	-;-;-;-;-;-;-;-;-;-;-;-;-;-;-;-;-;-;-;-;-;-;-;-;-;-;-;-;-;-;-;-;-;-;-;-;-;-;-;-;-;-;-;-	5402	4	1	1	5	0	0
ENSMUSG00000045210.8	chr1;chr1;chr1	9718622;9736966;9745450	9725350;9737052;9748382	-;-;-	9749	514	241	206	203	211	242
ENSMUSG00000097893.8	chr1;chr1;chr1;chr1;chr1;chr1;chr1;chr1;chr1;chr1;chr1;chr1;chr1;chr1;chr1;chr1;chr1;chr1;chr1;chr1;chr1;chr1;chr1;chr1;chr1;chr1;chr1;chr1;chr1;chr1;chr1;chr1	9747648;9747956;9748481;9748587;9748589;9748626;9750358;9750358;9751809;9752449;9752449;9752449;9752449;9752449;9752449;9770672;9770672;9770672;9770960;9770960;9780333;9780730;9781533;9783778;9789656;9789656;9789656;9789656;9791125;9791125;9791125;9791125	9748604;9748604;9748604;9748645;9748645;9748645;9750405;9750405;9751928;9752564;9752564;9752564;9752564;9752564;9752564;9770751;9770795;9770795;9771095;9771256;9780431;9780813;9781608;9783991;9789780;9789780;9789780;9789780;9791164;9791924;9791318;9791922	+;+;+;+;+;+;+;+;+;+;+;+;+;+;+;+;+;+;+;+;+;+;+;+;+;+;+;+;+;+;+;+	3101	3	0	1	3	1	1
ENSMUSG00000025915.14	chr1;chr1;chr1;chr1;chr1;chr1;chr1;chr1;chr1;chr1;chr1;chr1;chr1;chr1;chr1;chr1;chr1;chr1;chr1;chr1;chr1;chr1;chr1;chr1;chr1;chr1;chr1;chr1;chr1;chr1;chr1;chr1;chr1;chr1;chr1;chr1;chr1;chr1;chr1;chr1;chr1;chr1;chr1;chr1;chr1;chr1;chr1;chr1;chr1;chr1;chr1;chr1;chr1;chr1;chr1;chr1;chr1;chr1;chr1;chr1;chr1;chr1;chr1;chr1;chr1;chr1;chr1;chr1;chr1;chr1;chr1;chr1;chr1;chr1;chr1;chr1;chr1;chr1;chr1;chr1…	9798107;9798143;9798143;9798158;9798185;9798208;9827013;9827013;9827013;9827013;9827013;9848272;9848321;9848321;9848397;9865131;9865131;9865131;9865131;9865131;9865131;9865131;9865131;9865131;9865463;9868383;9868383;9868383;9868383;9868383;9868383;9868383;9868383;9871630;9871630;9871630;9871630;9871630;9871630;9871630;9871630;9872258;9872258;9872258;9872258;9872258;9872258;9872258;9872258;9877166…	9798246;9798246;9798246;9798246;9798246;9798246;9827119;9827119;9830338;9827119;9827119;9848385;9848385;9848385;9848548;9865348;9865348;9865348;9865348;9865348;9865348;9865348;9865348;9865348;9865631;9868466;9868466;9868466;9868688;9868466;9868466;9868466;9868466;9871702;9871702;9871702;9871702;9871702;9871702;9871702;9871702;9872554;9872333;9872333;9872333;9872333;9872333;9872333;9872333;9877253…	+;+;+;+;+;+;+;+;+;+;+;+;+;+;+;+;+;+;+;+;+;+;+;+;+;+;+;+;+;+;+;+;+;+;+;+;+;+;+;+;+;+;+;+;+;+;+;+;+;+;+;+;+;+;+;+;+;+;+;+;+;+;+;+;+;+;+;+;+;+;+;+;+;+;+;+;+;+;+;+;+;+;+;+;+;+;+;+;+;+;+;+;+;+;+;+;+;+;+;+;+;+;+;+;+;+;+;+;+;+;+;+;+;+;+;+;+;+;+;+;+;+;+;+;+;+;+;+;+;+;+;+;+;+;+;+;+	14311	115	25	36	41	29	24
ENSMUSG00000046334.4	chr1	9802197	9802553	-	357	0	0	0	0	0	0
ENSMUSG00000088916.1	chr1	9834498	9834602	-	105	0	0	0	0	0	0
ENSMUSG00000046101.16	chr1;chr1;chr1;chr1;chr1;chr1;chr1;chr1;chr1;chr1;chr1;chr1;chr1;chr1;chr1;chr1;chr1;chr1;chr1;chr1;chr1;chr1;chr1;chr1;chr1;chr1;chr1;chr1;chr1;chr1;chr1;chr1;chr1;chr1;chr1;chr1;chr1;chr1;chr1;chr1;chr1;chr1;chr1;chr1;chr1;chr1;chr1;chr1;chr1;chr1;chr1;chr1;chr1;chr1;chr1;chr1;chr1;chr1;chr1;chr1;chr1;chr1;chr1;chr1;chr1;chr1	9908638;9908638;9908668;9908670;9911314;9911601;9911675;9911675;9911701;9911910;9911910;9911910;9911910;9911910;9912114;9912114;9912114;9912114;9912156;9915474;9915474;9915474;9915474;9915474;9916316;9916316;9916316;9916316;9916316;9916550;9916550;9916550;9916550;9916550;9919020;9919020;9919020;9919020;9919020;9920435;9920435;9920435;9920435;9920435;9920828;9924057;9924057;9924057;9930781;9930781…	9908690;9908690;9908708;9908690;9911812;9911812;9911812;9911812;9911812;9912040;9912040;9912040;9912040;9912040;9912173;9912173;9912173;9912173;9912173;9915669;9915669;9915669;9915669;9915669;9916438;9916438;9916438;9916438;9916438;9916654;9916654;9916654;9916654;9916654;9919145;9919145;9919145;9919145;9919145;9921266;9920672;9920672;9920672;9920672;9922525;9924262;9924262;9924262;9930947;9930947…	+;+;+;+;+;+;+;+;+;+;+;+;+;+;+;+;+;+;+;+;+;+;+;+;+;+;+;+;+;+;+;+;+;+;+;+;+;+;+;+;+;+;+;+;+;+;+;+;+;+;+;+;+;+;+;+;+;+;+;+;+;+;+;+;+;+	5916	0	0	0	0	0	0
ENSMUSG00000098234.7	chr1;chr1;chr1;chr1;chr1;chr1;chr1;chr1;chr1;chr1;chr1;chr1;chr1;chr1;chr1;chr1	9941959;9942023;9942025;9942025;9942025;9942323;9942323;9942323;9942610;9942610;9942610;9942610;9942610;9944020;9944020;9944020	9942155;9942155;9942391;9942149;9942391;9942391;9942391;9942391;9942717;9942897;9942717;9942717;9943223;9944117;9944103;9944118	-;-;-;-;-;-;-;-;-;-;-;-;-;-;-;-	1146	46	11	18	6	13	14
ENSMUSG00000093178.1	chr1	9942463	9942549	-	87	10	4	7	3	0	3
ENSMUSG00000099032.2	chr1;chr1;chr1	9960163;9960171;9967099	9963521;9962809;9967932	-;-;-	4193	106	12	19	11	2	20
ENSMUSG00000104025.1	chr1	9967314	9968687	+	1374	0	2	0	2	0	0
ENSMUSG00000025916.10	chr1;chr1;chr1;chr1;chr1;chr1;chr1;chr1;chr1;chr1;chr1;chr1;chr1;chr1;chr1;chr1;chr1;chr1;chr1;chr1;chr1;chr1;chr1;chr1;chr1;chr1;chr1;chr1;chr1;chr1;chr1;chr1;chr1;chr1;chr1;chr1;chr1;chr1	9968624;9968624;9968624;9968825;9976587;9976587;9978816;9978816;9978816;9978816;9985592;9985592;9985592;9985592;9985592;9995063;9995146;9995146;9995146;9995146;9999401;9999401;9999401;9999401;9999401;9999971;9999971;9999971;9999971;9999971;10003235;10003235;10003235;10003235;10009072;10009072;10009072;10009072	9968931;9968931;9968931;9968931;9976746;9976699;9978947;9978947;9978947;9978947;9985709;9985709;9985709;9985709;9985692;9995262;9995262;9995277;9995262;9995262;9999539;9999539;9999539;9999539;9999539;10000137;10000137;10000137;10000137;10000137;10003453;10003453;10003453;10003453;10009130;10009130;10009130;10009136	-;-;-;-;-;-;-;-;-;-;-;-;-;-;-;-;-;-;-;-;-;-;-;-;-;-;-;-;-;-;-;-;-;-;-;-;-;-	1523	7	4	1	0	0	0
ENSMUSG00000087199.1	chr1;chr1	9982387;9991764	9982439;9992366	+;+	656	0	0	0	0	0	0
ENSMUSG00000095780.1	chr1	10009814	10009917	-	104	0	0	0	0	0	0
ENSMUSG00000025917.9	chr1;chr1;chr1;chr1;chr1;chr1;chr1;chr1;chr1;chr1;chr1;chr1;chr1;chr1;chr1;chr1;chr1;chr1;chr1;chr1;chr1;chr1;chr1;chr1;chr1;chr1;chr1;chr1;chr1;chr1;chr1;chr1;chr1;chr1;chr1;chr1;chr1	10024601;10024843;10027103;10027103;10027198;10030599;10030599;10030599;10030687;10030920;10032339;10032339;10032339;10033040;10033258;10033258;10033258;10033258;10033258;10034008;10034008;10034008;10034008;10034008;10034008;10034929;10034929;10034929;10034929;10034929;10034929;10037280;10037662;10037670;10037670;10037919;10037919	10025063;10025063;10027251;10027251;10027251;10030710;10030710;10030710;10030710;10032424;10032424;10032424;10032424;10033323;10033323;10033323;10033323;10033323;10033323;10034136;10034136;10034136;10034136;10034136;10034136;10035163;10035163;10035163;10035163;10035128;10035163;10037945;10037941;10037938;10038127;10038168;10038149	-;-;-;-;-;-;-;-;-;-;-;-;-;-;-;-;-;-;-;-;-;-;-;-;-;-;-;-;-;-;-;-;-;-;-;-;-	3766	207	134	124	76	118	110
ENSMUSG00000056763.16	chr1;chr1;chr1;chr1;chr1;chr1;chr1;chr1;chr1;chr1;chr1;chr1;chr1;chr1;chr1;chr1;chr1;chr1;chr1;chr1;chr1;chr1;chr1;chr1;chr1;chr1;chr1;chr1;chr1;chr1;chr1;chr1;chr1;chr1;chr1;chr1;chr1;chr1;chr1;chr1;chr1;chr1;chr1;chr1;chr1;chr1;chr1;chr1;chr1;chr1;chr1;chr1;chr1;chr1;chr1;chr1;chr1;chr1;chr1;chr1;chr1;chr1;chr1;chr1;chr1;chr1;chr1;chr1;chr1;chr1;chr1;chr1;chr1;chr1;chr1;chr1;chr1;chr1;chr1;chr1…	10037987;10038006;10038217;10038226;10038249;10038262;10039767;10039773;10039773;10039777;10039785;10039823;10040155;10045076;10045076;10045076;10045076;10045076;10045076;10045076;10045076;10045076;10045076;10045076;10045076;10046493;10047424;10047424;10047424;10047424;10047424;10047424;10047424;10047424;10047424;10047424;10047424;10047424;10047424;10056924;10058720;10058720;10058720;10058720;100…	10039342;10038130;10038344;10038344;10038344;10038344;10039879;10039879;10039887;10039879;10039879;10039879;10040283;10045184;10045184;10045184;10045184;10045184;10045184;10045193;10045184;10045184;10045184;10045184;10045184;10046555;10047526;10047526;10047526;10047526;10047526;10047526;10047526;10047526;10047526;10047526;10047526;10047534;10047526;10056947;10058823;10058823;10058823;10058823;100…	+;+;+;+;+;+;+;+;+;+;+;+;+;+;+;+;+;+;+;+;+;+;+;+;+;+;+;+;+;+;+;+;+;+;+;+;+;+;+;+;+;+;+;+;+;+;+;+;+;+;+;+;+;+;+;+;+;+;+;+;+;+;+;+;+;+;+;+;+;+;+;+;+;+;+;+;+;+;+;+;+;+;+;+;+;+;+;+;+;+;+;+;+;+;+;+;+;+;+;+;+;+;+;+;+;+;+;+;+;+;+;+;+;+;+;+;+;+;+;+;+;+;+;+;+;+;+;+;+;+;+;+;+;+;+;+;+;+;+;+;+;+;+;+;+;+;+;+;+;+;+;+;+;+;+;+;+;+;+;+;+;+;+;+;+;+	17553	70	36	35	38	27	35
ENSMUSG00000102356.1	chr1	10057025	10057944	-	920	0	0	0	0	0	0
ENSMUSG00000067851.11	chr1;chr1;chr1;chr1;chr1;chr1;chr1;chr1;chr1;chr1;chr1;chr1;chr1;chr1;chr1;chr1;chr1;chr1;chr1;chr1;chr1;chr1;chr1;chr1;chr1;chr1;chr1;chr1;chr1;chr1;chr1;chr1;chr1;chr1;chr1;chr1;chr1;chr1;chr1;chr1;chr1;chr1;chr1;chr1;chr1;chr1;chr1;chr1;chr1;chr1;chr1;chr1;chr1;chr1;chr1;chr1;chr1;chr1;chr1;chr1;chr1;chr1;chr1;chr1;chr1;chr1;chr1;chr1;chr1;chr1;chr1;chr1;chr1;chr1	10137571;10138690;10140467;10140467;10141559;10141559;10142576;10144718;10147403;10147405;10151801;10151801;10153386;10153386;10153607;10153607;10154281;10154281;10156399;10156914;10157900;10159568;10159877;10159877;10160701;10160757;10160963;10160963;10163697;10172834;10173075;10173194;10174067;10174067;10179826;10179826;10180870;10180870;10183663;10183663;10183976;10183976;10184386;10184386;101…	10138996;10138996;10140584;10140584;10141701;10141697;10142744;10144857;10147535;10147535;10151873;10151873;10153524;10153524;10153742;10153742;10154530;10154410;10159740;10157044;10158060;10159740;10160060;10160028;10160870;10160870;10161306;10161003;10163787;10172984;10173352;10173352;10174195;10174195;10179977;10179977;10181041;10181041;10183747;10183747;10184181;10184181;10184497;10184497;101…	-;-;-;-;-;-;-;-;-;-;-;-;-;-;-;-;-;-;-;-;-;-;-;-;-;-;-;-;-;-;-;-;-;-;-;-;-;-;-;-;-;-;-;-;-;-;-;-;-;-;-;-;-;-;-;-;-;-;-;-;-;-;-;-;-;-;-;-;-;-;-;-;-;-	11318	786	441	321	306	391	437
ENSMUSG00000088153.1	chr1	10166539	10166778	+	240	0	0	0	0	0	0
ENSMUSG00000102556.1	chr1	10197081	10198802	-	1722	0	0	0	0	0	0
ENSMUSG00000042501.12	chr1;chr1;chr1;chr1;chr1;chr1;chr1;chr1;chr1;chr1;chr1;chr1;chr1;chr1;chr1;chr1;chr1;chr1;chr1;chr1;chr1;chr1;chr1;chr1;chr1	10324720;10324727;10329473;10329473;10337267;10337267;10408269;10408269;10409257;10409257;10472475;10477025;10477025;10477727;10481014;10481014;10483949;10483949;10488825;10595366;10595620;10595620;10719612;10719612;10719612	10325311;10325311;10329557;10329557;10337469;10337469;10408359;10408359;10409367;10409367;10477129;10477129;10477129;10477823;10481115;10481115;10484063;10484063;10488949;10595695;10595695;10595695;10719905;10719945;10719945	-;-;-;-;-;-;-;-;-;-;-;-;-;-;-;-;-;-;-;-;-;-;-;-;-	6840	2	0	0	0	0	0
ENSMUSG00000103810.1	chr1	10449245	10451989	-	2745	0	0	0	0	0	0
ENSMUSG00000083422.1	chr1	10554098	10555553	-	1456	5	3	2	4	5	8
ENSMUSG00000094979.1	chr1	10555554	10555660	-	107	0	0	0	0	0	0
ENSMUSG00000081417.1	chr1	10695123	10695614	+	492	0	0	0	0	0	0
ENSMUSG00000103448.1	chr1	10782456	10784377	-	1922	0	0	0	0	0	0
ENSMUSG00000100212.1	chr1	10805281	10806522	+	1242	1	0	0	0	0	0
ENSMUSG00000100648.1	chr1	10868688	10869446	+	759	0	0	0	1	0	0
ENSMUSG00000088585.1	chr1	10921670	10921760	+	91	0	0	0	0	0	0
ENSMUSG00000048960.13	chr1;chr1;chr1;chr1;chr1;chr1;chr1;chr1;chr1;chr1;chr1;chr1;chr1;chr1;chr1;chr1;chr1;chr1;chr1;chr1;chr1;chr1;chr1;chr1;chr1;chr1;chr1;chr1;chr1;chr1;chr1;chr1;chr1;chr1;chr1;chr1;chr1;chr1;chr1;chr1;chr1;chr1;chr1;chr1;chr1;chr1;chr1;chr1;chr1;chr1;chr1;chr1;chr1;chr1;chr1;chr1;chr1;chr1;chr1;chr1;chr1;chr1;chr1;chr1;chr1;chr1;chr1;chr1;chr1;chr1;chr1;chr1;chr1;chr1;chr1;chr1;chr1;chr1;chr1;chr1…	10993465;10993518;11061326;11065794;11068011;11080023;11089717;11098463;11098530;11101064;11101064;11107603;11107603;11110282;11110282;11112743;11112743;11123121;11123121;11123814;11123814;11132338;11132338;11136765;11136765;11139956;11139956;11140236;11140236;11140691;11142649;11142649;11149810;11149810;11149810;11153543;11153543;11156241;11156241;11160096;11160096;11162240;11169853;11170584;111…	10993909;10996601;11061397;11065916;11068115;11080124;11089878;11098596;11098596;11101167;11101167;11107752;11107752;11110426;11110426;11112843;11112843;11123224;11123224;11123863;11123863;11132413;11132413;11136837;11136837;11140098;11140098;11140328;11140328;11142797;11142797;11142797;11150071;11149895;11149895;11153679;11153679;11156358;11156358;11160596;11160280;11162401;11170075;11170791;111…	+;+;+;+;+;+;+;+;+;+;+;+;+;+;+;+;+;+;+;+;+;+;+;+;+;+;+;+;+;+;+;+;+;+;+;+;+;+;+;+;+;+;+;+;+;+;+;+;+;+;+;+;+;+;+;+;+;+;+;+;+;+;+;+;+;+;+;+;+;+;+;+;+;+;+;+;+;+;+;+;+	16609	98	42	42	24	37	41
ENSMUSG00000077318.1	chr1	11134111	11134238	-	128	0	0	0	0	0	0
ENSMUSG00000101827.1	chr1	11223566	11224174	-	609	3	2	0	3	0	2
ENSMUSG00000103494.1	chr1	11363926	11366964	-	3039	0	0	0	0	0	0
ENSMUSG00000057715.13	chr1;chr1;chr1;chr1;chr1;chr1;chr1;chr1;chr1;chr1;chr1;chr1;chr1;chr1;chr1;chr1;chr1;chr1;chr1;chr1;chr1;chr1;chr1;chr1;chr1;chr1;chr1;chr1;chr1;chr1;chr1;chr1;chr1;chr1;chr1;chr1;chr1;chr1;chr1;chr1;chr1;chr1;chr1;chr1;chr1;chr1;chr1;chr1;chr1;chr1;chr1;chr1;chr1;chr1;chr1;chr1;chr1;chr1;chr1;chr1;chr1;chr1;chr1;chr1;chr1;chr1;chr1;chr1;chr1;chr1;chr1;chr1;chr1;chr1;chr1;chr1;chr1;chr1;chr1;chr1…	11414105;11414105;11414112;11414112;11414112;11414269;11414509;11414509;11511918;11511918;11511918;11511918;11511918;11511918;11511918;11518578;11518578;11518578;11518578;11518578;11518578;11518578;11518578;11518671;11537015;11545154;11545154;11545154;11545154;11545154;11545154;11545154;11562963;11562963;11562963;11562963;11562963;11562963;11562963;11579306;11588374;11588374;11588374;11588374;115…	11414637;11414637;11414637;11414637;11414637;11414637;11414637;11414637;11512065;11512065;11512065;11512065;11512065;11512065;11512065;11518709;11518709;11518709;11518709;11518709;11518709;11518709;11518709;11518709;11537707;11545282;11545282;11545282;11545282;11545282;11545282;11545282;11562991;11562991;11562991;11562991;11562991;11562991;11562991;11579339;11588546;11588546;11588546;11588546;115…	+;+;+;+;+;+;+;+;+;+;+;+;+;+;+;+;+;+;+;+;+;+;+;+;+;+;+;+;+;+;+;+;+;+;+;+;+;+;+;+;+;+;+;+;+;+;+;+;+;+;+;+;+;+;+;+;+;+;+;+;+;+;+;+;+;+;+;+;+;+;+;+;+;+;+;+;+;+;+;+;+;+	9183	0	0	0	0	0	0
ENSMUSG00000103825.1	chr1	11416918	11419388	+	2471	0	0	0	0	0	0
ENSMUSG00000099845.1	chr1	11608139	11608400	-	262	0	0	0	0	0	0
ENSMUSG00000103561.1	chr1	11704207	11706350	+	2144	0	0	0	0	0	0
ENSMUSG00000101610.1	chr1	12120960	12121832	+	873	1	0	0	0	1	2
ENSMUSG00000093864.1	chr1	12374936	12375042	+	107	1	0	0	0	0	0
ENSMUSG00000098555.1	chr1	12425986	12426106	+	121	0	0	0	0	0	0
ENSMUSG00000097628.1	chr1	12565577	12566383	+	807	1	2	3	2	0	0
ENSMUSG00000098163.1	chr1	12655867	12656553	+	687	0	0	0	0	0	0
ENSMUSG00000097171.1	chr1;chr1;chr1	12667563;12671316;12671461	12669092;12671355;12673090	+;+;+	3200	0	0	0	1	0	0
ENSMUSG00000101314.1	chr1	12670324	12671176	-	853	0	0	1	0	0	0
ENSMUSG00000016918.15	chr1;chr1;chr1;chr1;chr1;chr1;chr1;chr1;chr1;chr1;chr1;chr1;chr1;chr1;chr1;chr1;chr1;chr1;chr1;chr1;chr1;chr1;chr1;chr1;chr1;chr1;chr1;chr1;chr1;chr1;chr1;chr1;chr1;chr1;chr1;chr1;chr1;chr1;chr1;chr1;chr1;chr1;chr1;chr1;chr1;chr1;chr1;chr1;chr1;chr1;chr1;chr1;chr1;chr1;chr1;chr1;chr1;chr1;chr1;chr1;chr1;chr1;chr1;chr1;chr1;chr1;chr1;chr1;chr1;chr1;chr1;chr1;chr1;chr1;chr1;chr1;chr1;chr1;chr1;chr1…	12692277;12692323;12692532;12718459;12718529;12719464;12728119;12728594;12728594;12728594;12728594;12728594;12785443;12786079;12786079;12786079;12786079;12786079;12786079;12786079;12786079;12786468;12786468;12786468;12786468;12786468;12786468;12786468;12786468;12796766;12796766;12796766;12796766;12796766;12805180;12805180;12805180;12805180;12805180;12807854;12807854;12807854;12807854;12807854;128…	12692684;12692684;12692684;12718783;12718783;12719579;12728688;12728688;12728688;12728688;12728688;12728688;12785599;12786151;12786151;12786151;12786151;12786151;12786151;12786151;12786151;12786639;12788818;12786549;12786698;12786698;12786698;12786698;12786698;12797005;12797005;12797005;12797005;12797005;12805331;12805331;12805331;12805331;12805331;12808023;12808023;12808023;12808023;12808023;128…	+;+;+;+;+;+;+;+;+;+;+;+;+;+;+;+;+;+;+;+;+;+;+;+;+;+;+;+;+;+;+;+;+;+;+;+;+;+;+;+;+;+;+;+;+;+;+;+;+;+;+;+;+;+;+;+;+;+;+;+;+;+;+;+;+;+;+;+;+;+;+;+;+;+;+;+;+;+;+;+;+;+;+;+;+;+;+;+;+;+;+;+;+;+;+;+;+;+;+;+;+;+;+;+;+;+;+;+;+;+;+;+;+;+;+;+;+	11294	10	2	4	2	5	4
ENSMUSG00000025938.16	chr1;chr1;chr1;chr1;chr1;chr1;chr1;chr1;chr1;chr1;chr1;chr1;chr1;chr1;chr1;chr1;chr1;chr1;chr1;chr1;chr1;chr1;chr1;chr1;chr1;chr1;chr1;chr1;chr1;chr1;chr1;chr1;chr1;chr1;chr1;chr1;chr1;chr1;chr1;chr1;chr1;chr1;chr1;chr1;chr1;chr1;chr1;chr1;chr1	12866549;12866552;12871348;12876310;12876310;12878595;12879138;12879138;12879138;12879683;12879683;12881293;12881293;12881293;12881330;12894427;12894427;12894427;12894427;12894427;12894427;12921038;12921038;12921038;12921038;12921038;12921038;12924871;12938989;12938989;12938989;12938989;12938989;12943980;12943980;12943980;12943980;12943980;12943980;12975819;12989580;12989580;12989580;12989580;129…	12872328;12872328;12872328;12876374;12876374;12881452;12879379;12879379;12879379;12881452;12881452;12881452;12881452;12881452;12881452;12894625;12894625;12894625;12894625;12894625;12894625;12921202;12921202;12921202;12921202;12921202;12921202;12925043;12939200;12939200;12939200;12939200;12939200;12944112;12944112;12944112;12944112;12944112;12944112;12977649;12990963;12990914;12990914;12991135;129…	-;-;-;-;-;-;-;-;-;-;-;-;-;-;-;-;-;-;-;-;-;-;-;-;-;-;-;-;-;-;-;-;-;-;-;-;-;-;-;-;-;-;-;-;-;-;-;-;-	13137	0	0	0	0	0	0
ENSMUSG00000104518.1	chr1	13059401	13059951	-	551	0	0	0	0	0	0
ENSMUSG00000069620.6	chr1	13062025	13062345	+	321	0	0	0	0	0	0
ENSMUSG00000099498.1	chr1;chr1;chr1;chr1	13068838;13074694;13076354;13078606	13068862;13074779;13076473;13078662	+;+;+;+	288	0	0	0	0	0	0
ENSMUSG00000042414.7	chr1;chr1;chr1;chr1;chr1;chr1;chr1;chr1	13113457;13115780;13118763;13122361;13124363;13124619;13125166;13127110	13114487;13115881;13118965;13122631;13124520;13124672;13125856;13127163	-;-;-;-;-;-;-;-	2564	0	1	0	1	0	0
ENSMUSG00000005886.14	chr1;chr1;chr1;chr1;chr1;chr1;chr1;chr1;chr1;chr1;chr1;chr1;chr1;chr1;chr1;chr1;chr1;chr1;chr1;chr1;chr1;chr1;chr1;chr1;chr1;chr1;chr1;chr1;chr1;chr1;chr1;chr1;chr1;chr1;chr1;chr1;chr1;chr1;chr1;chr1;chr1;chr1;chr1;chr1;chr1;chr1;chr1;chr1;chr1;chr1;chr1;chr1;chr1;chr1;chr1;chr1;chr1;chr1;chr1;chr1;chr1;chr1;chr1;chr1;chr1;chr1;chr1;chr1;chr1;chr1;chr1;chr1;chr1;chr1;chr1;chr1;chr1;chr1;chr1;chr1…	13139105;13139159;13142475;13145301;13146599;13146875;13146875;13146875;13148317;13148317;13148317;13148317;13148429;13148931;13148931;13148931;13148931;13150690;13150690;13150690;13150690;13152379;13152379;13152379;13152797;13152797;13152797;13156370;13156370;13156370;13160161;13160161;13160161;13162073;13162073;13162073;13164501;13164896;13165925;13166896;13166896;13166896;13166896;13174079;131…	13142772;13142772;13142772;13146630;13146964;13146964;13146964;13146964;13148507;13148515;13148515;13148515;13148515;13149108;13149108;13149108;13149108;13151018;13150918;13150918;13150918;13152456;13152456;13152456;13153075;13153075;13153075;13156535;13156535;13156535;13160290;13160290;13160290;13162288;13162288;13162288;13165102;13165102;13167106;13167106;13167106;13167106;13167106;13175348;131…	-;-;-;-;-;-;-;-;-;-;-;-;-;-;-;-;-;-;-;-;-;-;-;-;-;-;-;-;-;-;-;-;-;-;-;-;-;-;-;-;-;-;-;-;-;-;-;-;-;-;-;-;-;-;-;-;-;-;-;-;-;-;-;-;-;-;-;-;-;-;-;-;-;-;-;-;-;-;-;-;-;-;-;-;-;-;-;-;-;-;-;-;-;-;-;-;-;-;-;-;-;-;-;-;-;-;-;-;-;-;-;-;-;-;-;-	15642	426	200	184	131	203	221
ENSMUSG00000103506.1	chr1	13177462	13179714	-	2253	0	0	0	0	0	0
ENSMUSG00000103495.1	chr1	13234809	13236434	-	1626	0	1	0	0	0	1
ENSMUSG00000099183.1	chr1	13262198	13262279	+	82	0	0	0	0	0	0
ENSMUSG00000102639.1	chr1	13289812	13290506	-	695	0	0	0	0	0	0
ENSMUSG00000104170.1	chr1	13297036	13298907	-	1872	0	0	0	0	0	0
ENSMUSG00000087782.1	chr1	13334498	13334609	-	112	0	0	0	0	0	0
ENSMUSG00000103085.1	chr1	13343563	13348204	-	4642	2	0	0	1	0	0
ENSMUSG00000102664.1	chr1	13354483	13356730	-	2248	0	1	0	0	0	0
ENSMUSG00000101476.1	chr1;chr1	13376070;13387969	13376305;13388413	+;+	681	0	0	0	0	0	0
ENSMUSG00000101171.1	chr1	13407012	13407655	-	644	2	0	1	0	1	2
ENSMUSG00000025935.10	chr1;chr1;chr1;chr1;chr1;chr1;chr1;chr1;chr1;chr1;chr1;chr1;chr1;chr1;chr1;chr1;chr1;chr1;chr1	13564698;13569471;13569939;13571803;13572004;13576144;13576368;13578100;13578100;13578118;13579450;13579450;13579450;13579690;13579690;13581023;13581023;13589600;13589600	13566396;13569631;13570082;13571907;13572074;13576452;13576452;13578158;13578158;13578158;13579566;13579566;13579566;13579798;13579811;13581086;13581086;13589875;13589910	-;-;-;-;-;-;-;-;-;-;-;-;-;-;-;-;-;-;-	3162	1027	411	413	353	440	594
ENSMUSG00000025937.6	chr1;chr1;chr1;chr1;chr1;chr1;chr1;chr1;chr1	13623330;13627356;13629995;13630065;13638231;13638231;13647385;13650721;13660329	13626904;13627437;13630213;13630213;13638411;13638409;13647511;13650884;13660546	-;-;-;-;-;-;-;-;-	4566	1039	638	469	452	556	569
ENSMUSG00000102982.1	chr1	13641483	13642748	-	1266	4	4	1	0	0	0
ENSMUSG00000067813.3	chr1;chr1;chr1;chr1	13668771;13672126;13684056;13700755	13668867;13672764;13684276;13701723	+;+;+;+	1926	110	20	44	50	52	46
ENSMUSG00000077368.1	chr1	13774334	13774464	-	131	0	0	0	0	0	0
ENSMUSG00000097711.1	chr1	13785883	13786879	-	997	0	1	3	0	1	0
ENSMUSG00000102166.1	chr1	13846871	13849119	-	2249	0	0	0	0	0	0
ENSMUSG00000089358.1	chr1	13932378	13932685	+	308	0	0	0	0	1	0
ENSMUSG00000104209.1	chr1	14109215	14112819	-	3605	0	0	0	0	0	0
ENSMUSG00000025932.14	chr1;chr1;chr1;chr1;chr1;chr1;chr1;chr1;chr1;chr1;chr1;chr1;chr1;chr1;chr1;chr1;chr1;chr1;chr1;chr1;chr1;chr1;chr1;chr1;chr1;chr1;chr1;chr1;chr1;chr1;chr1;chr1;chr1;chr1;chr1;chr1;chr1;chr1;chr1;chr1;chr1;chr1;chr1;chr1;chr1;chr1;chr1;chr1;chr1;chr1;chr1;chr1;chr1;chr1;chr1;chr1;chr1;chr1;chr1;chr1;chr1;chr1;chr1;chr1;chr1;chr1;chr1;chr1;chr1;chr1;chr1;chr1;chr1;chr1;chr1;chr1;chr1;chr1;chr1;chr1…	14168954;14168958;14169666;14170643;14179480;14179480;14179480;14179480;14183157;14183157;14183157;14183157;14183381;14183381;14183381;14183381;14184349;14184349;14184349;14184349;14184626;14184626;14184626;14184626;14207926;14208895;14208895;14208895;14208895;14208895;14229493;14229493;14229493;14229493;14229493;14231413;14231413;14231413;14231413;14231413;14252428;14252428;14252428;14252428;142…	14170996;14170996;14170996;14170996;14179580;14179580;14179580;14179580;14183278;14183278;14183278;14183278;14183495;14183495;14183495;14183495;14184509;14184509;14184509;14184509;14184684;14184684;14184684;14184684;14208101;14208984;14208984;14208984;14208984;14208984;14229576;14229576;14229576;14229576;14229576;14231492;14231552;14231552;14231552;14231552;14252614;14252614;14252614;14252614;142…	-;-;-;-;-;-;-;-;-;-;-;-;-;-;-;-;-;-;-;-;-;-;-;-;-;-;-;-;-;-;-;-;-;-;-;-;-;-;-;-;-;-;-;-;-;-;-;-;-;-;-;-;-;-;-;-;-;-;-;-;-;-;-;-;-;-;-;-;-;-;-;-;-;-;-;-;-;-;-;-;-;-;-;-;-;-;-;-;-;-;-;-;-;-;-;-;-	7808	0	0	3	1	0	1
ENSMUSG00000095853.1	chr1	14182578	14182677	+	100	0	0	0	0	0	0
ENSMUSG00000102588.1	chr1	14255552	14255990	-	439	0	0	0	0	0	0
ENSMUSG00000054493.2	chr1;chr1;chr1;chr1;chr1;chr1	14752937;14755454;14756197;14773817;14775530;14776523	14752973;14758373;14756237;14773937;14775608;14776931	+;+;+;+;+;+	3566	1	0	0	0	0	0
ENSMUSG00000025930.6	chr1;chr1;chr1;chr1;chr1;chr1;chr1	14753346;14753746;14753935;14754506;14754767;14755230;14755230	14754325;14754325;14754665;14754542;14755992;14755353;14755990	-;-;-;-;-;-;-	2546	2	2	0	0	0	0
ENSMUSG00000103492.1	chr1	14788645	14792965	+	4321	1	1	0	0	0	0
ENSMUSG00000081201.1	chr1	14839869	14840156	-	288	0	0	0	0	0	0
ENSMUSG00000082193.1	chr1	14865072	14865965	+	894	2	0	0	0	0	0
ENSMUSG00000032769.5	chr1;chr1;chr1;chr1;chr1;chr1;chr1;chr1;chr1;chr1;chr1;chr1;chr1;chr1;chr1;chr1;chr1;chr1;chr1;chr1;chr1;chr1;chr1;chr1;chr1;chr1;chr1;chr1;chr1;chr1;chr1;chr1;chr1;chr1;chr1;chr1;chr1;chr1;chr1;chr1;chr1;chr1;chr1;chr1;chr1;chr1;chr1;chr1;chr1;chr1;chr1;chr1;chr1	14872648;14873506;14874364;14874364;14875849;14875849;14880199;14880199;14881597;14881597;14882112;14882112;14884110;14884110;14885750;14886887;14886887;14887595;14887595;14889394;14889394;14890395;14890395;14891305;14891305;14893183;14893183;14896492;14896492;14898009;14898009;14898256;14898256;14899347;14899347;14900065;14900065;14901862;14901862;14903146;14903146;14904147;14904147;14904453;149…	14873728;14873728;14874461;14874461;14875959;14875959;14880267;14880267;14881779;14881779;14882241;14882241;14884279;14884279;14885839;14887052;14887052;14887665;14887665;14889492;14889492;14890454;14890454;14891398;14891398;14893349;14893349;14896606;14896606;14898173;14898173;14898425;14898425;14899447;14899447;14900164;14900164;14901910;14901910;14903282;14903282;14904292;14904292;14904561;149…	-;-;-;-;-;-;-;-;-;-;-;-;-;-;-;-;-;-;-;-;-;-;-;-;-;-;-;-;-;-;-;-;-;-;-;-;-;-;-;-;-;-;-;-;-;-;-;-;-;-;-;-;-	4263	0	0	0	0	0	1
ENSMUSG00000088159.1	chr1	15019040	15019159	-	120	0	0	0	0	0	0
ENSMUSG00000073737.3	chr1	15268802	15269797	-	996	0	0	0	0	0	0
ENSMUSG00000092083.4	chr1;chr1;chr1;chr1;chr1	15287254;15312363;15312452;15709485;15709485	15287484;15313030;15313030;15712548;15723750	+;+;+;+;+	15165	0	0	0	0	0	0
ENSMUSG00000102937.1	chr1	15364302	15365834	+	1533	0	0	0	0	0	0
ENSMUSG00000104149.1	chr1	15556249	15558337	+	2089	0	0	0	0	0	0
ENSMUSG00000088829.1	chr1	15685935	15686046	-	112	0	0	0	0	0	0
ENSMUSG00000077377.1	chr1	15757832	15757963	+	132	0	0	0	0	0	0
ENSMUSG00000101652.1	chr1;chr1	15760122;15760560	15760263;15760668	-;-	251	0	0	0	0	0	0
ENSMUSG00000100814.1	chr1	15760761	15760860	+	100	0	0	0	0	0	0
ENSMUSG00000025925.14	chr1;chr1;chr1;chr1;chr1;chr1;chr1;chr1;chr1;chr1;chr1;chr1;chr1;chr1;chr1;chr1;chr1;chr1;chr1;chr1;chr1;chr1;chr1;chr1;chr1;chr1;chr1;chr1;chr1;chr1;chr1	15805646;15805657;15805664;15807641;15807641;15807641;15807641;15813041;15813041;15813041;15813041;15815886;15815886;15815886;15818934;15818934;15818934;15818934;15819651;15819651;15819651;15819651;15821917;15831507;15831507;15833401;15833401;15838182;15838182;15842921;15842921	15805957;15805957;15805957;15807736;15807736;15807736;15807736;15813162;15813162;15813162;15813162;15815972;15815972;15815972;15819083;15819083;15819083;15819083;15822103;15819763;15819763;15819763;15822015;15831566;15831566;15833489;15833489;15838288;15838288;15843470;15844052	+;+;+;+;+;+;+;+;+;+;+;+;+;+;+;+;+;+;+;+;+;+;+;+;+;+;+;+;+;+;+	4608	46	26	15	18	28	23
ENSMUSG00000104379.1	chr1	15853331	15856499	+	3169	1	1	0	0	0	0
ENSMUSG00000032719.4	chr1;chr1;chr1;chr1;chr1	15853862;15858889;15860261;15883646;15892439	15855862;15859065;15860351;15883840;15892722	-;-;-;-;-	2748	0	2	0	0	0	3
ENSMUSG00000088943.1	chr1	15879530	15879832	+	303	0	0	0	0	0	0
ENSMUSG00000100652.1	chr1	16053335	16053887	+	553	0	0	0	0	0	0
ENSMUSG00000067795.13	chr1;chr1;chr1;chr1;chr1;chr1;chr1;chr1;chr1;chr1;chr1;chr1;chr1;chr1;chr1	16065979;16065979;16065979;16068800;16068800;16068800;16078568;16078568;16078568;16080830;16080830;16080830;16081668;16092974;16092974	16066274;16066274;16066274;16068855;16068855;16068855;16078700;16078700;16078700;16080993;16080993;16081212;16082510;16093325;16093325	-;-;-;-;-;-;-;-;-;-;-;-;-;-;-	2063	0	0	0	0	0	0
ENSMUSG00000043716.13	chr1;chr1;chr1;chr1;chr1;chr1;chr1;chr1;chr1;chr1;chr1;chr1;chr1;chr1;chr1;chr1;chr1;chr1;chr1;chr1;chr1;chr1;chr1;chr1;chr1;chr1	16101295;16101295;16101306;16101528;16101727;16101727;16101780;16102490;16102490;16102490;16102491;16102692;16102692;16102692;16102692;16102692;16103168;16103168;16103168;16103510;16103510;16103510;16104137;16104365;16104365;16104365	16101359;16101359;16101936;16102599;16101936;16102082;16101936;16102599;16102599;16102599;16102599;16102829;16102829;16102848;16103334;16102829;16103684;16103334;16103334;16103684;16103684;16103684;16104227;16104384;16104402;16104662	-;-;-;-;-;-;-;-;-;-;-;-;-;-;-;-;-;-;-;-;-;-;-;-;-;-	2687	440	216	169	117	160	240
ENSMUSG00000025921.7	chr1;chr1;chr1;chr1;chr1;chr1;chr1;chr1	16105774;16107795;16128165;16129196;16130502;16131075;16131294;16131294	16106306;16108030;16128263;16129341;16131206;16131206;16132547;16133734	+;+;+;+;+;+;+;+	4160	256	100	72	68	94	107
ENSMUSG00000104165.1	chr1	16208197	16210517	-	2321	0	0	0	0	0	0
ENSMUSG00000100868.1	chr1;chr1;chr1	16228506;16241904;16242776	16228662;16241974;16244062	+;+;+	1515	0	0	0	0	0	0
ENSMUSG00000025920.19	chr1;chr1;chr1;chr1;chr1;chr1;chr1;chr1;chr1;chr1;chr1;chr1;chr1;chr1;chr1;chr1;chr1;chr1;chr1;chr1;chr1;chr1;chr1;chr1;chr1;chr1;chr1;chr1;chr1;chr1;chr1;chr1;chr1;chr1;chr1;chr1;chr1;chr1;chr1;chr1;chr1;chr1;chr1;chr1;chr1;chr1;chr1;chr1;chr1;chr1;chr1;chr1;chr1;chr1;chr1;chr1;chr1;chr1;chr1;chr1;chr1;chr1;chr1;chr1;chr1;chr1;chr1;chr1;chr1;chr1;chr1;chr1;chr1;chr1;chr1;chr1;chr1;chr1;chr1;chr1…	16228674;16228801;16228804;16228810;16228816;16231003;16231003;16231003;16231003;16231003;16343407;16343486;16343571;16344198;16344291;16344299;16345594;16345704;16345704;16345704;16345704;16345704;16366079;16366079;16366079;16366079;16366079;16366079;16366079;16366079;16366079;16366079;16366079;16366079;16369755;16369755;16369755;16369755;16369755;16369755;16369755;16369755;16369755;16369755;163…	16229866;16229866;16229866;16229866;16229866;16231091;16231091;16231091;16231091;16231091;16346011;16346011;16346011;16346011;16346011;16346011;16346011;16346011;16346011;16346011;16346011;16346011;16366139;16366139;16366139;16366139;16366139;16366139;16366139;16366139;16366139;16366139;16366139;16366139;16369886;16369886;16369886;16369886;16369886;16369886;16369886;16369886;16369886;16369886;163…	-;-;-;-;-;-;-;-;-;-;-;-;-;-;-;-;-;-;-;-;-;-;-;-;-;-;-;-;-;-;-;-;-;-;-;-;-;-;-;-;-;-;-;-;-;-;-;-;-;-;-;-;-;-;-;-;-;-;-;-;-;-;-;-;-;-;-;-;-;-;-;-;-;-;-;-;-;-;-;-;-;-;-;-;-;-;-;-;-;-;-;-;-;-;-;-;-;-;-;-;-;-;-;-;-;-;-;-;-;-;-;-;-;-;-;-;-;-;-;-;-;-;-;-;-;-;-;-;-;-;-;-;-;-;-;-;-;-;-;-;-;-;-;-;-;-;-;-;-;-;-;-;-;-;-;-;-;-;-;-;-;-;-;-;-;-;-	6747	33	20	19	17	17	8
ENSMUSG00000089982.7	chr1;chr1;chr1;chr1;chr1;chr1;chr1;chr1;chr1;chr1	16253592;16253592;16253629;16253831;16253831;16253831;16258712;16258712;16263165;16267371	16253641;16253641;16253641;16253901;16254045;16253901;16258857;16258861;16263201;16267921	+;+;+;+;+;+;+;+;+;+	1003	0	0	0	0	0	0
ENSMUSG00000025939.19	chr1;chr1;chr1;chr1;chr1;chr1;chr1;chr1;chr1;chr1;chr1;chr1;chr1;chr1;chr1;chr1;chr1;chr1;chr1;chr1;chr1;chr1;chr1;chr1;chr1;chr1;chr1;chr1;chr1	16540790;16543949;16564338;16569085;16569782;16581927;16581927;16581927;16581936;16584158;16585276;16585276;16585276;16585276;16586086;16597951;16597951;16597951;16597951;16601979;16602262;16602262;16602262;16602262;16619237;16619237;16619237;16619237;16619237	16541789;16544032;16564468;16569165;16571282;16582002;16582002;16582002;16582002;16585431;16585431;16585431;16585352;16585398;16586137;16598053;16598053;16598053;16598053;16602353;16602353;16602353;16602353;16602353;16619284;16619284;16619259;16619489;16619312	-;-;-;-;-;-;-;-;-;-;-;-;-;-;-;-;-;-;-;-;-;-;-;-;-;-;-;-;-	4930	123	59	55	47	42	65
ENSMUSG00000102457.1	chr1	16618560	16621539	+	2980	0	2	0	3	1	2
ENSMUSG00000079658.9	chr1;chr1;chr1;chr1;chr1;chr1;chr1;chr1;chr1;chr1;chr1;chr1;chr1;chr1;chr1;chr1;chr1;chr1;chr1;chr1;chr1;chr1;chr1;chr1;chr1;chr1;chr1;chr1;chr1;chr1;chr1;chr1;chr1;chr1;chr1;chr1;chr1;chr1;chr1;chr1	16641725;16642767;16643142;16643169;16643191;16643342;16643472;16645686;16645686;16645686;16645686;16645686;16645686;16645686;16646836;16646955;16646988;16647681;16647736;16647955;16647955;16647955;16647955;16647955;16647955;16647955;16647955;16647955;16656296;16656296;16656296;16656822;16656822;16656822;16656822;16656822;16656912;16656992;16656992;16656992	16643478;16643478;16643478;16643478;16643478;16643478;16643478;16645829;16645829;16645829;16645829;16645829;16645829;16645829;16647053;16647053;16647053;16648007;16648007;16648007;16648007;16648007;16648007;16648039;16648007;16648007;16648007;16648007;16656459;16656625;16656459;16656878;16656915;16656900;16656914;16656884;16657018;16657042;16657038;16657042	-;-;-;-;-;-;-;-;-;-;-;-;-;-;-;-;-;-;-;-;-;-;-;-;-;-;-;-;-;-;-;-;-;-;-;-;-;-;-;-	3026	115	74	55	52	61	73
ENSMUSG00000097744.1	chr1;chr1;chr1;chr1	16657552;16660021;16660555;16662021	16659778;16660228;16660649;16662278	+;+;+;+	2788	0	0	0	0	0	0
ENSMUSG00000100959.1	chr1	16662980	16663662	-	683	0	2	0	0	0	0
ENSMUSG00000025940.6	chr1;chr1;chr1;chr1;chr1;chr1;chr1;chr1;chr1;chr1;chr1	16665207;16665210;16665210;16665236;16665708;16667665;16667668;16667668;16676968;16676968;16676968	16665505;16665505;16665372;16665505;16665811;16667773;16667773;16667773;16678275;16678195;16677215	+;+;+;+;+;+;+;+;+;+;+	1820	114	54	47	35	48	58
ENSMUSG00000025779.10	chr1;chr1;chr1;chr1;chr1;chr1;chr1;chr1;chr1;chr1;chr1;chr1;chr1	16688051;16688337;16688433;16688508;16691684;16691684;16691684;16700795;16700849;16706173;16706173;16709439;16709439	16688169;16688619;16688619;16688619;16691773;16691947;16691773;16700923;16700923;16706225;16706225;16709611;16709537	+;+;+;+;+;+;+;+;+;+;+;+;+	1021	30	9	8	10	9	8
ENSMUSG00000100093.1	chr1	16758205	16758623	-	419	0	0	0	0	0	0
ENSMUSG00000091020.3	chr1	16768279	16770138	-	1860	4	0	0	0	3	2
ENSMUSG00000101640.1	chr1;chr1;chr1	16898185;17034577;17091598	16898217;17034685;17091631	+;+;+	176	0	0	0	0	0	0
ENSMUSG00000104133.1	chr1	16930970	16931796	+	827	0	0	0	0	0	0
ENSMUSG00000042686.5	chr1;chr1;chr1;chr1;chr1;chr1;chr1;chr1;chr1	16964560;16977398;16994938;16997464;17003891;17003891;17016039;17091298;17097226	16964577;16977568;16997559;16997559;17004534;17004219;17016157;17092057;17097889	-;-;-;-;-;-;-;-;-	4998	14	3	3	4	7	3
ENSMUSG00000100110.1	chr1;chr1	17124747;17128718	17124866;17128956	+;+	359	0	0	0	0	0	0
ENSMUSG00000025777.8	chr1;chr1;chr1;chr1;chr1;chr1;chr1;chr1;chr1;chr1;chr1;chr1;chr1;chr1;chr1;chr1	17145362;17145404;17145468;17146936;17146936;17146936;17156961;17156961;17156961;17158370;17158409;17158409;17159924;17159924;17161127;17161127	17145588;17145588;17145588;17146983;17147128;17147128;17157134;17158744;17157134;17162049;17158503;17158503;17160038;17160038;17161631;17164271	+;+;+;+;+;+;+;+;+;+;+;+;+;+;+;+	7731	0	0	0	0	0	0
ENSMUSG00000099899.1	chr1;chr1;chr1;chr1	17168403;17169812;17171795;17172724	17168525;17170152;17171961;17173103	+;+;+;+	1011	0	0	0	0	0	0
ENSMUSG00000100272.1	chr1	17250114	17250492	-	379	0	0	0	0	0	0
ENSMUSG00000100398.1	chr1	17394958	17395429	+	472	0	0	1	1	0	1
ENSMUSG00000101589.1	chr1	17397412	17400281	-	2870	0	1	4	3	1	1
ENSMUSG00000102048.1	chr1	17429043	17429528	-	486	0	0	0	0	0	1
ENSMUSG00000089534.1	chr1	17520001	17520111	+	111	0	0	0	0	0	0
ENSMUSG00000067780.3	chr1;chr1;chr1;chr1;chr1;chr1	17601901;17602577;17619783;17621401;17621647;17624835	17602042;17602884;17619901;17621533;17621762;17630939	+;+;+;+;+;+	6923	4	2	0	2	2	1
ENSMUSG00000100053.1	chr1;chr1;chr1;chr1	17615084;17621695;17637059;17637407	17615311;17621922;17637145;17641081	-;-;-;-	4218	0	0	0	0	0	0
ENSMUSG00000085125.7	chr1;chr1;chr1;chr1;chr1;chr1;chr1;chr1;chr1;chr1;chr1;chr1;chr1;chr1	17676027;17692904;17696996;17707670;17707670;17709686;17709686;17712450;17712450;17724522;17724984;17727099;17727099;17727099	17677104;17697153;17697153;17707726;17707726;17709895;17709895;17712594;17712594;17724589;17726972;17727255;17727646;17727284	-;-;-;-;-;-;-;-;-;-;-;-;-;-	8345	0	0	0	0	0	0
ENSMUSG00000025776.13	chr1;chr1;chr1;chr1;chr1;chr1;chr1;chr1;chr1;chr1;chr1;chr1;chr1;chr1;chr1;chr1;chr1;chr1;chr1;chr1;chr1;chr1;chr1;chr1;chr1;chr1;chr1;chr1;chr1;chr1;chr1;chr1;chr1;chr1;chr1	17727045;17727059;17727088;17727582;17728594;17728594;17728594;17745354;17745354;17745354;17745780;17745780;17745780;17746731;17746731;17747501;17747501;17749507;17749507;17750265;17750265;17750434;17750434;17750734;17750734;17752838;17752838;17752968;17752968;17756258;17756258;17762112;17762112;17764063;17764063	17727134;17727134;17727763;17727763;17728914;17728914;17728914;17745472;17745472;17745472;17745893;17745912;17745912;17746846;17746846;17747601;17747601;17749647;17749647;17750325;17750325;17750500;17750500;17750864;17750864;17752881;17752881;17753040;17753040;17756333;17756333;17762242;17762242;17766344;17765575	+;+;+;+;+;+;+;+;+;+;+;+;+;+;+;+;+;+;+;+;+;+;+;+;+;+;+;+;+;+;+;+;+;+;+	4515	0	0	0	0	0	0
ENSMUSG00000099895.1	chr1;chr1;chr1	17741915;17751819;17805336	17742345;17751934;17805417	-;-;-	629	0	0	0	0	0	0
ENSMUSG00000100554.1	chr1	17947041	17948439	+	1399	0	3	0	0	0	1
ENSMUSG00000099473.1	chr1;chr1;chr1	17993010;17993626;17999373	17993192;17993778;17999622	-;-;-	586	0	0	0	0	0	0
ENSMUSG00000099591.1	chr1;chr1	17993813;17995570	17994455;17997483	+;+	2557	0	0	0	0	0	0
ENSMUSG00000109887.1	chr1;chr1;chr1;chr1;chr1;chr1;chr1;chr1;chr1	17994462;17994462;17999360;17999360;18034810;18034810;18034818;18058201;18058201	17995681;17995681;17999660;17999660;18034893;18035002;18034893;18058790;18059056	-;-;-;-;-;-;-;-;-	2570	0	0	0	0	0	0
ENSMUSG00000102001.1	chr1;chr1;chr1	18005961;18012339;18016121	18006009;18012422;18016186	-;-;-	199	0	0	0	0	0	0
ENSMUSG00000101717.2	chr1;chr1	18048100;18058203	18048174;18058269	-;-	142	0	0	0	0	0	0
ENSMUSG00000025774.14	chr1;chr1;chr1;chr1;chr1;chr1;chr1;chr1;chr1;chr1;chr1;chr1;chr1;chr1;chr1;chr1;chr1;chr1;chr1;chr1;chr1;chr1;chr1;chr1;chr1;chr1;chr1;chr1;chr1;chr1;chr1	18115191;18115191;18115204;18115600;18122738;18122738;18122738;18122738;18124232;18124232;18124232;18124232;18128642;18128642;18128642;18128642;18130159;18130159;18130159;18134039;18134039;18134039;18134039;18136988;18136988;18136988;18136988;18141416;18145844;18145844;18145844	18115756;18115756;18115756;18115756;18122826;18122826;18122826;18122826;18124329;18124329;18124329;18124329;18128790;18128790;18128790;18130249;18130249;18130249;18130249;18134173;18134173;18134173;18134173;18137052;18137051;18137052;18137052;18141532;18145902;18145902;18145896	-;-;-;-;-;-;-;-;-;-;-;-;-;-;-;-;-;-;-;-;-;-;-;-;-;-;-;-;-;-;-	2737	0	0	0	0	0	0
ENSMUSG00000070977.4	chr1;chr1	18210053;18223524	18210230;18223564	-;-	219	0	0	0	0	0	0
ENSMUSG00000073735.1	chr1;chr1	18236473;18237374	18236660;18237443	-;-	258	0	0	0	0	0	0
ENSMUSG00000067773.6	chr1;chr1;chr1;chr1	18250980;18260524;18265026;18265026	18251333;18260666;18265138;18265080	-;-;-;-	610	0	0	0	0	0	0
ENSMUSG00000101685.1	chr1	18262395	18263379	-	985	8	1	1	3	1	0
ENSMUSG00000101306.1	chr1	18708428	18709336	+	909	0	0	0	0	0	0
ENSMUSG00000088800.1	chr1	18969762	18969833	-	72	0	0	0	0	0	0
ENSMUSG00000101644.1	chr1	19037266	19037377	+	112	0	0	0	0	0	0
ENSMUSG00000099433.1	chr1	19062857	19063135	+	279	0	0	0	0	0	0
ENSMUSG00000089787.2	chr1;chr1;chr1;chr1	19063300;19064883;19075102;19104670	19063524;19065041;19075464;19104840	-;-;-;-	918	0	0	0	0	0	0
ENSMUSG00000042596.7	chr1;chr1;chr1;chr1;chr1;chr1;chr1;chr1;chr1;chr1;chr1;chr1;chr1;chr1	19103022;19104364;19107181;19108250;19108250;19118830;19118830;19119162;19119162;19142837;19142837;19148304;19148304;19165959	19103294;19104861;19107373;19108310;19108310;19118995;19118995;19119280;19119280;19142978;19142978;19148367;19148417;19166346	+;+;+;+;+;+;+;+;+;+;+;+;+;+	1954	0	0	0	0	0	0
ENSMUSG00000100720.1	chr1	19153422	19153966	-	545	0	0	0	0	0	0
ENSMUSG00000025927.13	chr1;chr1;chr1;chr1;chr1;chr1;chr1;chr1;chr1;chr1;chr1;chr1;chr1;chr1;chr1;chr1;chr1;chr1;chr1;chr1;chr1;chr1;chr1;chr1;chr1;chr1	19208914;19208960;19212054;19212306;19213879;19213951;19213951;19213951;19213951;19219193;19219193;19219193;19219193;19226436;19226436;19226436;19228442;19228442;19228442;19231013;19231013;19231013;19234050;19234050;19234050;19236608	19209248;19209248;19212423;19212423;19214409;19214442;19214409;19214409;19214409;19219253;19219253;19219253;19219253;19226655;19226655;19226655;19228560;19228560;19228560;19231154;19231154;19231154;19234624;19234306;19238576;19238083	+;+;+;+;+;+;+;+;+;+;+;+;+;+;+;+;+;+;+;+;+;+;+;+;+;+	6338	0	0	0	0	0	0
ENSMUSG00000100538.1	chr1;chr1	19242725;19243622	19242778;19243769	+;+	202	0	0	0	0	0	0
ENSMUSG00000101117.1	chr1	19320226	19320697	-	472	0	0	0	0	0	0
ENSMUSG00000100204.1	chr1	19330939	19333184	+	2246	3	2	1	1	1	2
ENSMUSG00000084668.1	chr1	19513855	19513919	-	65	0	0	0	0	0	0
ENSMUSG00000102597.1	chr1	19614269	19616767	+	2499	0	0	0	0	0	0
ENSMUSG00000043760.16	chr1;chr1;chr1;chr1;chr1;chr1;chr1;chr1;chr1;chr1;chr1;chr1;chr1;chr1;chr1;chr1;chr1;chr1;chr1;chr1;chr1;chr1;chr1;chr1;chr1;chr1;chr1;chr1;chr1;chr1;chr1;chr1;chr1;chr1;chr1;chr1;chr1;chr1;chr1;chr1;chr1;chr1;chr1;chr1;chr1;chr1;chr1;chr1;chr1;chr1;chr1;chr1;chr1;chr1;chr1;chr1;chr1;chr1;chr1;chr1;chr1;chr1;chr1;chr1;chr1;chr1;chr1;chr1;chr1;chr1;chr1;chr1;chr1;chr1;chr1;chr1;chr1;chr1;chr1;chr1…	20057779;20070378;20073457;20081186;20103215;20104542;20116930;20198018;20199342;20200520;20209161;20211837;20220039;20222859;20239301;20275519;20288196;20310525;20312033;20347211;20350413;20358840;20360986;20364119;20373856;20374712;20374722;20377375;20377375;20381403;20381403;20391465;20391465;20392012;20409357;20414221;20450221;20502942;20508893;20520154;20522664;20533843;20534536;20537273;205…	20058710;20070500;20073615;20081293;20103302;20104677;20117947;20198175;20199510;20201395;20209313;20211991;20220126;20222972;20239438;20275647;20288261;20310720;20312210;20347457;20350545;20358974;20361091;20364231;20373986;20374768;20374768;20377500;20377500;20381594;20381594;20391622;20391622;20392219;20409448;20414433;20450377;20503092;20509112;20520297;20524265;20533910;20534731;20537408;205…	-;-;-;-;-;-;-;-;-;-;-;-;-;-;-;-;-;-;-;-;-;-;-;-;-;-;-;-;-;-;-;-;-;-;-;-;-;-;-;-;-;-;-;-;-;-;-;-;-;-;-;-;-;-;-;-;-;-;-;-;-;-;-;-;-;-;-;-;-;-;-;-;-;-;-;-;-;-;-;-;-;-;-;-	14310	76	31	38	16	29	27
ENSMUSG00000104095.1	chr1	20062070	20065548	-	3479	0	0	0	0	0	0
ENSMUSG00000089914.2	chr1;chr1;chr1	20356452;20381095;20391892	20356705;20381219;20392300	+;+;+	788	0	0	0	0	0	0
ENSMUSG00000090142.2	chr1	20444258	20444810	-	553	1	0	0	0	0	0
ENSMUSG00000070175.1	chr1	20444811	20444912	-	102	0	0	0	0	0	0
ENSMUSG00000099906.2	chr1;chr1;chr1;chr1	20669882;20670950;20679023;20682713	20670001;20671104;20684298;20682958	+;+;+;+	5551	1	0	0	0	1	0
ENSMUSG00000065559.1	chr1	20679010	20679082	+	73	0	0	0	0	0	0
ENSMUSG00000065480.1	chr1	20682769	20682887	+	119	0	0	0	0	0	0
ENSMUSG00000025929.4	chr1;chr1;chr1	20730905;20732096;20733622	20730988;20732307;20734496	+;+;+	1171	0	0	0	0	0	0
ENSMUSG00000041872.9	chr1;chr1;chr1;chr1;chr1;chr1;chr1;chr1;chr1;chr1;chr1;chr1;chr1	20777146;20777679;20777783;20779291;20779291;20779291;20784173;20784173;20784495;20787479;20788606;20790488;20790488	20778004;20778004;20778004;20779511;20779554;20779511;20784259;20784270;20784659;20787834;20788755;20790617;20790585	-;-;-;-;-;-;-;-;-;-;-;-;-	2022	0	0	0	0	0	0
ENSMUSG00000041859.10	chr1;chr1;chr1;chr1;chr1;chr1;chr1;chr1;chr1;chr1;chr1;chr1;chr1;chr1;chr1;chr1;chr1;chr1;chr1;chr1;chr1;chr1;chr1;chr1;chr1;chr1;chr1;chr1;chr1;chr1;chr1;chr1;chr1;chr1;chr1;chr1;chr1;chr1	20802968;20802973;20803006;20803165;20804686;20804817;20804817;20804817;20805263;20805263;20805263;20805797;20806742;20806742;20808721;20808721;20809596;20809596;20810058;20810058;20811965;20811965;20812564;20812564;20812961;20812961;20814399;20814399;20814689;20814689;20816649;20816649;20817243;20817243;20817793;20817793;20820131;20820131	20803654;20803654;20803721;20803654;20804907;20804933;20804907;20804907;20805940;20805900;20805339;20805900;20806882;20806882;20808871;20808871;20809722;20809722;20810232;20810232;20812173;20812173;20812695;20812695;20813114;20813114;20814507;20814507;20814927;20814927;20816779;20816779;20817451;20817451;20817905;20817905;20820260;20820312	-;-;-;-;-;-;-;-;-;-;-;-;-;-;-;-;-;-;-;-;-;-;-;-;-;-;-;-;-;-;-;-;-;-;-;-;-;-	3752	23	17	18	9	10	7
ENSMUSG00000099714.1	chr1	20821331	20822516	+	1186	0	0	0	0	0	0
ENSMUSG00000102121.1	chr1;chr1;chr1	20836661;20838847;20839387	20836957;20839079;20839689	+;+;+	833	0	0	0	0	0	0
ENSMUSG00000088858.1	chr1	20842535	20842666	-	132	0	0	0	0	0	0
ENSMUSG00000097934.1	chr1;chr1;chr1;chr1	20888650;20889476;20889846;20890108	20889139;20889655;20889929;20890473	-;-;-;-	1120	0	0	0	0	0	0
ENSMUSG00000025931.15	chr1;chr1;chr1;chr1;chr1;chr1;chr1;chr1;chr1;chr1;chr1;chr1;chr1	20890606;20917840;20917874;20922259;20922259;20932060;20932060;20932060;20932060;20934582;20934582;20934582;20934582	20890686;20917889;20917889;20922366;20922366;20932239;20932239;20932239;20932239;20935756;20939055;20935749;20939650	+;+;+;+;+;+;+;+;+;+;+;+;+	5488	1	1	1	0	1	0
ENSMUSG00000077314.1	chr1	20915410	20915540	-	131	0	0	0	0	0	0
ENSMUSG00000100929.1	chr1;chr1	20945711;20946748	20946401;20946914	+;+	858	0	0	0	0	0	0
ENSMUSG00000041809.5	chr1;chr1;chr1;chr1;chr1;chr1;chr1;chr1;chr1;chr1;chr1;chr1;chr1	20951626;20951688;20955335;20955342;20960130;20961153;20967324;20972775;20974899;20978643;20979410;20989368;20990617	20951796;20951796;20955556;20955527;20960417;20961302;20967516;20972995;20975039;20978856;20979557;20989602;20990841	+;+;+;+;+;+;+;+;+;+;+;+;+	2208	3	0	0	0	0	1
ENSMUSG00000041779.5	chr1;chr1;chr1;chr1;chr1;chr1;chr1;chr1;chr1;chr1;chr1;chr1;chr1;chr1;chr1;chr1;chr1;chr1;chr1	20996299;21002970;21003838;21004226;21004313;21005567;21005567;21006150;21006159;21006853;21006853;21012793;21012793;21013402;21013402;21037397;21037397;21043488;21078994	21001635;21003133;21003981;21004330;21004330;21005637;21005637;21006234;21006234;21006911;21006911;21012909;21012909;21013511;21013511;21037460;21037460;21043656;21079229	-;-;-;-;-;-;-;-;-;-;-;-;-;-;-;-;-;-;-	6661	109	51	34	33	37	58
ENSMUSG00000099971.1	chr1;chr1;chr1	21080114;21080670;21081613	21080371;21080821;21081748	+;+;+	546	0	0	0	0	0	0
ENSMUSG00000100819.1	chr1;chr1;chr1;chr1;chr1	21178988;21180470;21182543;21185993;21187310	21179033;21180603;21182683;21186124;21187427	+;+;+;+;+	571	1	1	0	0	1	1
ENSMUSG00000025933.15	chr1;chr1;chr1;chr1;chr1;chr1;chr1;chr1;chr1;chr1	21218575;21218662;21225558;21225558;21225945;21225945;21226592;21226592;21229408;21229591	21218889;21218889;21225643;21225643;21226046;21226046;21226679;21226679;21230164;21230167	+;+;+;+;+;+;+;+;+;+	1351	20	5	8	6	8	13
ENSMUSG00000102633.1	chr1	21234722	21236821	+	2100	0	0	0	0	0	0
ENSMUSG00000025934.15	chr1;chr1;chr1;chr1;chr1;chr1;chr1;chr1;chr1;chr1;chr1;chr1;chr1;chr1;chr1;chr1;chr1;chr1;chr1;chr1;chr1;chr1;chr1;chr1	21240589;21240607;21240629;21244938;21249751;21249751;21249751;21253521;21254684;21257331;21257331;21257331;21258848;21258848;21258848;21260048;21260048;21260048;21262793;21262793;21262793;21264843;21264843;21264843	21240659;21240659;21240659;21245032;21249858;21249858;21249858;21256312;21254823;21257382;21257382;21257382;21258980;21258980;21258980;21260189;21260189;21260189;21262924;21262924;21262924;21264846;21265021;21265661	+;+;+;+;+;+;+;+;+;+;+;+;+;+;+;+;+;+;+;+;+;+;+;+	4344	4387	2738	1910	1726	2202	2417
ENSMUSG00000099343.1	chr1;chr1	21250359;21271415	21250812;21271593	-;-	633	0	0	0	0	0	0
ENSMUSG00000096375.2	chr1;chr1	21272403;21272820	21272681;21272906	+;+	366	0	0	0	0	0	0
ENSMUSG00000025936.15	chr1;chr1;chr1;chr1;chr1;chr1;chr1;chr1;chr1;chr1;chr1;chr1;chr1;chr1;chr1;chr1;chr1	21285246;21285608;21288142;21288142;21289985;21291295;21291295;21291295;21293480;21293480;21293480;21294926;21294926;21294926;21298041;21298041;21298041	21285733;21285733;21288273;21288273;21290130;21291365;21291436;21291365;21293612;21293612;21293612;21294977;21294977;21294977;21298247;21298127;21298312	-;-;-;-;-;-;-;-;-;-;-;-;-;-;-;-;-	1365	37	17	15	32	30	24
ENSMUSG00000093963.1	chr1;chr1;chr1;chr1	21312517;21313452;21315259;21316272	21312642;21313593;21315380;21316320	-;-;-;-	439	0	0	0	0	0	0
ENSMUSG00000067750.3	chr1;chr1;chr1	21349641;21350258;21350876	21350119;21350440;21352200	+;+;+	1987	0	0	0	0	0	0
ENSMUSG00000086194.1	chr1;chr1;chr1	21354005;21354401;21355026	21354102;21354582;21355116	+;+;+	371	0	0	0	0	0	0
ENSMUSG00000094436.1	chr1	21364803	21365030	+	228	0	0	0	0	0	0
ENSMUSG00000041722.7	chr1;chr1;chr1	21368331;21368892;21369510	21368757;21369074;21370845	+;+;+	1946	0	0	0	0	0	0
ENSMUSG00000085507.1	chr1;chr1;chr1	21372670;21373038;21373669	21372742;21373218;21373764	+;+;+	350	0	0	0	0	0	0
ENSMUSG00000094926.1	chr1	21379555	21379782	+	228	0	0	0	0	0	0
ENSMUSG00000085079.3	chr1;chr1;chr1	21383556;21384175;21384802	21384036;21384357;21386373	+;+;+	2236	0	0	0	0	0	0
ENSMUSG00000085679.2	chr1	21390906	21391101	+	196	0	0	0	0	0	0
ENSMUSG00000028033.16	chr1;chr1;chr1;chr1;chr1;chr1;chr1;chr1;chr1;chr1;chr1;chr1;chr1;chr1;chr1;chr1;chr1;chr1;chr1;chr1;chr1;chr1;chr1;chr1;chr1;chr1;chr1;chr1;chr1;chr1;chr1;chr1;chr1;chr1;chr1;chr1;chr1;chr1;chr1;chr1;chr1;chr1;chr1;chr1;chr1;chr1;chr1;chr1;chr1;chr1;chr1;chr1;chr1;chr1;chr1;chr1;chr1;chr1;chr1;chr1;chr1;chr1;chr1;chr1;chr1;chr1;chr1;chr1;chr1;chr1;chr1;chr1;chr1;chr1;chr1;chr1;chr1;chr1;chr1;chr1	21398403;21398408;21402163;21402163;21402163;21404932;21404932;21404932;21404932;21404932;21405793;21405793;21405793;21405793;21405793;21424049;21424049;21424049;21424049;21457404;21457404;21457404;21457404;21461551;21466245;21466383;21466383;21466383;21469470;21469470;21469470;21469470;21469470;21469470;21479374;21479374;21479374;21479374;21479374;21479374;21487223;21487223;21487223;21487223;214…	21403125;21403125;21403125;21403125;21403125;21405058;21405058;21405058;21405058;21405058;21405924;21405924;21405924;21405924;21405924;21424157;21424157;21424157;21424157;21457624;21457624;21457624;21457624;21461607;21466409;21466409;21466409;21466409;21469564;21469564;21469564;21469564;21469564;21469564;21479469;21479469;21479469;21479469;21479469;21479469;21487333;21487333;21487333;21487333;214…	-;-;-;-;-;-;-;-;-;-;-;-;-;-;-;-;-;-;-;-;-;-;-;-;-;-;-;-;-;-;-;-;-;-;-;-;-;-;-;-;-;-;-;-;-;-;-;-;-;-;-;-;-;-;-;-;-;-;-;-;-;-;-;-;-;-;-;-;-;-;-;-;-;-;-;-;-;-;-;-	7689	0	1	0	1	0	0
ENSMUSG00000104138.1	chr1	21454691	21457017	-	2327	0	0	0	0	0	0
ENSMUSG00000082935.3	chr1	21511933	21513056	-	1124	8	12	6	2	4	8
ENSMUSG00000103748.1	chr1	21838948	21840514	-	1567	0	0	0	0	0	0
ENSMUSG00000099692.1	chr1	22030064	22030615	-	552	2	1	0	0	0	0
ENSMUSG00000100418.1	chr1	22237849	22238295	+	447	0	0	0	0	0	0
ENSMUSG00000041670.17	chr1;chr1;chr1;chr1;chr1;chr1;chr1;chr1;chr1;chr1;chr1;chr1;chr1;chr1;chr1;chr1;chr1;chr1;chr1;chr1;chr1;chr1;chr1;chr1;chr1;chr1;chr1;chr1;chr1;chr1;chr1;chr1;chr1;chr1;chr1;chr1;chr1;chr1;chr1;chr1;chr1;chr1;chr1;chr1;chr1;chr1;chr1;chr1;chr1;chr1;chr1;chr1;chr1;chr1;chr1;chr1;chr1;chr1;chr1;chr1;chr1;chr1;chr1;chr1;chr1;chr1;chr1;chr1;chr1;chr1;chr1;chr1;chr1;chr1;chr1;chr1;chr1;chr1;chr1;chr1…	22286251;22286251;22286251;22286251;22286251;22286915;22288422;22290060;22290060;22290060;22290060;22290060;22290060;22290060;22291013;22291013;22291013;22291013;22291013;22291013;22291013;22292822;22292822;22292822;22292822;22292822;22292822;22292822;22296858;22296858;22296858;22296858;22296858;22296858;22296858;22315732;22346293;22346293;22346293;22346293;22346293;22346293;22373344;22373344;223…	22288640;22288640;22288640;22288640;22288640;22288640;22288640;22290199;22290199;22290199;22290199;22290199;22290199;22290199;22291114;22291114;22291114;22291114;22291114;22291114;22291114;22292934;22292934;22292934;22292934;22292934;22292934;22292934;22296996;22296996;22296996;22296996;22296996;22296996;22296996;22315805;22346528;22346528;22346528;22346528;22346528;22346528;22373510;22373510;223…	-;-;-;-;-;-;-;-;-;-;-;-;-;-;-;-;-;-;-;-;-;-;-;-;-;-;-;-;-;-;-;-;-;-;-;-;-;-;-;-;-;-;-;-;-;-;-;-;-;-;-;-;-;-;-;-;-;-;-;-;-;-;-;-;-;-;-;-;-;-;-;-;-;-;-;-;-;-;-;-;-;-;-;-;-;-;-;-;-;-;-;-;-;-;-;-;-;-;-;-;-;-;-;-;-;-;-;-;-;-;-;-;-;-;-;-;-;-;-;-;-;-;-;-;-;-;-;-;-;-;-;-;-;-;-;-;-;-;-;-;-;-;-;-;-;-;-;-;-;-;-;-;-;-;-;-;-;-;-;-;-;-;-;-;-;-;-;-;-;-;-;-;-;-;-;-;-;-;-;-;-;-;-;-;-;-;-;-;-;-;-;-;-;-;-;-;-;-;-;-…	7821	0	0	0	1	0	2
ENSMUSG00000097642.1	chr1	22740764	22741565	+	802	0	0	0	0	0	0
ENSMUSG00000101468.1	chr1;chr1;chr1	22984863;22986298;22986801	22985217;22986538;22987125	-;-;-	921	0	0	0	0	1	0
ENSMUSG00000101227.1	chr1;chr1;chr1;chr1	23048295;23173171;23214671;23235611	23050173;23173251;23214725;23235673	-;-;-;-	2078	0	0	0	0	0	0
ENSMUSG00000073730.2	chr1	23100473	23102253	-	1781	3	0	2	0	3	0
ENSMUSG00000089553.1	chr1	23245211	23245331	+	121	0	0	0	0	0	0
ENSMUSG00000102766.1	chr1;chr1	23255685;23255987	23256407;23256406	-;-	723	0	0	0	1	0	1
ENSMUSG00000065405.3	chr1	23272269	23272339	+	71	8	1	5	1	5	1
ENSMUSG00000097970.1	chr1	23291537	23291935	+	399	0	0	0	0	2	0
ENSMUSG00000065567.1	chr1	23291701	23291784	+	84	0	0	0	0	0	0
ENSMUSG00000100775.1	chr1	23293729	23294075	+	347	0	0	0	2	0	0
ENSMUSG00000101226.1	chr1	23345956	23346599	-	644	0	0	0	0	0	0
ENSMUSG00000026158.11	chr1;chr1;chr1;chr1;chr1;chr1;chr1;chr1;chr1;chr1;chr1;chr1;chr1;chr1;chr1;chr1;chr1;chr1;chr1;chr1;chr1;chr1;chr1	23366424;23369724;23370268;23375730;23375730;23375730;23375988;23375988;23375988;23376171;23376171;23376171;23378726;23378726;23378726;23378972;23378972;23378972;23382815;23391749;23392871;23397514;23397514	23370448;23370448;23370448;23375875;23375875;23375875;23376054;23376054;23376054;23376249;23376249;23376249;23378804;23378804;23378804;23379058;23379058;23380801;23383175;23393011;23393011;23397772;23397541	-;-;-;-;-;-;-;-;-;-;-;-;-;-;-;-;-;-;-;-;-;-;-	8109	90	39	21	34	47	35
ENSMUSG00000097920.1	chr1	23479539	23480527	+	989	0	0	3	0	0	0
ENSMUSG00000099503.1	chr1;chr1;chr1;chr1	23574587;23575947;23576675;23596397	23574714;23576186;23576816;23596664	+;+;+;+	778	0	0	0	0	0	0
ENSMUSG00000026156.8	chr1;chr1;chr1;chr1;chr1;chr1;chr1;chr1;chr1	23761753;23761926;23762011;23762768;23815221;23815221;23815221;23844873;23845101	23762259;23763228;23763228;23763228;23815739;23815740;23815365;23845021;23849158	+;+;+;+;+;+;+;+;+	6203	0	1	5	0	0	0
ENSMUSG00000026155.13	chr1;chr1;chr1;chr1;chr1;chr1;chr1;chr1;chr1;chr1;chr1;chr1;chr1;chr1;chr1;chr1;chr1;chr1;chr1;chr1;chr1;chr1;chr1;chr1;chr1;chr1;chr1;chr1;chr1;chr1;chr1;chr1;chr1;chr1;chr1;chr1;chr1;chr1;chr1;chr1;chr1;chr1;chr1;chr1;chr1;chr1;chr1;chr1;chr1;chr1;chr1;chr1;chr1;chr1;chr1;chr1	23844846;23845625;23846178;23846296;23846352;23847719;23848264;23848264;23848264;23848280;23848533;23848795;23849303;23849303;23849303;23849303;23849303;23853423;23853423;23853423;23853423;23853423;23853423;23859023;23859023;23859023;23859023;23859023;23859023;23866217;23866217;23866217;23866217;23866217;23866217;23869924;23871438;23876374;23876374;23876374;23876374;23876374;23877709;23877709;238…	23845357;23846563;23846563;23846563;23846563;23847777;23848571;23848571;23848571;23848571;23848571;23849468;23849468;23849468;23849468;23849468;23849468;23853550;23853550;23853550;23853550;23853550;23853550;23859113;23859113;23859113;23859113;23859113;23859113;23866297;23866297;23866297;23866297;23866297;23866293;23869974;23871518;23876449;23876449;23876449;23876449;23876449;23877794;23877794;238…	-;-;-;-;-;-;-;-;-;-;-;-;-;-;-;-;-;-;-;-;-;-;-;-;-;-;-;-;-;-;-;-;-;-;-;-;-;-;-;-;-;-;-;-;-;-;-;-;-;-;-;-;-;-;-;-	3575	108	38	52	36	46	47
ENSMUSG00000026154.4	chr1;chr1;chr1;chr1;chr1	23995939;24002966;24003157;24005546;24005546	23996360;24003306;24003306;24005630;24005656	-;-;-;-;-	874	29	17	17	13	16	17
ENSMUSG00000102495.1	chr1;chr1	24005505;24005507	24005894;24005894	+;+	390	0	0	0	0	0	0
ENSMUSG00000026153.15	chr1;chr1;chr1;chr1;chr1;chr1;chr1;chr1;chr1;chr1;chr1;chr1;chr1;chr1;chr1;chr1;chr1;chr1;chr1;chr1;chr1;chr1;chr1;chr1;chr1;chr1;chr1;chr1;chr1;chr1;chr1;chr1;chr1;chr1;chr1;chr1;chr1;chr1;chr1;chr1;chr1;chr1;chr1;chr1;chr1;chr1;chr1;chr1;chr1;chr1;chr1;chr1;chr1;chr1;chr1;chr1;chr1;chr1;chr1;chr1;chr1;chr1;chr1;chr1;chr1;chr1;chr1;chr1;chr1;chr1;chr1;chr1;chr1;chr1;chr1;chr1;chr1;chr1;chr1;chr1…	24011093;24011093;24011245;24011591;24011604;24011681;24014779;24014779;24014779;24014779;24014779;24014779;24020675;24020675;24020675;24020675;24020675;24021854;24021854;24021854;24021854;24021854;24021854;24024213;24024213;24024213;24024213;24024213;24024213;24024275;24024782;24024782;24024782;24024782;24024782;24024782;24024782;24026608;24026608;24026608;24026608;24026608;24026608;24026608;240…	24012497;24012497;24012497;24012497;24012497;24012497;24014892;24014892;24014892;24014892;24014892;24014892;24020785;24020785;24020785;24020785;24020785;24022005;24022005;24022005;24022005;24022005;24022005;24024310;24024310;24024310;24024310;24024310;24024310;24024310;24024873;24024873;24024873;24024873;24024873;24024873;24024873;24026711;24026768;24026823;24026768;24026768;24026768;24026759;240…	-;-;-;-;-;-;-;-;-;-;-;-;-;-;-;-;-;-;-;-;-;-;-;-;-;-;-;-;-;-;-;-;-;-;-;-;-;-;-;-;-;-;-;-;-;-;-;-;-;-;-;-;-;-;-;-;-;-;-;-;-;-;-;-;-;-;-;-;-;-;-;-;-;-;-;-;-;-;-;-;-;-;-;-;-;-;-;-;-;-;-;-;-;-;-;-;-;-;-;-;-;-;-;-;-;-;-;-;-;-;-;-;-;-;-;-;-;-;-;-;-;-;-;-;-;-;-;-	7773	249	115	88	142	112	135
ENSMUSG00000102398.1	chr1	24100625	24103424	+	2800	0	0	0	0	1	0
ENSMUSG00000097670.1	chr1	24125275	24126141	+	867	0	0	0	2	0	0
ENSMUSG00000026147.16	chr1;chr1;chr1;chr1;chr1;chr1;chr1;chr1;chr1;chr1;chr1;chr1;chr1;chr1;chr1;chr1;chr1;chr1;chr1;chr1;chr1;chr1;chr1;chr1;chr1;chr1;chr1;chr1;chr1;chr1;chr1;chr1;chr1;chr1;chr1;chr1;chr1;chr1;chr1;chr1;chr1;chr1;chr1;chr1;chr1;chr1;chr1;chr1;chr1;chr1;chr1;chr1;chr1;chr1;chr1;chr1;chr1;chr1;chr1;chr1;chr1;chr1;chr1;chr1;chr1;chr1;chr1;chr1;chr1;chr1;chr1;chr1;chr1;chr1;chr1;chr1;chr1;chr1;chr1;chr1…	24177610;24178259;24179284;24179475;24185038;24194683;24195187;24195517;24196891;24196891;24197017;24197300;24197300;24197444;24197444;24197444;24202014;24202014;24202014;24202297;24202297;24202297;24204658;24204658;24204658;24205054;24205054;24205054;24207386;24207386;24207386;24208174;24208174;24208174;24209059;24209059;24209059;24210373;24210373;24210373;24214539;24214539;24214539;24217536;242…	24177868;24178332;24179361;24179607;24185434;24194766;24195457;24195537;24196965;24196965;24197335;24197335;24197335;24197506;24197506;24197506;24202067;24202067;24202067;24202332;24202332;24202332;24204681;24204681;24204681;24205107;24205107;24205107;24207439;24207439;24207439;24208206;24208206;24208206;24209115;24209115;24209115;24210426;24210426;24210426;24214592;24214592;24214592;24217589;242…	+;+;+;+;+;+;+;+;+;+;+;+;+;+;+;+;+;+;+;+;+;+;+;+;+;+;+;+;+;+;+;+;+;+;+;+;+;+;+;+;+;+;+;+;+;+;+;+;+;+;+;+;+;+;+;+;+;+;+;+;+;+;+;+;+;+;+;+;+;+;+;+;+;+;+;+;+;+;+;+;+;+;+;+;+	5068	0	0	0	0	0	0
ENSMUSG00000026141.13	chr1;chr1;chr1;chr1;chr1;chr1;chr1;chr1;chr1;chr1;chr1;chr1;chr1;chr1;chr1;chr1;chr1;chr1;chr1;chr1;chr1;chr1;chr1;chr1;chr1;chr1;chr1;chr1;chr1;chr1;chr1;chr1;chr1;chr1;chr1;chr1;chr1;chr1;chr1;chr1;chr1;chr1;chr1;chr1;chr1;chr1;chr1;chr1;chr1;chr1;chr1;chr1;chr1;chr1;chr1;chr1;chr1;chr1;chr1;chr1;chr1;chr1;chr1;chr1;chr1;chr1;chr1;chr1;chr1;chr1;chr1;chr1;chr1;chr1;chr1;chr1;chr1;chr1;chr1;chr1…	24261890;24263994;24264965;24264965;24270366;24270366;24279770;24279932;24279932;24282417;24282417;24282417;24285053;24285053;24285053;24285254;24285254;24285254;24289667;24289667;24289667;24289828;24289828;24289828;24293072;24293072;24293072;24296760;24296760;24296760;24300593;24300593;24300593;24301275;24301275;24301275;24301400;24301400;24301400;24303456;24303456;24303456;24306260;24306260;243…	24264817;24264817;24265042;24265042;24270494;24270494;24279998;24279998;24279998;24282587;24282587;24282587;24285097;24285097;24285097;24285289;24285289;24285289;24289729;24289729;24289729;24289872;24289872;24289872;24293116;24293116;24293116;24296813;24296813;24296813;24300619;24300619;24300619;24301319;24301319;24301319;24301450;24301450;24301450;24303500;24303500;24303500;24306313;24306313;243…	-;-;-;-;-;-;-;-;-;-;-;-;-;-;-;-;-;-;-;-;-;-;-;-;-;-;-;-;-;-;-;-;-;-;-;-;-;-;-;-;-;-;-;-;-;-;-;-;-;-;-;-;-;-;-;-;-;-;-;-;-;-;-;-;-;-;-;-;-;-;-;-;-;-;-;-;-;-;-;-;-;-;-;-;-;-;-;-;-;-;-;-;-;-;-;-;-;-;-;-;-;-;-;-;-;-;-;-;-;-;-;-;-;-;-;-;-;-;-;-;-;-;-;-;-;-;-;-;-;-;-;-;-;-;-;-;-;-;-	6887	103	22	95	42	56	25
ENSMUSG00000077463.1	chr1	24548841	24548977	-	137	0	0	0	0	0	0
ENSMUSG00000099997.1	chr1	24594087	24595423	-	1337	1	2	0	2	5	3
ENSMUSG00000100131.1	chr1	24611535	24612410	-	876	34	15	16	18	13	21
ENSMUSG00000067736.2	chr1	24612407	24612700	-	294	23	11	7	8	6	12
ENSMUSG00000101939.1	chr1	24612775	24613119	-	345	23	12	11	7	16	12
ENSMUSG00000101111.1	chr1	24613189	24613971	-	783	332	161	96	103	107	147
ENSMUSG00000100862.1	chr1	24613974	24614651	-	678	112	44	39	22	44	55
ENSMUSG00000102070.1	chr1	24614885	24615565	-	681	318	119	103	65	115	152
ENSMUSG00000101249.1	chr1	24615706	24616197	-	492	64	30	13	15	28	32
ENSMUSG00000073725.8	chr1;chr1;chr1;chr1;chr1;chr1;chr1;chr1;chr1;chr1;chr1;chr1;chr1;chr1;chr1;chr1;chr1;chr1;chr1;chr1;chr1;chr1;chr1;chr1;chr1;chr1;chr1;chr1;chr1;chr1;chr1;chr1;chr1;chr1;chr1;chr1;chr1;chr1;chr1;chr1;chr1;chr1;chr1;chr1;chr1;chr1;chr1;chr1;chr1;chr1	24678630;24678660;24678739;24678926;24685397;24685397;24685397;24685397;24692941;24692941;24692941;24704821;24704821;24704821;24705977;24705977;24705977;24706925;24711512;24711512;24714909;24714909;24728546;24728546;24728627;24728642;24731747;24731747;24731747;24731747;24743883;24743883;24743883;24744256;24744256;24744866;24744866;24744866;24744873;24746805;24746805;24746805;24748800;24748800;247…	24678816;24678816;24678816;24679034;24685573;24685573;24685573;24685573;24693001;24693001;24693001;24704918;24704918;24704918;24706044;24706044;24706044;24707051;24711600;24711600;24714982;24714982;24728671;24728671;24728671;24728671;24731899;24731899;24731894;24731899;24744358;24743947;24743947;24744358;24744358;24744948;24744970;24744970;24744970;24746954;24746954;24746954;24748878;24748878;247…	+;+;+;+;+;+;+;+;+;+;+;+;+;+;+;+;+;+;+;+;+;+;+;+;+;+;+;+;+;+;+;+;+;+;+;+;+;+;+;+;+;+;+;+;+;+;+;+;+;+	5960	522	244	216	170	246	265
ENSMUSG00000100808.1	chr1;chr1	24910461;24911220	24910681;24911659	-;-	661	0	0	0	0	0	0
ENSMUSG00000100483.1	chr1;chr1;chr1;chr1	24963209;24963996;24964804;24964804	24963676;24964388;24965158;24964976	-;-;-;-	1216	0	0	0	0	0	0
ENSMUSG00000100450.1	chr1	25011941	25012756	+	816	0	0	0	0	0	0
ENSMUSG00000099392.1	chr1;chr1	25026581;25026984	25026779;25027232	-;-	448	0	0	0	0	0	0
ENSMUSG00000033569.17	chr1;chr1;chr1;chr1;chr1;chr1;chr1;chr1;chr1;chr1;chr1;chr1;chr1;chr1;chr1;chr1;chr1;chr1;chr1;chr1;chr1;chr1;chr1;chr1;chr1;chr1;chr1;chr1;chr1;chr1;chr1;chr1;chr1;chr1;chr1;chr1;chr1;chr1;chr1;chr1;chr1;chr1;chr1;chr1;chr1;chr1;chr1;chr1;chr1;chr1;chr1;chr1;chr1;chr1;chr1;chr1;chr1;chr1;chr1;chr1;chr1;chr1;chr1;chr1;chr1;chr1;chr1;chr1;chr1;chr1;chr1;chr1;chr1;chr1;chr1;chr1;chr1;chr1;chr1;chr1…	25067476;25067550;25067550;25067550;25067678;25067691;25074685;25074685;25074685;25074685;25074685;25074685;25084244;25084244;25084244;25084244;25084244;25084244;25091454;25093765;25093765;25093765;25093765;25093765;25093765;25098876;25098876;25098876;25098876;25098876;25098876;25098876;25101433;25101433;25101433;25101433;25101433;25101433;25101433;25111692;25111692;25111692;25111692;25111692;251…	25068356;25068356;25068356;25068356;25068356;25068356;25074789;25074789;25074789;25074789;25074789;25074789;25084279;25084279;25084279;25084279;25084279;25084279;25094408;25094408;25094408;25094408;25094408;25094408;25094408;25098915;25098915;25098915;25098915;25098915;25098915;25098915;25101528;25101528;25101528;25101528;25101528;25101528;25101528;25111863;25111863;25111863;25111863;25111863;251…	-;-;-;-;-;-;-;-;-;-;-;-;-;-;-;-;-;-;-;-;-;-;-;-;-;-;-;-;-;-;-;-;-;-;-;-;-;-;-;-;-;-;-;-;-;-;-;-;-;-;-;-;-;-;-;-;-;-;-;-;-;-;-;-;-;-;-;-;-;-;-;-;-;-;-;-;-;-;-;-;-;-;-;-;-;-;-;-;-;-;-;-;-;-;-;-;-;-;-;-;-;-;-;-;-;-;-;-;-;-;-;-;-;-;-;-;-;-;-;-;-;-;-;-;-;-;-;-;-;-;-;-;-;-;-;-;-;-;-;-;-;-;-;-;-;-;-;-;-;-;-;-;-;-;-;-;-;-;-;-;-;-;-;-;-;-;-;-;-;-;-;-;-;-;-;-	18559	1	0	0	0	0	1
ENSMUSG00000080849.1	chr1	25223730	25224173	+	444	0	0	0	0	0	0
ENSMUSG00000104257.1	chr1	25276404	25277954	-	1551	0	0	0	0	0	0
ENSMUSG00000096866.1	chr1	25279445	25279551	-	107	0	0	0	0	0	0
ENSMUSG00000102296.1	chr1	25284218	25285248	-	1031	0	0	0	0	0	0
ENSMUSG00000103209.1	chr1	25296512	25299886	-	3375	0	0	1	0	0	0
ENSMUSG00000104027.1	chr1	25314276	25317708	-	3433	0	0	0	0	0	0
ENSMUSG00000102407.1	chr1	25325866	25328398	-	2533	0	0	0	0	0	0
ENSMUSG00000103214.1	chr1	25345978	25349082	-	3105	0	0	0	0	0	0
ENSMUSG00000104100.1	chr1	25362564	25365820	-	3257	0	0	0	0	0	0
ENSMUSG00000084740.1	chr1	25451071	25451174	+	104	0	0	0	0	0	0
ENSMUSG00000103889.1	chr1	25608250	25611184	-	2935	0	0	0	0	0	0
ENSMUSG00000101301.1	chr1	25614946	25615515	-	570	0	0	0	0	0	0
ENSMUSG00000104221.1	chr1	25620238	25623180	-	2943	0	0	0	0	0	0
ENSMUSG00000102250.1	chr1	25672245	25676239	-	3995	0	0	0	0	0	0
ENSMUSG00000102317.1	chr1	25686062	25691501	-	5440	0	0	0	0	0	0
ENSMUSG00000103563.1	chr1	25722038	25724778	-	2741	0	0	0	0	0	0
ENSMUSG00000102465.1	chr1	25735389	25738969	-	3581	0	0	0	0	0	0
ENSMUSG00000102659.1	chr1	25755343	25759033	-	3691	0	0	0	0	0	0
ENSMUSG00000103924.1	chr1	25775757	25780306	-	4550	0	0	0	0	0	0
ENSMUSG00000104132.1	chr1	25797281	25800905	-	3625	0	0	0	0	0	0
ENSMUSG00000102747.1	chr1	25804097	25807406	-	3310	1	0	0	0	0	0
ENSMUSG00000102386.1	chr1	25808956	25809972	-	1017	0	0	0	0	0	0
ENSMUSG00000103004.1	chr1	25824390	25824719	-	330	0	0	0	0	0	0
ENSMUSG00000104516.1	chr1	25830657	25831878	+	1222	0	0	0	0	0	0
ENSMUSG00000101618.1	chr1	25996604	25997159	-	556	0	0	0	1	0	0
ENSMUSG00000099458.1	chr1	26466236	26466886	+	651	0	0	0	0	0	0
ENSMUSG00000088111.1	chr1	26566833	26566938	+	106	0	0	0	0	0	0
ENSMUSG00000073722.3	chr1;chr1	26681814;26687241	26685911;26687460	-;-	4318	0	0	0	1	0	0
ENSMUSG00000095256.1	chr1	26959103	26959221	-	119	3	4	8	4	6	2
ENSMUSG00000100310.1	chr1	27336352	27336768	-	417	0	0	0	0	0	0
ENSMUSG00000101514.1	chr1;chr1	27884046;27900428	27884078;27902396	+;+	2002	50	18	16	8	22	20
ENSMUSG00000101033.1	chr1	27900419	27901072	-	654	0	0	0	0	0	0
ENSMUSG00000101372.1	chr1	27989910	27991782	+	1873	0	0	0	1	0	2
ENSMUSG00000103241.1	chr1	28569918	28571431	+	1514	0	0	0	0	0	0
ENSMUSG00000086240.4	chr1	28580499	28580772	-	274	0	0	0	1	2	0
ENSMUSG00000048411.4	chr1;chr1	28776117;28780034	28778784;28780252	-;-	2887	1	2	1	3	1	1
ENSMUSG00000081557.2	chr1	28800240	28802721	-	2482	0	0	1	0	0	0
ENSMUSG00000058590.2	chr1	28938036	28938339	+	304	0	0	0	0	0	0
ENSMUSG00000101235.1	chr1	29219700	29220249	+	550	0	0	0	0	0	0
ENSMUSG00000064433.1	chr1	29280964	29281075	-	112	0	0	0	0	0	0
ENSMUSG00000080625.1	chr1	29301480	29301579	+	100	0	0	0	0	0	0
ENSMUSG00000080391.1	chr1	29361275	29361370	-	96	0	0	0	0	0	0
ENSMUSG00000099257.1	chr1	29421488	29421612	+	125	0	0	0	0	0	0
ENSMUSG00000099492.1	chr1	29484604	29485915	-	1312	1	2	0	2	4	1
ENSMUSG00000118548.1	chr1	29813154	29814438	+	1285	0	0	0	0	0	0
ENSMUSG00000101726.1	chr1	29930094	29930715	+	622	0	0	0	0	0	0
ENSMUSG00000096829.1	chr1	29985934	29986043	+	110	0	0	0	0	0	0
ENSMUSG00000098883.1	chr1	30333291	30333397	-	107	0	0	0	0	0	0
ENSMUSG00000053185.2	chr1;chr1	30718560;30719447	30719204;30719962	-;-	1161	0	0	0	0	0	0
ENSMUSG00000100261.1	chr1;chr1;chr1;chr1	30769687;30770672;30771439;30771713	30770402;30771009;30771491;30771815	+;+;+;+	1210	0	0	1	0	0	0
ENSMUSG00000101180.1	chr1	30794548	30794875	-	328	0	0	0	0	0	0
ENSMUSG00000048874.15	chr1;chr1;chr1;chr1;chr1;chr1;chr1;chr1;chr1;chr1;chr1;chr1;chr1;chr1;chr1;chr1;chr1;chr1;chr1;chr1;chr1;chr1;chr1;chr1;chr1;chr1;chr1;chr1;chr1;chr1;chr1;chr1;chr1;chr1;chr1;chr1;chr1;chr1;chr1;chr1;chr1;chr1;chr1;chr1;chr1;chr1;chr1;chr1;chr1;chr1;chr1;chr1;chr1;chr1;chr1;chr1;chr1;chr1;chr1;chr1;chr1;chr1;chr1;chr1;chr1;chr1;chr1;chr1	30802339;30802342;30803546;30806169;30806169;30806205;30808723;30808723;30808723;30808723;30810683;30810683;30810683;30811772;30811772;30811904;30813017;30813017;30813017;30813571;30813960;30813960;30815315;30816468;30816468;30816468;30820081;30820081;30820081;30820081;30820226;30820683;30820683;30820683;30820683;30820683;30821058;30821131;30821131;30821131;30821131;30821131;30824210;30824210;308…	30805942;30805942;30806364;30806364;30806364;30806364;30809105;30808812;30808812;30808812;30810830;30810712;30810830;30811967;30811967;30811967;30813535;30813152;30813152;30814091;30814091;30814091;30816584;30816584;30816584;30816584;30820237;30820237;30820237;30820237;30820237;30820827;30820827;30820827;30820827;30820827;30823843;30821314;30821314;30821314;30821314;30821314;30824519;30824519;308…	-;-;-;-;-;-;-;-;-;-;-;-;-;-;-;-;-;-;-;-;-;-;-;-;-;-;-;-;-;-;-;-;-;-;-;-;-;-;-;-;-;-;-;-;-;-;-;-;-;-;-;-;-;-;-;-;-;-;-;-;-;-;-;-;-;-;-;-	14190	376	249	166	175	164	238
ENSMUSG00000103783.1	chr1	30833548	30836431	-	2884	3	0	0	1	1	1
ENSMUSG00000104315.1	chr1	30865504	30868538	-	3035	4	0	1	0	0	1
ENSMUSG00000026064.16	chr1;chr1;chr1;chr1;chr1;chr1;chr1;chr1;chr1;chr1;chr1;chr1	30940302;30941947;30943221;30943932;30943932;30943932;30944536;30944536;30944938;30944938;30946038;30948997	30943323;30943323;30943323;30944304;30944006;30944006;30944666;30944666;30945030;30946426;30946639;30949309	-;-;-;-;-;-;-;-;-;-;-;-	5541	11	0	3	3	2	2
ENSMUSG00000117310.2	chr1;chr1;chr1;chr1;chr1;chr1;chr1;chr1;chr1;chr1;chr1;chr1;chr1;chr1;chr1;chr1;chr1;chr1;chr1	30940302;30940303;30941580;30943932;30943932;30943932;30944536;30944536;30944536;30944938;30944938;30944938;30946038;30946038;30946038;30949549;30949549;30949549;30949584	30943323;30943323;30943323;30944006;30944006;30944006;30944666;30944666;30944666;30945030;30945030;30945030;30946636;30946639;30946639;30949757;30949755;30949770;30949691	-;-;-;-;-;-;-;-;-;-;-;-;-;-;-;-;-;-;-	4145	2	1	0	0	0	0
ENSMUSG00000117091.1	chr1	30977243	30977968	-	726	0	0	0	0	0	0
ENSMUSG00000086726.3	chr1	30986225	30986953	-	729	0	0	0	0	0	0
ENSMUSG00000086727.8	chr1;chr1;chr1;chr1;chr1;chr1;chr1;chr1;chr1;chr1;chr1;chr1;chr1;chr1;chr1;chr1;chr1;chr1;chr1;chr1;chr1;chr1;chr1;chr1;chr1;chr1	30997842;30997867;30997867;30999819;31019188;31020848;31020852;31020852;31047585;31047585;31062035;31096372;31135137;31141164;31141717;31202931;31204252;31204252;31204252;31204252;31204252;31222476;31222476;31222476;31222476;31222476	30998938;30998943;30998943;30999904;31019685;31020963;31020963;31020963;31047772;31047772;31062107;31096454;31135247;31141768;31141764;31203388;31204473;31204473;31204473;31204473;31204473;31222628;31222684;31222657;31222597;31222617	-;-;-;-;-;-;-;-;-;-;-;-;-;-;-;-;-;-;-;-;-;-;-;-;-;-	3751	2	1	0	1	0	0
ENSMUSG00000100237.1	chr1;chr1;chr1	31041919;31042952;31043299	31041983;31043094;31043675	+;+;+	585	0	0	0	0	0	0
ENSMUSG00000098529.1	chr1	31122725	31122862	-	138	0	0	0	0	0	0
ENSMUSG00000100910.1	chr1;chr1;chr1	31136026;31143911;31149634	31138324;31143997;31150105	+;+;+	2858	0	0	0	0	0	0
ENSMUSG00000099796.1	chr1	31164549	31164773	+	225	0	0	1	0	0	0
ENSMUSG00000050217.13	chr1;chr1;chr1;chr1;chr1;chr1;chr1;chr1	31176401;31189366;31189470;31190363;31190363;31196782;31203331;31203331	31176480;31189498;31189498;31190524;31190524;31196948;31204725;31204725	+;+;+;+;+;+;+;+	1937	0	0	0	0	0	0
ENSMUSG00000026063.4	chr1	31222838	31224288	+	1451	0	0	0	0	0	0
ENSMUSG00000077664.1	chr1	31259593	31259719	-	127	0	0	0	0	0	0
ENSMUSG00000100205.1	chr1	31267326	31267884	+	559	0	0	0	0	0	0
ENSMUSG00000100592.1	chr1	31274892	31275455	+	564	0	0	0	0	0	0
ENSMUSG00000094215.2	chr1	31286945	31287640	+	696	0	0	0	0	0	0
ENSMUSG00000101093.1	chr1;chr1	31559540;31561355	31560830;31561400	+;+	1337	2	1	0	0	0	0
ENSMUSG00000070960.4	chr1	31615149	31616661	+	1513	3	1	1	0	0	0
ENSMUSG00000088620.1	chr1	31656632	31656738	-	107	0	0	0	0	0	0
ENSMUSG00000082159.2	chr1	31736057	31736891	+	835	0	0	0	0	0	1
ENSMUSG00000026058.11	chr1;chr1;chr1;chr1;chr1;chr1;chr1;chr1;chr1;chr1;chr1;chr1;chr1;chr1;chr1;chr1;chr1;chr1;chr1;chr1	32172714;32172729;32172748;32172887;32243900;32243900;32243900;32243900;32310798;32315015;32333466;32333466;32333466;32414871;32414871;32467760;32472567;32619171;32644093;32657444	32173008;32173008;32173008;32173008;32244027;32244027;32246878;32244027;32311090;32315108;32333582;32338354;32333582;32414934;32415017;32467887;32472765;32619253;32644151;32658568	+;+;+;+;+;+;+;+;+;+;+;+;+;+;+;+;+;+;+;+	10291	0	0	0	0	0	0
ENSMUSG00000064688.1	chr1	32213133	32213239	-	107	0	0	0	0	0	0
ENSMUSG00000103482.1	chr1	32473757	32475565	+	1809	0	0	0	0	0	0
ENSMUSG00000104498.1	chr1	32485315	32486942	+	1628	0	0	0	0	0	0
ENSMUSG00000104313.1	chr1	32496444	32497988	+	1545	0	0	0	0	0	0
ENSMUSG00000102865.1	chr1	32519563	32520999	-	1437	0	0	0	0	0	0
ENSMUSG00000102321.1	chr1	32539028	32542440	+	3413	0	0	0	0	0	0
ENSMUSG00000091318.2	chr1	32543686	32547294	-	3609	0	0	0	0	0	0
ENSMUSG00000089489.1	chr1	32568359	32568421	-	63	0	0	0	0	0	0
ENSMUSG00000104433.1	chr1	32710179	32712648	+	2470	0	0	0	0	0	0
ENSMUSG00000089395.1	chr1	32726639	32726930	+	292	0	0	0	0	0	0
ENSMUSG00000102926.1	chr1	32967484	32972490	-	5007	0	0	0	0	1	0
ENSMUSG00000100497.1	chr1	33028160	33030290	-	2131	0	0	0	0	0	0
ENSMUSG00000102917.1	chr1	33065130	33066350	+	1221	0	0	0	0	0	0
ENSMUSG00000100481.1	chr1	33100907	33102695	+	1789	1	2	1	0	1	1
ENSMUSG00000100590.1	chr1	33108905	33109655	-	751	0	0	0	0	0	0
ENSMUSG00000088750.1	chr1	33191993	33192102	+	110	0	0	0	0	0	0
ENSMUSG00000104230.1	chr1;chr1	33212774;33215271	33213218;33215475	-;-	650	0	0	0	0	0	0
ENSMUSG00000101754.2	chr1	33235939	33237631	+	1693	0	1	1	0	0	0
ENSMUSG00000065223.1	chr1	33293676	33293775	+	100	0	0	0	0	0	0
ENSMUSG00000100318.2	chr1	33315670	33316582	-	913	0	0	0	0	0	0
ENSMUSG00000101612.2	chr1	33371331	33373585	+	2255	0	0	0	0	0	0
ENSMUSG00000065260.1	chr1	33422733	33422838	+	106	0	0	0	0	0	0
ENSMUSG00000026134.11	chr1;chr1;chr1;chr1;chr1;chr1;chr1;chr1;chr1;chr1;chr1;chr1;chr1;chr1;chr1;chr1;chr1;chr1;chr1;chr1;chr1	33453810;33464053;33478942;33480458;33484682;33484682;33512016;33512016;33514145;33514145;33533296;33533296;33620878;33622064;33628395;33630338;33662246;33663777;33667045;33668858;33669624	33454304;33464121;33480540;33480540;33484808;33484808;33512201;33512201;33514217;33514217;33533363;33533363;33623324;33622142;33628532;33630433;33662366;33663856;33667148;33669020;33669795	-;-;-;-;-;-;-;-;-;-;-;-;-;-;-;-;-;-;-;-;-	5938	11	9	3	3	4	6
ENSMUSG00000101682.1	chr1	33482101	33482518	+	418	3	0	0	0	0	0
ENSMUSG00000102714.1	chr1	33613758	33616832	-	3075	0	0	0	0	0	0
ENSMUSG00000102093.1	chr1	33657781	33658108	+	328	0	0	0	0	0	0
ENSMUSG00000103746.1	chr1;chr1	33669824;33669843	33670712;33670712	+;+	889	2	1	0	1	0	1
ENSMUSG00000102198.1	chr1	33671915	33674228	-	2314	0	0	0	0	0	0
ENSMUSG00000004768.14	chr1;chr1;chr1;chr1;chr1;chr1;chr1;chr1;chr1;chr1;chr1;chr1;chr1;chr1;chr1;chr1;chr1;chr1;chr1;chr1;chr1;chr1;chr1;chr1;chr1;chr1;chr1;chr1;chr1;chr1;chr1;chr1;chr1;chr1;chr1;chr1;chr1;chr1;chr1;chr1;chr1;chr1;chr1;chr1;chr1;chr1;chr1;chr1	33719887;33719887;33719895;33719909;33719910;33720138;33720407;33721608;33721608;33721608;33721608;33721608;33721608;33721608;33723786;33723786;33723786;33723786;33723786;33723786;33723786;33724934;33724934;33724934;33724934;33724934;33734528;33734702;33734702;33734702;33734702;33736657;33736800;33736800;33736800;33736800;33738137;33738288;33738288;33738288;33738288;33738288;33739253;33739253;337…	33720173;33720173;33720173;33720173;33720173;33720173;33720584;33721699;33721699;33721699;33721699;33721699;33721712;33721699;33724005;33724005;33725476;33724102;33724005;33723837;33724005;33725019;33725019;33725019;33725019;33726891;33734858;33734858;33735354;33734858;33734858;33736882;33736882;33736882;33736882;33736882;33738380;33738380;33738380;33738380;33738380;33738380;33739370;33740772;337…	+;+;+;+;+;+;+;+;+;+;+;+;+;+;+;+;+;+;+;+;+;+;+;+;+;+;+;+;+;+;+;+;+;+;+;+;+;+;+;+;+;+;+;+;+;+;+;+	8285	53	32	20	9	23	26
ENSMUSG00000042215.8	chr1;chr1;chr1;chr1;chr1;chr1;chr1;chr1	33745484;33746739;33746802;33748217;33748217;33756773;33757579;33757579	33747016;33747016;33747016;33748719;33748326;33757727;33757741;33757795	-;-;-;-;-;-;-;-	3059	20	2	9	0	7	7
ENSMUSG00000103072.1	chr1	33748007	33748347	+	341	0	0	0	0	0	0
ENSMUSG00000042197.13	chr1;chr1;chr1;chr1;chr1;chr1;chr1;chr1;chr1;chr1;chr1;chr1;chr1;chr1;chr1;chr1;chr1;chr1;chr1;chr1;chr1;chr1;chr1;chr1;chr1;chr1;chr1;chr1;chr1;chr1;chr1;chr1;chr1;chr1;chr1;chr1;chr1;chr1;chr1;chr1;chr1;chr1;chr1;chr1;chr1;chr1;chr1;chr1;chr1;chr1;chr1;chr1;chr1;chr1;chr1;chr1;chr1;chr1;chr1;chr1	33761545;33761545;33765844;33765844;33769721;33769721;33770769;33770769;33772893;33772893;33776269;33776269;33777543;33779044;33779044;33779044;33779056;33779189;33779896;33779896;33779896;33779896;33779896;33782068;33782068;33782068;33782068;33782178;33783041;33783041;33783041;33783041;33783041;33783802;33783853;33783853;33783853;33786407;33786407;33786454;33792136;33800135;33805339;33805339;338…	33762209;33762209;33765909;33765909;33769907;33769907;33770899;33770899;33773033;33773033;33777863;33777863;33777863;33779191;33779191;33779191;33779191;33779191;33780049;33780049;33780049;33780049;33780049;33782194;33782194;33782194;33782194;33782194;33783191;33783191;33783191;33783191;33783191;33783937;33783964;33783964;33783964;33786532;33786532;33786532;33803613;33800767;33805419;33805419;338…	-;-;-;-;-;-;-;-;-;-;-;-;-;-;-;-;-;-;-;-;-;-;-;-;-;-;-;-;-;-;-;-;-;-;-;-;-;-;-;-;-;-;-;-;-;-;-;-;-;-;-;-;-;-;-;-;-;-;-;-	15839	108	59	45	47	61	65
ENSMUSG00000081402.4	chr1	33836124	33838680	-	2557	0	2	0	1	1	0
ENSMUSG00000042182.16	chr1;chr1;chr1;chr1;chr1;chr1;chr1;chr1;chr1;chr1;chr1;chr1;chr1;chr1;chr1;chr1;chr1;chr1;chr1;chr1;chr1;chr1;chr1;chr1;chr1;chr1;chr1	33852052;33852052;33852052;33862654;33862654;33862695;33863156;33863742;33863742;33864523;33864523;33864523;33864523;33873758;33878260;33878260;33878260;33878260;33878260;33883441;33883441;33883441;33883441;33883441;33907566;33907566;33907566	33853367;33853367;33853367;33862773;33862773;33862773;33863934;33863934;33863934;33864574;33864743;33864743;33864743;33873911;33878437;33878437;33878437;33878437;33878437;33883490;33883842;33883648;33883480;33883648;33907791;33907816;33907768	-;-;-;-;-;-;-;-;-;-;-;-;-;-;-;-;-;-;-;-;-;-;-;-;-;-;-	3421	2	0	8	0	1	2
ENSMUSG00000104416.1	chr1	33889490	33891117	-	1628	0	0	0	0	0	0
ENSMUSG00000026131.20	chr1;chr1;chr1;chr1;chr1;chr1;chr1;chr1;chr1;chr1;chr1;chr1;chr1;chr1;chr1;chr1;chr1;chr1;chr1;chr1;chr1;chr1;chr1;chr1;chr1;chr1;chr1;chr1;chr1;chr1;chr1;chr1;chr1;chr1;chr1;chr1;chr1;chr1;chr1;chr1;chr1;chr1;chr1;chr1;chr1;chr1;chr1;chr1;chr1;chr1;chr1;chr1;chr1;chr1;chr1;chr1;chr1;chr1;chr1;chr1;chr1;chr1;chr1;chr1;chr1;chr1;chr1;chr1;chr1;chr1;chr1;chr1;chr1;chr1;chr1;chr1;chr1;chr1;chr1;chr1…	33908225;33908999;33968703;34005880;34005882;34006126;34006180;34006191;34006191;34006191;34011813;34011825;34011825;34077227;34086242;34086242;34086242;34086242;34086242;34086242;34086242;34086242;34086242;34089292;34113933;34113933;34113933;34113933;34113933;34113933;34113933;34113933;34113933;34113933;34116118;34116118;34116118;34116118;34116118;34116118;34116118;34116118;34116118;34116118;341…	33908452;33909033;33968903;34006008;34006008;34006398;34006398;34006398;34006398;34006398;34011915;34011915;34011915;34077372;34086303;34086303;34086303;34086303;34086303;34086303;34086303;34086303;34086303;34089428;34114022;34114022;34114022;34114022;34114022;34114022;34114022;34114022;34114022;34114022;34116195;34116195;34116195;34116195;34116195;34116195;34116195;34116195;34116195;34116195;341…	+;+;+;+;+;+;+;+;+;+;+;+;+;+;+;+;+;+;+;+;+;+;+;+;+;+;+;+;+;+;+;+;+;+;+;+;+;+;+;+;+;+;+;+;+;+;+;+;+;+;+;+;+;+;+;+;+;+;+;+;+;+;+;+;+;+;+;+;+;+;+;+;+;+;+;+;+;+;+;+;+;+;+;+;+;+;+;+;+;+;+;+;+;+;+;+;+;+;+;+;+;+;+;+;+;+;+;+;+;+;+;+;+;+;+;+;+;+;+;+;+;+;+;+;+;+;+;+;+;+;+;+;+;+;+;+;+;+;+;+;+;+;+;+;+;+;+;+;+;+;+;+;+;+;+;+;+;+;+;+;+;+;+;+;+;+;+;+;+;+;+;+;+;+;+;+;+;+;+;+;+;+;+;+;+;+;+;+;+;+;+;+;+;+;+;+;+;+;+;+…	41619	812	586	359	300	454	460
ENSMUSG00000103596.1	chr1	33922455	33924838	+	2384	0	0	0	0	0	0
ENSMUSG00000099382.1	chr1	33963352	33963685	-	334	0	0	0	0	0	1
ENSMUSG00000084506.1	chr1	33981410	33981502	-	93	0	0	0	0	1	0
ENSMUSG00000103364.1	chr1	34032100	34033797	+	1698	1	1	0	0	0	1
ENSMUSG00000105982.1	chr1	34117359	34117431	+	73	0	0	0	0	0	0
ENSMUSG00000096992.3	chr1;chr1;chr1;chr1	34165856;34169145;34175031;34177888	34167095;34169270;34178446;34178271	-;-;-;-	4782	2	1	4	1	0	0
[truncated: 55,033 more rows]
