# Supplementary material for: The METTL5-TRMT112 N6-methyladenosine methyltransferase complex regulates mRNA translation via 18S rRNA methylation
Source: J Biol Chem. 2022 Jan 14;298(3):101590. doi: 10.1016/j.jbc.2022.101590 (PMC8857481; doi:10.1016/j.jbc.2022.101590)
Supplement: Supplemental Table S8 [file mmc8.xlsx]

## Sheet: Proteome
Table S8. Total proteins quantified by tmt11-LC-MS/MS (n=3965)
Protein Accession #	Protein Description	GN	PSM#	Total Peptide#	Unique Peptide#	Jscore	GPCRs	TFs	epigenetic_factors	kinases	oncogenes	spliceosomal_proteins	FFQ_input_active	FFQ_f7_inactive	FFQ_f8_maybeactive	FFQ_f11_active	FFQ_f13_active	FFQ_f12_active	FTS_FFQ_input_active	FTS_FFQ_FT_inactive	FTS_FFQ_f8_inactive	FTS_FFQ_f11_active	FTS_FFQ_f12_active	Correlation(FFQ)	Correlation(FTS_FFQ)	Correlation(all)
Protein Accession #: protein entry number in Uniprot database; Protein Description: protein name; GN: gene name; PSM#: total identified peptide spectra matched for this protein; Total Peptide#: total peptide number; Unique Peptide#: number of peptides unique to this protein; Jscore: Jump score indicating how reliable this identification is; Correlation(FFQ): correlation between protein amount and…
sp|Q8WVC0|LEO1_HUMAN	RNA polymerase-associated protein LEO1 OS=Homo sapiens GN=LEO1 PE=1 SV=1	LEO1	14	6	1	63.48	-	-	O	-	-	-	629121	234742	420013	1.10559e+06	401711	476367	624210	48261.2	143667	185373	68997.8	0.292362	0.778742	0.565438
sp|P17480|UBF1_HUMAN	Nucleolar transcription factor 1 OS=Homo sapiens GN=UBTF PE=1 SV=1	UBTF	15	11	1	48.97	-	-	O	-	-	-	581300	478645	940716	993046	701467	611153	530370	79122.3	317041	145932	75019.6	0.196078	0.504489	0.554606
sp|P06748|NPM_HUMAN	Nucleophosmin OS=Homo sapiens GN=NPM1 PE=1 SV=2	NPM1	336	18	0	68.74	-	-	O	-	O	-	2.77312e+07	8.38419e+06	1.56587e+07	4.70906e+07	1.51599e+07	1.86696e+07	1.66054e+07	2.09972e+06	4.13879e+06	3.97413e+06	1.39282e+06	0.272028	0.712282	0.55347
sp|P25440|BRD2_HUMAN	Bromodomain-containing protein 2 OS=Homo sapiens GN=BRD2 PE=1 SV=2	BRD2	19	12	0	51.51	-	-	O	-	-	-	469319	428503	848828	824761	607085	749832	330025	77825.4	243515	80008.7	47373.4	0.196285	0.33292	0.550705
sp|Q96EV2|RBM33_HUMAN	RNA-binding protein 33 OS=Homo sapiens GN=RBM33 PE=1 SV=3	RBM33	3	3	0	41.63	-	-	-	-	-	-	494497	209606	435775	1.06496e+06	321761	410477	219811	28840.3	124430	63267.8	22335.3	0.227862	0.537609	0.520003
sp|Q9NYH9|UTP6_HUMAN	U3 small nucleolar RNA-associated protein 6 homolog OS=Homo sapiens GN=UTP6 PE=1 SV=2	UTP6	2	2	2	25.08	-	-	-	-	-	-	894428	390003	886029	1.4684e+06	562327	712543	921687	214897	195879	225676	105250	0.141299	0.695687	0.49591
tr|H0YCK7|H0YCK7_HUMAN	Elongation factor 1-delta (Fragment) OS=Homo sapiens GN=EEF1D PE=1 SV=1	EEF1D	33	7	0	70.29	-	-	-	-	-	-	3.21009e+06	1.78581e+06	3.20744e+06	8.22368e+06	2.16109e+06	2.84226e+06	2.44127e+06	214828	819558	558877	252576	0.186678	0.673488	0.493709
sp|Q13595|TRA2A_HUMAN	Transformer-2 protein homolog alpha OS=Homo sapiens GN=TRA2A PE=1 SV=1	TRA2A	1	1	0	63.94	-	-	-	-	-	O	141877	83681	174238	305828	118308	125835	250399	11373.1	49042.2	61138.6	37604.1	0.187304	0.776204	0.481916
sp|Q8WXI9|P66B_HUMAN	Transcriptional repressor p66-beta OS=Homo sapiens GN=GATAD2B PE=1 SV=1	GATAD2B	22	13	11	49.82	-	-	O	-	-	-	869940	333105	796258	1.12944e+06	486575	515438	491555	64266.6	188911	81948.3	46926.2	0.0554223	0.58238	0.478771
tr|F8VV04|F8VV04_HUMAN	Squamous cell carcinoma antigen recognized by T-cells 3 (Fragment) OS=Homo sapiens GN=SART3 PE=1 SV=1	SART3	59	29	1	70.58	-	-	-	-	-	-	2.98199e+06	1.43901e+06	2.74127e+06	5.72312e+06	1.6435e+06	2.08912e+06	2.524e+06	239737	773390	593719	224297	0.109427	0.690087	0.467165
sp|P24534|EF1B_HUMAN	Elongation factor 1-beta OS=Homo sapiens GN=EEF1B2 PE=1 SV=3	EEF1B2	47	10	5	56.12	-	-	-	-	-	-	1.02829e+07	5.54378e+06	1.05033e+07	2.80085e+07	6.25444e+06	8.68301e+06	6.86847e+06	908485	2.17832e+06	1.78926e+06	796205	0.159649	0.694155	0.464303
sp|P07910|HNRPC_HUMAN	Heterogeneous nuclear ribonucleoproteins C1/C2 OS=Homo sapiens GN=HNRNPC PE=1 SV=4	HNRNPC	36	15	0	62.5	-	-	-	-	-	O	1.63425e+06	1.08358e+06	2.00492e+06	4.14987e+06	1.327e+06	1.6941e+06	3.21609e+06	172566	576149	880061	604919	0.182258	0.80412	0.463103
sp|Q9Y657|SPIN1_HUMAN	Spindlin-1 OS=Homo sapiens GN=SPIN1 PE=1 SV=3	SPIN1	1	1	1	40.27	-	-	-	-	-	-	277725	187778	473261	772892	276445	368960	360496	116630	176257	35635.9	20461	0.178452	0.36148	0.462163
sp|P29692|EF1D_HUMAN	Elongation factor 1-delta OS=Homo sapiens GN=EEF1D PE=1 SV=5	EEF1D	57	13	0	70.29	-	-	-	-	-	-	1.07701e+07	7.13805e+06	1.14611e+07	2.74266e+07	6.91043e+06	9.08899e+06	7.9728e+06	945119	2.67221e+06	1.96495e+06	870752	0.122986	0.677053	0.461952
sp|Q15020|SART3_HUMAN	Squamous cell carcinoma antigen recognized by T-cells 3 OS=Homo sapiens GN=SART3 PE=1 SV=1	SART3	98	41	0	72.98	-	-	-	-	-	-	4.49532e+06	2.20311e+06	4.20115e+06	8.63232e+06	2.43018e+06	3.13007e+06	3.81522e+06	331814	1.11884e+06	880370	343142	0.0943645	0.697342	0.460759
sp|Q13042|CDC16_HUMAN	Cell division cycle protein 16 homolog OS=Homo sapiens GN=CDC16 PE=1 SV=2	CDC16	26	17	0	50.25	-	-	-	-	-	-	1.38692e+06	598500	1.20836e+06	1.91721e+06	700287	788592	870320	87656.3	307504	164698	75661.4	0.0132998	0.62809	0.451553
sp|Q00839-2|HNRPU_HUMAN	Isoform Short of Heterogeneous nuclear ribonucleoprotein U OS=Homo sapiens GN=HNRNPU	HNRNPU	210	27	2	60.78	-	-	-	-	-	-	9.80264e+06	4.42809e+06	7.15121e+06	2.06361e+07	4.23689e+06	6.44897e+06	6.4872e+06	555302	1.51748e+06	1.29064e+06	583428	0.118307	0.708269	0.448723
tr|E9PQZ1|E9PQZ1_HUMAN	Elongation factor 1-delta OS=Homo sapiens GN=EEF1D PE=1 SV=1	EEF1D	34	9	0	58.16	-	-	-	-	-	-	7.70233e+06	5.90976e+06	8.74606e+06	1.98999e+07	4.9489e+06	6.45112e+06	5.63659e+06	867168	2.08944e+06	1.5165e+06	716916	0.0780304	0.662254	0.437475
sp|O76094|SRP72_HUMAN	Signal recognition particle subunit SRP72 OS=Homo sapiens GN=SRP72 PE=1 SV=3	SRP72	68	27	1	66.16	-	-	-	-	-	-	1.59683e+06	1.06083e+06	2.63489e+06	4.51564e+06	1.32389e+06	1.38441e+06	918940	157642	556296	201985	88205.1	0.0919246	0.444629	0.435576
sp|P29692-2|EF1D_HUMAN	Isoform 2 of Elongation factor 1-delta OS=Homo sapiens GN=EEF1D	EEF1D	66	19	0	70.29	-	-	-	-	-	-	1.02001e+07	7.35641e+06	1.19108e+07	2.49101e+07	6.40389e+06	8.41731e+06	8.06445e+06	1.04767e+06	2.9422e+06	2.03944e+06	859502	0.0625451	0.658733	0.435484
sp|Q00839|HNRPU_HUMAN	Heterogeneous nuclear ribonucleoprotein U OS=Homo sapiens GN=HNRNPU PE=1 SV=6	HNRNPU	196	27	2	60.78	-	-	-	-	-	O	9.48814e+06	4.69525e+06	7.86996e+06	1.97807e+07	4.09942e+06	6.19707e+06	6.39445e+06	553808	1.61217e+06	1.26198e+06	567567	0.0741262	0.697271	0.430694
sp|O75822|EIF3J_HUMAN	Eukaryotic translation initiation factor 3 subunit J OS=Homo sapiens GN=EIF3J PE=1 SV=2	EIF3J	57	11	0	69.6	-	-	-	-	-	-	3.77531e+06	1.1403e+06	2.53333e+06	7.97785e+06	1.40624e+06	2.36834e+06	4.26343e+06	217440	651908	969101	345443	0.146382	0.772555	0.429988
sp|Q8NCJ5|SPRY3_HUMAN	SPRY domain-containing protein 3 OS=Homo sapiens GN=SPRYD3 PE=1 SV=2	SPRYD3	4	2	0	24.35	-	-	-	-	-	-	762115	216804	691831	2.3526e+06	324214	580748	360705	55718.6	112689	61891.6	21043.4	0.173179	0.614629	0.427202
sp|Q08945|SSRP1_HUMAN	FACT complex subunit SSRP1 OS=Homo sapiens GN=SSRP1 PE=1 SV=1	SSRP1	43	21	14	51.12	-	-	O	-	-	-	2.4507e+06	1.07887e+06	2.13227e+06	5.60211e+06	1.11453e+06	1.66305e+06	1.02615e+06	173955	591749	288601	112869	0.113399	0.512151	0.426142
sp|P26641|EF1G_HUMAN	Elongation factor 1-gamma OS=Homo sapiens GN=EEF1G PE=1 SV=3	EEF1G	225	25	0	59.47	-	-	-	-	-	-	1.62338e+07	1.15171e+07	2.09621e+07	4.24796e+07	1.0058e+07	1.41235e+07	9.81472e+06	1.24281e+06	3.91116e+06	2.85899e+06	1.18468e+06	0.0532465	0.667403	0.426083
tr|F6XE55|F6XE55_HUMAN	Probable global transcription activator SNF2L2 (Fragment) OS=Homo sapiens GN=SMARCA2 PE=4 SV=1	SMARCA2	12	7	0	46.42	-	-	-	-	-	-	1.13584e+06	511717	1.14017e+06	1.59625e+06	555996	737522	391326	67155.4	230945	93575.2	37452	-0.0572493	0.469434	0.420614
tr|E9PK06|E9PK06_HUMAN	Elongation factor 1-delta (Fragment) OS=Homo sapiens GN=EEF1D PE=1 SV=3	EEF1D	23	6	0	45.45	-	-	-	-	-	-	2.34488e+06	1.9206e+06	2.95963e+06	5.59897e+06	1.48875e+06	1.98071e+06	1.9186e+06	231183	676697	415069	203312	0.00303847	0.643896	0.417366
sp|Q56P03|EAPP_HUMAN	E2F-associated phosphoprotein OS=Homo sapiens GN=EAPP PE=1 SV=4	EAPP	1	1	0	50.28	-	-	-	-	-	-	74439.8	19298	33793.4	140505	42480	46690.1	171659	3214.27	6396.53	34179.6	15938.6	0.319333	0.807173	0.414586
sp|P30260|CDC27_HUMAN	Cell division cycle protein 27 homolog OS=Homo sapiens GN=CDC27 PE=1 SV=2	CDC27	45	20	0	86.26	-	-	-	-	O	-	2.4397e+06	1.06575e+06	2.23616e+06	3.18598e+06	1.15316e+06	1.26998e+06	1.34019e+06	136120	541124	289005	115868	-0.0683593	0.61345	0.413955
sp|Q8WVM7|STAG1_HUMAN	Cohesin subunit SA-1 OS=Homo sapiens GN=STAG1 PE=1 SV=3	STAG1	11	6	0	55.33	-	-	O	-	-	-	924759	282162	1.14477e+06	1.34483e+06	496176	572291	374895	75753.6	173785	92618.2	33149.2	-0.0238925	0.555322	0.413285
tr|G5EA36|G5EA36_HUMAN	Cell division cycle 27, isoform CRA_c OS=Homo sapiens GN=CDC27 PE=1 SV=1	CDC27	46	21	0	86.26	-	-	-	-	-	-	2.42169e+06	1.07819e+06	2.24057e+06	3.1559e+06	1.13918e+06	1.25886e+06	1.3395e+06	138037	549072	290160	114976	-0.0810368	0.609393	0.408162
sp|Q9Y5B9|SP16H_HUMAN	FACT complex subunit SPT16 OS=Homo sapiens GN=SUPT16H PE=1 SV=1	SUPT16H	83	40	39	58.46	-	-	O	-	-	-	4.04223e+06	2.0897e+06	4.31086e+06	1.02781e+07	1.92229e+06	3.12983e+06	1.93781e+06	342045	1.16538e+06	542360	227993	0.0823099	0.490317	0.405532
sp|Q7Z4V5|HDGR2_HUMAN	Hepatoma-derived growth factor-related protein 2 OS=Homo sapiens GN=HDGFRP2 PE=1 SV=1	HDGFRP2	33	10	0	65.96	-	-	-	-	-	-	1.74506e+06	1.02345e+06	2.87632e+06	3.31514e+06	1.24749e+06	1.61375e+06	805030	138552	588433	196641	89687.8	-0.0558121	0.365952	0.404857
sp|Q9Y5Q9|TF3C3_HUMAN	General transcription factor 3C polypeptide 3 OS=Homo sapiens GN=GTF3C3 PE=1 SV=1	GTF3C3	30	16	4	68.5	-	-	-	-	-	-	1.12939e+06	620511	1.11635e+06	1.65081e+06	605999	671672	1.09753e+06	125161	377347	241440	90931.3	-0.0617864	0.649891	0.401153
sp|P30260-2|CDC27_HUMAN	Isoform 2 of Cell division cycle protein 27 homolog OS=Homo sapiens GN=CDC27	CDC27	46	21	1	86.26	-	-	-	-	-	-	2.46406e+06	1.12712e+06	2.33225e+06	3.20397e+06	1.15608e+06	1.27705e+06	1.40492e+06	140037	577682	295994	120954	-0.101546	0.60566	0.398907
sp|P08579|RU2B_HUMAN	U2 small nuclear ribonucleoprotein B'' OS=Homo sapiens GN=SNRPB2 PE=1 SV=1	SNRPB2	22	8	6	53.94	-	-	-	-	-	O	3.59942e+06	2.82625e+06	4.07864e+06	1.04961e+07	1.94546e+06	2.66474e+06	2.91992e+06	252271	844170	962140	359964	0.0532803	0.769238	0.39843
sp|O94776|MTA2_HUMAN	Metastasis-associated protein MTA2 OS=Homo sapiens GN=MTA2 PE=1 SV=1	MTA2	66	31	10	60.26	-	-	O	-	-	-	4.06567e+06	2.06402e+06	4.38777e+06	5.40285e+06	2.17063e+06	2.52445e+06	3.29706e+06	275766	1.27823e+06	586988	316792	-0.121511	0.60562	0.39656
sp|P46060|RAGP1_HUMAN	Ran GTPase-activating protein 1 OS=Homo sapiens GN=RANGAP1 PE=1 SV=1	RANGAP1	45	23	13	61.31	-	-	-	-	-	-	2.10774e+06	1.01277e+06	1.90007e+06	4.72023e+06	987482	1.3301e+06	3.14538e+06	234522	601058	954008	278626	0.0922231	0.795919	0.39175
sp|O00267|SPT5H_HUMAN	Transcription elongation factor SPT5 OS=Homo sapiens GN=SUPT5H PE=1 SV=1	SUPT5H	56	34	0	58.37	-	-	O	-	-	-	1.90788e+06	1.31836e+06	2.25192e+06	5.4389e+06	982415	1.48886e+06	1.18716e+06	147658	577272	318127	117308	0.0546822	0.586141	0.390528
sp|O00267-2|SPT5H_HUMAN	Isoform 2 of Transcription elongation factor SPT5 OS=Homo sapiens GN=SUPT5H	SUPT5H	57	35	1	58.37	-	-	-	-	-	-	1.90006e+06	1.32715e+06	2.25612e+06	5.40312e+06	978251	1.491e+06	1.18815e+06	147269	576840	317138	118567	0.0509778	0.58633	0.389485
sp|O43719|HTSF1_HUMAN	HIV Tat-specific factor 1 OS=Homo sapiens GN=HTATSF1 PE=1 SV=1	HTATSF1	108	38	21	64.33	-	-	-	-	-	O	1.55147e+06	943996	2.2348e+06	3.49472e+06	923026	1.25956e+06	2.13777e+06	149517	514640	643044	244163	-0.0142784	0.778619	0.387393
sp|P19338|NUCL_HUMAN	Nucleolin OS=Homo sapiens GN=NCL PE=1 SV=3	NCL	862	55	10	72.34	-	-	-	-	-	-	5.77573e+06	3.23299e+06	6.23407e+06	1.98477e+07	2.65812e+06	4.62134e+06	3.11877e+06	721186	1.88692e+06	1.07502e+06	351762	0.119229	0.508177	0.383513
sp|O15318|RPC7_HUMAN	DNA-directed RNA polymerase III subunit RPC7 OS=Homo sapiens GN=POLR3G PE=1 SV=2	POLR3G	5	2	0	43.92	-	-	-	-	-	-	284457	145915	291481	591226	128911	200226	377553	15270.9	103904	66136.7	30686.5	0.0272152	0.683153	0.379045
sp|O75554|WBP4_HUMAN	WW domain-binding protein 4 OS=Homo sapiens GN=WBP4 PE=1 SV=1	WBP4	7	5	0	50.82	-	-	-	-	-	O	277179	176819	473500	641232	173553	276059	102878	14994	87844.2	16554.6	9418.89	-0.0556479	0.239077	0.377924
sp|Q14865|ARI5B_HUMAN	AT-rich interactive domain-containing protein 5B OS=Homo sapiens GN=ARID5B PE=1 SV=3	ARID5B	17	15	0	56.86	-	O	-	-	O	-	582197	339895	719975	877343	318008	375015	288137	51694.1	152817	73159.6	23055.5	-0.160023	0.519047	0.376716
sp|Q9UHB9|SRP68_HUMAN	Signal recognition particle subunit SRP68 OS=Homo sapiens GN=SRP68 PE=1 SV=2	SRP68	81	31	0	61.03	-	-	-	-	-	-	1.66916e+06	1.40503e+06	3.11511e+06	3.98113e+06	1.36965e+06	1.37955e+06	1.11865e+06	222572	697090	269195	119537	-0.0718471	0.43476	0.37373
sp|Q9UKM9|RALY_HUMAN	RNA-binding protein Raly OS=Homo sapiens GN=RALY PE=1 SV=1	RALY	14	10	0	42.64	-	-	-	-	-	O	428906	361594	741310	1.03392e+06	338086	431590	801777	75976.6	188935	227508	144759	-0.0376985	0.775537	0.373079
sp|Q9UPY8|MARE3_HUMAN	Microtubule-associated protein RP/EB family member 3 OS=Homo sapiens GN=MAPRE3 PE=1 SV=1	MAPRE3	8	5	0	45.39	-	-	-	-	-	-	568429	345515	538230	1.44548e+06	232921	398043	308890	52632.3	195377	75837.4	30671.7	0.0499114	0.442136	0.372495
sp|Q9H9Y6|RPA2_HUMAN	DNA-directed RNA polymerase I subunit RPA2 OS=Homo sapiens GN=POLR1B PE=1 SV=2	POLR1B	3	3	0	32.27	-	-	-	-	-	-	564873	331646	674546	941320	297550	372427	272586	91299.3	158895	105206	61738.2	-0.106757	0.537059	0.371513
sp|Q14839|CHD4_HUMAN	Chromodomain-helicase-DNA-binding protein 4 OS=Homo sapiens GN=CHD4 PE=1 SV=2	CHD4	191	84	0	59.88	-	-	O	-	O	-	3.84459e+06	2.08349e+06	5.15975e+06	6.12552e+06	2.11053e+06	2.63634e+06	2.08196e+06	324023	1.10763e+06	454565	175487	-0.138517	0.503794	0.370589
sp|Q9UNS1|TIM_HUMAN	Protein timeless homolog OS=Homo sapiens GN=TIMELESS PE=1 SV=2	TIMELESS	31	20	0	68.43	-	-	-	-	-	-	1.35976e+06	771059	1.58925e+06	2.26754e+06	679336	880547	607052	129498	408727	154329	67766.8	-0.10585	0.398934	0.369548
sp|O95983|MBD3_HUMAN	Methyl-CpG-binding domain protein 3 OS=Homo sapiens GN=MBD3 PE=1 SV=1	MBD3	6	5	0	60.31	-	-	O	-	-	-	1.01109e+06	495759	1.08621e+06	1.35732e+06	469072	578549	959129	48017	231969	151752	72856.7	-0.164523	0.686108	0.367623
tr|F5GWX5|F5GWX5_HUMAN	Chromodomain-helicase-DNA-binding protein 4 OS=Homo sapiens GN=CHD4 PE=1 SV=1	CHD4	193	84	0	59.88	-	-	O	-	-	-	3.81106e+06	2.09188e+06	5.18292e+06	6.07496e+06	2.0938e+06	2.6188e+06	2.08924e+06	325407	1.12128e+06	458786	174425	-0.147773	0.501009	0.365602
sp|P36578|RL4_HUMAN	60S ribosomal protein L4 OS=Homo sapiens GN=RPL4 PE=1 SV=5	RPL4	12	7	0	57.79	-	-	-	-	-	-	452101	302944	606320	1.32295e+06	320369	554363	1.23144e+06	78159.9	242726	214399	232727	0.137471	0.726844	0.363729
sp|Q9H0E3|SP130_HUMAN	Histone deacetylase complex subunit SAP130 OS=Homo sapiens GN=SAP130 PE=1 SV=1	SAP130	5	5	0	49.56	-	-	O	-	-	-	434018	269917	463391	516546	246542	269668	220035	84302.3	140144	43869.6	20353.4	-0.245824	0.295706	0.363605
sp|P62316|SMD2_HUMAN	Small nuclear ribonucleoprotein Sm D2 OS=Homo sapiens GN=SNRPD2 PE=1 SV=1	SNRPD2	23	8	0	57.41	-	-	-	-	-	O	2.52238e+06	1.3162e+06	3.61094e+06	6.48287e+06	1.14494e+06	1.64013e+06	2.40435e+06	114499	525283	523980	206287	-0.0140341	0.739143	0.362527
sp|Q99575|POP1_HUMAN	Ribonucleases P/MRP protein subunit POP1 OS=Homo sapiens GN=POP1 PE=1 SV=2	POP1	30	18	11	49.42	-	-	-	-	-	-	879097	574893	1.1187e+06	1.84022e+06	436063	606687	714588	71781.9	300979	190178	75184.9	-0.073495	0.640037	0.360637
sp|P29218|IMPA1_HUMAN	Inositol monophosphatase 1 OS=Homo sapiens GN=IMPA1 PE=1 SV=1	IMPA1	4	3	0	28.31	-	-	-	-	-	-	270334	198200	313821	413675	155006	160412	156042	15962.1	99835.8	32904.5	14536.5	-0.200519	0.44015	0.360183
sp|Q8N7H5|PAF1_HUMAN	RNA polymerase II-associated factor 1 homolog OS=Homo sapiens GN=PAF1 PE=1 SV=2	PAF1	30	17	0	70.14	-	-	O	-	-	-	957085	641641	1.19895e+06	1.55815e+06	544050	654410	978284	114392	377366	269088	102639	-0.157215	0.664433	0.359739
sp|Q15691|MARE1_HUMAN	Microtubule-associated protein RP/EB family member 1 OS=Homo sapiens GN=MAPRE1 PE=1 SV=3	MAPRE1	72	17	15	61.7	-	-	-	-	-	-	1.5308e+06	917167	1.42869e+06	4.27943e+06	505039	1.05002e+06	473973	129006	316617	135889	46770.2	0.0455228	0.395187	0.358385
sp|Q9UNF0|PACN2_HUMAN	Protein kinase C and casein kinase substrate in neurons protein 2 OS=Homo sapiens GN=PACSIN2 PE=1 SV=2	PACSIN2	65	23	0	61.08	-	-	-	-	-	-	1.36591e+06	748285	1.71709e+06	3.09516e+06	587558	962172	507271	103582	366120	116142	46659.6	-0.0312551	0.346996	0.357291
sp|Q9UQ88|CD11A_HUMAN	Cyclin-dependent kinase 11A OS=Homo sapiens GN=CDK11A PE=1 SV=4	CDK11A	18	14	0	48.94	-	-	-	O	-	O	1.06213e+06	837879	1.4807e+06	2.27904e+06	645264	876465	1.76844e+06	120472	392957	404517	146271	-0.0827588	0.73772	0.356446
sp|Q12873|CHD3_HUMAN	Chromodomain-helicase-DNA-binding protein 3 OS=Homo sapiens GN=CHD3 PE=1 SV=3	CHD3	57	16	0	58.99	-	-	O	-	-	-	1.91736e+06	1.1311e+06	2.55978e+06	2.99381e+06	1.04805e+06	1.28957e+06	1.19087e+06	218393	643607	312155	121711	-0.176985	0.519766	0.351316
sp|Q14566|MCM6_HUMAN	DNA replication licensing factor MCM6 OS=Homo sapiens GN=MCM6 PE=1 SV=1	MCM6	171	40	40	64.52	-	-	-	-	-	-	4.08075e+06	1.69831e+06	4.45182e+06	6.19412e+06	1.72506e+06	2.42843e+06	4.50128e+06	338117	1.14642e+06	907510	352548	-0.0956004	0.700705	0.351183
sp|Q86YP4|P66A_HUMAN	Transcriptional repressor p66-alpha OS=Homo sapiens GN=GATAD2A PE=1 SV=1	GATAD2A	30	17	0	64.23	-	-	O	-	-	-	975395	531398	1.0626e+06	1.21101e+06	473511	521749	586434	89922.8	249121	118083	57475.5	-0.238625	0.571864	0.348602
sp|Q96ST2|IWS1_HUMAN	Protein IWS1 homolog OS=Homo sapiens GN=IWS1 PE=1 SV=2	IWS1	23	13	0	47.29	-	-	-	-	-	-	1.05898e+06	750495	1.44092e+06	2.08164e+06	570266	793775	847005	137890	438222	235058	74925.8	-0.12488	0.55341	0.346254
sp|P21127|CD11B_HUMAN	Cyclin-dependent kinase 11B OS=Homo sapiens GN=CDK11B PE=1 SV=3	CDK11B	20	15	0	48.94	-	-	-	O	-	-	1.03794e+06	827481	1.45877e+06	2.19305e+06	625536	843885	1.756e+06	132884	410013	411157	147455	-0.100497	0.733572	0.343508
sp|O75643|U520_HUMAN	U5 small nuclear ribonucleoprotein 200 kDa helicase OS=Homo sapiens GN=SNRNP200 PE=1 SV=2	SNRNP200	135	70	36	57.44	-	-	-	-	-	O	2.18969e+06	1.19444e+06	2.94036e+06	3.51486e+06	1.12287e+06	1.42929e+06	2.26275e+06	216729	679843	493141	194598	-0.163045	0.681099	0.342798
sp|O00203|AP3B1_HUMAN	AP-3 complex subunit beta-1 OS=Homo sapiens GN=AP3B1 PE=1 SV=3	AP3B1	33	22	0	68.28	-	-	-	-	-	-	902158	539679	1.44473e+06	1.45375e+06	554204	691662	598174	89282.4	314646	140448	60271	-0.195411	0.525028	0.342737
sp|P51531|SMCA2_HUMAN	Probable global transcription activator SNF2L2 OS=Homo sapiens GN=SMARCA2 PE=1 SV=2	SMARCA2	65	38	0	57.86	-	-	O	-	-	-	1.57968e+06	959356	2.08065e+06	2.25293e+06	852475	1.01398e+06	784091	126136	463911	184286	68489.8	-0.239659	0.468685	0.342322
sp|Q9C0B1|FTO_HUMAN	Alpha-ketoglutarate-dependent dioxygenase FTO OS=Homo sapiens GN=FTO PE=1 SV=3	FTO	143	31	19	71.34	-	-	O	-	-	-	1.10295e+07	8.13912e+06	2.98936e+07	4.02067e+07	1.14483e+07	1.4954e+07	2.3493e+07	1.27929e+06	1.22453e+07	1.04848e+07	4.38887e+06	0.0387438	0.706897	0.340522
tr|I3L394|I3L394_HUMAN	Cell division cycle protein 27 homolog (Fragment) OS=Homo sapiens GN=CDC27 PE=1 SV=1	CDC27	14	7	1	58.24	-	-	-	-	-	-	1.8903e+06	983339	1.94101e+06	2.29534e+06	825367	922179	911388	111708	413111	227283	85076.1	-0.247912	0.596687	0.340224
sp|Q02878|RL6_HUMAN	60S ribosomal protein L6 OS=Homo sapiens GN=RPL6 PE=1 SV=3	RPL6	9	5	4	38.42	-	-	-	-	-	-	337636	267445	552512	913954	237393	387888	765361	67046.4	188664	192609	180319	0.0139302	0.755845	0.340217
tr|E9PN71|E9PN71_HUMAN	Elongation factor 1-delta (Fragment) OS=Homo sapiens GN=EEF1D PE=1 SV=1	EEF1D	3	2	0	57.56	-	-	-	-	-	-	110360	97028.5	168657	263250	69976.8	93859.8	114770	22291.5	61306.7	39156.1	10319.6	-0.0887355	0.571618	0.338803
sp|P78345|RPP38_HUMAN	Ribonuclease P protein subunit p38 OS=Homo sapiens GN=RPP38 PE=1 SV=2	RPP38	13	8	5	58.25	-	-	-	-	-	-	950677	787679	1.15771e+06	1.81117e+06	462801	597772	724750	66902	238701	162703	76018.8	-0.189655	0.67319	0.338401
sp|Q13501|SQSTM_HUMAN	Sequestosome-1 OS=Homo sapiens GN=SQSTM1 PE=1 SV=1	SQSTM1	3	3	0	42.29	-	-	-	-	-	-	42918.7	17478.5	67183.8	62138.6	45138.8	37176.6	131701	3388.96	18201.8	20703.2	10511.7	0.210244	0.742323	0.337757
sp|Q8N302|AGGF1_HUMAN	Angiogenic factor with G patch and FHA domains 1 OS=Homo sapiens GN=AGGF1 PE=1 SV=2	AGGF1	5	4	4	41.11	-	-	-	-	-	O	382773	189600	568520	629354	207274	228729	243576	21530.7	120676	56939	23905	-0.15277	0.568325	0.337752
sp|Q9UJX6|ANC2_HUMAN	Anaphase-promoting complex subunit 2 OS=Homo sapiens GN=ANAPC2 PE=1 SV=1	ANAPC2	16	13	1	52.08	-	-	-	-	-	-	983993	569032	1.21016e+06	1.28823e+06	529977	555755	712262	79755	350973	171056	77771.8	-0.242392	0.568556	0.334917
sp|Q14444|CAPR1_HUMAN	Caprin-1 OS=Homo sapiens GN=CAPRIN1 PE=1 SV=2	CAPRIN1	60	18	0	61.92	-	-	-	-	-	-	6.68462e+06	2.55302e+06	8.6464e+06	8.93738e+06	3.02049e+06	3.56534e+06	1.982e+06	329787	1.2174e+06	439483	173764	-0.184982	0.440265	0.331401
sp|Q12830|BPTF_HUMAN	Nucleosome-remodeling factor subunit BPTF OS=Homo sapiens GN=BPTF PE=1 SV=3	BPTF	46	24	0	59.73	-	O	O	-	-	-	698231	504462	970485	1.07322e+06	400771	463496	349737	65732.4	228065	83395.4	30225.8	-0.267687	0.412982	0.329332
sp|Q9UJX3|APC7_HUMAN	Anaphase-promoting complex subunit 7 OS=Homo sapiens GN=ANAPC7 PE=1 SV=4	ANAPC7	27	16	0	60.22	-	-	-	-	-	-	1.30836e+06	773408	1.59149e+06	1.76628e+06	670634	723898	954273	134290	424238	234954	91320.2	-0.249328	0.594553	0.327497
sp|Q13111|CAF1A_HUMAN	Chromatin assembly factor 1 subunit A OS=Homo sapiens GN=CHAF1A PE=1 SV=2	CHAF1A	16	11	3	53.11	-	-	O	-	-	-	1.22606e+06	647415	1.69132e+06	1.7884e+06	634727	787515	552496	118898	383040	146461	64196.7	-0.210303	0.390208	0.326729
sp|Q9BXW9|FACD2_HUMAN	Fanconi anemia group D2 protein OS=Homo sapiens GN=FANCD2 PE=1 SV=2	FANCD2	61	30	0	68.11	-	-	-	-	O	-	1.32902e+06	774629	1.90015e+06	2.15685e+06	696158	887004	1.05128e+06	136882	467896	236700	110165	-0.196562	0.584979	0.325938
sp|P49736|MCM2_HUMAN	DNA replication licensing factor MCM2 OS=Homo sapiens GN=MCM2 PE=1 SV=4	MCM2	163	39	1	60.33	-	-	-	-	-	-	2.35485e+06	1.23853e+06	2.74028e+06	3.57419e+06	1.02455e+06	1.42778e+06	2.57947e+06	223983	727853	550022	201940	-0.17542	0.689741	0.325519
sp|P14678|RSMB_HUMAN	Small nuclear ribonucleoprotein-associated proteins B and B' OS=Homo sapiens GN=SNRPB PE=1 SV=2	SNRPB	28	7	0	61.97	-	-	-	-	-	O	1.14349e+06	672614	1.52811e+06	2.47481e+06	501644	690225	1.19837e+06	78901.1	419703	257131	83716.6	-0.0854369	0.655681	0.325504
sp|Q4G0J3|LARP7_HUMAN	La-related protein 7 OS=Homo sapiens GN=LARP7 PE=1 SV=1	LARP7	40	18	0	55.29	-	-	-	-	-	-	1.56923e+06	1.16294e+06	3.10465e+06	4.79758e+06	904929	1.26164e+06	1.22484e+06	137526	584210	491330	177377	-0.0628912	0.693131	0.323507
sp|O15371|EIF3D_HUMAN	Eukaryotic translation initiation factor 3 subunit D OS=Homo sapiens GN=EIF3D PE=1 SV=1	EIF3D	34	16	0	54.02	-	-	-	-	-	-	1.49295e+06	751536	1.40162e+06	2.59398e+06	699861	928079	3.1205e+06	97132.6	341242	512122	239037	0.0038313	0.756325	0.323306
sp|P61011|SRP54_HUMAN	Signal recognition particle 54 kDa protein OS=Homo sapiens GN=SRP54 PE=1 SV=1	SRP54	65	32	0	61.73	-	-	-	-	-	-	1.08058e+06	1.09923e+06	1.80669e+06	2.92469e+06	675503	868463	729889	138931	475277	184166	78603.9	-0.113242	0.424797	0.322592
sp|P18124|RL7_HUMAN	60S ribosomal protein L7 OS=Homo sapiens GN=RPL7 PE=1 SV=1	RPL7	16	9	1	51.32	-	-	-	-	-	-	493996	474685	800786	1.35552e+06	357831	584415	1.24206e+06	116972	247469	245885	307370	-0.0170261	0.736714	0.321426
sp|Q8WUA4|TF3C2_HUMAN	General transcription factor 3C polypeptide 2 OS=Homo sapiens GN=GTF3C2 PE=1 SV=2	GTF3C2	17	12	0	46.47	-	-	-	-	-	-	1.12422e+06	762990	1.41828e+06	1.62422e+06	613540	682141	1.0095e+06	106041	470038	199716	96718.9	-0.258874	0.55894	0.31846
sp|P05388|RLA0_HUMAN	60S acidic ribosomal protein P0 OS=Homo sapiens GN=RPLP0 PE=1 SV=1	RPLP0	12	7	0	49.81	-	-	-	-	-	-	625896	361499	663745	1.40658e+06	282703	436064	1.0434e+06	132969	267822	269784	223093	0.0167058	0.742949	0.318264
sp|Q9NRL2|BAZ1A_HUMAN	Bromodomain adjacent to zinc finger domain protein 1A OS=Homo sapiens GN=BAZ1A PE=1 SV=2	BAZ1A	18	11	1	66.48	-	-	O	-	-	-	592837	380415	818247	985794	297626	384436	438184	55984.8	215216	90142.6	34619.9	-0.215336	0.535073	0.316749
sp|Q12789|TF3C1_HUMAN	General transcription factor 3C polypeptide 1 OS=Homo sapiens GN=GTF3C1 PE=1 SV=4	GTF3C1	68	42	0	64.22	-	-	-	-	-	-	1.1986e+06	864303	1.57858e+06	1.83479e+06	660614	791023	1.17058e+06	147201	497910	253988	100322	-0.262722	0.591056	0.31572
sp|P51532|SMCA4_HUMAN	Transcription activator BRG1 OS=Homo sapiens GN=SMARCA4 PE=1 SV=2	SMARCA4	114	51	1	58.43	-	-	O	-	O	-	1.86881e+06	1.07907e+06	2.80863e+06	2.70192e+06	1.03086e+06	1.22661e+06	956907	172031	595564	238777	79541.1	-0.256521	0.44629	0.312473
sp|Q13330|MTA1_HUMAN	Metastasis-associated protein MTA1 OS=Homo sapiens GN=MTA1 PE=1 SV=2	MTA1	26	12	0	59.2	-	-	O	-	-	-	929703	542376	1.23666e+06	1.22812e+06	486132	540817	771407	79168.4	298940	153366	66924.2	-0.283937	0.612196	0.312226
sp|Q86VM9|ZCH18_HUMAN	Zinc finger CCCH domain-containing protein 18 OS=Homo sapiens GN=ZC3H18 PE=1 SV=2	ZC3H18	16	8	0	61.42	-	-	-	-	-	O	377476	385441	631440	621238	301781	284866	527548	76164	158401	135738	68757.3	-0.331097	0.700312	0.312226
sp|Q8IX12|CCAR1_HUMAN	Cell division cycle and apoptosis regulator protein 1 OS=Homo sapiens GN=CCAR1 PE=1 SV=2	CCAR1	81	39	0	57.91	-	-	-	-	-	O	3.4096e+06	1.84985e+06	5.28311e+06	5.0384e+06	1.81726e+06	2.20882e+06	1.92561e+06	238528	967850	362700	173840	-0.247828	0.518023	0.31016
sp|Q8WY36|BBX_HUMAN	HMG box transcription factor BBX OS=Homo sapiens GN=BBX PE=1 SV=1	BBX	7	7	0	53.2	-	-	-	-	-	-	660985	428194	909231	964041	342447	414516	358369	54725.9	212236	70950.1	27029.6	-0.285576	0.445002	0.309842
sp|Q9Y5Q8|TF3C5_HUMAN	General transcription factor 3C polypeptide 5 OS=Homo sapiens GN=GTF3C5 PE=1 SV=2	GTF3C5	17	11	0	62.37	-	-	-	-	-	-	1.15326e+06	792517	1.29166e+06	1.57328e+06	563725	602784	1.08323e+06	111693	374447	219269	109935	-0.294981	0.643724	0.308031
sp|P51532-2|SMCA4_HUMAN	Isoform 2 of Transcription activator BRG1 OS=Homo sapiens GN=SMARCA4	SMARCA4	116	52	0	74.98	-	-	-	-	-	-	1.85701e+06	1.08155e+06	2.80351e+06	2.67736e+06	1.021e+06	1.21456e+06	962639	174350	602122	239507	79630.4	-0.263916	0.442777	0.307809
sp|Q13330-3|MTA1_HUMAN	Isoform 3 of Metastasis-associated protein MTA1 OS=Homo sapiens GN=MTA1	MTA1	27	13	1	59.2	-	-	-	-	-	-	920198	555375	1.24968e+06	1.2267e+06	487620	541902	766393	78805	301478	151245	66180	-0.295775	0.607201	0.307735
sp|Q6PD62|CTR9_HUMAN	RNA polymerase-associated protein CTR9 homolog OS=Homo sapiens GN=CTR9 PE=1 SV=1	CTR9	24	19	16	45.04	-	-	O	-	-	-	2.06132e+06	1.42565e+06	2.94937e+06	3.32792e+06	1.11393e+06	1.38562e+06	1.49323e+06	278160	803834	403965	152504	-0.251104	0.526097	0.307552
sp|Q99961|SH3G1_HUMAN	Endophilin-A2 OS=Homo sapiens GN=SH3GL1 PE=1 SV=1	SH3GL1	8	6	0	48.76	-	-	-	-	O	-	289259	233656	507625	767886	138850	234224	131491	33820.9	74690.6	33668.8	12530.1	-0.131791	0.45921	0.307097
sp|P62249|RS16_HUMAN	40S ribosomal protein S16 OS=Homo sapiens GN=RPS16 PE=1 SV=2	RPS16	18	8	0	47.24	-	-	-	-	-	-	656031	594625	1.07269e+06	2.71841e+06	430641	998140	2.41451e+06	113860	272505	673836	827514	0.0972828	0.831633	0.306249
sp|O43823|AKAP8_HUMAN	A-kinase anchor protein 8 OS=Homo sapiens GN=AKAP8 PE=1 SV=1	AKAP8	15	9	8	59.97	-	-	-	-	-	-	508200	242438	750012	754290	269188	330581	578500	31668.8	231206	105719	52746.7	-0.191173	0.60971	0.299915
sp|Q9H446|RWDD1_HUMAN	RWD domain-containing protein 1 OS=Homo sapiens GN=RWDD1 PE=1 SV=1	RWDD1	1	1	0	42.26	-	-	-	-	-	-	86234.4	33852.1	89807.8	171815	22351.8	41667.6	63042.1	9903.07	26593.9	18528.7	3471.76	-0.0641771	0.626918	0.298262
sp|O60841|IF2P_HUMAN	Eukaryotic translation initiation factor 5B OS=Homo sapiens GN=EIF5B PE=1 SV=4	EIF5B	38	22	0	60.83	-	-	-	-	-	-	1.82049e+06	1.54252e+06	2.67876e+06	3.49658e+06	909803	1.25845e+06	864662	139049	568379	199386	82297.4	-0.255859	0.416583	0.298009
sp|Q9BUQ8|DDX23_HUMAN	Probable ATP-dependent RNA helicase DDX23 OS=Homo sapiens GN=DDX23 PE=1 SV=3	DDX23	19	11	7	56.65	-	-	-	-	-	O	690539	843708	1.2026e+06	1.09896e+06	594425	569285	781951	119897	340483	175519	64048.1	-0.451731	0.578091	0.296974
sp|Q9H307|PININ_HUMAN	Pinin OS=Homo sapiens GN=PNN PE=1 SV=4	PNN	5	4	0	39.79	-	-	-	-	-	O	323449	350759	768375	619688	317775	302750	427934	59178.8	152848	75837.5	43413.2	-0.289952	0.605436	0.29659
sp|Q13033|STRN3_HUMAN	Striatin-3 OS=Homo sapiens GN=STRN3 PE=1 SV=3	STRN3	10	8	0	62.53	-	-	-	-	-	-	717837	396418	1.02789e+06	954402	366843	437041	691356	53805	218349	137145	64840.5	-0.293003	0.666053	0.296125
sp|P09429|HMGB1_HUMAN	High mobility group protein B1 OS=Homo sapiens GN=HMGB1 PE=1 SV=3	HMGB1	76	17	1	63.48	-	-	O	-	-	-	3.38262e+06	1.3044e+06	2.14086e+06	6.64122e+06	488828	1.07937e+06	869253	179062	584040	303879	106928	-0.0253597	0.469279	0.295541
sp|P62314|SMD1_HUMAN	Small nuclear ribonucleoprotein Sm D1 OS=Homo sapiens GN=SNRPD1 PE=1 SV=1	SNRPD1	5	3	0	57.49	-	-	-	-	-	O	765471	597948	1.37137e+06	2.21267e+06	364331	650912	1.25697e+06	56133	387243	255780	97029.7	-0.0936837	0.681298	0.293484
sp|P62424|RL7A_HUMAN	60S ribosomal protein L7a OS=Homo sapiens GN=RPL7A PE=1 SV=2	RPL7A	7	5	0	46.22	-	-	-	-	-	-	442423	444178	711405	1.21447e+06	289533	491408	1.20274e+06	57655.5	200060	220973	305923	-0.0612718	0.75269	0.290682
sp|Q6ZRS2|SRCAP_HUMAN	Helicase SRCAP OS=Homo sapiens GN=SRCAP PE=1 SV=3	SRCAP	18	15	0	59.75	-	-	O	-	-	-	556818	398033	731344	772533	273888	344389	273137	52896.2	179408	72679.3	28764.3	-0.363957	0.427845	0.286298
sp|P62318|SMD3_HUMAN	Small nuclear ribonucleoprotein Sm D3 OS=Homo sapiens GN=SNRPD3 PE=1 SV=1	SNRPD3	13	3	0	55.07	-	-	-	-	-	O	1.9975e+06	1.57761e+06	3.17231e+06	4.57924e+06	851351	1.15558e+06	1.97931e+06	143068	473670	376164	163060	-0.193762	0.702644	0.284221
tr|E9PJH4|E9PJH4_HUMAN	40S ribosomal protein S3 OS=Homo sapiens GN=RPS3 PE=1 SV=1	RPS3	23	6	0	60.61	-	-	-	-	-	-	1.59586e+06	2.11007e+06	3.10388e+06	5.02142e+06	1.24081e+06	2.14062e+06	4.5353e+06	220236	1.21909e+06	1.04267e+06	873586	-0.0998998	0.735292	0.283897
sp|Q9BTC8|MTA3_HUMAN	Metastasis-associated protein MTA3 OS=Homo sapiens GN=MTA3 PE=1 SV=2	MTA3	21	10	0	50.14	-	-	O	-	-	-	1.23907e+06	775053	1.64409e+06	1.60789e+06	624765	722089	1.13854e+06	113469	461738	253426	98597.3	-0.336839	0.617697	0.281967
sp|Q16637|SMN_HUMAN	Survival motor neuron protein OS=Homo sapiens GN=SMN1 PE=1 SV=1	SMN1	4	3	0	53.57	-	-	-	-	-	O	294827	117792	327565	349721	112461	135672	391484	19974.5	44044.6	44084.7	21588.3	-0.244142	0.713209	0.280419
sp|Q14152|EIF3A_HUMAN	Eukaryotic translation initiation factor 3 subunit A OS=Homo sapiens GN=EIF3A PE=1 SV=1	EIF3A	104	56	6	58.53	-	-	-	-	-	-	3.43222e+06	2.25449e+06	4.25286e+06	6.43627e+06	1.66752e+06	2.28364e+06	7.33394e+06	372272	1.1659e+06	1.02704e+06	455839	-0.123503	0.712205	0.280254
sp|Q9UN86|G3BP2_HUMAN	Ras GTPase-activating protein-binding protein 2 OS=Homo sapiens GN=G3BP2 PE=1 SV=2	G3BP2	42	15	1	46.13	-	-	-	-	-	-	2.76081e+06	1.28081e+06	3.61761e+06	3.70667e+06	1.09104e+06	1.39831e+06	951431	190889	562264	217780	103525	-0.275611	0.451038	0.279719
sp|Q92541|RTF1_HUMAN	RNA polymerase-associated protein RTF1 homolog OS=Homo sapiens GN=RTF1 PE=1 SV=4	RTF1	31	19	12	53.26	-	-	-	-	-	-	494215	322654	961048	901390	293287	389895	317880	46881	193521	85957.9	37327.7	-0.247278	0.489396	0.279112
tr|F8VQY6|F8VQY6_HUMAN	60S acidic ribosomal protein P0 OS=Homo sapiens GN=RPLP0 PE=1 SV=1	RPLP0	6	4	0	42.72	-	-	-	-	-	-	605819	391121	809904	1.3091e+06	278203	423404	932503	142399	272055	245099	222267	-0.0919792	0.722943	0.279109
sp|O94992|HEXI1_HUMAN	Protein HEXIM1 OS=Homo sapiens GN=HEXIM1 PE=1 SV=1	HEXIM1	19	7	6	55.86	-	-	-	-	-	-	1.3629e+06	718662	2.13293e+06	2.22938e+06	624108	749421	813563	89056	391684	164152	80251.1	-0.238935	0.549267	0.278148
sp|Q9UN86-2|G3BP2_HUMAN	Isoform B of Ras GTPase-activating protein-binding protein 2 OS=Homo sapiens GN=G3BP2	G3BP2	43	15	1	46.13	-	-	-	-	-	-	2.7517e+06	1.28782e+06	3.65645e+06	3.71053e+06	1.09954e+06	1.40451e+06	952624	183848	578939	215387	102711	-0.277963	0.439409	0.278021
sp|P24928|RPB1_HUMAN	DNA-directed RNA polymerase II subunit RPB1 OS=Homo sapiens GN=POLR2A PE=1 SV=2	POLR2A	34	27	4	67.7	-	-	-	-	-	-	537950	454655	841510	1.09851e+06	298725	375691	892331	66955	227085	368983	103263	-0.212429	0.831966	0.2779
sp|P09884|DPOLA_HUMAN	DNA polymerase alpha catalytic subunit OS=Homo sapiens GN=POLA1 PE=1 SV=2	POLA1	125	48	0	60.91	-	-	-	-	-	-	2.01323e+06	991888	3.45161e+06	3.21538e+06	977750	1.33222e+06	772207	143473	556647	174802	68174.2	-0.246664	0.354046	0.275849
sp|Q9UJX2|CDC23_HUMAN	Cell division cycle protein 23 homolog OS=Homo sapiens GN=CDC23 PE=1 SV=3	CDC23	28	17	0	70.66	-	-	-	-	-	-	2.2242e+06	1.60567e+06	2.59002e+06	2.85521e+06	1.02394e+06	1.09373e+06	1.48343e+06	186588	653455	315285	121258	-0.395882	0.576802	0.275445
sp|O95071|UBR5_HUMAN	E3 ubiquitin-protein ligase UBR5 OS=Homo sapiens GN=UBR5 PE=1 SV=2	UBR5	85	50	0	56.58	-	-	-	-	-	-	1.7574e+06	1.30558e+06	2.33724e+06	2.50296e+06	942491	1.09146e+06	2.19529e+06	241610	702654	438428	172210	-0.340733	0.650861	0.275048
sp|P46821|MAP1B_HUMAN	Microtubule-associated protein 1B OS=Homo sapiens GN=MAP1B PE=1 SV=2	MAP1B	16	15	10	57.92	-	-	-	-	-	-	415157	285516	640093	586491	223364	279506	232237	34713.9	149789	55577.1	23067.9	-0.355841	0.437019	0.274805
sp|P23396|RS3_HUMAN	40S ribosomal protein S3 OS=Homo sapiens GN=RPS3 PE=1 SV=2	RPS3	68	15	0	67.35	-	-	-	-	-	-	2.02246e+06	2.5501e+06	4.21707e+06	6.47406e+06	1.55863e+06	2.63557e+06	5.75041e+06	287956	1.62666e+06	1.31992e+06	1.00995e+06	-0.105687	0.72547	0.274741
sp|P62495|ERF1_HUMAN	Eukaryotic peptide chain release factor subunit 1 OS=Homo sapiens GN=ETF1 PE=1 SV=3	ETF1	67	21	0	73.83	-	-	-	-	-	-	1.22154e+06	669594	1.27538e+06	2.71624e+06	279864	538385	516727	124836	331374	147058	52438.6	-0.0922061	0.430408	0.274525
sp|P62269|RS18_HUMAN	40S ribosomal protein S18 OS=Homo sapiens GN=RPS18 PE=1 SV=3	RPS18	28	8	7	49.74	-	-	-	-	-	-	748197	868170	1.42915e+06	2.71628e+06	535510	1.09486e+06	2.41241e+06	112661	457292	729637	951443	-0.0112286	0.818131	0.274185
sp|P46781|RS9_HUMAN	40S ribosomal protein S9 OS=Homo sapiens GN=RPS9 PE=1 SV=3	RPS9	24	10	3	65.73	-	-	-	-	-	-	1.04941e+06	829737	2.01495e+06	3.36425e+06	697066	1.0405e+06	3.71805e+06	187791	467487	557811	381151	-0.0108773	0.737816	0.274157
sp|O75717|WDHD1_HUMAN	WD repeat and HMG-box DNA-binding protein 1 OS=Homo sapiens GN=WDHD1 PE=1 SV=1	WDHD1	108	40	0	67.43	-	-	-	-	-	-	2.36392e+06	1.31077e+06	3.7731e+06	3.19235e+06	1.20747e+06	1.42858e+06	818448	148499	556149	174964	78537.2	-0.320534	0.379807	0.273604
sp|Q8WYQ5|DGCR8_HUMAN	Microprocessor complex subunit DGCR8 OS=Homo sapiens GN=DGCR8 PE=1 SV=1	DGCR8	3	3	0	36.09	-	-	O	-	-	-	341050	177182	523483	490826	155859	189252	172135	21546.3	84773.9	36627.3	24026.1	-0.289795	0.549382	0.269878
sp|Q69YN4|VIR_HUMAN	Protein virilizer homolog OS=Homo sapiens GN=KIAA1429 PE=1 SV=2	KIAA1429	17	17	0	58.8	-	-	-	-	-	-	704395	516515	1.04599e+06	1.15517e+06	379354	455558	584450	112558	341659	126519	50774.3	-0.280978	0.447632	0.269113
sp|Q4LE39|ARI4B_HUMAN	AT-rich interactive domain-containing protein 4B OS=Homo sapiens GN=ARID4B PE=1 SV=2	ARID4B	18	13	0	58.82	-	-	O	-	-	-	601002	394981	904189	908061	306021	379623	441031	75211.6	238098	89668.3	35074.1	-0.307622	0.480536	0.268775
sp|Q9H492-2|MLP3A_HUMAN	Isoform 2 of Microtubule-associated proteins 1A/1B light chain 3A OS=Homo sapiens GN=MAP1LC3A	MAP1LC3A	3	3	1	31.97	-	-	-	-	-	-	503689	418203	1.11341e+06	1.33484e+06	295163	388160	707014	64533.9	225502	163838	59263.4	-0.18274	0.68065	0.264932
sp|Q6P2Q9|PRP8_HUMAN	Pre-mRNA-processing-splicing factor 8 OS=Homo sapiens GN=PRPF8 PE=1 SV=2	PRPF8	121	77	42	58.23	-	-	-	-	-	O	2.01298e+06	1.68267e+06	3.08597e+06	3.3898e+06	1.20636e+06	1.44686e+06	3.22487e+06	303482	984728	684866	274222	-0.297793	0.674883	0.264787
sp|Q68CQ4|DIEXF_HUMAN	Digestive organ expansion factor homolog OS=Homo sapiens GN=DIEXF PE=1 SV=2	DIEXF	10	9	5	48.07	-	-	-	-	-	-	623074	401099	889443	979473	273182	349171	349730	61712.3	191851	91668.3	44514.3	-0.299532	0.520957	0.263878
sp|Q8IX01|SUGP2_HUMAN	SURP and G-patch domain-containing protein 2 OS=Homo sapiens GN=SUGP2 PE=1 SV=2	SUGP2	7	6	0	44.55	-	-	-	-	-	-	246810	178711	332201	370920	127881	139671	249231	34224.2	115971	52190	18812	-0.306833	0.551733	0.263038
tr|H3BNJ0|H3BNJ0_HUMAN	DNA-directed RNA polymerase III subunit RPC5 (Fragment) OS=Homo sapiens GN=POLR3E PE=4 SV=1	POLR3E	3	3	0	33.84	-	-	-	-	-	-	382512	233030	536910	602326	186160	215175	625819	34787.3	127921	127606	50490.7	-0.246037	0.733848	0.261957
sp|Q96M63|CC114_HUMAN	Coiled-coil domain-containing protein 114 OS=Homo sapiens GN=CCDC114 PE=2 SV=3	CCDC114	3	2	0	16.31	-	-	-	-	-	-	38698.5	41551.8	112943	123720	41506.7	58024.9	80592.4	10247	54457.1	39191.4	17233.1	-0.0903819	0.597119	0.261399
sp|Q8NDV3|SMC1B_HUMAN	Structural maintenance of chromosomes protein 1B OS=Homo sapiens GN=SMC1B PE=2 SV=2	SMC1B	4	2	0	40.26	-	-	-	-	-	-	905386	428172	1.454e+06	1.19902e+06	424073	518899	504471	67018.9	220484	101844	50185.7	-0.30661	0.572082	0.258871
sp|Q9UBQ5|EIF3K_HUMAN	Eukaryotic translation initiation factor 3 subunit K OS=Homo sapiens GN=EIF3K PE=1 SV=1	EIF3K	9	3	0	68.34	-	-	-	-	-	-	545787	342084	621866	1.1048e+06	281322	361762	1.60143e+06	40636	184718	219264	107110	-0.0284807	0.737433	0.258702
tr|A4D1K4|A4D1K4_HUMAN	Family with sequence similarity 40, member B OS=Homo sapiens GN=FAM40B PE=4 SV=1	FAM40B	4	4	0	48.04	-	-	-	-	-	-	634899	413588	955239	861709	333182	372282	586310	87512	216218	121127	59988.7	-0.354082	0.615298	0.257559
sp|Q9NW08|RPC2_HUMAN	DNA-directed RNA polymerase III subunit RPC2 OS=Homo sapiens GN=POLR3B PE=1 SV=2	POLR3B	21	16	1	49	-	-	-	-	-	-	766070	591620	1.04333e+06	1.25434e+06	382967	474749	1.20869e+06	98129.1	296976	238809	98412.3	-0.294508	0.701314	0.257099
sp|Q8N3U4|STAG2_HUMAN	Cohesin subunit SA-2 OS=Homo sapiens GN=STAG2 PE=1 SV=3	STAG2	52	28	0	59.31	-	-	O	-	O	-	1.75634e+06	1.10478e+06	2.90987e+06	2.46473e+06	950825	1.10278e+06	1.01575e+06	177547	599002	218218	91968.9	-0.339932	0.450972	0.25689
sp|Q9UJX5|APC4_HUMAN	Anaphase-promoting complex subunit 4 OS=Homo sapiens GN=ANAPC4 PE=1 SV=2	ANAPC4	12	11	0	56.67	-	-	-	-	-	-	456500	287469	551024	562214	215937	225648	353640	54481.2	183306	76022.3	33615.8	-0.358229	0.51396	0.256216
sp|P29084|T2EB_HUMAN	Transcription initiation factor IIE subunit beta OS=Homo sapiens GN=GTF2E2 PE=1 SV=1	GTF2E2	11	7	2	59	-	-	-	-	-	-	1.32682e+06	952717	1.58591e+06	2.35556e+06	409799	706035	420126	64654.7	350222	98020.9	37343.9	-0.271382	0.289863	0.255357
sp|Q9P2D1|CHD7_HUMAN	Chromodomain-helicase-DNA-binding protein 7 OS=Homo sapiens GN=CHD7 PE=1 SV=3	CHD7	12	10	2	46.42	-	-	O	-	-	-	565698	354097	1.15109e+06	937925	350203	421745	300944	80991.8	198913	81605.4	36690.9	-0.280569	0.394996	0.254911
sp|Q92785|REQU_HUMAN	Zinc finger protein ubi-d4 OS=Homo sapiens GN=DPF2 PE=1 SV=2	DPF2	17	9	0	63.06	-	-	O	-	-	-	1.81853e+06	1.04056e+06	2.86047e+06	2.33589e+06	920188	1.04463e+06	612674	138173	491669	182289	51859.3	-0.352742	0.317964	0.254219
sp|P52434|RPAB3_HUMAN	DNA-directed RNA polymerases I, II, and III subunit RPABC3 OS=Homo sapiens GN=POLR2H PE=1 SV=4	POLR2H	5	3	0	41.73	-	-	-	-	-	-	283231	189610	380872	632762	136782	235096	606682	24647.5	231406	151465	45901.1	-0.0685582	0.666928	0.253437
sp|O14802|RPC1_HUMAN	DNA-directed RNA polymerase III subunit RPC1 OS=Homo sapiens GN=POLR3A PE=1 SV=2	POLR3A	50	35	24	53.56	-	-	-	-	-	-	1.21005e+06	963752	1.71212e+06	1.99285e+06	635577	774982	1.92931e+06	175341	506436	425740	160375	-0.303756	0.704967	0.253386
sp|Q9Y535|RPC8_HUMAN	DNA-directed RNA polymerase III subunit RPC8 OS=Homo sapiens GN=POLR3H PE=1 SV=1	POLR3H	8	5	0	43.43	-	-	-	-	-	-	263382	168755	340947	457207	129681	165665	518081	45521.2	114947	92251	39788.2	-0.171698	0.697364	0.252699
sp|Q96S55|WRIP1_HUMAN	ATPase WRNIP1 OS=Homo sapiens GN=WRNIP1 PE=1 SV=2	WRNIP1	30	17	0	54.01	-	-	-	-	-	-	539334	394469	734338	750773	294892	322501	832174	72557.2	222321	167968	72369.7	-0.348768	0.691778	0.248719
sp|Q5JTH9|RRP12_HUMAN	RRP12-like protein OS=Homo sapiens GN=RRP12 PE=1 SV=2	RRP12	4	4	0	52.05	-	-	-	-	-	-	159334	117542	378795	392964	108372	156461	273171	33603.4	113949	64431.7	29659.1	-0.174134	0.615154	0.246789
sp|P62241|RS8_HUMAN	40S ribosomal protein S8 OS=Homo sapiens GN=RPS8 PE=1 SV=2	RPS8	31	9	0	66.86	-	-	-	-	-	-	900327	810440	1.67376e+06	3.44891e+06	562000	905137	3.30642e+06	225005	575846	1.68024e+06	565298	0.0188997	0.914834	0.245229
sp|O94880|PHF14_HUMAN	PHD finger protein 14 OS=Homo sapiens GN=PHF14 PE=1 SV=2	PHF14	1	1	1	47.12	-	-	O	-	-	-	75143.1	42558.6	134809	119219	37696	53744.4	50479.4	8423.07	29234.3	10918.4	7485.09	-0.290862	0.471122	0.245187
sp|Q6ZW49|PAXI1_HUMAN	PAX-interacting protein 1 OS=Homo sapiens GN=PAXIP1 PE=1 SV=2	PAXIP1	4	4	0	50.42	-	-	O	-	-	-	367820	268227	426148	401149	179906	186252	282045	61522.4	120716	64450.4	22004.9	-0.497285	0.557398	0.243817
sp|Q6P1J9|CDC73_HUMAN	Parafibromin OS=Homo sapiens GN=CDC73 PE=1 SV=1	CDC73	29	17	17	53.01	-	-	O	-	O	-	1.27465e+06	1.09539e+06	1.69611e+06	1.75223e+06	642506	748333	885851	162161	480355	220025	87536.3	-0.465046	0.508219	0.243415
sp|Q99962|SH3G2_HUMAN	Endophilin-A1 OS=Homo sapiens GN=SH3GL2 PE=1 SV=1	SH3GL2	7	6	3	49.56	-	-	-	-	-	-	229223	239932	435281	599252	108922	179269	153658	36764.2	96588.9	40573.1	13101.4	-0.239697	0.424719	0.243072
sp|P78346|RPP30_HUMAN	Ribonuclease P protein subunit p30 OS=Homo sapiens GN=RPP30 PE=1 SV=1	RPP30	20	10	0	59.4	-	-	-	-	-	-	862701	781049	1.35919e+06	1.59282e+06	437107	523057	808620	117489	352345	189705	84037.8	-0.329046	0.592442	0.242788
sp|P42766|RL35_HUMAN	60S ribosomal protein L35 OS=Homo sapiens GN=RPL35 PE=1 SV=2	RPL35	1	1	0	50.91	-	-	-	-	-	-	166501	176506	224671	430719	161416	207911	870877	28481.9	94592.4	96854.2	66334.4	0.129246	0.722276	0.242307
sp|Q9Y262|EIF3L_HUMAN	Eukaryotic translation initiation factor 3 subunit L OS=Homo sapiens GN=EIF3L PE=1 SV=1	EIF3L	87	25	0	57.98	-	-	-	-	-	-	2.41513e+06	1.59228e+06	2.85794e+06	3.89611e+06	1.25161e+06	1.49574e+06	5.71456e+06	272950	933053	906053	459499	-0.169657	0.725774	0.241449
sp|P26373|RL13_HUMAN	60S ribosomal protein L13 OS=Homo sapiens GN=RPL13 PE=1 SV=4	RPL13	1	1	0	44.66	-	-	-	-	-	-	137393	121268	264838	374972	82077.8	143584	398740	19721.8	100172	50195.9	34356.4	-0.120357	0.660611	0.240481
sp|Q9H853|TBA4B_HUMAN	Putative tubulin-like protein alpha-4B OS=Homo sapiens GN=TUBA4B PE=5 SV=2	TUBA4B	7	1	1	47.21	-	-	-	-	-	-	1.63861e+06	530560	2.39609e+06	2.8558e+06	774015	1.01578e+06	4.21476e+06	169524	492243	797891	377705	-0.0818349	0.768037	0.239767
sp|P46100|ATRX_HUMAN	Transcriptional regulator ATRX OS=Homo sapiens GN=ATRX PE=1 SV=5	ATRX	32	22	0	66.89	-	-	O	-	O	-	524672	419694	795932	762048	277396	346043	429910	61043.3	242559	87190.7	36864.5	-0.411765	0.474956	0.239124
sp|Q15029|U5S1_HUMAN	116 kDa U5 small nuclear ribonucleoprotein component OS=Homo sapiens GN=EFTUD2 PE=1 SV=1	EFTUD2	72	33	0	56.14	-	-	-	-	-	O	3.28418e+06	2.58218e+06	4.56311e+06	5.52314e+06	1.77935e+06	2.16894e+06	6.53878e+06	505288	1.57635e+06	1.66839e+06	551751	-0.267108	0.742635	0.235628
sp|Q7RTV0|PHF5A_HUMAN	PHD finger-like domain-containing protein 5A OS=Homo sapiens GN=PHF5A PE=1 SV=1	PHF5A	3	2	2	37.41	-	-	-	-	-	O	520167	323197	1.2589e+06	1.24637e+06	329750	421646	879800	20450.8	362443	173287	97600.5	-0.179705	0.623079	0.235422
sp|Q9HAU5|RENT2_HUMAN	Regulator of nonsense transcripts 2 OS=Homo sapiens GN=UPF2 PE=1 SV=1	UPF2	14	12	4	47.73	-	-	-	-	-	-	741533	568802	1.14479e+06	1.1194e+06	349876	428755	309819	69929.8	226219	80612.3	30723.6	-0.398584	0.351324	0.234235
sp|P09661|RU2A_HUMAN	U2 small nuclear ribonucleoprotein A' OS=Homo sapiens GN=SNRPA1 PE=1 SV=2	SNRPA1	42	12	0	54.44	-	-	-	-	-	O	1.22885e+06	1.84849e+06	2.60914e+06	3.73344e+06	736995	977942	1.1692e+06	145344	554187	422308	156627	-0.270165	0.664727	0.234195
sp|Q13283|G3BP1_HUMAN	Ras GTPase-activating protein-binding protein 1 OS=Homo sapiens GN=G3BP1 PE=1 SV=1	G3BP1	82	18	11	59.39	-	-	-	-	-	-	3.13951e+06	1.71805e+06	4.08459e+06	3.99078e+06	1.20305e+06	1.47302e+06	1.3672e+06	281758	858597	317778	125052	-0.36163	0.419998	0.234107
sp|Q68CP9|ARID2_HUMAN	AT-rich interactive domain-containing protein 2 OS=Homo sapiens GN=ARID2 PE=1 SV=2	ARID2	10	8	0	50.5	-	-	O	-	O	-	396642	264167	585964	535613	219492	235423	473392	64024.2	204622	103830	36996.7	-0.34372	0.582992	0.233017
sp|Q9Y230|RUVB2_HUMAN	RuvB-like 2 OS=Homo sapiens GN=RUVBL2 PE=1 SV=3	RUVBL2	84	28	0	65.75	-	-	O	-	-	-	5.18089e+06	2.40374e+06	8.48159e+06	6.87527e+06	2.58213e+06	2.87639e+06	4.19819e+06	329518	2.30147e+06	863595	422790	-0.289635	0.514547	0.23277
sp|Q9Y265|RUVB1_HUMAN	RuvB-like 1 OS=Homo sapiens GN=RUVBL1 PE=1 SV=1	RUVBL1	64	21	0	65.45	-	-	O	-	-	O	3.73341e+06	1.70936e+06	6.04717e+06	4.7336e+06	1.79009e+06	1.96346e+06	2.92972e+06	270541	1.34308e+06	559404	252452	-0.311382	0.562236	0.230602
sp|P08621|RU17_HUMAN	U1 small nuclear ribonucleoprotein 70 kDa OS=Homo sapiens GN=SNRNP70 PE=1 SV=2	SNRNP70	42	16	0	55.31	-	-	-	-	-	O	1.98113e+06	1.05019e+06	3.27774e+06	3.13613e+06	783666	1.08355e+06	1.73278e+06	153308	565944	274509	147145	-0.304279	0.626873	0.229798
sp|Q09028|RBBP4_HUMAN	Histone-binding protein RBBP4 OS=Homo sapiens GN=RBBP4 PE=1 SV=3	RBBP4	39	10	0	59.97	-	-	O	-	-	-	6.73342e+06	4.04793e+06	1.13109e+07	9.70096e+06	3.68434e+06	4.17955e+06	8.7152e+06	389723	3.57511e+06	1.41844e+06	614677	-0.312015	0.589435	0.229286
sp|P18077|RL35A_HUMAN	60S ribosomal protein L35a OS=Homo sapiens GN=RPL35A PE=1 SV=2	RPL35A	3	1	0	46.71	-	-	-	-	-	-	123872	137862	242714	336404	88882.1	138350	353937	20588.2	93114.1	82438.2	94237.6	-0.149953	0.742282	0.229112
sp|P62847|RS24_HUMAN	40S ribosomal protein S24 OS=Homo sapiens GN=RPS24 PE=1 SV=1	RPS24	2	1	0	52.03	-	-	-	-	-	-	440205	308123	715304	1.71016e+06	260441	496836	2.44478e+06	117457	242208	377601	189915	0.0879234	0.749094	0.22911
sp|P09012|SNRPA_HUMAN	U1 small nuclear ribonucleoprotein A OS=Homo sapiens GN=SNRPA PE=1 SV=3	SNRPA	42	17	0	59.96	-	-	-	-	-	O	4.40147e+06	2.67825e+06	5.99679e+06	6.66837e+06	1.5773e+06	2.12778e+06	3.94305e+06	271932	1.42615e+06	727825	363909	-0.328848	0.631136	0.228517
sp|P60228|EIF3E_HUMAN	Eukaryotic translation initiation factor 3 subunit E OS=Homo sapiens GN=EIF3E PE=1 SV=1	EIF3E	63	27	0	59.6	-	-	-	-	-	-	1.33486e+06	930955	1.76552e+06	2.19219e+06	659935	828605	3.03042e+06	156384	499729	479868	230159	-0.242285	0.723112	0.22736
sp|Q9HCK8|CHD8_HUMAN	Chromodomain-helicase-DNA-binding protein 8 OS=Homo sapiens GN=CHD8 PE=1 SV=5	CHD8	68	47	4	64.69	-	-	O	-	O	-	1.79829e+06	1.28293e+06	3.72805e+06	2.93468e+06	1.04857e+06	1.28553e+06	957144	185842	604524	208172	86561.9	-0.347849	0.412373	0.226985
sp|P52298|NCBP2_HUMAN	Nuclear cap-binding protein subunit 2 OS=Homo sapiens GN=NCBP2 PE=1 SV=1	NCBP2	4	3	0	36.61	-	-	-	-	-	O	449074	329799	840301	948922	217966	331892	814294	32536.1	224557	268497	99748	-0.243465	0.786217	0.226536
sp|Q14683|SMC1A_HUMAN	Structural maintenance of chromosomes protein 1A OS=Homo sapiens GN=SMC1A PE=1 SV=2	SMC1A	106	49	0	59.32	-	-	O	-	O	-	1.58357e+06	898347	2.96131e+06	2.17033e+06	814835	983454	679558	124771	423859	155030	68649.9	-0.35678	0.431706	0.222833
sp|P62906|RL10A_HUMAN	60S ribosomal protein L10a OS=Homo sapiens GN=RPL10A PE=1 SV=2	RPL10A	4	2	2	39.84	-	-	-	-	-	-	449383	432534	1.1175e+06	1.1696e+06	344249	538991	1.10165e+06	131579	249805	302160	414915	-0.196517	0.773059	0.220959
sp|Q96KQ7|EHMT2_HUMAN	Histone-lysine N-methyltransferase EHMT2 OS=Homo sapiens GN=EHMT2 PE=1 SV=3	EHMT2	12	7	0	38.31	-	-	O	-	-	-	517830	438975	901648	765093	285554	347766	338140	49856.9	208063	75216.2	28605.4	-0.44579	0.447386	0.21979
sp|Q96ST3|SIN3A_HUMAN	Paired amphipathic helix protein Sin3a OS=Homo sapiens GN=SIN3A PE=1 SV=2	SIN3A	80	40	33	73.73	-	-	O	-	-	-	1.88086e+06	1.03507e+06	3.4105e+06	2.53625e+06	970016	1.10883e+06	1.02759e+06	171924	611751	240578	101626	-0.34703	0.464322	0.219684
sp|Q15291-2|RBBP5_HUMAN	Isoform 2 of Retinoblastoma-binding protein 5 OS=Homo sapiens GN=RBBP5	RBBP5	50	17	1	60.02	-	-	-	-	-	-	2.31052e+06	1.19516e+06	4.06105e+06	3.1906e+06	1.05604e+06	1.26121e+06	1.005e+06	190378	570177	270814	120485	-0.342644	0.50492	0.219162
sp|Q99613|EIF3C_HUMAN	Eukaryotic translation initiation factor 3 subunit C OS=Homo sapiens GN=EIF3C PE=1 SV=1	EIF3C	64	31	0	49.97	-	-	-	-	-	-	2.26233e+06	1.88405e+06	3.38458e+06	3.72891e+06	1.19147e+06	1.51729e+06	4.38924e+06	304015	1.00204e+06	829616	389360	-0.342839	0.709531	0.219139
sp|P46777|RL5_HUMAN	60S ribosomal protein L5 OS=Homo sapiens GN=RPL5 PE=1 SV=3	RPL5	17	11	11	40.08	-	-	-	-	O	-	1.0404e+06	1.2777e+06	2.46494e+06	2.85638e+06	686827	974961	2.11425e+06	107225	683112	645086	300006	-0.272818	0.747486	0.218248
sp|P36915|GNL1_HUMAN	Guanine nucleotide-binding protein-like 1 OS=Homo sapiens GN=GNL1 PE=1 SV=2	GNL1	3	3	0	36.98	-	-	-	-	-	-	156572	99203	186468	228150	62265.5	67338.7	113522	38178	56349	41413.9	20202.2	-0.299127	0.577274	0.218132
sp|Q5SXM2|SNPC4_HUMAN	snRNA-activating protein complex subunit 4 OS=Homo sapiens GN=SNAPC4 PE=1 SV=1	SNAPC4	5	3	3	49.11	-	-	-	-	-	-	435501	312915	728551	635342	239352	264610	351975	65629.8	214663	121055	31194.1	-0.370068	0.516695	0.217343
sp|Q9NPI1|BRD7_HUMAN	Bromodomain-containing protein 7 OS=Homo sapiens GN=BRD7 PE=1 SV=1	BRD7	4	2	0	43.78	-	-	O	-	-	-	96920.1	86610.5	126865	132320	53390.8	52765.3	121603	19277.2	46953.8	22698	7705.19	-0.454709	0.578778	0.213994
sp|Q15291|RBBP5_HUMAN	Retinoblastoma-binding protein 5 OS=Homo sapiens GN=RBBP5 PE=1 SV=2	RBBP5	54	18	2	60.36	-	-	O	-	-	-	2.30711e+06	1.20724e+06	4.12522e+06	3.18345e+06	1.04794e+06	1.25755e+06	1.03303e+06	189369	596900	273033	110383	-0.35109	0.493343	0.210548
sp|P68400|CSK21_HUMAN	Casein kinase II subunit alpha OS=Homo sapiens GN=CSNK2A1 PE=1 SV=1	CSNK2A1	34	13	0	67.43	-	-	-	O	-	-	1.37556e+06	783495	1.85902e+06	2.26141e+06	433082	680232	1.70599e+06	177868	486429	347634	115436	-0.282555	0.673837	0.210425
sp|Q9NU22|MDN1_HUMAN	Midasin OS=Homo sapiens GN=MDN1 PE=1 SV=2	MDN1	72	56	41	51.77	-	-	-	-	-	-	902884	707015	1.5002e+06	1.25561e+06	491772	578171	1.00072e+06	117762	402373	204387	84144.6	-0.436155	0.600521	0.210093
sp|P33991|MCM4_HUMAN	DNA replication licensing factor MCM4 OS=Homo sapiens GN=MCM4 PE=1 SV=5	MCM4	171	48	24	74.17	-	-	-	-	-	-	3.31479e+06	2.09227e+06	4.943e+06	4.60976e+06	1.30062e+06	1.80403e+06	3.37699e+06	299996	1.04271e+06	664045	268645	-0.398327	0.662974	0.209089
sp|Q07864|DPOE1_HUMAN	DNA polymerase epsilon catalytic subunit A OS=Homo sapiens GN=POLE PE=1 SV=5	POLE	34	27	0	60.98	-	-	-	-	O	-	805666	626098	1.32401e+06	1.14993e+06	418892	502999	1.03772e+06	100417	326745	199250	79666	-0.428463	0.653022	0.209014
sp|Q14694|UBP10_HUMAN	Ubiquitin carboxyl-terminal hydrolase 10 OS=Homo sapiens GN=USP10 PE=1 SV=2	USP10	45	20	0	57.21	-	-	-	-	-	-	3.15866e+06	1.70394e+06	5.2998e+06	4.21581e+06	1.37287e+06	1.70018e+06	1.22421e+06	231990	903271	309408	113265	-0.369175	0.356592	0.208341
sp|Q8N3C0|ASCC3_HUMAN	Activating signal cointegrator 1 complex subunit 3 OS=Homo sapiens GN=ASCC3 PE=1 SV=3	ASCC3	23	20	18	50.18	-	-	-	-	-	-	487443	467109	1.01379e+06	1.03025e+06	291450	373915	599525	90234.2	299411	141367	56310.7	-0.316004	0.543753	0.208103
sp|P55884|EIF3B_HUMAN	Eukaryotic translation initiation factor 3 subunit B OS=Homo sapiens GN=EIF3B PE=1 SV=3	EIF3B	90	32	0	62.05	-	-	-	-	-	-	2.47294e+06	1.7867e+06	3.8189e+06	4.179e+06	1.27628e+06	1.63434e+06	5.48732e+06	287621	1.20501e+06	983608	420789	-0.283448	0.710823	0.207796
sp|Q8IXH7|NELFD_HUMAN	Negative elongation factor C/D OS=Homo sapiens GN=NELFCD PE=1 SV=2	NELFCD	31	13	0	61.21	-	-	-	-	-	-	1.92046e+06	874124	3.54524e+06	2.76045e+06	827632	1.01353e+06	729380	164794	474798	201860	73875.5	-0.320397	0.424628	0.205565
sp|O14646|CHD1_HUMAN	Chromodomain-helicase-DNA-binding protein 1 OS=Homo sapiens GN=CHD1 PE=1 SV=2	CHD1	5	5	0	52.56	-	-	O	-	-	-	201288	166267	466891	306324	157185	182629	214541	28558.3	134251	51593.9	25274.7	-0.356895	0.461527	0.205481
sp|P55039|DRG2_HUMAN	Developmentally-regulated GTP-binding protein 2 OS=Homo sapiens GN=DRG2 PE=1 SV=1	DRG2	13	10	0	46.01	-	-	-	-	-	-	421980	310269	646195	843092	141119	220190	363862	58809.3	177205	87809.4	31270.5	-0.275838	0.55078	0.204838
sp|A6NKT7|RGPD3_HUMAN	RanBP2-like and GRIP domain-containing protein 3 OS=Homo sapiens GN=RGPD3 PE=2 SV=2	RGPD3	31	18	0	58	-	-	-	-	-	-	762733	682717	1.44879e+06	1.25439e+06	411453	493582	524137	77547.1	289308	118726	44676.7	-0.429196	0.497807	0.202713
sp|O95785|WIZ_HUMAN	Protein Wiz OS=Homo sapiens GN=WIZ PE=1 SV=2	WIZ	14	11	0	43.49	-	-	-	-	-	-	921176	793776	1.51841e+06	1.30113e+06	483069	560083	557165	113385	348037	132296	65439.7	-0.480676	0.430784	0.202369
sp|P49643|PRI2_HUMAN	DNA primase large subunit OS=Homo sapiens GN=PRIM2 PE=1 SV=2	PRIM2	50	23	14	65.23	-	-	-	-	-	-	1.71249e+06	856958	2.95827e+06	2.30746e+06	740375	926696	722083	121768	556850	151165	63949.6	-0.351572	0.314076	0.20088
sp|Q13045|FLII_HUMAN	Protein flightless-1 homolog OS=Homo sapiens GN=FLII PE=1 SV=2	FLII	14	11	0	58.99	-	-	-	-	-	-	566164	398533	963485	766375	289217	349394	426646	57627	246724	88247.6	39410.8	-0.422823	0.47087	0.200608
sp|Q9HCE1|MOV10_HUMAN	Putative helicase MOV-10 OS=Homo sapiens GN=MOV10 PE=1 SV=2	MOV10	9	9	0	45.11	-	-	O	-	-	-	437677	492433	912432	1.07968e+06	229108	353252	693321	69917	237076	177448	105226	-0.310686	0.692927	0.200396
sp|Q9H2P0|ADNP_HUMAN	Activity-dependent neuroprotector homeobox protein OS=Homo sapiens GN=ADNP PE=1 SV=1	ADNP	24	19	16	52.14	-	-	O	-	O	-	735202	559624	1.18091e+06	1.00763e+06	361172	418736	548614	94643.6	282049	120766	50065.9	-0.448821	0.512461	0.199823
sp|Q8WYA6|CTBL1_HUMAN	Beta-catenin-like protein 1 OS=Homo sapiens GN=CTNNBL1 PE=1 SV=1	CTNNBL1	22	15	0	51.34	-	-	-	-	-	O	1.67321e+06	557906	1.43571e+06	1.85856e+06	256336	440854	799999	79093.1	279299	140812	50099.7	-0.299841	0.618032	0.199482
sp|O15372|EIF3H_HUMAN	Eukaryotic translation initiation factor 3 subunit H OS=Homo sapiens GN=EIF3H PE=1 SV=1	EIF3H	53	21	0	55.18	-	-	-	-	-	-	1.53287e+06	1.11647e+06	2.07503e+06	2.52443e+06	744433	925223	3.69488e+06	179357	657412	618110	308163	-0.272222	0.725043	0.199472
sp|P49207|RL34_HUMAN	60S ribosomal protein L34 OS=Homo sapiens GN=RPL34 PE=1 SV=3	RPL34	2	2	2	34.4	-	-	-	-	-	-	787285	890548	1.66868e+06	2.18919e+06	484880	802428	2.66047e+06	130067	364949	453978	547136	-0.212842	0.754457	0.198236
sp|Q9NZB2|F120A_HUMAN	Constitutive coactivator of PPAR-gamma-like protein 1 OS=Homo sapiens GN=FAM120A PE=1 SV=2	FAM120A	12	9	0	63.07	-	-	-	-	-	-	478545	519050	1.177e+06	1.19024e+06	280356	420391	714838	39922.7	297865	135624	62892	-0.32054	0.602332	0.19804
sp|Q9BZI7|REN3B_HUMAN	Regulator of nonsense transcripts 3B OS=Homo sapiens GN=UPF3B PE=1 SV=1	UPF3B	8	6	0	43.09	-	-	-	-	-	-	647026	565268	981099	934876	282655	343787	290475	46327.1	188154	72988.3	28859.2	-0.49502	0.4387	0.197873
sp|Q15555|MARE2_HUMAN	Microtubule-associated protein RP/EB family member 2 OS=Homo sapiens GN=MAPRE2 PE=1 SV=1	MAPRE2	12	7	0	58.78	-	-	-	-	-	-	468207	555545	698463	1.07441e+06	156882	278801	219493	31452.8	174802	38886	15433.5	-0.340612	0.287489	0.197288
sp|Q9UBW7|ZMYM2_HUMAN	Zinc finger MYM-type protein 2 OS=Homo sapiens GN=ZMYM2 PE=1 SV=1	ZMYM2	27	19	13	59.5	-	-	O	-	O	-	924696	558466	1.78559e+06	1.2645e+06	485084	555285	637585	73097.5	338769	130362	56387.1	-0.376991	0.51146	0.196842
sp|Q9UHR5|S30BP_HUMAN	SAP30-binding protein OS=Homo sapiens GN=SAP30BP PE=1 SV=1	SAP30BP	1	1	0	55.56	-	-	-	-	-	O	424826	269240	590195	569248	161227	212402	534851	43544.9	137445	105112	41098.9	-0.408571	0.693813	0.194441
sp|P09132|SRP19_HUMAN	Signal recognition particle 19 kDa protein OS=Homo sapiens GN=SRP19 PE=1 SV=3	SRP19	5	4	0	55.8	-	-	-	-	-	-	149092	260222	357994	494113	96237.2	168315	169334	44598.8	113936	68643.9	28316.7	-0.294726	0.491464	0.194163
sp|O60216|RAD21_HUMAN	Double-strand-break repair protein rad21 homolog OS=Homo sapiens GN=RAD21 PE=1 SV=2	RAD21	30	15	8	52.66	-	-	-	-	O	-	809065	492876	1.65285e+06	1.0872e+06	454944	514272	439656	75651.9	278604	112230	46876.2	-0.377021	0.448133	0.193976
sp|P30876|RPB2_HUMAN	DNA-directed RNA polymerase II subunit RPB2 OS=Homo sapiens GN=POLR2B PE=1 SV=1	POLR2B	18	13	0	51.02	-	-	-	-	-	-	326112	310223	565217	587573	173712	219955	555739	48422.5	157085	215240	71389	-0.384624	0.806277	0.192788
sp|Q9ULX6|AKP8L_HUMAN	A-kinase anchor protein 8-like OS=Homo sapiens GN=AKAP8L PE=1 SV=3	AKAP8L	14	8	0	59.39	-	-	-	-	-	-	382553	256792	649888	523662	190839	251137	422505	28634.6	202074	87920.6	37153.7	-0.405287	0.568471	0.192777
sp|Q9BUI4|RPC3_HUMAN	DNA-directed RNA polymerase III subunit RPC3 OS=Homo sapiens GN=POLR3C PE=1 SV=1	POLR3C	15	12	2	62.81	-	-	-	-	-	-	1.02172e+06	953539	1.66938e+06	1.74395e+06	466174	632179	1.38202e+06	133991	413746	266811	116630	-0.428532	0.664047	0.191567
sp|P49642|PRI1_HUMAN	DNA primase small subunit OS=Homo sapiens GN=PRIM1 PE=1 SV=1	PRIM1	47	19	4	58.58	-	-	-	-	-	-	2.6787e+06	1.88685e+06	4.73152e+06	3.86276e+06	1.20447e+06	1.5283e+06	1.03643e+06	199173	817348	240059	91475.5	-0.426412	0.30421	0.191361
sp|P62280|RS11_HUMAN	40S ribosomal protein S11 OS=Homo sapiens GN=RPS11 PE=1 SV=3	RPS11	12	6	0	44.94	-	-	-	-	-	-	1.84511e+06	866019	3.28398e+06	3.85272e+06	870218	1.29968e+06	5.62562e+06	73321.2	1.19748e+06	537655	325718	-0.14022	0.668465	0.190427
tr|H0YC12|H0YC12_HUMAN	Integrator complex subunit 8 (Fragment) OS=Homo sapiens GN=INTS8 PE=4 SV=1	INTS8	2	2	0	41.85	-	-	-	-	-	-	140214	118987	174226	201020	80469.5	84027.2	173783	81031.2	72599.1	27707.2	6328.92	-0.357323	0.360612	0.189016
sp|P63244|GBLP_HUMAN	Guanine nucleotide-binding protein subunit beta-2-like 1 OS=Homo sapiens GN=GNB2L1 PE=1 SV=3	GNB2L1	38	12	0	49.76	-	-	-	-	-	O	1.69167e+06	2.36213e+06	3.6032e+06	4.45435e+06	1.16811e+06	1.93307e+06	4.90409e+06	325484	1.35109e+06	985250	777730	-0.298859	0.70327	0.187713
sp|P46776|RL27A_HUMAN	60S ribosomal protein L27a OS=Homo sapiens GN=RPL27A PE=1 SV=2	RPL27A	1	1	0	41.14	-	-	-	-	-	-	591035	750359	1.24915e+06	1.24666e+06	352780	490035	1.4073e+06	42554.4	238464	151042	93086.3	-0.436817	0.692973	0.187556
sp|Q9H1A4|APC1_HUMAN	Anaphase-promoting complex subunit 1 OS=Homo sapiens GN=ANAPC1 PE=1 SV=1	ANAPC1	36	28	14	57.41	-	-	-	-	-	-	901748	715761	1.47578e+06	1.26676e+06	437094	510929	787572	110017	368141	164470	65644.6	-0.460077	0.55029	0.187545
sp|O00303|EIF3F_HUMAN	Eukaryotic translation initiation factor 3 subunit F OS=Homo sapiens GN=EIF3F PE=1 SV=1	EIF3F	28	14	8	54.66	-	-	-	-	-	-	1.10996e+06	742746	1.37232e+06	1.60886e+06	526471	607938	2.59335e+06	133422	493301	400849	192315	-0.291711	0.708782	0.187284
sp|O96019|ACL6A_HUMAN	Actin-like protein 6A OS=Homo sapiens GN=ACTL6A PE=1 SV=1	ACTL6A	56	23	0	59.78	-	-	O	-	-	-	1.86012e+06	1.20859e+06	3.13264e+06	2.36769e+06	945597	1.06259e+06	1.11976e+06	186993	861515	269758	105451	-0.416099	0.335612	0.186968
sp|Q969G3|SMCE1_HUMAN	SWI/SNF-related matrix-associated actin-dependent regulator of chromatin subfamily E member 1 OS=Homo sapiens GN=SMARCE1 PE=1 SV=2	SMARCE1	48	20	0	66.04	-	-	O	-	-	-	1.46978e+06	669937	2.90959e+06	1.72497e+06	746294	847543	647758	90099.5	401471	139515	66272	-0.36075	0.444956	0.18683
sp|P19784|CSK22_HUMAN	Casein kinase II subunit alpha' OS=Homo sapiens GN=CSNK2A2 PE=1 SV=1	CSNK2A2	38	14	1	61.06	-	-	-	O	-	-	2.38905e+06	1.53515e+06	3.66217e+06	3.78044e+06	854010	1.19439e+06	2.86694e+06	286131	898072	568403	191264	-0.356566	0.655348	0.18551
sp|Q9NRE2|TSH2_HUMAN	Teashirt homolog 2 OS=Homo sapiens GN=TSHZ2 PE=1 SV=3	TSHZ2	4	3	0	41.68	-	-	-	-	-	-	230288	190594	373226	296932	134191	144748	176063	53817	117202	50331.1	20145.4	-0.48018	0.381546	0.184074
tr|H0YC69|H0YC69_HUMAN	Cell cycle and apoptosis regulator protein 2 (Fragment) OS=Homo sapiens GN=CCAR2 PE=1 SV=1	CCAR2	12	5	0	54.04	-	-	-	-	-	-	2.26674e+06	788031	5.1755e+06	3.34641e+06	1.10442e+06	1.32049e+06	1.82076e+06	107800	719946	302960	128277	-0.291607	0.5969	0.183871
sp|Q15424|SAFB1_HUMAN	Scaffold attachment factor B1 OS=Homo sapiens GN=SAFB PE=1 SV=4	SAFB	43	11	0	61.02	-	-	O	-	-	-	1.09355e+06	394580	2.20431e+06	1.57264e+06	461778	623942	1.03395e+06	59347.4	393067	165228	85626.9	-0.301768	0.604656	0.182773
sp|Q9BUL5|PHF23_HUMAN	PHD finger protein 23 OS=Homo sapiens GN=PHF23 PE=1 SV=1	PHF23	4	3	0	43.42	-	-	-	-	-	-	454993	246437	761000	586102	165550	215677	126723	27068	80688.4	35552.7	8326.54	-0.416247	0.438058	0.182174
sp|Q8N108|MIER1_HUMAN	Mesoderm induction early response protein 1 OS=Homo sapiens GN=MIER1 PE=1 SV=2	MIER1	4	4	0	63.97	-	-	O	-	-	-	213836	218005	408534	332916	124436	158761	183086	21768.2	106298	37537.8	20769.9	-0.50647	0.476932	0.182153
sp|P78344|IF4G2_HUMAN	Eukaryotic translation initiation factor 4 gamma 2 OS=Homo sapiens GN=EIF4G2 PE=1 SV=1	EIF4G2	70	44	0	51.6	-	-	-	-	-	-	2.34962e+06	1.54438e+06	4.21851e+06	3.94849e+06	886693	1.29051e+06	2.26069e+06	259105	845055	423641	164779	-0.363458	0.606369	0.180356
sp|Q9UBB5|MBD2_HUMAN	Methyl-CpG-binding domain protein 2 OS=Homo sapiens GN=MBD2 PE=1 SV=1	MBD2	10	5	2	48.4	-	-	O	-	-	-	556649	383597	975887	798575	266933	318250	580334	61457.2	253493	128742	42380.5	-0.405841	0.591334	0.179972
sp|Q32MZ4-2|LRRF1_HUMAN	Isoform 2 of Leucine-rich repeat flightless-interacting protein 1 OS=Homo sapiens GN=LRRFIP1	LRRFIP1	8	6	0	55.07	-	-	-	-	-	-	499032	334305	857855	634229	229503	289648	316635	34956.7	183604	56682.4	29095.2	-0.455764	0.460566	0.179471
sp|Q9UI10|EI2BD_HUMAN	Translation initiation factor eIF-2B subunit delta OS=Homo sapiens GN=EIF2B4 PE=1 SV=2	EIF2B4	9	7	0	48.95	-	-	-	-	-	-	556376	358281	838397	716193	271143	289189	617053	110329	284510	99012.4	34945.6	-0.396417	0.499651	0.17582
sp|Q9UQE7|SMC3_HUMAN	Structural maintenance of chromosomes protein 3 OS=Homo sapiens GN=SMC3 PE=1 SV=2	SMC3	124	51	51	64.17	-	-	O	-	O	-	1.87696e+06	1.27204e+06	3.72269e+06	2.52549e+06	961409	1.13908e+06	921219	150625	626488	213356	85337.2	-0.428252	0.398453	0.1749
sp|P46778|RL21_HUMAN	60S ribosomal protein L21 OS=Homo sapiens GN=RPL21 PE=1 SV=2	RPL21	3	3	1	51.76	-	-	-	-	-	-	199572	224050	388546	442464	147148	181003	538281	71474.4	161419	101912	90395.2	-0.2693	0.660661	0.173838
sp|Q96DT7|ZBT10_HUMAN	Zinc finger and BTB domain-containing protein 10 OS=Homo sapiens GN=ZBTB10 PE=1 SV=2	ZBTB10	9	6	0	53.91	-	-	-	-	-	-	218932	184303	380651	321743	108079	144399	194637	40016	98525.1	38314.7	14759	-0.471814	0.484405	0.173678
sp|Q9NR50|EI2BG_HUMAN	Translation initiation factor eIF-2B subunit gamma OS=Homo sapiens GN=EIF2B3 PE=1 SV=1	EIF2B3	10	8	1	50.05	-	-	-	-	-	-	619828	423637	956707	827002	274467	343027	581263	82463.5	297986	103255	42267.5	-0.433548	0.493601	0.173482
sp|Q9UJX4|APC5_HUMAN	Anaphase-promoting complex subunit 5 OS=Homo sapiens GN=ANAPC5 PE=1 SV=2	ANAPC5	22	17	0	49.1	-	-	-	-	-	-	798042	645975	1.21552e+06	1.02951e+06	379071	430754	650183	108733	337056	156991	62179.4	-0.50992	0.527298	0.172511
sp|O95602|RPA1_HUMAN	DNA-directed RNA polymerase I subunit RPA1 OS=Homo sapiens GN=POLR1A PE=1 SV=2	POLR1A	15	11	0	53.78	-	-	-	-	-	-	581554	591465	1.03192e+06	898721	324154	382173	486352	95034.4	288305	134033	48315.9	-0.5075	0.483009	0.172277
sp|O95785-3|WIZ_HUMAN	Isoform 3 of Protein Wiz OS=Homo sapiens GN=WIZ	WIZ	17	12	0	43.49	-	-	-	-	-	-	888622	805400	1.53474e+06	1.24936e+06	464690	535875	573886	110916	380966	135772	66124.9	-0.512736	0.403892	0.17124
sp|Q7L2J0|MEPCE_HUMAN	7SK snRNA methylphosphate capping enzyme OS=Homo sapiens GN=MEPCE PE=1 SV=1	MEPCE	18	12	6	45.13	-	-	-	-	-	-	1.03333e+06	1.07729e+06	2.34091e+06	2.10382e+06	573070	705764	1.00101e+06	115597	511582	290909	120161	-0.402117	0.590269	0.16863
sp|O75821|EIF3G_HUMAN	Eukaryotic translation initiation factor 3 subunit G OS=Homo sapiens GN=EIF3G PE=1 SV=2	EIF3G	27	9	0	58.62	-	-	-	-	-	-	1.53713e+06	1.11403e+06	2.35315e+06	2.39489e+06	704716	910762	3.38214e+06	111761	792200	524398	255494	-0.360901	0.693136	0.168195
sp|Q9H9T3|ELP3_HUMAN	Elongator complex protein 3 OS=Homo sapiens GN=ELP3 PE=1 SV=2	ELP3	2	2	0	36.81	-	-	O	-	-	-	151364	68976.1	272182	189733	66900.2	77936.6	239783	14383.5	42923.4	52291.3	23241.3	-0.356792	0.755759	0.167087
sp|Q03135|CAV1_HUMAN	Caveolin-1 OS=Homo sapiens GN=CAV1 PE=1 SV=4	CAV1	1	1	0	41.56	-	-	-	-	-	-	113083	56548.9	141868	124819	58040.8	53321.8	244448	27191.7	48518.7	29898.5	8844.79	-0.298038	0.655844	0.166568
sp|Q9UHI6|DDX20_HUMAN	Probable ATP-dependent RNA helicase DDX20 OS=Homo sapiens GN=DDX20 PE=1 SV=2	DDX20	10	8	5	52.08	-	-	-	-	-	-	677275	458411	828138	723030	283265	323532	817908	98942.5	267242	153219	54842.1	-0.518432	0.632168	0.166518
tr|F8W954|F8W954_HUMAN	Negative elongation factor A OS=Homo sapiens GN=NELFA PE=1 SV=1	NELFA	3	2	0	41.67	-	-	-	-	-	-	185837	111903	361804	255327	81079.1	91776.1	46185.6	21032.6	32564	15804.3	3918	-0.412062	0.296972	0.16651
sp|O14617|AP3D1_HUMAN	AP-3 complex subunit delta-1 OS=Homo sapiens GN=AP3D1 PE=1 SV=1	AP3D1	29	20	0	60.59	-	-	-	-	-	-	740529	690325	1.62605e+06	1.18758e+06	444664	583544	608415	113686	376374	149453	53663.4	-0.454628	0.444305	0.165214
sp|Q9NZ71|RTEL1_HUMAN	Regulator of telomere elongation helicase 1 OS=Homo sapiens GN=RTEL1 PE=1 SV=2	RTEL1	6	6	0	63.66	-	-	-	-	-	-	229504	187423	489605	362383	132644	155259	210253	35138.7	116858	58028	19049.7	-0.41408	0.521974	0.163829
sp|O43852-10|CALU_HUMAN	Isoform 10 of Calumenin OS=Homo sapiens GN=CALU	CALU	4	2	0	37	-	-	-	-	-	-	197793	176116	343911	381351	125935	145398	840758	17399.6	77528.3	127805	45769.5	-0.26556	0.755781	0.16294
sp|Q12888|TP53B_HUMAN	Tumor suppressor p53-binding protein 1 OS=Homo sapiens GN=TP53BP1 PE=1 SV=2	TP53BP1	42	26	0	54.28	-	-	-	-	O	-	925102	439925	1.22673e+06	825036	369658	425963	1.24544e+06	57815.8	301836	140363	73689.6	-0.453204	0.653982	0.162087
sp|Q00577|PURA_HUMAN	Transcriptional activator protein Pur-alpha OS=Homo sapiens GN=PURA PE=1 SV=2	PURA	13	8	8	63.17	-	-	-	-	-	-	835632	615247	1.90552e+06	1.60064e+06	390334	524488	1.08301e+06	90688.9	353784	299149	114076	-0.353515	0.711878	0.161969
sp|P29374|ARI4A_HUMAN	AT-rich interactive domain-containing protein 4A OS=Homo sapiens GN=ARID4A PE=1 SV=3	ARID4A	2	2	0	37.35	-	-	O	-	-	-	235903	142867	350031	332330	119156	151493	263839	104678	153750	84334.8	11508.7	-0.312701	0.405033	0.161274
sp|P15880|RS2_HUMAN	40S ribosomal protein S2 OS=Homo sapiens GN=RPS2 PE=1 SV=2	RPS2	34	10	0	60.65	-	-	-	-	O	-	1.54215e+06	1.71273e+06	3.81823e+06	4.63177e+06	762545	1.45318e+06	4.53588e+06	219067	1.25959e+06	663257	429733	-0.255683	0.661572	0.160833
sp|P52739|ZN131_HUMAN	Zinc finger protein 131 OS=Homo sapiens GN=ZNF131 PE=1 SV=2	ZNF131	9	6	0	61.7	-	-	-	-	-	-	341294	234169	648342	488715	164215	214502	310151	58301.9	153973	78317.4	18183.4	-0.418231	0.535126	0.159831
sp|Q9BTT0|AN32E_HUMAN	Acidic leucine-rich nuclear phosphoprotein 32 family member E OS=Homo sapiens GN=ANP32E PE=1 SV=1	ANP32E	32	9	0	57.22	-	-	-	-	-	-	594477	765752	1.20947e+06	2.93833e+06	269290	635670	2.96192e+06	186520	400109	2.37729e+06	573493	-0.0249669	0.972056	0.15808
sp|Q9NWH9|SLTM_HUMAN	SAFB-like transcription modulator OS=Homo sapiens GN=SLTM PE=1 SV=2	SLTM	5	5	0	49.09	-	-	-	-	-	-	307029	176349	593989	486075	131369	181661	335339	54061.7	140075	78761.7	31945.9	-0.349464	0.597195	0.157426
sp|Q01105|SET_HUMAN	Protein SET OS=Homo sapiens GN=SET PE=1 SV=3	SET	359	16	2	68.47	-	-	O	-	O	-	3.98692e+06	4.21289e+06	6.92869e+06	1.6536e+07	1.88555e+06	3.54983e+06	2.02789e+07	1.23709e+06	2.82268e+06	1.25095e+07	2.89928e+06	-0.0116887	0.944909	0.156404
sp|Q01105-2|SET_HUMAN	Isoform 2 of Protein SET OS=Homo sapiens GN=SET	SET	329	12	1	63.72	-	-	-	-	-	-	3.92003e+06	4.14673e+06	6.6399e+06	1.65529e+07	1.87468e+06	3.54628e+06	2.04756e+07	1.30322e+06	2.78161e+06	1.2785e+07	2.93495e+06	0.000907626	0.946711	0.156342
sp|Q15642|CIP4_HUMAN	Cdc42-interacting protein 4 OS=Homo sapiens GN=TRIP10 PE=1 SV=3	TRIP10	27	19	0	59.7	-	-	-	-	-	-	1.88407e+06	1.31624e+06	3.33793e+06	2.70117e+06	748084	1.04635e+06	906935	201898	639087	235477	118219	-0.448889	0.37574	0.155857
sp|P27635|RL10_HUMAN	60S ribosomal protein L10 OS=Homo sapiens GN=RPL10 PE=1 SV=4	RPL10	2	2	0	39.61	-	-	-	-	-	-	26669.3	41760.3	64095.1	65234.7	20995.9	24559.3	68795.9	5724.16	21098	15877.5	9134.59	-0.403876	0.69837	0.154232
sp|O75182|SIN3B_HUMAN	Paired amphipathic helix protein Sin3b OS=Homo sapiens GN=SIN3B PE=1 SV=2	SIN3B	12	9	0	61.12	-	-	O	-	-	-	406590	258390	831413	585669	206270	255595	294297	78764.5	181584	86555.6	24029.7	-0.390321	0.440046	0.152734
sp|Q92922|SMRC1_HUMAN	SWI/SNF complex subunit SMARCC1 OS=Homo sapiens GN=SMARCC1 PE=1 SV=3	SMARCC1	89	42	26	60.7	-	-	O	-	-	-	2.62005e+06	1.9117e+06	5.59884e+06	3.48997e+06	1.34363e+06	1.58793e+06	1.22179e+06	196439	749056	274643	125736	-0.459904	0.447618	0.151838
sp|Q9BQ67|GRWD1_HUMAN	Glutamate-rich WD repeat-containing protein 1 OS=Homo sapiens GN=GRWD1 PE=1 SV=1	GRWD1	8	5	3	54.25	-	-	-	-	-	-	374653	326200	632853	597333	176024	201806	554067	55333	189365	132421	48851.9	-0.43829	0.669913	0.151072
sp|P13667|PDIA4_HUMAN	Protein disulfide-isomerase A4 OS=Homo sapiens GN=PDIA4 PE=1 SV=2	PDIA4	32	20	20	56.65	-	-	-	-	-	-	694215	481708	907983	1.05176e+06	184988	308407	953546	60523.8	261531	205734	65215.3	-0.406271	0.701229	0.150841
sp|Q09161|NCBP1_HUMAN	Nuclear cap-binding protein subunit 1 OS=Homo sapiens GN=NCBP1 PE=1 SV=1	NCBP1	64	26	20	63.99	-	-	-	-	-	O	2.32509e+06	1.47651e+06	4.76826e+06	3.56214e+06	1.00375e+06	1.31572e+06	2.10885e+06	195450	860579	680629	285221	-0.397705	0.694763	0.150489
sp|O15047|SET1A_HUMAN	Histone-lysine N-methyltransferase SETD1A OS=Homo sapiens GN=SETD1A PE=1 SV=3	SETD1A	12	9	8	52.2	-	-	O	-	-	-	586830	533365	1.12657e+06	698636	325041	353132	255827	40091.6	181376	55952.6	25234.9	-0.567349	0.371797	0.150363
sp|Q9H814|PHAX_HUMAN	Phosphorylated adapter RNA export protein OS=Homo sapiens GN=PHAX PE=1 SV=1	PHAX	18	9	9	58.01	-	-	-	-	-	-	906142	577128	2.1169e+06	1.65897e+06	426046	567978	1.20882e+06	100359	453775	321673	101589	-0.340293	0.671132	0.148912
sp|P46783|RS10_HUMAN	40S ribosomal protein S10 OS=Homo sapiens GN=RPS10 PE=1 SV=1	RPS10	20	8	0	68.06	-	-	O	-	-	-	679805	1.07476e+06	1.54929e+06	1.93047e+06	423689	704066	1.87995e+06	119184	614714	448781	266329	-0.346178	0.698863	0.147736
sp|O94915|FRYL_HUMAN	Protein furry homolog-like OS=Homo sapiens GN=FRYL PE=1 SV=2	FRYL	5	5	0	26.24	-	-	-	-	-	-	112299	82206.4	214869	151565	63011.5	71169.6	147487	26281.5	56476.1	30886.4	12843.8	-0.429987	0.593437	0.147446
sp|P0CW22|RS17L_HUMAN	40S ribosomal protein S17-like OS=Homo sapiens GN=RPS17L PE=1 SV=1	RPS17L	14	7	0	58.92	-	-	-	-	-	-	771928	839608	1.72007e+06	1.82168e+06	345101	646381	1.75165e+06	150530	389269	348780	259532	-0.368128	0.722398	0.145068
sp|Q12824|SNF5_HUMAN	SWI/SNF-related matrix-associated actin-dependent regulator of chromatin subfamily B member 1 OS=Homo sapiens GN=SMARCB1 PE=1 SV=2	SMARCB1	44	12	0	52.53	-	-	O	-	O	-	960360	555666	2.06455e+06	1.2228e+06	465935	559838	548191	86611.4	299031	131675	46253.9	-0.416171	0.507858	0.143792
sp|Q6NZI2|PTRF_HUMAN	Polymerase I and transcript release factor OS=Homo sapiens GN=PTRF PE=1 SV=1	PTRF	13	7	2	52.43	-	-	-	-	-	-	793715	358241	1.45161e+06	809591	356358	399742	616512	70364.4	244309	111361	74189.9	-0.40917	0.594621	0.14358
sp|Q1KMD3|HNRL2_HUMAN	Heterogeneous nuclear ribonucleoprotein U-like protein 2 OS=Homo sapiens GN=HNRNPUL2 PE=1 SV=1	HNRNPUL2	19	11	0	70.48	-	-	-	-	-	-	312542	309400	605291	608239	161824	219442	606769	64634.4	196971	176758	75575	-0.388029	0.720464	0.143234
sp|Q15642-2|CIP4_HUMAN	Isoform 2 of Cdc42-interacting protein 4 OS=Homo sapiens GN=TRIP10	TRIP10	28	20	0	59.7	-	-	-	-	-	-	1.87837e+06	1.32432e+06	3.44533e+06	2.68749e+06	733791	1.04193e+06	902759	199403	642762	234603	119273	-0.459618	0.371088	0.142406
sp|P40937|RFC5_HUMAN	Replication factor C subunit 5 OS=Homo sapiens GN=RFC5 PE=1 SV=1	RFC5	38	16	2	55.48	-	-	-	-	-	-	1.20395e+06	752882	2.30234e+06	1.57749e+06	548822	656042	943069	116389	511547	211344	86431.3	-0.430944	0.513821	0.140983
sp|Q9Y2T2|AP3M1_HUMAN	AP-3 complex subunit mu-1 OS=Homo sapiens GN=AP3M1 PE=1 SV=1	AP3M1	8	7	6	55.7	-	-	-	-	-	-	496697	522207	933957	697986	283206	323592	447155	91168.6	223974	109985	49344.8	-0.572115	0.530848	0.139486
sp|Q8IZL8|PELP1_HUMAN	Proline-, glutamic acid- and leucine-rich protein 1 OS=Homo sapiens GN=PELP1 PE=1 SV=2	PELP1	7	7	0	40.01	-	-	-	-	-	-	242592	360639	548677	511177	172004	217781	581880	51385.6	142347	197162	94355.4	-0.487923	0.804457	0.139479
sp|Q9BYW2|SETD2_HUMAN	Histone-lysine N-methyltransferase SETD2 OS=Homo sapiens GN=SETD2 PE=1 SV=3	SETD2	15	12	2	50.6	-	-	O	-	O	-	705038	477005	1.66703e+06	979881	390772	468655	469891	78794	268489	123079	56131.5	-0.415659	0.505262	0.138925
sp|Q9H9B1|EHMT1_HUMAN	Histone-lysine N-methyltransferase EHMT1 OS=Homo sapiens GN=EHMT1 PE=1 SV=4	EHMT1	15	11	2	58.89	-	-	O	-	-	-	688454	680403	1.3297e+06	980778	350170	464368	556173	66085.3	310600	104268	52400.5	-0.561174	0.479087	0.137448
sp|Q9Y4B6|VPRBP_HUMAN	Protein VPRBP OS=Homo sapiens GN=VPRBP PE=1 SV=3	VPRBP	44	25	0	51.36	-	-	-	-	-	-	836113	809562	1.47455e+06	1.48911e+06	429034	562223	2.40955e+06	102760	350256	878615	251071	-0.412861	0.855657	0.137116
sp|P62308|RUXG_HUMAN	Small nuclear ribonucleoprotein G OS=Homo sapiens GN=SNRPG PE=1 SV=1	SNRPG	8	4	0	55.63	-	-	-	-	-	O	408856	468969	999300	943865	211706	281439	507460	63858.5	249516	129468	38064.4	-0.396431	0.568254	0.137072
sp|P52292|IMA1_HUMAN	Importin subunit alpha-1 OS=Homo sapiens GN=KPNA2 PE=1 SV=1	KPNA2	48	13	8	72.58	-	-	-	-	-	-	1.52162e+06	1.11803e+06	3.34456e+06	2.20955e+06	773497	909635	1.36408e+06	124311	632535	303208	151036	-0.437846	0.584406	0.136579
sp|Q5T5X7|BEND3_HUMAN	BEN domain-containing protein 3 OS=Homo sapiens GN=BEND3 PE=1 SV=1	BEND3	17	12	12	53.64	-	-	-	-	-	-	501802	438087	818545	619350	260641	282617	400800	96647.8	243807	103689	39411	-0.556064	0.438124	0.136399
sp|Q16629|SRSF7_HUMAN	Serine/arginine-rich splicing factor 7 OS=Homo sapiens GN=SRSF7 PE=1 SV=1	SRSF7	13	4	0	49.48	-	-	-	-	-	O	447110	449913	1.09751e+06	921881	326502	387156	932151	72873.4	476676	244589	84702.5	-0.33954	0.577627	0.136029
sp|P19388|RPAB1_HUMAN	DNA-directed RNA polymerases I, II, and III subunit RPABC1 OS=Homo sapiens GN=POLR2E PE=1 SV=4	POLR2E	8	5	0	51.83	-	-	-	-	-	-	404375	331476	897537	719623	210184	278607	711802	26959.4	272534	147027	61246	-0.393122	0.640812	0.134705
sp|P27797|CALR_HUMAN	Calreticulin OS=Homo sapiens GN=CALR PE=1 SV=1	CALR	49	16	5	68.05	-	-	-	-	-	-	1.80108e+06	1.47939e+06	2.31635e+06	3.91825e+06	547836	1.03168e+06	6.29725e+06	206092	726734	2.20884e+06	573564	-0.217176	0.858417	0.134467
sp|O60884|DNJA2_HUMAN	DnaJ homolog subfamily A member 2 OS=Homo sapiens GN=DNAJA2 PE=1 SV=1	DNAJA2	28	11	8	65.23	-	-	-	-	-	-	2.69507e+06	1.4479e+06	5.55167e+06	3.70703e+06	1.21301e+06	1.46327e+06	3.20386e+06	321964	1.1351e+06	630654	250432	-0.384981	0.631325	0.13387
sp|Q16576|RBBP7_HUMAN	Histone-binding protein RBBP7 OS=Homo sapiens GN=RBBP7 PE=1 SV=1	RBBP7	42	12	0	51.86	-	-	O	-	-	-	6.33875e+06	3.8677e+06	1.19436e+07	8.53681e+06	3.25409e+06	3.66853e+06	9.66802e+06	417734	4.30055e+06	1.45197e+06	647920	-0.386644	0.557929	0.133862
sp|Q969F1|TF3C6_HUMAN	General transcription factor 3C polypeptide 6 OS=Homo sapiens GN=GTF3C6 PE=1 SV=1	GTF3C6	2	2	2	39.37	-	-	-	-	-	-	143399	126851	243041	193905	73428	77947.6	139424	23050.1	78084.6	30779.7	9427.1	-0.518939	0.477862	0.133831
sp|Q13347|EIF3I_HUMAN	Eukaryotic translation initiation factor 3 subunit I OS=Homo sapiens GN=EIF3I PE=1 SV=1	EIF3I	40	16	12	50.99	-	-	-	-	-	-	1.63115e+06	1.41639e+06	2.70469e+06	2.78312e+06	834494	1.03409e+06	4.48878e+06	172716	1.10744e+06	689176	309072	-0.376634	0.683002	0.133371
sp|Q8N163|CCAR2_HUMAN	Cell cycle and apoptosis regulator protein 2 OS=Homo sapiens GN=CCAR2 PE=1 SV=2	CCAR2	127	38	0	61.33	-	-	-	-	-	O	3.89031e+06	2.36734e+06	9.17646e+06	5.66634e+06	1.95641e+06	2.44995e+06	3.72683e+06	321635	1.6886e+06	681829	318288	-0.394588	0.562452	0.132707
sp|Q8IWB9|TEX2_HUMAN	Testis-expressed sequence 2 protein OS=Homo sapiens GN=TEX2 PE=1 SV=2	TEX2	2	2	0	34.54	-	-	-	-	-	-	192368	104044	169455	196109	105239	109926	507332	110387	65908.8	72430.6	51200.4	-0.181189	0.662715	0.132017
sp|P62277|RS13_HUMAN	40S ribosomal protein S13 OS=Homo sapiens GN=RPS13 PE=1 SV=2	RPS13	12	6	3	58.86	-	-	-	-	-	-	583986	563941	1.01612e+06	1.08882e+06	313453	403459	1.86468e+06	93339.3	339198	258444	184268	-0.368398	0.705485	0.13185
sp|Q9BUJ2|HNRL1_HUMAN	Heterogeneous nuclear ribonucleoprotein U-like protein 1 OS=Homo sapiens GN=HNRNPUL1 PE=1 SV=2	HNRNPUL1	48	19	0	60.92	-	-	-	-	-	O	2.09935e+06	2.77693e+06	5.42388e+06	4.8696e+06	1.12723e+06	1.72804e+06	3.19661e+06	206074	1.10062e+06	1.11399e+06	548006	-0.451512	0.764652	0.130051
sp|Q06265|EXOS9_HUMAN	Exosome complex component RRP45 OS=Homo sapiens GN=EXOSC9 PE=1 SV=3	EXOSC9	22	8	0	51.84	-	-	-	-	-	-	1.67553e+06	1.041e+06	3.64918e+06	2.33004e+06	714209	886660	806362	106439	465482	177939	92884.9	-0.432385	0.485391	0.129868
sp|P53621|COPA_HUMAN	Coatomer subunit alpha OS=Homo sapiens GN=COPA PE=1 SV=2	COPA	90	44	0	76.52	-	-	-	-	-	-	1.83595e+06	1.54524e+06	2.79956e+06	3.13635e+06	957623	1.25789e+06	7.0948e+06	256763	760667	1.53904e+06	653156	-0.332464	0.789757	0.129262
sp|P59780|AP3S2_HUMAN	AP-3 complex subunit sigma-2 OS=Homo sapiens GN=AP3S2 PE=1 SV=1	AP3S2	3	3	0	40.11	-	-	-	-	-	-	93299.8	88425.3	252230	184438	57430.2	69376.4	85750	21959.9	53136	29177.9	6396.19	-0.393205	0.473317	0.128777
sp|O43815|STRN_HUMAN	Striatin OS=Homo sapiens GN=STRN PE=1 SV=4	STRN	20	14	1	53.31	-	-	-	-	-	-	778214	603252	1.4939e+06	1.01124e+06	381780	449412	621353	86494.3	359977	126306	50568.5	-0.495351	0.464521	0.127956
sp|Q96QR8|PURB_HUMAN	Transcriptional activator protein Pur-beta OS=Homo sapiens GN=PURB PE=1 SV=3	PURB	6	4	3	59.62	-	-	-	-	-	-	479885	351379	912133	759473	205807	249770	613277	93508.2	211943	161777	65606.8	-0.414943	0.670368	0.127711
sp|Q96GM5|SMRD1_HUMAN	SWI/SNF-related matrix-associated actin-dependent regulator of chromatin subfamily D member 1 OS=Homo sapiens GN=SMARCD1 PE=1 SV=2	SMARCD1	26	14	0	50.67	-	-	O	-	-	-	1.05334e+06	772025	2.20541e+06	1.35243e+06	537539	613665	668090	109772	417028	139367	57958.8	-0.472025	0.424671	0.127672
sp|Q5VSL9|STRP1_HUMAN	Striatin-interacting protein 1 OS=Homo sapiens GN=STRIP1 PE=1 SV=1	STRIP1	11	10	0	48.04	-	-	-	-	-	-	622697	464957	1.23896e+06	824861	310161	357227	566473	80567.1	278701	129454	49369.3	-0.472058	0.546095	0.127439
sp|Q02241|KIF23_HUMAN	Kinesin-like protein KIF23 OS=Homo sapiens GN=KIF23 PE=1 SV=3	KIF23	14	11	0	55.57	-	-	-	-	-	-	971457	848046	1.68709e+06	1.30497e+06	436025	523920	665304	143749	400302	145706	52242.3	-0.544241	0.424442	0.125727
sp|P57678|GEMI4_HUMAN	Gem-associated protein 4 OS=Homo sapiens GN=GEMIN4 PE=1 SV=2	GEMIN4	24	16	0	50.35	-	-	-	-	-	O	1.02072e+06	795860	1.81381e+06	1.38543e+06	501102	564148	1.42563e+06	147857	562552	280015	123067	-0.474759	0.605427	0.123989
sp|Q8N201|INT1_HUMAN	Integrator complex subunit 1 OS=Homo sapiens GN=INTS1 PE=1 SV=2	INTS1	7	7	7	54.4	-	-	-	-	-	-	238134	187333	464342	328621	120704	142355	196213	33076.7	132531	44629.1	16621.3	-0.473085	0.396211	0.122742
sp|P40938|RFC3_HUMAN	Replication factor C subunit 3 OS=Homo sapiens GN=RFC3 PE=1 SV=2	RFC3	11	6	2	46.45	-	-	-	-	-	-	832169	675786	1.57503e+06	1.12788e+06	372120	494195	617964	87846.2	366766	170542	61667.4	-0.516204	0.504168	0.122115
sp|O14686|KMT2D_HUMAN	Histone-lysine N-methyltransferase 2D OS=Homo sapiens GN=KMT2D PE=1 SV=2	KMT2D	25	21	0	42.15	-	-	-	-	O	-	898689	793158	1.40801e+06	1.02995e+06	452214	506616	803218	137618	467676	180992	68964.4	-0.606496	0.464622	0.121982
sp|P12270|TPR_HUMAN	Nucleoprotein TPR OS=Homo sapiens GN=TPR PE=1 SV=3	TPR	337	126	76	64.13	-	-	-	-	O	-	3.47007e+06	5.7598e+06	6.63198e+06	5.98461e+06	2.02508e+06	2.49512e+06	2.30528e+06	304117	1.47193e+06	476299	218229	-0.673233	0.426969	0.120774
sp|P05423|RPC4_HUMAN	DNA-directed RNA polymerase III subunit RPC4 OS=Homo sapiens GN=POLR3D PE=1 SV=2	POLR3D	12	10	6	50.56	-	-	-	-	-	-	585961	542008	1.13091e+06	886794	269159	330140	921184	69051.1	246360	188181	66922.3	-0.513818	0.694684	0.120156
sp|Q9HAW4|CLSPN_HUMAN	Claspin OS=Homo sapiens GN=CLSPN PE=1 SV=3	CLSPN	1	1	0	50.75	-	-	-	-	-	-	57603.1	41991.3	172891	89479.6	36101.9	41741.6	35277.6	2222.01	21321.6	10338.2	4974.04	-0.400368	0.539572	0.119551
sp|O75533|SF3B1_HUMAN	Splicing factor 3B subunit 1 OS=Homo sapiens GN=SF3B1 PE=1 SV=3	SF3B1	124	51	41	69.08	-	-	-	-	O	O	1.85269e+06	1.3118e+06	4.58538e+06	2.71631e+06	1.06372e+06	1.19825e+06	1.88927e+06	198928	963444	403036	161723	-0.409699	0.536114	0.119387
sp|P55010|IF5_HUMAN	Eukaryotic translation initiation factor 5 OS=Homo sapiens GN=EIF5 PE=1 SV=2	EIF5	33	13	8	52.82	-	-	-	-	-	-	1.58108e+06	499263	2.09323e+06	1.68755e+06	277384	460809	632280	91305.5	328169	132883	43160.2	-0.401162	0.509616	0.119211
sp|Q9NVU0|RPC5_HUMAN	DNA-directed RNA polymerase III subunit RPC5 OS=Homo sapiens GN=POLR3E PE=1 SV=1	POLR3E	16	12	0	40.81	-	-	-	-	-	-	575261	483180	1.02059e+06	828421	267800	326459	903744	76031.6	315308	172417	75071.1	-0.489985	0.636963	0.118824
sp|Q07666|KHDR1_HUMAN	KH domain-containing, RNA-binding, signal transduction-associated protein 1 OS=Homo sapiens GN=KHDRBS1 PE=1 SV=1	KHDRBS1	27	11	0	43.44	-	-	-	-	-	O	1.82592e+06	998061	4.43847e+06	2.98245e+06	734349	994055	1.54894e+06	138371	704824	322589	121204	-0.37647	0.576192	0.11818
sp|P35606|COPB2_HUMAN	Coatomer subunit beta' OS=Homo sapiens GN=COPB2 PE=1 SV=2	COPB2	73	32	0	60.92	-	-	-	-	-	-	1.62692e+06	1.34568e+06	2.42278e+06	2.76831e+06	894078	1.12038e+06	6.60613e+06	258028	867789	1.5563e+06	659091	-0.303733	0.792162	0.11674
sp|P56282|DPOE2_HUMAN	DNA polymerase epsilon subunit 2 OS=Homo sapiens GN=POLE2 PE=1 SV=2	POLE2	8	7	0	43.96	-	-	-	-	-	-	469327	412863	786932	599296	224993	263714	664381	72963.6	231609	126909	48835.3	-0.56151	0.62667	0.115714
tr|C9J0F0|C9J0F0_HUMAN	Forkhead box protein P1 OS=Homo sapiens GN=FOXP1 PE=1 SV=1	FOXP1	23	12	0	68	-	-	-	-	-	-	1.11877e+06	447120	2.39554e+06	1.34904e+06	386990	507961	324649	55908.3	214763	57855.5	26920.5	-0.404682	0.372865	0.11327
sp|Q9H4L7|SMRCD_HUMAN	SWI/SNF-related matrix-associated actin-dependent regulator of chromatin subfamily A containing DEAD/H box 1 OS=Homo sapiens GN=SMARCAD1 PE=1 SV=2	SMARCAD1	32	24	0	55.25	-	-	O	-	-	-	1.11125e+06	610802	2.49118e+06	1.46717e+06	475865	626956	698247	109069	385096	133510	56323.6	-0.41929	0.469814	0.113266
sp|Q9H4L7-2|SMRCD_HUMAN	Isoform 2 of SWI/SNF-related matrix-associated actin-dependent regulator of chromatin subfamily A containing DEAD/H box 1 OS=Homo sapiens GN=SMARCAD1	SMARCAD1	35	25	1	55.25	-	-	-	-	-	-	1.11232e+06	631151	2.50138e+06	1.46595e+06	480761	630857	698340	104595	380858	133116	56455.7	-0.42578	0.476647	0.112954
sp|Q96B26|EXOS8_HUMAN	Exosome complex component RRP43 OS=Homo sapiens GN=EXOSC8 PE=1 SV=1	EXOSC8	19	9	6	54.76	-	-	-	-	-	-	1.56543e+06	1.05542e+06	3.37063e+06	2.25708e+06	636423	831752	1.12647e+06	146718	587977	188173	77831.3	-0.449297	0.483865	0.110927
sp|P49792|RBP2_HUMAN	E3 SUMO-protein ligase RanBP2 OS=Homo sapiens GN=RANBP2 PE=1 SV=2	RANBP2	85	52	35	67.28	-	-	-	-	-	-	1.07072e+06	1.16792e+06	2.35652e+06	1.65242e+06	538298	673748	755180	98100.5	409545	157135	64376.2	-0.562501	0.499524	0.110344
sp|Q15910|EZH2_HUMAN	Histone-lysine N-methyltransferase EZH2 OS=Homo sapiens GN=EZH2 PE=1 SV=2	EZH2	4	2	0	40.62	-	-	O	-	O	-	318373	238179	703427	478236	136193	196910	259837	19748.9	149900	54926.4	21601.3	-0.462162	0.495632	0.110224
sp|O95365|ZBT7A_HUMAN	Zinc finger and BTB domain-containing protein 7A OS=Homo sapiens GN=ZBTB7A PE=1 SV=1	ZBTB7A	6	3	3	52.68	-	O	-	-	-	-	171371	145382	378522	225482	89575.2	112246	162770	21971.2	74028.5	19503.1	8350.25	-0.513257	0.493798	0.110173
sp|P33993|MCM7_HUMAN	DNA replication licensing factor MCM7 OS=Homo sapiens GN=MCM7 PE=1 SV=4	MCM7	145	46	0	64.11	-	-	-	-	-	-	4.01323e+06	2.74944e+06	7.29721e+06	5.2821e+06	1.52553e+06	2.07647e+06	4.20851e+06	314052	1.81438e+06	740507	314999	-0.485937	0.575161	0.109275
sp|Q71U36|TBA1A_HUMAN	Tubulin alpha-1A chain OS=Homo sapiens GN=TUBA1A PE=1 SV=1	TUBA1A	184	22	0	67.15	-	-	-	-	-	-	7.96423e+06	5.2173e+06	1.53914e+07	1.18293e+07	3.76736e+06	4.71945e+06	1.82558e+07	1.52147e+06	4.2773e+06	4.28339e+06	1.35504e+06	-0.393409	0.729245	0.109265
sp|O14497|ARI1A_HUMAN	AT-rich interactive domain-containing protein 1A OS=Homo sapiens GN=ARID1A PE=1 SV=3	ARID1A	65	34	0	66.24	-	-	O	-	O	-	1.35114e+06	1.38502e+06	2.49573e+06	1.65215e+06	658287	773139	689998	124300	462807	144351	55349.9	-0.642763	0.382372	0.109168
sp|Q9BQE3|TBA1C_HUMAN	Tubulin alpha-1C chain OS=Homo sapiens GN=TUBA1C PE=1 SV=1	TUBA1C	179	21	0	67.15	-	-	-	-	-	-	7.94642e+06	5.1573e+06	1.52307e+07	1.17799e+07	3.75062e+06	4.6947e+06	1.85265e+07	1.51913e+06	4.31e+06	4.31709e+06	1.36805e+06	-0.390381	0.729395	0.108671
sp|Q9BY11|PACN1_HUMAN	Protein kinase C and casein kinase substrate in neurons protein 1 OS=Homo sapiens GN=PACSIN1 PE=1 SV=1	PACSIN1	3	2	0	27.52	-	-	-	-	-	-	522089	554506	1.2155e+06	994090	211317	331601	276989	53568.6	200704	56929	30512.9	-0.491229	0.336324	0.108648
sp|Q99547|MPH6_HUMAN	M-phase phosphoprotein 6 OS=Homo sapiens GN=MPHOSPH6 PE=1 SV=2	MPHOSPH6	7	5	0	56.82	-	-	-	-	-	-	678961	438579	1.60706e+06	993273	275166	375381	419652	43881.8	216577	55300.7	35723.4	-0.440621	0.476053	0.106022
sp|Q9H2M9|RBGPR_HUMAN	Rab3 GTPase-activating protein non-catalytic subunit OS=Homo sapiens GN=RAB3GAP2 PE=1 SV=1	RAB3GAP2	17	15	12	57.73	-	-	-	-	-	-	592657	552632	1.09732e+06	828119	331852	392394	1.15153e+06	130561	360645	252803	101235	-0.52114	0.669193	0.105866
sp|Q14151|SAFB2_HUMAN	Scaffold attachment factor B2 OS=Homo sapiens GN=SAFB2 PE=1 SV=1	SAFB2	47	14	7	52.98	-	-	-	-	-	-	908556	363501	2.13332e+06	1.26529e+06	377917	513505	865520	58448.7	452541	145537	73062.7	-0.35729	0.509604	0.105477
sp|Q9UKV3|ACINU_HUMAN	Apoptotic chromatin condensation inducer in the nucleus OS=Homo sapiens GN=ACIN1 PE=1 SV=2	ACIN1	45	23	0	55.5	-	-	O	-	-	O	1.41566e+06	1.14039e+06	3.7931e+06	2.04176e+06	852858	1.04104e+06	1.21278e+06	135652	728124	219798	102937	-0.443684	0.44556	0.104802
sp|Q92572|AP3S1_HUMAN	AP-3 complex subunit sigma-1 OS=Homo sapiens GN=AP3S1 PE=1 SV=1	AP3S1	5	4	1	49.95	-	-	-	-	-	-	239364	285823	530906	393027	148834	186698	271976	64724.3	152234	57901.9	25544.4	-0.54505	0.443677	0.10402
sp|O95707|RPP29_HUMAN	Ribonuclease P protein subunit p29 OS=Homo sapiens GN=POP4 PE=1 SV=2	POP4	4	4	0	38.67	-	-	-	-	-	-	411016	474947	688164	646797	197808	238740	438237	138808	180862	104693	46918.7	-0.57507	0.530941	0.103759
sp|O75179|ANR17_HUMAN	Ankyrin repeat domain-containing protein 17 OS=Homo sapiens GN=ANKRD17 PE=1 SV=3	ANKRD17	36	22	0	61.44	-	-	-	-	-	-	689718	492897	1.60835e+06	977423	316091	405247	452995	64291.5	269796	95012.6	39719.1	-0.457851	0.45646	0.103274
sp|Q9NYR9|KBRS2_HUMAN	NF-kappa-B inhibitor-interacting Ras-like protein 2 OS=Homo sapiens GN=NKIRAS2 PE=1 SV=1	NKIRAS2	2	1	0	45.16	-	-	-	-	-	-	113083	96710.1	232524	136704	53062.4	50346.8	87341.9	10356.1	26256.1	14885	4874.57	-0.550444	0.634729	0.102238
sp|P37275|ZEB1_HUMAN	Zinc finger E-box-binding homeobox 1 OS=Homo sapiens GN=ZEB1 PE=1 SV=2	ZEB1	11	8	0	51.54	-	O	-	-	-	-	669177	569995	1.3631e+06	861435	277713	364601	345862	39327.4	193513	68204.1	27447.2	-0.559407	0.484893	0.102082
sp|Q9Y4A5|TRRAP_HUMAN	Transformation/transcription domain-associated protein OS=Homo sapiens GN=TRRAP PE=1 SV=3	TRRAP	33	27	0	54.36	-	-	O	-	-	-	470751	407779	925564	616023	234742	269347	324356	71517.4	228856	83934.2	30145.7	-0.533055	0.371159	0.100783
sp|Q5W0B1|RN219_HUMAN	RING finger protein 219 OS=Homo sapiens GN=RNF219 PE=1 SV=1	RNF219	10	7	7	52.13	-	-	-	-	-	-	421642	260893	896547	496676	208327	220972	277353	57347.1	174216	66486.3	27550.5	-0.447647	0.425665	0.100697
tr|J3KRB3|J3KRB3_HUMAN	60S ribosomal protein L17 (Fragment) OS=Homo sapiens GN=RPL17 PE=1 SV=3	RPL17	5	3	0	50.56	-	-	-	-	-	-	155478	171273	368532	274563	89776.3	112949	334146	23913.6	95292.3	51924.9	32440	-0.490677	0.656515	0.0997319
sp|O94805|ACL6B_HUMAN	Actin-like protein 6B OS=Homo sapiens GN=ACTL6B PE=1 SV=1	ACTL6B	6	4	0	44.73	-	-	O	-	-	-	284433	229742	549305	384144	160385	170588	256660	56369.7	203908	79003	29736	-0.466578	0.336119	0.0996278
sp|P62701|RS4X_HUMAN	40S ribosomal protein S4, X isoform OS=Homo sapiens GN=RPS4X PE=1 SV=2	RPS4X	24	11	2	48.6	-	-	-	-	-	-	1.38605e+06	1.52105e+06	2.86714e+06	2.98376e+06	638203	1.01138e+06	3.01043e+06	311482	1.13485e+06	517290	297964	-0.403179	0.601662	0.0989315
sp|P57088|TMM33_HUMAN	Transmembrane protein 33 OS=Homo sapiens GN=TMEM33 PE=1 SV=2	TMEM33	4	3	0	51.29	-	-	-	-	-	-	425891	323889	740694	551963	175076	200028	899337	37639.6	171900	124108	54077.6	-0.511682	0.698553	0.0985093
sp|Q9Y333|LSM2_HUMAN	U6 snRNA-associated Sm-like protein LSm2 OS=Homo sapiens GN=LSM2 PE=1 SV=1	LSM2	7	4	4	44.89	-	-	-	-	-	O	849326	729568	1.85849e+06	1.42647e+06	289406	424436	769288	57013.1	296601	122284	41554.4	-0.485697	0.590681	0.0978381
tr|E7EVG2|E7EVG2_HUMAN	Protein polybromo-1 (Fragment) OS=Homo sapiens GN=PBRM1 PE=1 SV=3	PBRM1	17	16	0	47.97	-	-	-	-	-	-	644090	597955	1.25981e+06	918700	322169	382397	898876	83161.7	385259	174163	68424.6	-0.529244	0.583048	0.0966495
sp|P0CG13|CTF8_HUMAN	Chromosome transmission fidelity protein 8 homolog OS=Homo sapiens GN=CHTF8 PE=1 SV=1	CHTF8	1	1	0	60.48	-	-	-	-	-	-	619724	332247	1.74459e+06	1.14972e+06	206664	249834	519024	11012.2	183189	49584.8	5616.15	-0.37525	0.580772	0.0957118
sp|Q9UK45|LSM7_HUMAN	U6 snRNA-associated Sm-like protein LSm7 OS=Homo sapiens GN=LSM7 PE=1 SV=1	LSM7	7	2	0	36.66	-	-	-	-	-	O	1.21697e+06	1.1512e+06	2.69839e+06	2.39268e+06	401032	591838	995995	116090	545901	172150	70471.4	-0.448678	0.47465	0.0956044
sp|Q13144|EI2BE_HUMAN	Translation initiation factor eIF-2B subunit epsilon OS=Homo sapiens GN=EIF2B5 PE=1 SV=3	EIF2B5	8	6	0	48.9	-	-	-	-	-	-	460070	408395	795156	613313	190730	231894	360741	83171	194606	76655.6	33556.2	-0.564938	0.462112	0.094048
sp|O95197|RTN3_HUMAN	Reticulon-3 OS=Homo sapiens GN=RTN3 PE=1 SV=2	RTN3	9	3	0	45.11	-	-	-	-	-	-	551176	377132	814623	685133	239327	313829	2.20421e+06	68486.2	150914	268317	145015	-0.469896	0.743882	0.0938676
sp|Q16533|SNPC1_HUMAN	snRNA-activating protein complex subunit 1 OS=Homo sapiens GN=SNAPC1 PE=1 SV=1	SNAPC1	2	2	2	22.3	-	-	-	-	-	-	359656	337750	623383	462830	167832	230860	224120	124655	140924	89627	25808.6	-0.60345	0.334856	0.0934156
sp|Q15393|SF3B3_HUMAN	Splicing factor 3B subunit 3 OS=Homo sapiens GN=SF3B3 PE=1 SV=4	SF3B3	113	39	11	66.75	-	-	O	-	-	O	5.26451e+06	4.35914e+06	1.25591e+07	7.50274e+06	2.83405e+06	3.23066e+06	6.86716e+06	597669	2.64871e+06	1.63875e+06	622471	-0.473335	0.646515	0.0932796
sp|Q7L2H7|EIF3M_HUMAN	Eukaryotic translation initiation factor 3 subunit M OS=Homo sapiens GN=EIF3M PE=1 SV=1	EIF3M	20	14	0	66.29	-	-	-	-	-	-	713314	661161	1.12034e+06	1.07818e+06	311952	367551	1.67764e+06	133453	401053	274732	116906	-0.49771	0.68065	0.0928712
sp|Q96L91|EP400_HUMAN	E1A-binding protein p400 OS=Homo sapiens GN=EP400 PE=1 SV=4	EP400	22	17	0	52.13	-	-	O	-	-	-	365260	302726	724920	478787	185226	213390	286566	66883	205415	75606.1	28170.3	-0.511872	0.360297	0.090216
sp|P29083|T2EA_HUMAN	General transcription factor IIE subunit 1 OS=Homo sapiens GN=GTF2E1 PE=1 SV=2	GTF2E1	12	7	3	48.49	-	-	-	-	-	-	399270	302794	675543	582791	134719	196128	337904	64133.6	210477	73440.9	21342.5	-0.484791	0.417218	0.0900737
sp|Q8TD19|NEK9_HUMAN	Serine/threonine-protein kinase Nek9 OS=Homo sapiens GN=NEK9 PE=1 SV=2	NEK9	2	2	0	38.85	-	-	-	O	-	-	124936	131642	329733	218703	85165.3	93760	194780	27673	98546.9	62069.4	14611.5	-0.448339	0.593715	0.0897171
sp|Q9BV38|WDR18_HUMAN	WD repeat-containing protein 18 OS=Homo sapiens GN=WDR18 PE=1 SV=2	WDR18	3	3	0	42.96	-	-	-	-	-	-	150263	210303	330141	287990	107928	110910	479503	35521.3	108955	124244	55474.7	-0.500624	0.75872	0.0887446
sp|Q6IN85|P4R3A_HUMAN	Serine/threonine-protein phosphatase 4 regulatory subunit 3A OS=Homo sapiens GN=SMEK1 PE=1 SV=1	SMEK1	47	24	0	59.37	-	-	O	-	-	-	958406	909231	1.56599e+06	1.59559e+06	455910	627505	3.7289e+06	164682	491245	775468	324069	-0.446348	0.772183	0.0881567
sp|Q29RF7|PDS5A_HUMAN	Sister chromatid cohesion protein PDS5 homolog A OS=Homo sapiens GN=PDS5A PE=1 SV=1	PDS5A	119	49	23	65.96	-	-	O	-	-	-	2.40749e+06	1.69139e+06	6.25718e+06	3.20941e+06	1.19455e+06	1.43794e+06	1.07623e+06	208931	798481	241025	85281	-0.457159	0.332267	0.0879285
sp|P39019|RS19_HUMAN	40S ribosomal protein S19 OS=Homo sapiens GN=RPS19 PE=1 SV=2	RPS19	18	8	1	53	-	-	-	-	-	-	752123	1.27371e+06	1.7289e+06	2.39219e+06	458902	881599	3.11323e+06	166656	651862	911638	1.09709e+06	-0.304081	0.80767	0.0870774
sp|Q9Y6X4|F169A_HUMAN	Soluble lamin-associated protein of 75 kDa OS=Homo sapiens GN=FAM169A PE=1 SV=2	FAM169A	7	7	0	66.01	-	-	-	-	-	-	135016	100644	319720	206638	56805.1	83240.5	82025	15855.8	62901.2	19265.4	7110.21	-0.460487	0.321533	0.0868519
sp|P35249|RFC4_HUMAN	Replication factor C subunit 4 OS=Homo sapiens GN=RFC4 PE=1 SV=2	RFC4	33	15	0	67.08	-	-	-	-	-	-	1.12687e+06	884178	2.29051e+06	1.471e+06	520785	608309	1.02199e+06	150992	556310	228628	89418.7	-0.507408	0.502037	0.0863625
sp|O15355|PPM1G_HUMAN	Protein phosphatase 1G OS=Homo sapiens GN=PPM1G PE=1 SV=1	PPM1G	48	17	17	59.72	-	-	-	-	-	-	1.00821e+06	911601	1.69842e+06	1.68144e+06	458800	619839	3.45374e+06	172561	520952	1.14473e+06	295421	-0.437168	0.832176	0.086344
sp|P68366|TBA4A_HUMAN	Tubulin alpha-4A chain OS=Homo sapiens GN=TUBA4A PE=1 SV=1	TUBA4A	164	19	0	61.27	-	-	-	-	-	-	6.54131e+06	5.58886e+06	1.27151e+07	9.4336e+06	3.20839e+06	3.89833e+06	1.43696e+07	1.39489e+06	3.47406e+06	3.45205e+06	1.18556e+06	-0.493975	0.726368	0.0856361
sp|O43298|ZBT43_HUMAN	Zinc finger and BTB domain-containing protein 43 OS=Homo sapiens GN=ZBTB43 PE=1 SV=1	ZBTB43	1	1	0	47.31	-	-	O	-	-	-	145647	84242.7	215920	239863	70964.2	72513.5	198992	153093	67577.7	37177.5	3890.37	-0.227013	0.213752	0.0852396
sp|Q641Q2|FA21A_HUMAN	WASH complex subunit FAM21A OS=Homo sapiens GN=FAM21A PE=2 SV=3	FAM21A	12	9	0	47.1	-	-	-	-	-	-	392170	387644	848961	558238	202845	244696	468122	43838	218049	97667	41059	-0.548596	0.568993	0.0849395
sp|Q96EV8|DTBP1_HUMAN	Dysbindin OS=Homo sapiens GN=DTNBP1 PE=1 SV=1	DTNBP1	1	1	0	42.37	-	-	-	-	-	-	518110	325022	1.25452e+06	666383	244861	306010	423200	65246	215258	66359.2	30288.5	-0.444295	0.476645	0.0848804
sp|O95218|ZRAB2_HUMAN	Zinc finger Ran-binding domain-containing protein 2 OS=Homo sapiens GN=ZRANB2 PE=1 SV=2	ZRANB2	11	6	0	58.43	-	-	-	-	-	-	435743	479231	1.36658e+06	892410	383862	523099	3.14108e+06	46260.2	249020	535525	300414	-0.3641	0.778152	0.0844793
sp|P25398|RS12_HUMAN	40S ribosomal protein S12 OS=Homo sapiens GN=RPS12 PE=1 SV=3	RPS12	2	2	2	47.6	-	-	-	-	-	-	105398	172474	299190	239745	63712.9	112748	214844	24308.2	53323.8	60187.5	54389.1	-0.542485	0.770375	0.0838849
sp|P62304|RUXE_HUMAN	Small nuclear ribonucleoprotein E OS=Homo sapiens GN=SNRPE PE=1 SV=1	SNRPE	8	3	2	43.11	-	-	-	-	-	O	879784	869744	2.18349e+06	1.77511e+06	333669	471429	1.08621e+06	144186	386804	250346	95260	-0.451799	0.643769	0.0830223
sp|O94763|RMP_HUMAN	Unconventional prefoldin RPB5 interactor 1 OS=Homo sapiens GN=URI1 PE=1 SV=3	URI1	15	9	0	60.47	-	-	-	-	-	-	456736	393802	1.02006e+06	590501	217378	250705	269559	40434.9	171788	64098.6	28796.6	-0.534529	0.442694	0.0826394
sp|Q6P9B9|INT5_HUMAN	Integrator complex subunit 5 OS=Homo sapiens GN=INTS5 PE=1 SV=1	INTS5	5	5	5	38.54	-	-	-	-	-	-	207214	193634	406200	252462	99551.2	107297	167103	25571	84306.2	32598.4	15624.1	-0.59045	0.510216	0.0813346
sp|Q8TAQ2|SMRC2_HUMAN	SWI/SNF complex subunit SMARCC2 OS=Homo sapiens GN=SMARCC2 PE=1 SV=1	SMARCC2	144	51	4	61.71	-	-	O	-	-	-	2.83401e+06	2.31022e+06	7.04534e+06	3.65924e+06	1.39594e+06	1.68665e+06	1.4741e+06	225970	937059	322616	139589	-0.506136	0.42844	0.0808501
tr|C9JJD0|C9JJD0_HUMAN	Dynactin subunit 1 (Fragment) OS=Homo sapiens GN=DCTN1 PE=1 SV=1	DCTN1	6	3	0	53.56	-	-	-	-	-	-	115591	90548.9	189841	148616	61294.7	69852	385271	16694.9	72581.3	58022.1	30809.2	-0.480786	0.710358	0.0808371
sp|O60763|USO1_HUMAN	General vesicular transport factor p115 OS=Homo sapiens GN=USO1 PE=1 SV=2	USO1	67	32	0	74.06	-	-	-	-	-	-	1.1512e+06	1.0811e+06	1.66337e+06	1.9082e+06	529991	751855	6.01165e+06	164996	500065	1.00047e+06	434303	-0.419017	0.768079	0.0808078
sp|P14625|ENPL_HUMAN	Endoplasmin OS=Homo sapiens GN=HSP90B1 PE=1 SV=1	HSP90B1	114	35	14	60.9	-	-	-	-	-	-	1.81838e+06	1.57281e+06	2.99667e+06	3.63288e+06	763872	1.22712e+06	8.97964e+06	325828	983345	2.50695e+06	792194	-0.314139	0.823408	0.0807823
sp|Q9NY27|PP4R2_HUMAN	Serine/threonine-protein phosphatase 4 regulatory subunit 2 OS=Homo sapiens GN=PPP4R2 PE=1 SV=3	PPP4R2	19	11	0	54.24	-	-	O	-	-	-	592896	507313	1.14996e+06	894503	272347	363730	2.27759e+06	51774.8	245447	384996	165983	-0.487587	0.761977	0.0805763
sp|Q6DD88|ATLA3_HUMAN	Atlastin-3 OS=Homo sapiens GN=ATL3 PE=1 SV=1	ATL3	29	19	0	57.93	-	-	-	-	-	-	820715	558710	1.23021e+06	891904	359109	394272	2.25576e+06	104218	369511	286684	157584	-0.521185	0.70397	0.0801596
sp|O95905|SGT1_HUMAN	Protein SGT1 OS=Homo sapiens GN=ECD PE=1 SV=1	ECD	1	1	0	43.41	-	-	-	-	-	-	93663	54147.3	183236	133169	46731.8	49619.5	245415	37050.6	50033.5	34230.7	15176	-0.363488	0.65263	0.0799913
sp|P67809|YBOX1_HUMAN	Nuclease-sensitive element-binding protein 1 OS=Homo sapiens GN=YBX1 PE=1 SV=3	YBX1	37	4	0	61.43	-	-	-	-	-	O	283376	338775	728170	544336	216024	261013	701770	81736.5	259291	242852	147371	-0.435594	0.74462	0.0799822
sp|P31689|DNJA1_HUMAN	DnaJ homolog subfamily A member 1 OS=Homo sapiens GN=DNAJA1 PE=1 SV=2	DNAJA1	56	18	7	64.97	-	-	-	-	-	O	1.45798e+06	1.05157e+06	3.37961e+06	2.07559e+06	659435	844471	1.72387e+06	170617	755797	372256	137145	-0.460798	0.589816	0.0789024
sp|Q9Y678|COPG1_HUMAN	Coatomer subunit gamma-1 OS=Homo sapiens GN=COPG1 PE=1 SV=1	COPG1	67	24	16	67.61	-	-	-	-	-	-	1.97024e+06	1.92057e+06	3.50486e+06	3.15934e+06	984182	1.24757e+06	7.14548e+06	322282	1.05124e+06	1.65557e+06	667773	-0.487423	0.781155	0.0786926
sp|Q8WVB6|CTF18_HUMAN	Chromosome transmission fidelity protein 18 homolog OS=Homo sapiens GN=CHTF18 PE=1 SV=1	CHTF18	32	17	0	55.07	-	-	-	-	-	-	990985	770446	2.23422e+06	1.28093e+06	464169	545281	763958	125939	417876	150019	53012.7	-0.502765	0.471385	0.0783102
sp|O95292|VAPB_HUMAN	Vesicle-associated membrane protein-associated protein B/C OS=Homo sapiens GN=VAPB PE=1 SV=3	VAPB	2	2	0	47.62	-	-	-	-	-	-	341373	382725	416108	393843	124714	144774	890336	22945.8	68100.6	111478	63001.8	-0.736818	0.745336	0.0781328
sp|Q00765|REEP5_HUMAN	Receptor expression-enhancing protein 5 OS=Homo sapiens GN=REEP5 PE=1 SV=3	REEP5	11	6	4	49.1	-	-	-	-	-	-	1.60303e+06	1.17767e+06	2.72017e+06	1.99857e+06	659563	857890	4.29388e+06	193082	757720	516814	279807	-0.518935	0.693466	0.0780856
sp|Q01780|EXOSX_HUMAN	Exosome component 10 OS=Homo sapiens GN=EXOSC10 PE=1 SV=2	EXOSC10	79	38	3	54.51	-	-	-	-	-	-	1.44588e+06	968922	3.47077e+06	1.9689e+06	616303	766395	907119	132366	558546	178036	74746.3	-0.461441	0.430054	0.0779618
sp|Q6PKG0|LARP1_HUMAN	La-related protein 1 OS=Homo sapiens GN=LARP1 PE=1 SV=2	LARP1	86	37	3	65.38	-	-	-	-	-	-	1.38793e+06	1.69808e+06	4.69886e+06	3.16115e+06	742434	1.1623e+06	1.20021e+06	157460	748985	311581	132572	-0.45939	0.475344	0.077757
sp|O43156|TTI1_HUMAN	TELO2-interacting protein 1 homolog OS=Homo sapiens GN=TTI1 PE=1 SV=3	TTI1	9	7	7	53.54	-	-	-	-	-	-	522879	378058	1.1694e+06	689943	261602	307903	580172	68775.6	314072	117115	47615.2	-0.46493	0.499931	0.0764029
sp|P42356|PI4KA_HUMAN	Phosphatidylinositol 4-kinase alpha OS=Homo sapiens GN=PI4KA PE=1 SV=3	PI4KA	3	3	0	32.69	-	-	-	-	-	-	176246	177040	416417	265497	81528.4	99893	120701	12496.3	69928.7	30399.8	16002.1	-0.5446	0.517915	0.0763483
sp|P68371|TBB4B_HUMAN	Tubulin beta-4B chain OS=Homo sapiens GN=TUBB4B PE=1 SV=1	TUBB4B	153	26	1	77.42	-	-	-	-	-	-	4.85144e+06	2.94198e+06	9.16165e+06	6.94586e+06	2.14231e+06	2.6586e+06	1.15019e+07	609349	3.51556e+06	2.2904e+06	973259	-0.393826	0.678649	0.0762193
sp|Q9NPF5|DMAP1_HUMAN	DNA methyltransferase 1-associated protein 1 OS=Homo sapiens GN=DMAP1 PE=1 SV=1	DMAP1	26	15	4	54.92	-	-	O	-	-	-	588197	629423	1.18466e+06	759713	276780	335881	354938	50023.5	241036	76234	34085.4	-0.634769	0.39816	0.0757749
sp|Q92925|SMRD2_HUMAN	SWI/SNF-related matrix-associated actin-dependent regulator of chromatin subfamily D member 2 OS=Homo sapiens GN=SMARCD2 PE=1 SV=3	SMARCD2	27	15	0	63.41	-	-	O	-	-	-	880725	712886	2.01828e+06	1.10378e+06	427918	491385	574187	101592	359342	113018	47707	-0.516515	0.409633	0.0747227
sp|Q5VZL5|ZMYM4_HUMAN	Zinc finger MYM-type protein 4 OS=Homo sapiens GN=ZMYM4 PE=1 SV=1	ZMYM4	4	2	0	39.07	-	-	O	-	-	-	234300	176957	577771	327172	135932	150304	218046	31277.1	171217	43731.6	15867.9	-0.437485	0.308836	0.0747077
sp|Q9Y4B4|ARIP4_HUMAN	Helicase ARIP4 OS=Homo sapiens GN=RAD54L2 PE=1 SV=4	RAD54L2	7	6	1	41.3	-	-	-	-	-	-	250505	202879	544431	359216	119073	156829	210763	54767.2	144819	55041.6	20048	-0.486507	0.368398	0.0740933
sp|Q8TAQ2-2|SMRC2_HUMAN	Isoform 2 of SWI/SNF complex subunit SMARCC2 OS=Homo sapiens GN=SMARCC2	SMARCC2	137	48	0	61.71	-	-	-	-	-	-	2.75486e+06	2.32754e+06	6.8719e+06	3.53667e+06	1.36096e+06	1.64158e+06	1.48001e+06	236431	942933	335712	144854	-0.517353	0.430357	0.0736657
tr|J3KNZ9|J3KNZ9_HUMAN	Probable fibrosin-1 OS=Homo sapiens GN=FBRS PE=1 SV=1	FBRS	3	3	1	42.17	-	-	-	-	-	-	158165	95465.7	457912	223309	70656.6	100074	84367.5	14600.1	45561	20868.8	8200.76	-0.430862	0.513071	0.0732967
sp|Q14202|ZMYM3_HUMAN	Zinc finger MYM-type protein 3 OS=Homo sapiens GN=ZMYM3 PE=1 SV=2	ZMYM3	31	16	0	54.17	-	-	O	-	-	-	1.42998e+06	957275	3.54241e+06	1.74839e+06	728937	800263	964096	159666	618161	213851	78530.2	-0.457141	0.419379	0.0730947
sp|Q9H334|FOXP1_HUMAN	Forkhead box protein P1 OS=Homo sapiens GN=FOXP1 PE=1 SV=1	FOXP1	26	14	0	68	-	-	-	-	O	-	1.17329e+06	669824	2.59073e+06	1.34909e+06	409510	525865	403351	76452.2	262589	86501	34554.9	-0.484621	0.397081	0.0711931
sp|Q9P0L0|VAPA_HUMAN	Vesicle-associated membrane protein-associated protein A OS=Homo sapiens GN=VAPA PE=1 SV=3	VAPA	6	4	0	46.52	-	-	-	-	-	-	565944	509947	913082	678667	224446	270233	1.53073e+06	50087.4	199076	179662	97371.4	-0.625102	0.716073	0.0705865
tr|H0YAH7|H0YAH7_HUMAN	Bromodomain-containing protein 8 (Fragment) OS=Homo sapiens GN=BRD8 PE=1 SV=1	BRD8	22	10	0	59.91	-	-	-	-	-	-	651073	410067	1.79678e+06	887377	327339	411633	372967	73800	298592	92383.6	31567	-0.427797	0.302253	0.0696827
sp|Q13367|AP3B2_HUMAN	AP-3 complex subunit beta-2 OS=Homo sapiens GN=AP3B2 PE=1 SV=2	AP3B2	6	6	0	41.28	-	-	-	-	-	-	414917	379417	1.07539e+06	612366	257964	302075	446706	70672	307468	106243	40372.2	-0.470008	0.398176	0.0692883
sp|P39023|RL3_HUMAN	60S ribosomal protein L3 OS=Homo sapiens GN=RPL3 PE=1 SV=2	RPL3	8	4	0	52.02	-	-	-	-	-	-	120474	204860	306000	282678	80248.8	113449	318292	34161	101683	69052.2	57945.6	-0.51365	0.680486	0.0689979
sp|Q7Z4S6|KI21A_HUMAN	Kinesin-like protein KIF21A OS=Homo sapiens GN=KIF21A PE=1 SV=2	KIF21A	36	20	0	63.29	-	-	-	-	-	-	449879	432738	942165	615897	220544	276414	351821	79344.5	246467	81717.4	34789.5	-0.562551	0.355922	0.0688551
sp|P55072|TERA_HUMAN	Transitional endoplasmic reticulum ATPase OS=Homo sapiens GN=VCP PE=1 SV=4	VCP	318	55	51	68.76	-	-	-	-	-	-	9.56689e+06	8.46804e+06	1.60048e+07	1.80862e+07	4.90622e+06	6.81828e+06	4.85286e+07	1.8262e+06	5.38817e+06	1.75853e+07	6.51562e+06	-0.321907	0.871986	0.0686851
sp|Q13547|HDAC1_HUMAN	Histone deacetylase 1 OS=Homo sapiens GN=HDAC1 PE=1 SV=1	HDAC1	49	19	7	71.31	-	-	O	-	-	-	2.67533e+06	1.65943e+06	6.5239e+06	3.27827e+06	1.22096e+06	1.40046e+06	1.9328e+06	246771	1.06157e+06	381335	175505	-0.455945	0.488705	0.0686622
sp|Q9P0U4|CXXC1_HUMAN	CXXC-type zinc finger protein 1 OS=Homo sapiens GN=CXXC1 PE=1 SV=2	CXXC1	2	2	0	36.54	-	-	O	-	-	-	26715.5	26658.9	86612.7	41561.7	28627.2	21581.7	40518.2	13899.8	27821	7652.3	4534.05	-0.348107	0.276415	0.0681564
sp|P53618|COPB_HUMAN	Coatomer subunit beta OS=Homo sapiens GN=COPB1 PE=1 SV=3	COPB1	89	41	16	59.93	-	-	-	-	-	-	907343	844172	1.60111e+06	1.45968e+06	451111	579677	3.5611e+06	170734	557344	790864	325141	-0.46429	0.770406	0.067829
sp|Q9BUF5|TBB6_HUMAN	Tubulin beta-6 chain OS=Homo sapiens GN=TUBB6 PE=1 SV=1	TUBB6	49	16	1	50.6	-	-	-	-	-	-	3.07691e+06	1.92257e+06	5.87004e+06	4.38646e+06	1.42004e+06	1.73733e+06	7.24289e+06	472919	2.40019e+06	1.53287e+06	643165	-0.397638	0.668802	0.0676819
sp|P62917|RL8_HUMAN	60S ribosomal protein L8 OS=Homo sapiens GN=RPL8 PE=1 SV=2	RPL8	4	3	0	46.11	-	-	-	-	-	-	133561	133010	312863	267793	62044.5	116075	390646	45349.1	70513.5	73364.8	88389.2	-0.431034	0.729602	0.0668034
sp|P62310|LSM3_HUMAN	U6 snRNA-associated Sm-like protein LSm3 OS=Homo sapiens GN=LSM3 PE=1 SV=2	LSM3	6	3	3	46.18	-	-	-	-	-	O	699852	554817	1.6374e+06	1.17536e+06	210671	323412	589434	77277.5	235904	131659	51021.6	-0.47728	0.610658	0.0665101
sp|P62753|RS6_HUMAN	40S ribosomal protein S6 OS=Homo sapiens GN=RPS6 PE=1 SV=1	RPS6	13	4	0	42.28	-	-	-	-	-	-	784989	754288	1.39314e+06	1.20039e+06	355098	436660	2.22842e+06	122952	530896	310782	132576	-0.520892	0.671384	0.0654973
sp|Q3ZCM7|TBB8_HUMAN	Tubulin beta-8 chain OS=Homo sapiens GN=TUBB8 PE=1 SV=2	TUBB8	42	11	0	45.41	-	-	-	-	-	-	3.08892e+06	2.11474e+06	6.1491e+06	4.32119e+06	1.44972e+06	1.78266e+06	6.46969e+06	459288	2.25447e+06	1.40638e+06	644477	-0.435398	0.662374	0.0652717
sp|Q9NY12|GAR1_HUMAN	H/ACA ribonucleoprotein complex subunit 1 OS=Homo sapiens GN=GAR1 PE=1 SV=1	GAR1	1	1	0	41.83	-	-	-	-	-	-	202707	262587	452060	417839	85933	124591	248913	44958.2	128443	74617.8	20430.7	-0.512186	0.561136	0.0651274
sp|Q6IBW4|CNDH2_HUMAN	Condensin-2 complex subunit H2 OS=Homo sapiens GN=NCAPH2 PE=1 SV=1	NCAPH2	15	10	0	44.18	-	-	-	-	-	-	462595	321460	1.04019e+06	564529	230138	257083	378947	79844.9	244949	84963.5	30929.6	-0.472511	0.396927	0.0647516
sp|Q7Z3K3|POGZ_HUMAN	Pogo transposable element with ZNF domain OS=Homo sapiens GN=POGZ PE=1 SV=2	POGZ	5	5	0	33.61	-	-	O	-	-	-	377028	327165	882408	507557	175573	213244	228185	44363.2	169433	59100	13970.5	-0.527172	0.351503	0.0636199
sp|O95059|RPP14_HUMAN	Ribonuclease P protein subunit p14 OS=Homo sapiens GN=RPP14 PE=1 SV=3	RPP14	2	2	2	41.11	-	-	-	-	-	-	1.28904e+06	1.92824e+06	2.56492e+06	2.45858e+06	545105	751999	1.40882e+06	224733	662608	327749	123465	-0.600344	0.557907	0.0636027
sp|O15160|RPAC1_HUMAN	DNA-directed RNA polymerases I and III subunit RPAC1 OS=Homo sapiens GN=POLR1C PE=1 SV=1	POLR1C	14	8	0	54.07	-	-	-	-	-	-	488736	489438	824316	694007	239430	282629	863657	92708.6	380518	155635	64121.2	-0.566491	0.559879	0.0632333
sp|O75943|RAD17_HUMAN	Cell cycle checkpoint protein RAD17 OS=Homo sapiens GN=RAD17 PE=1 SV=2	RAD17	3	3	0	42.18	-	-	-	-	-	-	116231	126152	233705	158496	63004.6	75296.2	118895	20689.1	77644	30539	11139.8	-0.605239	0.431442	0.0629269
sp|O43432|IF4G3_HUMAN	Eukaryotic translation initiation factor 4 gamma 3 OS=Homo sapiens GN=EIF4G3 PE=1 SV=2	EIF4G3	43	28	0	60.42	-	-	-	-	-	-	4.90106e+06	4.0882e+06	1.27357e+07	7.27447e+06	2.08559e+06	2.83648e+06	3.22303e+06	402305	1.92386e+06	642958	244787	-0.498321	0.453972	0.0626599
sp|Q9H0E9|BRD8_HUMAN	Bromodomain-containing protein 8 OS=Homo sapiens GN=BRD8 PE=1 SV=2	BRD8	48	21	0	63.78	-	-	O	-	-	-	873966	601332	2.45037e+06	1.197e+06	444546	554534	480229	112291	385515	134961	44986	-0.444118	0.304669	0.0625135
sp|Q5MIZ7|P4R3B_HUMAN	Serine/threonine-protein phosphatase 4 regulatory subunit 3B OS=Homo sapiens GN=SMEK2 PE=1 SV=2	SMEK2	36	20	0	59.37	-	-	O	-	-	-	689508	644932	1.2309e+06	1.11227e+06	316892	451728	3.13392e+06	108435	371081	600719	262339	-0.483263	0.769726	0.0622947
sp|O75844|FACE1_HUMAN	CAAX prenyl protease 1 homolog OS=Homo sapiens GN=ZMPSTE24 PE=1 SV=2	ZMPSTE24	1	1	1	42.28	-	-	-	-	-	-	49144	45327.9	67437.8	57748.6	27082.4	21267.1	155883	13726.7	28258.2	27759.1	8718.47	-0.561091	0.713271	0.0619934
sp|P14314|GLU2B_HUMAN	Glucosidase 2 subunit beta OS=Homo sapiens GN=PRKCSH PE=1 SV=2	PRKCSH	14	8	0	46.42	-	-	-	-	-	-	325187	361840	671584	590420	153655	208220	1.26976e+06	52640.3	176368	299890	113023	-0.501321	0.787353	0.061545
sp|P18621|RL17_HUMAN	60S ribosomal protein L17 OS=Homo sapiens GN=RPL17 PE=1 SV=3	RPL17	6	4	0	50.56	-	-	-	-	-	-	210450	294913	578997	392703	129295	169645	537196	33889.3	136302	71856.7	47032.8	-0.555174	0.660379	0.0614379
sp|Q13435|SF3B2_HUMAN	Splicing factor 3B subunit 2 OS=Homo sapiens GN=SF3B2 PE=1 SV=2	SF3B2	112	48	0	65.81	-	-	-	-	-	O	2.96403e+06	1.96809e+06	8.65856e+06	4.15495e+06	1.57033e+06	1.80392e+06	2.53988e+06	271018	1.44949e+06	533864	245989	-0.426921	0.49031	0.0611636
sp|P07437|TBB5_HUMAN	Tubulin beta chain OS=Homo sapiens GN=TUBB PE=1 SV=2	TUBB	162	25	0	77.42	-	-	-	-	-	-	5.64829e+06	3.47118e+06	1.06366e+07	8.05028e+06	2.48389e+06	3.087e+06	1.41198e+07	711351	4.55566e+06	2.76449e+06	1.15499e+06	-0.399825	0.666747	0.060948
sp|Q9Y5X1|SNX9_HUMAN	Sorting nexin-9 OS=Homo sapiens GN=SNX9 PE=1 SV=1	SNX9	15	9	0	60.55	-	-	-	-	-	-	694999	404362	1.89502e+06	983326	278059	370787	538115	71221.5	233962	125056	47049	-0.434379	0.593205	0.0606476
sp|O75494|SRS10_HUMAN	Serine/arginine-rich splicing factor 10 OS=Homo sapiens GN=SRSF10 PE=1 SV=1	SRSF10	3	3	0	39.28	-	-	-	-	-	O	116781	118329	276839	229595	75512.2	84101.2	304244	17913.7	145547	56122.7	33354.7	-0.386158	0.558299	0.0606467
sp|Q14149|MORC3_HUMAN	MORC family CW-type zinc finger protein 3 OS=Homo sapiens GN=MORC3 PE=1 SV=3	MORC3	38	25	20	59.68	-	-	O	-	-	-	604716	505450	1.77606e+06	931243	310135	402637	410452	75513.6	274643	100990	35711	-0.465163	0.406724	0.0604938
sp|Q13885|TBB2A_HUMAN	Tubulin beta-2A chain OS=Homo sapiens GN=TUBB2A PE=1 SV=1	TUBB2A	130	24	1	77.42	-	-	-	-	-	-	4.75714e+06	3.0281e+06	9.29714e+06	6.81434e+06	2.09015e+06	2.65755e+06	1.13868e+07	631472	3.69338e+06	2.25517e+06	935846	-0.413965	0.665783	0.0600611
sp|Q8NFD5|ARI1B_HUMAN	AT-rich interactive domain-containing protein 1B OS=Homo sapiens GN=ARID1B PE=1 SV=2	ARID1B	28	12	0	48.98	-	-	O	-	O	-	554748	645445	1.00186e+06	674835	275393	321397	369785	87098.1	270960	107803	31661.2	-0.705585	0.363244	0.0591325
sp|Q7Z5K2|WAPL_HUMAN	Wings apart-like protein homolog OS=Homo sapiens GN=WAPAL PE=1 SV=1	WAPAL	55	31	0	61.24	-	-	-	-	-	-	970095	697396	2.75249e+06	1.26905e+06	472417	558767	472055	86564.9	313609	96671.6	35164.7	-0.467321	0.38222	0.0583793
sp|Q7Z5K2-2|WAPL_HUMAN	Isoform 2 of Wings apart-like protein homolog OS=Homo sapiens GN=WAPAL	WAPAL	57	32	1	61.24	-	-	-	-	-	-	970095	697396	2.75249e+06	1.26905e+06	472417	558767	472055	86564.9	313609	96671.6	35164.7	-0.467321	0.38222	0.0583793
sp|Q96EB6|SIR1_HUMAN	NAD-dependent protein deacetylase sirtuin-1 OS=Homo sapiens GN=SIRT1 PE=1 SV=2	SIRT1	15	6	0	66.37	-	-	O	-	-	-	247942	226603	633243	374359	127167	165762	695863	34684.7	122485	148667	52243.8	-0.497716	0.753735	0.0580398
sp|P35659|DEK_HUMAN	Protein DEK OS=Homo sapiens GN=DEK PE=1 SV=1	DEK	16	10	0	62.17	-	-	-	-	O	-	783214	841998	2.18104e+06	1.24468e+06	440854	521747	661980	69358	454708	127647	64157.2	-0.517424	0.393038	0.0577507
sp|Q13576|IQGA2_HUMAN	Ras GTPase-activating-like protein IQGAP2 OS=Homo sapiens GN=IQGAP2 PE=1 SV=4	IQGAP2	15	9	0	46.13	-	-	-	-	-	-	2.07435e+06	1.01577e+06	6.04034e+06	2.82562e+06	934862	1.19228e+06	1.43882e+06	138828	935937	273934	112876	-0.402201	0.419824	0.057479
tr|I3L144|I3L144_HUMAN	Serine/threonine-protein kinase SMG1 (Fragment) OS=Homo sapiens GN=SMG1 PE=1 SV=1	SMG1	1	1	0	52.88	-	-	-	-	-	-	279647	167988	743157	411167	107087	155246	175881	20878.1	128112	18122.6	15431.8	-0.436342	0.302093	0.0574521
sp|Q9BVC3|DCC1_HUMAN	Sister chromatid cohesion protein DCC1 OS=Homo sapiens GN=DSCC1 PE=1 SV=2	DSCC1	9	7	7	38.09	-	-	-	-	-	-	410710	357890	935231	564289	216343	247548	419555	39489.6	299272	77383	43561.9	-0.505206	0.373149	0.0566318
sp|Q9NQT4|EXOS5_HUMAN	Exosome complex component RRP46 OS=Homo sapiens GN=EXOSC5 PE=1 SV=1	EXOSC5	9	3	1	51.72	-	-	-	-	-	-	961277	685353	2.23607e+06	1.29955e+06	401866	490919	682361	134076	419049	187666	86419.5	-0.48114	0.469986	0.0564578
sp|Q9BW71|HIRP3_HUMAN	HIRA-interacting protein 3 OS=Homo sapiens GN=HIRIP3 PE=1 SV=3	HIRIP3	6	4	0	45.38	-	-	O	-	-	-	560792	323662	1.34544e+06	645466	222826	282912	270361	41309.1	195446	52490.8	23953.1	-0.47089	0.346875	0.0550824
sp|Q96RE7|NACC1_HUMAN	Nucleus accumbens-associated protein 1 OS=Homo sapiens GN=NACC1 PE=1 SV=1	NACC1	26	11	6	58.94	-	-	-	-	-	-	1.34166e+06	833620	3.22685e+06	1.55197e+06	566239	671377	614777	125392	465640	160962	58269	-0.478107	0.341112	0.054716
sp|O43847|NRDC_HUMAN	Nardilysin OS=Homo sapiens GN=NRD1 PE=1 SV=2	NRD1	17	15	0	51.3	-	-	-	-	-	-	479140	513784	1.09802e+06	1.05045e+06	213702	333445	1.46091e+06	138770	349744	659561	163700	-0.410048	0.850836	0.0543137
sp|Q07020|RL18_HUMAN	60S ribosomal protein L18 OS=Homo sapiens GN=RPL18 PE=1 SV=2	RPL18	1	1	0	43.15	-	-	-	-	-	-	155265	382031	270510	416926	79475.3	138999	396367	48799.1	96898.2	119286	80954.8	-0.51189	0.778791	0.0540657
sp|Q9H0E9-2|BRD8_HUMAN	Isoform 2 of Bromodomain-containing protein 8 OS=Homo sapiens GN=BRD8	BRD8	54	25	0	63.78	-	-	-	-	-	-	1.1001e+06	781762	3.11496e+06	1.49941e+06	551840	690269	638485	154567	478264	180235	58284.6	-0.454132	0.342266	0.0538261
sp|Q9Y4Z0|LSM4_HUMAN	U6 snRNA-associated Sm-like protein LSm4 OS=Homo sapiens GN=LSM4 PE=1 SV=1	LSM4	7	4	0	23.7	-	-	-	-	-	O	273171	205665	531082	443620	80875.9	127365	262655	53732.4	154544	71939.2	17224.7	-0.461819	0.474951	0.053687
sp|Q9Y2X9|ZN281_HUMAN	Zinc finger protein 281 OS=Homo sapiens GN=ZNF281 PE=1 SV=1	ZNF281	7	6	0	57.96	-	-	-	-	-	-	374084	473310	845520	515616	187163	222225	283501	33367.3	151423	46962.8	21234.6	-0.657081	0.479973	0.053462
sp|Q15185|TEBP_HUMAN	Prostaglandin E synthase 3 OS=Homo sapiens GN=PTGES3 PE=1 SV=1	PTGES3	5	2	0	42.22	-	-	-	-	-	-	617974	420629	1.01812e+06	984618	116195	245013	2.00233e+06	68671.4	295255	194461	53296.3	-0.450996	0.690209	0.0528183
sp|Q8TD26|CHD6_HUMAN	Chromodomain-helicase-DNA-binding protein 6 OS=Homo sapiens GN=CHD6 PE=1 SV=4	CHD6	9	8	4	46.42	-	-	O	-	-	-	319310	321441	844292	485848	172571	209686	280439	42927.3	189887	58706.3	27742.1	-0.516548	0.391357	0.0526431
sp|Q9H334-7|FOXP1_HUMAN	Isoform 7 of Forkhead box protein P1 OS=Homo sapiens GN=FOXP1	FOXP1	23	14	2	68	-	-	-	-	-	-	1.17726e+06	704592	2.65302e+06	1.31733e+06	394629	518901	390041	84485.1	260903	87724.8	31977.1	-0.504693	0.377557	0.0526257
tr|E9PGM1|E9PGM1_HUMAN	Eukaryotic translation initiation factor 4 gamma 1 OS=Homo sapiens GN=EIF4G1 PE=1 SV=1	EIF4G1	203	63	0	60.38	-	-	-	-	-	-	7.36119e+06	4.04983e+06	2.13847e+07	1.04495e+07	3.09215e+06	4.26429e+06	5.08894e+06	606064	3.13509e+06	852212	373942	-0.421298	0.420933	0.0525669
sp|O94806|KPCD3_HUMAN	Serine/threonine-protein kinase D3 OS=Homo sapiens GN=PRKD3 PE=1 SV=1	PRKD3	2	2	0	37.94	-	-	-	O	-	-	242971	167551	581567	283971	117915	144538	226687	41963.5	111936	58290.7	19644.6	-0.483089	0.547436	0.0525361
sp|O60563|CCNT1_HUMAN	Cyclin-T1 OS=Homo sapiens GN=CCNT1 PE=1 SV=1	CCNT1	18	13	10	59.68	-	-	-	-	-	-	1.50344e+06	2.30749e+06	3.36663e+06	2.58599e+06	637040	782885	818640	111822	438853	174231	73810.9	-0.661383	0.505534	0.0524675
sp|Q58FF8|H90B2_HUMAN	Putative heat shock protein HSP 90-beta 2 OS=Homo sapiens GN=HSP90AB2P PE=1 SV=2	HSP90AB2P	93	11	1	61.83	-	-	-	-	-	-	5.1544e+06	2.48342e+06	5.07289e+06	9.01928e+06	1.89404e+06	3.27276e+06	5.13185e+07	671152	2.48092e+06	1.01266e+07	3.85967e+06	-0.0638562	0.802356	0.0523421
sp|O00139|KIF2A_HUMAN	Kinesin-like protein KIF2A OS=Homo sapiens GN=KIF2A PE=1 SV=3	KIF2A	6	5	0	38.29	-	-	-	-	-	-	214116	166003	503347	283953	121125	132553	188340	59706.9	141583	61565.7	17949.3	-0.461939	0.331711	0.0522074
sp|Q04637|IF4G1_HUMAN	Eukaryotic translation initiation factor 4 gamma 1 OS=Homo sapiens GN=EIF4G1 PE=1 SV=4	EIF4G1	217	65	0	60.38	-	-	-	-	-	-	7.36309e+06	4.10727e+06	2.14715e+07	1.04328e+07	3.10497e+06	4.29696e+06	4.99392e+06	586996	3.11604e+06	851084	385202	-0.423614	0.418083	0.0519452
sp|O75817|POP7_HUMAN	Ribonuclease P protein subunit p20 OS=Homo sapiens GN=POP7 PE=1 SV=2	POP7	4	1	0	41.95	-	-	-	-	-	-	53568.5	56323.1	89424.1	69467.3	18437.4	20889.6	34104.2	4319.23	20131.4	11072.1	1634.48	-0.657714	0.532973	0.0513297
sp|Q9BVS4|RIOK2_HUMAN	Serine/threonine-protein kinase RIO2 OS=Homo sapiens GN=RIOK2 PE=1 SV=2	RIOK2	1	1	0	52.68	-	-	-	O	-	-	198309	262241	493830	395771	82813.2	117003	228837	28052.9	110646	50674.2	16778.3	-0.545292	0.552296	0.0512704
sp|Q14676|MDC1_HUMAN	Mediator of DNA damage checkpoint protein 1 OS=Homo sapiens GN=MDC1 PE=1 SV=3	MDC1	119	44	0	78.15	-	-	-	-	-	-	802626	753856	2.05378e+06	1.09123e+06	396946	504303	582773	82967.6	381241	119136	48477.4	-0.536787	0.408241	0.0509008
sp|Q9NQC3|RTN4_HUMAN	Reticulon-4 OS=Homo sapiens GN=RTN4 PE=1 SV=2	RTN4	43	7	0	54.84	-	-	-	-	-	-	1.42781e+06	1.03151e+06	1.92902e+06	1.46341e+06	713233	759421	5.12233e+06	354634	846127	994271	349942	-0.545844	0.739211	0.0500158
sp|Q9NRR4|RNC_HUMAN	Ribonuclease 3 OS=Homo sapiens GN=DROSHA PE=1 SV=2	DROSHA	6	5	0	39.35	-	-	-	-	-	-	89092.5	83259.2	201455	133368	47157.3	58614.1	100321	22574.8	65280	32159.8	8713.61	-0.50499	0.452175	0.0499802
sp|Q14160|SCRIB_HUMAN	Protein scribble homolog OS=Homo sapiens GN=SCRIB PE=1 SV=4	SCRIB	51	29	0	53.33	-	-	-	-	-	-	915038	1.03617e+06	1.92568e+06	1.24794e+06	452207	562915	703703	122657	522310	163090	59756.4	-0.630753	0.34623	0.0495028
sp|Q92688|AN32B_HUMAN	Acidic leucine-rich nuclear phosphoprotein 32 family member B OS=Homo sapiens GN=ANP32B PE=1 SV=1	ANP32B	35	9	0	51.17	-	-	-	-	-	-	2.32242e+06	2.87245e+06	4.92146e+06	9.18793e+06	896964	1.81399e+06	1.47399e+07	654521	1.70397e+06	1.31794e+07	3.15637e+06	-0.132902	0.975649	0.0482035
sp|P08865|RSSA_HUMAN	40S ribosomal protein SA OS=Homo sapiens GN=RPSA PE=1 SV=4	RPSA	24	8	0	71.4	-	-	-	-	-	-	641000	688989	1.92146e+06	1.73458e+06	442064	690466	2.09353e+06	140785	1.17167e+06	409591	258108	-0.297231	0.505857	0.0478148
sp|Q9BSJ8|ESYT1_HUMAN	Extended synaptotagmin-1 OS=Homo sapiens GN=ESYT1 PE=1 SV=1	ESYT1	48	25	0	64.46	-	-	-	-	-	-	1.04315e+06	1.00351e+06	1.96002e+06	1.22088e+06	515398	571229	2.02247e+06	178048	573601	348952	148072	-0.6198	0.660107	0.0470632
sp|Q14247|SRC8_HUMAN	Src substrate cortactin OS=Homo sapiens GN=CTTN PE=1 SV=2	CTTN	13	9	0	55.56	-	-	-	-	-	-	364933	398946	846077	655332	154328	244195	979632	37885.9	256722	202818	76219.5	-0.524755	0.711089	0.0468821
sp|O94763-4|RMP_HUMAN	Isoform 4 of Unconventional prefoldin RPB5 interactor 1 OS=Homo sapiens GN=URI1	URI1	15	10	2	60.47	-	-	-	-	-	-	509904	426598	1.16237e+06	620405	247628	273380	348390	80423.2	238731	102931	35244.2	-0.533381	0.407662	0.0466017
sp|Q96EZ8|MCRS1_HUMAN	Microspherule protein 1 OS=Homo sapiens GN=MCRS1 PE=1 SV=1	MCRS1	10	9	0	54.44	-	-	O	-	-	-	489705	426968	1.14735e+06	654300	234342	276698	349710	48289.6	288938	83483.8	28105.2	-0.52633	0.304431	0.0465586
tr|C9J066|C9J066_HUMAN	Ninein OS=Homo sapiens GN=NIN PE=1 SV=1	NIN	5	2	0	47.7	-	-	-	-	-	-	1.67805e+06	957692	4.90377e+06	2.24522e+06	623997	1.00005e+06	574467	78731.8	498141	110146	58347.9	-0.450752	0.251136	0.0465013
sp|Q6STE5|SMRD3_HUMAN	SWI/SNF-related matrix-associated actin-dependent regulator of chromatin subfamily D member 3 OS=Homo sapiens GN=SMARCD3 PE=1 SV=1	SMARCD3	11	6	0	41.98	-	-	O	-	-	-	567862	504277	1.3701e+06	699881	267377	301051	381804	64193.4	219902	70833.7	31358.7	-0.548845	0.442909	0.0457495
sp|Q6NT76|HMBX1_HUMAN	Homeobox-containing protein 1 OS=Homo sapiens GN=HMBOX1 PE=1 SV=1	HMBOX1	2	2	0	38.86	-	-	-	-	-	-	33695.4	33601.8	62761.2	44153.4	17804.8	20137	39721.7	10230.4	21803.1	11019.7	5449.21	-0.589036	0.497788	0.0454683
sp|Q9Y232|CDYL1_HUMAN	Chromodomain Y-like protein OS=Homo sapiens GN=CDYL PE=1 SV=2	CDYL	10	9	0	55.13	-	-	O	-	-	-	351141	478735	649600	446464	164720	197868	233922	37969.5	140908	55168.4	18434.4	-0.756105	0.459164	0.0454656
sp|Q9UBL3|ASH2L_HUMAN	Set1/Ash2 histone methyltransferase complex subunit ASH2 OS=Homo sapiens GN=ASH2L PE=1 SV=1	ASH2L	44	16	1	64.42	-	-	O	-	-	-	1.16881e+06	658599	3.44944e+06	1.44723e+06	562519	638550	518704	99498.5	435047	122472	55437.1	-0.430251	0.271842	0.045089
sp|Q9UPN3-2|MACF1_HUMAN	Isoform 2 of Microtubule-actin cross-linking factor 1, isoforms 1/2/3/5 OS=Homo sapiens GN=MACF1	MACF1	185	128	0	73.09	-	-	-	-	-	-	1.19932e+06	1.00453e+06	3.0467e+06	1.57566e+06	592536	702081	932104	148822	619106	213930	76060.9	-0.508278	0.409495	0.0442322
sp|O95163|ELP1_HUMAN	Elongator complex protein 1 OS=Homo sapiens GN=IKBKAP PE=1 SV=3	IKBKAP	14	11	0	60.98	-	-	-	-	-	-	327796	310884	668052	439373	157457	186000	603917	63353.7	194429	140085	51261.9	-0.566066	0.674787	0.0441789
sp|Q9Y3B2|EXOS1_HUMAN	Exosome complex component CSL4 OS=Homo sapiens GN=EXOSC1 PE=1 SV=1	EXOSC1	7	4	0	38.76	-	-	-	-	-	-	398689	360516	951806	575293	180011	213588	310520	77107.9	192090	81776	21670	-0.523425	0.42505	0.0440272
sp|Q9UPZ3|HPS5_HUMAN	Hermansky-Pudlak syndrome 5 protein OS=Homo sapiens GN=HPS5 PE=1 SV=2	HPS5	3	3	0	29.34	-	-	-	-	-	-	88263	93712.4	235521	126544	58887.7	54015	71302	21387.6	55978.1	24398.6	10276.6	-0.507175	0.329785	0.0439197
sp|O14579|COPE_HUMAN	Coatomer subunit epsilon OS=Homo sapiens GN=COPE PE=1 SV=3	COPE	17	8	0	64.97	-	-	-	-	-	-	528901	505666	970181	861048	251566	304263	2.29274e+06	107938	363664	467681	193196	-0.479553	0.757537	0.0438151
sp|Q15650|TRIP4_HUMAN	Activating signal cointegrator 1 OS=Homo sapiens GN=TRIP4 PE=1 SV=4	TRIP4	4	4	1	31.44	-	-	-	-	-	-	191050	240831	483379	303580	94789.8	119890	175876	27607.7	86151.8	44228	18707	-0.598792	0.561636	0.0432599
sp|P07951-2|TPM2_HUMAN	Isoform 2 of Tropomyosin beta chain OS=Homo sapiens GN=TPM2	TPM2	60	19	0	63.31	-	-	-	-	-	-	2.37312e+06	992288	5.9535e+06	3.0245e+06	616391	1.02264e+06	951039	113452	632258	164164	75390.9	-0.438423	0.389162	0.0429678
sp|Q6UN15|FIP1_HUMAN	Pre-mRNA 3'-end-processing factor FIP1 OS=Homo sapiens GN=FIP1L1 PE=1 SV=1	FIP1L1	9	6	0	43.99	-	-	-	-	O	-	331327	325561	644444	435002	147073	175279	383274	63775	178847	82470.1	30133.4	-0.601415	0.543694	0.0427922
sp|Q9BVI0|PHF20_HUMAN	PHD finger protein 20 OS=Homo sapiens GN=PHF20 PE=1 SV=2	PHF20	5	4	3	48.14	-	-	O	-	-	-	223806	248565	483520	319627	108258	136650	225712	24281.7	144828	40317.6	23428.2	-0.605631	0.416922	0.0423893
sp|Q92845|KIFA3_HUMAN	Kinesin-associated protein 3 OS=Homo sapiens GN=KIFAP3 PE=1 SV=2	KIFAP3	4	4	0	50.56	-	-	-	-	-	-	482988	384454	1.14589e+06	602391	199053	262079	292670	71049.2	162306	112976	35136.2	-0.533774	0.574363	0.0422761
sp|Q14980|NUMA1_HUMAN	Nuclear mitotic apparatus protein 1 OS=Homo sapiens GN=NUMA1 PE=1 SV=2	NUMA1	94	49	0	62.03	-	-	-	-	O	-	1.24348e+06	1.19457e+06	2.75812e+06	1.78412e+06	629187	756003	1.43025e+06	165148	962841	276569	113673	-0.536127	0.397667	0.042197
sp|P46940|IQGA1_HUMAN	Ras GTPase-activating-like protein IQGAP1 OS=Homo sapiens GN=IQGAP1 PE=1 SV=1	IQGAP1	530	111	33	67.76	-	-	-	-	-	-	6.50176e+06	3.65571e+06	1.98343e+07	9.18491e+06	3.1131e+06	3.96489e+06	5.28558e+06	590452	3.60658e+06	973656	370696	-0.411889	0.385915	0.0421244
sp|O60832|DKC1_HUMAN	H/ACA ribonucleoprotein complex subunit 4 OS=Homo sapiens GN=DKC1 PE=1 SV=3	DKC1	40	18	6	61.89	-	-	-	-	-	-	1.66284e+06	1.01255e+06	6.07077e+06	2.6887e+06	790716	1.09358e+06	985170	110112	629262	214562	116250	-0.411006	0.444617	0.0420165
sp|O00472|ELL2_HUMAN	RNA polymerase II elongation factor ELL2 OS=Homo sapiens GN=ELL2 PE=1 SV=2	ELL2	2	2	2	29.74	-	-	-	-	-	-	184194	173689	567045	281820	136023	127679	154717	58831.2	122702	72969.7	37539	-0.434038	0.386448	0.0419825
sp|P78559|MAP1A_HUMAN	Microtubule-associated protein 1A OS=Homo sapiens GN=MAP1A PE=1 SV=6	MAP1A	3	3	0	38.76	-	-	-	-	-	-	125571	131295	261126	154229	63903.5	74734.7	105691	19779.1	69517.4	22718.8	12628.7	-0.624476	0.39712	0.0416825
sp|Q9BSD7|NTPCR_HUMAN	Cancer-related nucleoside-triphosphatase OS=Homo sapiens GN=NTPCR PE=1 SV=1	NTPCR	4	3	0	29.87	-	-	-	-	-	-	139371	124636	291373	174953	77982.6	74317.4	175667	44017.2	74407.5	56723.9	30148.1	-0.528257	0.638599	0.0415724
sp|P51572|BAP31_HUMAN	B-cell receptor-associated protein 31 OS=Homo sapiens GN=BCAP31 PE=1 SV=3	BCAP31	3	2	0	57.08	-	-	-	-	-	-	113976	86844.3	178580	118772	41164.6	55355.5	358440	15586.1	44884.5	45204.2	23055	-0.622278	0.720379	0.0412571
sp|Q32MZ4|LRRF1_HUMAN	Leucine-rich repeat flightless-interacting protein 1 OS=Homo sapiens GN=LRRFIP1 PE=1 SV=2	LRRFIP1	6	5	0	55.07	-	-	-	-	-	-	434206	485921	1.00524e+06	570633	202905	244775	321566	38198.5	178899	55380.9	27643.9	-0.62469	0.46926	0.040922
sp|P35250|RFC2_HUMAN	Replication factor C subunit 2 OS=Homo sapiens GN=RFC2 PE=1 SV=3	RFC2	28	17	1	61.89	-	-	-	-	-	-	972264	901454	2.19441e+06	1.28791e+06	440347	524558	1.03159e+06	128457	503261	193172	79188.1	-0.559582	0.525571	0.0406802
sp|Q8WU90|ZC3HF_HUMAN	Zinc finger CCCH domain-containing protein 15 OS=Homo sapiens GN=ZC3H15 PE=1 SV=1	ZC3H15	26	14	6	55.51	-	-	-	-	-	-	1.54425e+06	1.00346e+06	3.97711e+06	2.09092e+06	505565	703781	621522	105139	427053	153790	77823.7	-0.484073	0.404639	0.0406081
sp|Q9UBF2|COPG2_HUMAN	Coatomer subunit gamma-2 OS=Homo sapiens GN=COPG2 PE=1 SV=1	COPG2	32	19	3	53.08	-	-	-	-	-	-	604076	671236	1.15435e+06	932479	298957	370227	2.03509e+06	124559	377844	495843	198276	-0.5749	0.768494	0.0402862
sp|Q9UPN3|MACF1_HUMAN	Microtubule-actin cross-linking factor 1, isoforms 1/2/3/5 OS=Homo sapiens GN=MACF1 PE=1 SV=4	MACF1	182	126	0	73.09	-	-	-	-	-	-	1.05908e+06	901173	2.701e+06	1.39003e+06	521892	619557	832234	132136	554336	192350	67689.1	-0.513241	0.409453	0.0401022
sp|Q68E01-2|INT3_HUMAN	Isoform 2 of Integrator complex subunit 3 OS=Homo sapiens GN=INTS3	INTS3	49	24	1	55.05	-	-	-	-	-	-	1.18865e+06	888286	3.13822e+06	1.56356e+06	490659	636688	643204	122379	434247	150593	53922.4	-0.498532	0.39117	0.0390429
tr|F8W7G9|F8W7G9_HUMAN	DNA mismatch repair protein Msh6 OS=Homo sapiens GN=MSH6 PE=1 SV=1	MSH6	8	2	0	47.63	-	-	-	-	-	-	1.63955e+06	823677	5.12287e+06	2.15845e+06	610001	884418	563416	165366	285238	134147	59754.8	-0.434459	0.47613	0.0388569
sp|Q8NFC6|BD1L1_HUMAN	Biorientation of chromosomes in cell division protein 1-like 1 OS=Homo sapiens GN=BOD1L1 PE=1 SV=2	BOD1L1	173	73	66	65.94	-	-	-	-	-	-	1.496e+06	1.06515e+06	4.45398e+06	1.84765e+06	731860	904798	699124	132946	521291	152338	75869.6	-0.472143	0.32983	0.0386113
sp|Q15287|RNPS1_HUMAN	RNA-binding protein with serine-rich domain 1 OS=Homo sapiens GN=RNPS1 PE=1 SV=1	RNPS1	7	4	0	49.68	-	-	-	-	-	O	439070	366737	1.34674e+06	661374	295918	312804	707958	55748	405194	111297	54652.3	-0.424861	0.461982	0.0383692
sp|Q14203|DCTN1_HUMAN	Dynactin subunit 1 OS=Homo sapiens GN=DCTN1 PE=1 SV=3	DCTN1	40	26	0	58.2	-	-	-	-	-	-	532040	553062	1.09122e+06	715678	260531	317386	1.5114e+06	92255.8	315132	226899	99254.8	-0.602007	0.692645	0.0381608
sp|Q13509|TBB3_HUMAN	Tubulin beta-3 chain OS=Homo sapiens GN=TUBB3 PE=1 SV=2	TUBB3	97	19	0	52.87	-	-	-	-	-	-	3.55411e+06	2.48668e+06	7.23927e+06	5.12278e+06	1.54165e+06	1.94316e+06	8.82704e+06	566640	2.85807e+06	1.75143e+06	669707	-0.446501	0.662629	0.0380438
sp|O94906|PRP6_HUMAN	Pre-mRNA-processing factor 6 OS=Homo sapiens GN=PRPF6 PE=1 SV=1	PRPF6	12	9	0	51.59	-	-	-	-	-	O	406090	479693	861866	526394	202235	227219	427082	55536.7	202214	77911.8	33599.4	-0.655872	0.530539	0.0375927
tr|M0R2T0|M0R2T0_HUMAN	Heterogeneous nuclear ribonucleoprotein M (Fragment) OS=Homo sapiens GN=HNRNPM PE=1 SV=1	HNRNPM	23	11	1	56.04	-	-	-	-	-	-	1.2563e+06	1.45246e+06	1.95686e+06	1.5363e+06	431946	533378	1.543e+06	137125	420539	302681	134590	-0.73329	0.684481	0.0370922
sp|Q9NQC3-2|RTN4_HUMAN	Isoform 2 of Reticulon-4 OS=Homo sapiens GN=RTN4	RTN4	47	8	0	59.37	-	-	-	-	-	-	1.40654e+06	1.08937e+06	2.00233e+06	1.43931e+06	696221	741809	4.97685e+06	363818	871702	955832	350025	-0.587967	0.732582	0.0362354
sp|Q15542|TAF5_HUMAN	Transcription initiation factor TFIID subunit 5 OS=Homo sapiens GN=TAF5 PE=1 SV=3	TAF5	12	10	0	47.12	-	-	O	-	-	-	276445	379830	635927	380409	171654	188552	279879	57295.1	166084	58864.8	33105.8	-0.661389	0.435374	0.0358039
sp|Q8NEV4|MYO3A_HUMAN	Myosin-IIIa OS=Homo sapiens GN=MYO3A PE=2 SV=2	MYO3A	3	2	0	17.76	-	-	-	O	-	-	318080	596578	756414	612953	144568	240054	405896	22444.6	154460	74265.7	43663.3	-0.694955	0.624486	0.0349875
sp|Q8NEZ4|KMT2C_HUMAN	Histone-lysine N-methyltransferase 2C OS=Homo sapiens GN=KMT2C PE=1 SV=3	KMT2C	5	3	0	42.64	-	-	-	-	O	-	128161	126919	227536	171075	64263.2	75616.4	178222	40232.9	97881.8	39642.2	9061.29	-0.590521	0.457062	0.0349604
sp|Q4L180|FIL1L_HUMAN	Filamin A-interacting protein 1-like OS=Homo sapiens GN=FILIP1L PE=1 SV=2	FILIP1L	3	3	0	21.88	-	-	-	-	-	-	78323.4	71319	168367	102538	42527.9	50266.4	76347.9	25058.4	52501.2	23999.6	9665.58	-0.535269	0.373569	0.0344988
sp|P48444|COPD_HUMAN	Coatomer subunit delta OS=Homo sapiens GN=ARCN1 PE=1 SV=1	ARCN1	46	24	0	65.1	-	-	-	-	-	-	1.21463e+06	1.14507e+06	2.56933e+06	1.90428e+06	575924	725514	4.72702e+06	156328	846769	1.03148e+06	462149	-0.506019	0.763354	0.034228
sp|Q2M389|WASH7_HUMAN	WASH complex subunit 7 OS=Homo sapiens GN=KIAA1033 PE=1 SV=2	KIAA1033	9	7	0	48.97	-	-	-	-	-	-	389000	428254	827053	532273	179725	217817	428106	54260.3	217329	88831.3	36372.2	-0.620863	0.525733	0.0340249
sp|Q9ULG1|INO80_HUMAN	DNA helicase INO80 OS=Homo sapiens GN=INO80 PE=1 SV=2	INO80	2	2	2	54.43	-	-	O	-	-	-	112241	171061	269144	181130	72076.6	78030.1	106127	34854.1	68769.8	27931.3	13473.7	-0.640881	0.368766	0.0336383
sp|Q68E01|INT3_HUMAN	Integrator complex subunit 3 OS=Homo sapiens GN=INTS3 PE=1 SV=1	INTS3	48	23	0	55.05	-	-	-	-	-	-	1.02696e+06	789820	2.7297e+06	1.35192e+06	423477	548570	565713	108974	384641	133531	47264.5	-0.505183	0.387669	0.033537
sp|Q8WX92|NELFB_HUMAN	Negative elongation factor B OS=Homo sapiens GN=NELFB PE=1 SV=1	NELFB	71	26	26	62.97	-	-	-	-	-	-	2.13236e+06	2.34818e+06	4.964e+06	2.83377e+06	861079	1.11756e+06	946984	193762	663309	222177	75150.2	-0.629821	0.36525	0.0326541
sp|Q7Z333|SETX_HUMAN	Probable helicase senataxin OS=Homo sapiens GN=SETX PE=1 SV=4	SETX	32	24	0	57.4	-	-	-	-	-	-	562956	494615	1.65004e+06	778517	269518	333384	349782	59737.4	218640	83942.1	34996.4	-0.506523	0.444103	0.0323043
sp|O43852|CALU_HUMAN	Calumenin OS=Homo sapiens GN=CALU PE=1 SV=2	CALU	7	3	0	37	-	-	-	-	-	-	224357	256870	533199	349824	108301	142816	874701	31641.7	128103	144473	51892.7	-0.579302	0.738032	0.0320736
sp|P07900|HS90A_HUMAN	Heat shock protein HSP 90-alpha OS=Homo sapiens GN=HSP90AA1 PE=1 SV=5	HSP90AA1	606	50	0	69.64	-	-	-	-	O	-	5.03122e+06	4.17457e+06	7.76557e+06	8.02405e+06	2.17852e+06	3.25097e+06	3.64741e+07	1.20763e+06	3.52677e+06	8.17737e+06	2.63234e+06	-0.419521	0.795709	0.0304869
sp|Q96CB8|INT12_HUMAN	Integrator complex subunit 12 OS=Homo sapiens GN=INTS12 PE=1 SV=1	INTS12	2	2	0	43.49	-	-	-	-	O	-	135423	198299	252400	173932	58086.6	77206	92442.3	8414.38	44615.4	31600.7	14233.1	-0.787513	0.659171	0.030383
sp|Q86X10|RLGPB_HUMAN	Ral GTPase-activating protein subunit beta OS=Homo sapiens GN=RALGAPB PE=1 SV=1	RALGAPB	17	13	0	85.72	-	-	-	-	-	-	1.01115e+06	745067	2.76662e+06	1.22827e+06	466516	532813	622776	105217	398854	128733	48669.2	-0.492664	0.408153	0.0299996
tr|E9PMD0|E9PMD0_HUMAN	Uncharacterized protein (Fragment) OS=Homo sapiens PE=4 SV=1	NA	2	1	0	47.16	-	-	-	-	-	-	294531	211481	745702	382619	145459	185391	247172	20812	230061	54028.8	20963.5	-0.469407	0.245093	0.0299679
sp|Q10570|CPSF1_HUMAN	Cleavage and polyadenylation specificity factor subunit 1 OS=Homo sapiens GN=CPSF1 PE=1 SV=2	CPSF1	3	2	2	46.64	-	-	-	-	-	O	209190	200386	488131	306031	120206	137453	302098	37184.9	195036	62946.6	31302.7	-0.50514	0.427269	0.0295717
sp|P42677|RS27_HUMAN	40S ribosomal protein S27 OS=Homo sapiens GN=RPS27 PE=1 SV=3	RPS27	4	2	0	42.84	-	-	-	-	-	-	319393	348728	785155	627055	102234	151487	982726	30106.2	162544	195314	97194.1	-0.506095	0.758032	0.0292409
sp|Q6P2E9|EDC4_HUMAN	Enhancer of mRNA-decapping protein 4 OS=Homo sapiens GN=EDC4 PE=1 SV=1	EDC4	44	28	7	63.1	-	-	-	-	-	-	905312	806048	1.7343e+06	1.01332e+06	415257	452744	1.35022e+06	156748	521626	197803	76680.1	-0.604377	0.566443	0.0281415
sp|O75446|SAP30_HUMAN	Histone deacetylase complex subunit SAP30 OS=Homo sapiens GN=SAP30 PE=1 SV=1	SAP30	3	1	1	44.35	-	-	-	-	-	-	302221	225537	657372	340955	111284	120635	166418	43653.4	89076	39231.4	11464.5	-0.549912	0.462036	0.0281319
sp|P62851|RS25_HUMAN	40S ribosomal protein S25 OS=Homo sapiens GN=RPS25 PE=1 SV=1	RPS25	12	5	5	45.88	-	-	-	-	-	-	1.40483e+06	2.07094e+06	3.29742e+06	2.65936e+06	713647	1.13339e+06	2.83173e+06	326197	758114	911389	902694	-0.603444	0.794341	0.0251831
sp|P30050|RL12_HUMAN	60S ribosomal protein L12 OS=Homo sapiens GN=RPL12 PE=1 SV=1	RPL12	2	2	2	35.56	-	-	-	-	-	-	64900.6	87808.8	119149	123060	46944.5	63229.7	151164	41686.6	59123.4	56780.3	61644.4	-0.47029	0.735001	0.0250418
tr|K4DIE0|K4DIE0_HUMAN	Nuclear mitotic apparatus protein 1 (Fragment) OS=Homo sapiens GN=NUMA1 PE=1 SV=1	NUMA1	17	11	0	54.4	-	-	-	-	-	-	1.01757e+06	1.05616e+06	2.40725e+06	1.44471e+06	542010	597281	1.17905e+06	118567	800011	240298	94892.5	-0.553635	0.406214	0.0246532
sp|Q9UNF1|MAGD2_HUMAN	Melanoma-associated antigen D2 OS=Homo sapiens GN=MAGED2 PE=1 SV=2	MAGED2	7	5	1	48.11	-	-	-	-	-	-	79467.1	89481.4	197152	102595	47836.3	52480.6	269549	9311.77	58595.7	25432.3	14762.1	-0.584293	0.658031	0.023973
sp|P08238|HS90B_HUMAN	Heat shock protein HSP 90-beta OS=Homo sapiens GN=HSP90AB1 PE=1 SV=4	HSP90AB1	548	49	12	69.64	-	-	-	-	O	-	5.14817e+06	4.20862e+06	7.7848e+06	8.1249e+06	2.29956e+06	3.36938e+06	3.91817e+07	1.51471e+06	4.10824e+06	9.28117e+06	2.63801e+06	-0.408326	0.797709	0.0239519
sp|P62913|RL11_HUMAN	60S ribosomal protein L11 OS=Homo sapiens GN=RPL11 PE=1 SV=2	RPL11	2	2	0	49.23	-	-	-	-	-	-	193181	247734	447200	487037	151591	235481	811969	56893	453736	102443	83465.4	-0.282776	0.456743	0.0239453
sp|Q9BWU0|NADAP_HUMAN	Kanadaptin OS=Homo sapiens GN=SLC4A1AP PE=1 SV=1	SLC4A1AP	46	20	0	66.89	-	-	-	-	-	-	2.39924e+06	1.24993e+06	7.0042e+06	3.10499e+06	890961	1.17147e+06	1.57517e+06	191489	907782	300922	115894	-0.440966	0.464592	0.0238773
sp|P09493|TPM1_HUMAN	Tropomyosin alpha-1 chain OS=Homo sapiens GN=TPM1 PE=1 SV=2	TPM1	41	17	0	63.1	-	-	-	-	-	-	2.01239e+06	853117	5.77618e+06	2.67564e+06	572374	922793	917797	107688	655095	162618	67718.9	-0.431105	0.356918	0.0237805
tr|H0YD69|H0YD69_HUMAN	Microtubule-actin cross-linking factor 1, isoforms 1/2/3/5 (Fragment) OS=Homo sapiens GN=MACF1 PE=1 SV=2	MACF1	11	7	0	63.39	-	-	-	-	-	-	560931	518318	1.44389e+06	704462	279320	320080	394683	78052.5	278835	102548	34379.1	-0.543792	0.380817	0.0235333
tr|Q6ZN40|Q6ZN40_HUMAN	Tropomyosin 1 (Alpha), isoform CRA_f OS=Homo sapiens GN=TPM1 PE=1 SV=1	TPM1	42	15	0	63.1	-	-	-	-	-	-	2.3096e+06	954736	6.61145e+06	3.11719e+06	632288	1.05696e+06	1.04699e+06	111427	789991	173315	74288.6	-0.428274	0.325407	0.0234567
sp|Q13868|EXOS2_HUMAN	Exosome complex component RRP4 OS=Homo sapiens GN=EXOSC2 PE=1 SV=2	EXOSC2	21	9	0	57.56	-	-	-	-	-	-	758562	702456	1.88102e+06	1.08678e+06	320318	399466	647877	105980	392852	145037	57633.1	-0.539162	0.449041	0.0230717
sp|Q92769|HDAC2_HUMAN	Histone deacetylase 2 OS=Homo sapiens GN=HDAC2 PE=1 SV=2	HDAC2	70	25	0	72.2	-	-	O	-	-	-	3.17362e+06	2.26858e+06	8.66523e+06	3.82233e+06	1.37044e+06	1.61277e+06	2.1495e+06	239952	1.2746e+06	387915	195653	-0.495266	0.451285	0.0230675
sp|O60264|SMCA5_HUMAN	SWI/SNF-related matrix-associated actin-dependent regulator of chromatin subfamily A member 5 OS=Homo sapiens GN=SMARCA5 PE=1 SV=1	SMARCA5	100	45	33	64.93	-	-	O	-	-	-	2.38028e+06	3.79589e+06	5.19083e+06	3.39389e+06	1.15684e+06	1.41173e+06	1.46918e+06	235717	903217	332920	132351	-0.744272	0.445955	0.0230114
sp|Q7Z7H5|TMED4_HUMAN	Transmembrane emp24 domain-containing protein 4 OS=Homo sapiens GN=TMED4 PE=1 SV=1	TMED4	1	1	0	45.58	-	-	-	-	-	-	174207	164480	353235	225143	69375.5	106750	657411	27309.4	108055	64286	24304.5	-0.609277	0.681756	0.0228346
sp|Q9BQE9|BCL7B_HUMAN	B-cell CLL/lymphoma 7 protein family member B OS=Homo sapiens GN=BCL7B PE=1 SV=1	BCL7B	3	1	0	48.98	-	-	-	-	-	-	51049.4	37565.1	85653	52043.5	15550	19059.9	36538.2	6074.22	18663	8781.92	2710.78	-0.614784	0.528558	0.0223291
sp|Q96HR8|NAF1_HUMAN	H/ACA ribonucleoprotein complex non-core subunit NAF1 OS=Homo sapiens GN=NAF1 PE=1 SV=2	NAF1	7	5	0	40.25	-	-	-	-	-	-	377657	295059	1.20946e+06	537148	193944	235630	253734	57182.6	184487	73848.7	28144.3	-0.462381	0.375305	0.0212118
sp|P16989|YBOX3_HUMAN	Y-box-binding protein 3 OS=Homo sapiens GN=YBX3 PE=1 SV=4	YBX3	38	6	0	61.43	-	-	-	-	-	O	231128	282443	645197	419217	158205	195729	512625	61379.2	219652	183354	106385	-0.493396	0.712662	0.0206813
sp|P48634|PRC2A_HUMAN	Protein PRRC2A OS=Homo sapiens GN=PRRC2A PE=1 SV=3	PRRC2A	54	32	2	59.61	-	-	-	-	-	-	613187	686148	1.79526e+06	1.19738e+06	304608	434341	690095	78879.3	586312	132104	58422.4	-0.48644	0.272017	0.0198742
sp|Q15025|TNIP1_HUMAN	TNFAIP3-interacting protein 1 OS=Homo sapiens GN=TNIP1 PE=1 SV=2	TNIP1	1	1	0	40.53	-	-	-	-	-	-	64760	77525	173126	92834.2	32881.4	37933	75216.2	7721.53	31621.8	13213.6	6410.45	-0.594649	0.573889	0.0188855
sp|Q9H3P2|NELFA_HUMAN	Negative elongation factor A OS=Homo sapiens GN=NELFA PE=1 SV=3	NELFA	53	23	0	56.19	-	-	-	-	-	-	861744	807399	1.98704e+06	1.03706e+06	341196	411303	451236	99982.2	299880	105337	37827.4	-0.597186	0.384405	0.0187403
sp|O75400|PR40A_HUMAN	Pre-mRNA-processing factor 40 homolog A OS=Homo sapiens GN=PRPF40A PE=1 SV=2	PRPF40A	58	23	0	47.53	-	-	-	-	-	O	1.63393e+06	1.08634e+06	4.70174e+06	2.27383e+06	773687	942803	1.43624e+06	134780	1.17249e+06	240995	112678	-0.443921	0.289679	0.0184351
sp|Q8WUF8|F172A_HUMAN	Protein FAM172A OS=Homo sapiens GN=FAM172A PE=2 SV=1	FAM172A	20	13	0	47.65	-	-	-	-	-	-	1.13375e+06	918572	3.11213e+06	1.46365e+06	457310	605745	641001	113933	427083	135448	49638.4	-0.522	0.387844	0.0178568
sp|Q659A1|ICE2_HUMAN	Little elongation complex subunit 2 OS=Homo sapiens GN=ICE2 PE=1 SV=2	ICE2	3	3	2	50.43	-	-	-	-	-	-	232327	269050	612222	326067	108989	129999	129144	28220.7	95389.2	42798	9461.81	-0.599017	0.389718	0.0178013
sp|P52701|MSH6_HUMAN	DNA mismatch repair protein Msh6 OS=Homo sapiens GN=MSH6 PE=1 SV=2	MSH6	241	60	0	67.93	-	-	-	-	O	-	3.61805e+06	2.48471e+06	1.22643e+07	4.93689e+06	1.54944e+06	2.05746e+06	1.54775e+06	335902	1.01793e+06	385911	156266	-0.463047	0.404754	0.0171344
sp|Q8IWZ3|ANKH1_HUMAN	Ankyrin repeat and KH domain-containing protein 1 OS=Homo sapiens GN=ANKHD1 PE=1 SV=1	ANKHD1	39	25	0	57.77	-	-	-	-	-	-	650561	568357	1.92221e+06	901239	296892	372162	488309	67367	292549	97852.8	43289.3	-0.509652	0.449277	0.0169701
sp|Q6W2J9|BCOR_HUMAN	BCL-6 corepressor OS=Homo sapiens GN=BCOR PE=1 SV=1	BCOR	27	19	0	54.09	-	-	O	-	O	-	908939	753494	2.66492e+06	1.22821e+06	419936	506230	607866	89335.2	431677	113425	56829.7	-0.499796	0.35438	0.0165306
sp|O95373|IPO7_HUMAN	Importin-7 OS=Homo sapiens GN=IPO7 PE=1 SV=1	IPO7	44	21	18	63.05	-	-	-	-	O	-	679763	666899	1.68288e+06	1.21962e+06	354946	460286	3.18699e+06	126024	610936	932841	304596	-0.460265	0.799803	0.0165296
sp|Q15007|FL2D_HUMAN	Pre-mRNA-splicing regulator WTAP OS=Homo sapiens GN=WTAP PE=1 SV=2	WTAP	4	3	1	41.16	-	-	-	-	-	-	75481.8	63504.5	124326	89869.9	38689.5	40032.2	92496.8	21109.7	66621.7	24929.6	8895.24	-0.552359	0.363524	0.0160494
tr|A0A087WTQ7|A0A087WTQ7_HUMAN	DNA damage-binding protein 2 OS=Homo sapiens GN=DDB2 PE=1 SV=1	DDB2	7	2	0	42.09	-	-	-	-	-	-	548543	409665	1.6749e+06	878901	229247	310760	412880	49663	350861	66440.2	37646	-0.455134	0.252821	0.0158441
sp|Q9P2N6-3|KANL3_HUMAN	Isoform 3 of KAT8 regulatory NSL complex subunit 3 OS=Homo sapiens GN=KANSL3	KANSL3	18	14	0	49.5	-	-	-	-	-	-	352482	394217	832470	440371	170652	190988	222209	38615.1	170305	54625.2	21425.2	-0.625739	0.338041	0.0157813
sp|P28370|SMCA1_HUMAN	Probable global transcription activator SNF2L1 OS=Homo sapiens GN=SMARCA1 PE=1 SV=2	SMARCA1	31	15	0	48.12	-	-	O	-	-	-	1.98869e+06	3.18482e+06	4.09412e+06	2.79824e+06	967556	1.16394e+06	1.40618e+06	257625	867983	361650	126805	-0.757865	0.45502	0.0148657
sp|P49257|LMAN1_HUMAN	Protein ERGIC-53 OS=Homo sapiens GN=LMAN1 PE=1 SV=2	LMAN1	8	5	5	51.96	-	-	-	-	-	-	256519	282487	524572	310401	111256	138255	683010	31480	137675	65954.1	36444.5	-0.671826	0.66346	0.0146431
sp|P61247|RS3A_HUMAN	40S ribosomal protein S3a OS=Homo sapiens GN=RPS3A PE=1 SV=2	RPS3A	56	14	0	52.22	-	-	-	-	-	-	2.20787e+06	2.36217e+06	5.54824e+06	4.34483e+06	1.01687e+06	1.65385e+06	5.43973e+06	461353	2.36617e+06	1.29232e+06	518531	-0.472363	0.61435	0.0143623
sp|P07237|PDIA1_HUMAN	Protein disulfide-isomerase OS=Homo sapiens GN=P4HB PE=1 SV=3	P4HB	50	27	0	61.56	-	-	-	-	-	-	1.29987e+06	1.2942e+06	2.55849e+06	2.52372e+06	587330	939534	9.81127e+06	221421	879396	3.28674e+06	1.46833e+06	-0.420371	0.870063	0.0141561
sp|Q9NWK9|BCD1_HUMAN	Box C/D snoRNA protein 1 OS=Homo sapiens GN=ZNHIT6 PE=1 SV=1	ZNHIT6	5	3	0	49.64	-	-	-	-	-	-	68610.5	55292.5	196715	94882.3	41169.3	44859	75911.3	13235.5	57399.6	21285.4	7380.23	-0.452329	0.366904	0.0140607
sp|Q14155|ARHG7_HUMAN	Rho guanine nucleotide exchange factor 7 OS=Homo sapiens GN=ARHGEF7 PE=1 SV=2	ARHGEF7	18	10	0	60.05	-	-	-	-	-	-	1.18365e+06	726482	3.67706e+06	1.37525e+06	542008	585310	545719	105786	408042	123389	48997.8	-0.457997	0.330308	0.0136927
sp|Q9Y3B4|SF3B6_HUMAN	Splicing factor 3B subunit 6 OS=Homo sapiens GN=SF3B6 PE=1 SV=1	SF3B6	12	4	4	53.27	-	-	-	-	-	O	274750	258751	771841	428668	130438	168945	360432	47423.7	186453	73516.2	24267.4	-0.504227	0.511597	0.0135751
sp|Q9H0H5|RGAP1_HUMAN	Rac GTPase-activating protein 1 OS=Homo sapiens GN=RACGAP1 PE=1 SV=1	RACGAP1	17	11	0	54.53	-	-	-	-	-	-	818998	959154	1.76434e+06	1.07709e+06	382159	458982	651632	128195	452063	171593	73074.8	-0.655101	0.39651	0.0120163
sp|Q6VMQ6|MCAF1_HUMAN	Activating transcription factor 7-interacting protein 1 OS=Homo sapiens GN=ATF7IP PE=1 SV=3	ATF7IP	5	4	0	46.42	-	-	O	-	-	-	220175	192794	404414	258370	120846	131860	377783	69553.2	187616	64854.8	38110.1	-0.561536	0.486747	0.0116756
sp|Q9Y4X5|ARI1_HUMAN	E3 ubiquitin-protein ligase ARIH1 OS=Homo sapiens GN=ARIH1 PE=1 SV=2	ARIH1	17	6	2	56.34	-	-	-	-	-	-	311195	355587	754742	572528	123970	190004	819612	44881.2	212896	317126	94927.2	-0.535096	0.820324	0.0116672
sp|Q92835|SHIP1_HUMAN	Phosphatidylinositol 3,4,5-trisphosphate 5-phosphatase 1 OS=Homo sapiens GN=INPP5D PE=1 SV=2	INPP5D	2	2	0	49.99	-	-	-	-	-	-	400360	487275	1.19793e+06	616799	173391	285976	196363	39273	159613	51338	26915.3	-0.591651	0.303887	0.0114834
sp|Q5T0F9-2|C2D1B_HUMAN	Isoform 2 of Coiled-coil and C2 domain-containing protein 1B OS=Homo sapiens GN=CC2D1B	CC2D1B	16	14	0	43.05	-	-	-	-	-	-	511307	524786	1.26408e+06	720850	183955	263409	275984	47884.1	206638	63610.2	26074.9	-0.593196	0.341763	0.0114027
sp|Q9BRX2|PELO_HUMAN	Protein pelota homolog OS=Homo sapiens GN=PELO PE=1 SV=2	PELO	1	1	1	47.82	-	-	-	-	-	-	437720	298622	1.24832e+06	625103	164624	246635	356678	61891.8	226377	77942.6	30092.5	-0.470841	0.419089	0.0109894
sp|O75396|SC22B_HUMAN	Vesicle-trafficking protein SEC22b OS=Homo sapiens GN=SEC22B PE=1 SV=4	SEC22B	13	6	4	53.26	-	-	-	-	-	-	256863	282533	494480	338592	102701	132224	1.15559e+06	47271.8	149170	107718	56183.6	-0.660923	0.696228	0.0105775
sp|Q13247|SRSF6_HUMAN	Serine/arginine-rich splicing factor 6 OS=Homo sapiens GN=SRSF6 PE=1 SV=2	SRSF6	9	7	0	42.37	-	-	-	-	-	O	981321	1.05622e+06	2.55863e+06	1.62467e+06	638543	760243	2.22249e+06	126991	1.24921e+06	460802	236580	-0.485228	0.513231	0.0105197
sp|O15042|SR140_HUMAN	U2 snRNP-associated SURP motif-containing protein OS=Homo sapiens GN=U2SURP PE=1 SV=2	U2SURP	9	5	0	37.78	-	-	-	-	-	O	392365	401332	935530	562773	186677	229611	461761	71490.8	266622	113156	48677.3	-0.562508	0.491707	0.0100318
sp|O14733|MP2K7_HUMAN	Dual specificity mitogen-activated protein kinase kinase 7 OS=Homo sapiens GN=MAP2K7 PE=1 SV=2	MAP2K7	3	3	0	24.08	-	-	-	O	-	-	309744	340762	580796	325239	112397	135405	160432	18990.2	92668.7	38640.6	15629.1	-0.732686	0.5014	0.00984918
sp|Q6P5Z2|PKN3_HUMAN	Serine/threonine-protein kinase N3 OS=Homo sapiens GN=PKN3 PE=1 SV=1	PKN3	2	2	2	44.37	-	-	-	O	-	-	194308	169583	430407	262018	105615	113488	217927	29917.6	196808	43569.9	15335.2	-0.505069	0.231106	0.00984606
sp|Q9P287-2|BCCIP_HUMAN	Isoform 2 of BRCA2 and CDKN1A-interacting protein OS=Homo sapiens GN=BCCIP	BCCIP	6	5	1	43.58	-	-	-	-	-	-	985623	592622	2.42821e+06	1.21594e+06	260564	388892	1.14475e+06	85818.1	291356	213421	78485.4	-0.503982	0.689086	0.00943411
sp|Q9UBK9|UXT_HUMAN	Protein UXT OS=Homo sapiens GN=UXT PE=1 SV=1	UXT	5	3	1	49.05	-	-	-	-	-	-	449401	403708	1.1361e+06	597892	211113	258543	399825	77661.7	270798	135697	35376.5	-0.53411	0.456543	0.00942244
sp|Q9NPD3|EXOS4_HUMAN	Exosome complex component RRP41 OS=Homo sapiens GN=EXOSC4 PE=1 SV=3	EXOSC4	6	4	1	44.6	-	-	-	-	-	-	496614	497754	1.26015e+06	718322	233952	279434	437483	66568.5	339366	80320.2	38159.3	-0.547674	0.302606	0.00929315
sp|Q8WXF0|SRS12_HUMAN	Serine/arginine-rich splicing factor 12 OS=Homo sapiens GN=SRSF12 PE=2 SV=1	SRSF12	3	3	1	30.1	-	-	-	-	-	-	161381	172877	497252	272951	98525	121037	267818	19535.5	165822	47268.6	24490.7	-0.485465	0.444062	0.00924753
sp|Q6NWY9|PR40B_HUMAN	Pre-mRNA-processing factor 40 homolog B OS=Homo sapiens GN=PRPF40B PE=1 SV=1	PRPF40B	7	4	0	44.41	-	-	-	-	-	-	535978	414170	1.49503e+06	706082	246209	291299	413306	60268.6	310008	86521.1	44256.2	-0.490518	0.340627	0.00911826
sp|Q8WU10|PYRD1_HUMAN	Pyridine nucleotide-disulfide oxidoreductase domain-containing protein 1 OS=Homo sapiens GN=PYROXD1 PE=1 SV=1	PYROXD1	1	1	0	45.03	-	-	-	-	-	-	217606	166966	420540	307105	28529	73535.4	108457	16755.1	63019.4	23704.4	7076.71	-0.568045	0.464882	0.00908681
sp|Q9UNX4|WDR3_HUMAN	WD repeat-containing protein 3 OS=Homo sapiens GN=WDR3 PE=1 SV=1	WDR3	7	6	6	45.65	-	-	-	-	-	-	213505	185094	682786	355218	95074.4	129592	229286	10991.6	154708	46700.2	14960.1	-0.472842	0.426684	0.00898268
sp|Q15042|RB3GP_HUMAN	Rab3 GTPase-activating protein catalytic subunit OS=Homo sapiens GN=RAB3GAP1 PE=1 SV=3	RAB3GAP1	8	8	0	47.19	-	-	-	-	-	-	266628	363410	640919	387176	137144	170207	688841	43569.4	152913	127527	56437.3	-0.660227	0.710953	0.00797455
sp|Q5T0F9|C2D1B_HUMAN	Coiled-coil and C2 domain-containing protein 1B OS=Homo sapiens GN=CC2D1B PE=1 SV=1	CC2D1B	14	13	0	43.05	-	-	-	-	-	-	493184	495397	1.23471e+06	698165	174978	253691	288362	53221.7	205086	70314.5	25934.4	-0.585038	0.37315	0.00696168
sp|P52272|HNRPM_HUMAN	Heterogeneous nuclear ribonucleoprotein M OS=Homo sapiens GN=HNRNPM PE=1 SV=3	HNRNPM	45	27	0	68.09	-	-	-	-	-	O	1.19715e+06	1.5181e+06	2.07848e+06	1.54061e+06	427689	533448	1.62555e+06	139480	501746	292433	136527	-0.739086	0.653318	0.00677513
sp|Q8NHH9|ATLA2_HUMAN	Atlastin-2 OS=Homo sapiens GN=ATL2 PE=1 SV=2	ATL2	16	11	0	43.78	-	-	-	-	-	-	543432	618055	1.05261e+06	662100	247557	284982	1.64377e+06	64824.7	341089	207822	122438	-0.685218	0.685465	0.00631251
sp|Q9Y312|AAR2_HUMAN	Protein AAR2 homolog OS=Homo sapiens GN=AAR2 PE=1 SV=2	AAR2	13	9	0	47.92	-	-	-	-	-	-	292426	302049	560447	437821	141673	171504	624314	54113.5	297486	120614	50355.6	-0.558614	0.552239	0.00626486
sp|P35268|RL22_HUMAN	60S ribosomal protein L22 OS=Homo sapiens GN=RPL22 PE=1 SV=2	RPL22	2	2	0	45	-	-	-	-	-	-	71037.1	100506	257122	185247	33973.2	60922.6	378653	25160.6	78452.5	49198.9	9966.75	-0.468926	0.672014	0.00595014
sp|Q12768|STRUM_HUMAN	WASH complex subunit strumpellin OS=Homo sapiens GN=KIAA0196 PE=1 SV=1	KIAA0196	12	11	1	59.11	-	-	-	-	-	-	531110	586885	1.28892e+06	743309	281768	344296	686145	117222	399297	130748	52478.1	-0.58306	0.43999	0.00491388
sp|Q9ULW0|TPX2_HUMAN	Targeting protein for Xklp2 OS=Homo sapiens GN=TPX2 PE=1 SV=2	TPX2	13	12	1	46.78	-	-	-	-	O	-	451592	549523	1.05944e+06	563383	195615	235519	279874	41330	169587	65240.7	27244	-0.671105	0.463322	0.00488593
sp|P09493-10|TPM1_HUMAN	Isoform 10 of Tropomyosin alpha-1 chain OS=Homo sapiens GN=TPM1	TPM1	47	19	0	63.1	-	-	-	-	-	-	1.80567e+06	876557	5.25871e+06	2.38208e+06	520548	831779	1.0528e+06	116744	736914	175667	73158	-0.449276	0.362849	0.00416716
sp|P51784|UBP11_HUMAN	Ubiquitin carboxyl-terminal hydrolase 11 OS=Homo sapiens GN=USP11 PE=1 SV=3	USP11	12	10	0	44.47	-	-	-	-	-	-	371128	378963	943517	556283	197839	247247	1.70658e+06	60595.8	341862	282867	111338	-0.530596	0.714912	0.00407952
sp|P49755|TMEDA_HUMAN	Transmembrane emp24 domain-containing protein 10 OS=Homo sapiens GN=TMED10 PE=1 SV=2	TMED10	2	2	0	35.08	-	-	-	-	-	-	86556	82801.4	154127	120332	38167	42928.4	320959	30807.3	68487.3	50526.5	13822.5	-0.566513	0.679189	0.00396883
sp|Q9ULM3|YETS2_HUMAN	YEATS domain-containing protein 2 OS=Homo sapiens GN=YEATS2 PE=1 SV=2	YEATS2	22	17	15	42.67	-	-	O	-	-	-	417087	458225	996971	501685	223660	237614	343755	86270.5	233858	81654.1	30462.2	-0.61072	0.361445	0.00302009
tr|E7EQU2|E7EQU2_HUMAN	Cytoplasmic dynein 1 intermediate chain 2 (Fragment) OS=Homo sapiens GN=DYNC1I2 PE=1 SV=1	DYNC1I2	81	16	0	55.73	-	-	-	-	-	-	1.89126e+06	1.59891e+06	6.61017e+06	2.6156e+06	870594	1.06628e+06	863451	140481	661398	180799	79346.1	-0.490442	0.320691	0.00285138
sp|Q6ZSZ6|TSH1_HUMAN	Teashirt homolog 1 OS=Homo sapiens GN=TSHZ1 PE=2 SV=2	TSHZ1	1	1	0	43.59	-	-	-	-	-	-	345072	417465	775291	396384	168970	183337	261831	39255.6	164692	50100.1	15508.2	-0.680775	0.41257	0.00283692
sp|Q9Y2M0|FAN1_HUMAN	Fanconi-associated nuclease 1 OS=Homo sapiens GN=FAN1 PE=1 SV=4	FAN1	9	9	3	55.34	-	-	-	-	-	-	508235	490171	1.33795e+06	676532	250305	303682	386369	77856.2	320983	107411	44359.1	-0.546047	0.298419	0.00264263
sp|Q9H1I8|ASCC2_HUMAN	Activating signal cointegrator 1 complex subunit 2 OS=Homo sapiens GN=ASCC2 PE=1 SV=3	ASCC2	9	8	0	44.64	-	-	-	-	-	-	220436	254558	562930	333379	107491	139343	264709	34230.3	154087	66633.4	29475.1	-0.582946	0.503389	0.0023924
sp|Q5JPB2|ZN831_HUMAN	Zinc finger protein 831 OS=Homo sapiens GN=ZNF831 PE=2 SV=4	ZNF831	7	6	6	34.44	-	-	-	-	-	-	295984	354465	740093	383890	145644	177034	231985	37876.7	158532	53492.6	25754.4	-0.633799	0.397366	-0.000393401
sp|Q92994|TF3B_HUMAN	Transcription factor IIIB 90 kDa subunit OS=Homo sapiens GN=BRF1 PE=1 SV=1	BRF1	3	2	0	38.18	-	-	-	-	-	-	314384	318614	833641	392995	127524	147445	178972	24597.2	110326	31793.6	14802.9	-0.589733	0.420768	-0.00101215
sp|Q9P2N6|KANL3_HUMAN	KAT8 regulatory NSL complex subunit 3 OS=Homo sapiens GN=KANSL3 PE=1 SV=2	KANSL3	17	13	0	49.5	-	-	O	-	-	-	340894	390693	829540	423494	162982	183572	228783	39233.2	174210	59187.3	21916.8	-0.631408	0.350596	-0.00167524
sp|A0FGR8|ESYT2_HUMAN	Extended synaptotagmin-2 OS=Homo sapiens GN=ESYT2 PE=1 SV=1	ESYT2	20	14	0	56.06	-	-	-	-	-	-	354158	355672	726898	401905	163804	180134	624039	76768	198552	110694	42677.9	-0.637206	0.629815	-0.00202713
sp|Q01813|PFKAP_HUMAN	ATP-dependent 6-phosphofructokinase, platelet type OS=Homo sapiens GN=PFKP PE=1 SV=2	PFKP	69	33	1	63.23	-	-	-	-	-	-	2.56123e+06	3.15963e+06	6.08935e+06	3.22871e+06	1.14786e+06	1.35347e+06	2.67212e+06	264826	1.10451e+06	534039	240976	-0.667503	0.59761	-0.00238148
sp|Q15022|SUZ12_HUMAN	Polycomb protein SUZ12 OS=Homo sapiens GN=SUZ12 PE=1 SV=3	SUZ12	16	15	0	63.28	-	-	O	-	O	-	437488	406333	1.14184e+06	580511	198759	233263	401273	71672.5	253127	82757.1	34856.8	-0.54439	0.411891	-0.00244334
sp|Q13409|DC1I2_HUMAN	Cytoplasmic dynein 1 intermediate chain 2 OS=Homo sapiens GN=DYNC1I2 PE=1 SV=3	DYNC1I2	111	20	0	60.03	-	-	-	-	-	-	2.14903e+06	1.87326e+06	7.32717e+06	2.86197e+06	1.01631e+06	1.25752e+06	1.21915e+06	191373	861646	257150	114515	-0.500473	0.367982	-0.00286364
sp|Q8N5A5|ZGPAT_HUMAN	Zinc finger CCCH-type with G patch domain-containing protein OS=Homo sapiens GN=ZGPAT PE=1 SV=3	ZGPAT	11	8	0	68.62	-	-	-	-	-	-	309630	314483	783191	415754	150495	177675	335271	55201.4	197806	76155.1	33182.7	-0.566517	0.464745	-0.00287158
sp|Q9GZN1|ARP6_HUMAN	Actin-related protein 6 OS=Homo sapiens GN=ACTR6 PE=1 SV=1	ACTR6	6	4	0	48.29	-	-	-	-	-	-	169437	186277	305967	201753	72611.5	81952.3	139937	35973.6	93522.9	38741.7	14368.4	-0.693073	0.396286	-0.00294328
sp|Q86XI2|CNDG2_HUMAN	Condensin-2 complex subunit G2 OS=Homo sapiens GN=NCAPG2 PE=1 SV=1	NCAPG2	40	25	0	57.11	-	-	-	-	-	-	785201	691164	2.11673e+06	970623	368016	404153	581827	113246	421476	130059	49401.6	-0.533664	0.345295	-0.0037796
sp|P17858|PFKAL_HUMAN	ATP-dependent 6-phosphofructokinase, liver type OS=Homo sapiens GN=PFKL PE=1 SV=6	PFKL	29	16	0	57.02	-	-	-	-	-	-	986017	1.10024e+06	2.1236e+06	1.19651e+06	444044	505200	1.32085e+06	126792	558210	268713	102920	-0.657251	0.592828	-0.00399455
sp|A0FGR8-6|ESYT2_HUMAN	Isoform 6 of Extended synaptotagmin-2 OS=Homo sapiens GN=ESYT2	ESYT2	21	15	0	56.06	-	-	-	-	-	-	352798	357545	731318	400969	163196	181300	621871	75683.7	198531	111391	42834.8	-0.639082	0.630983	-0.00401325
sp|O75818|RPP40_HUMAN	Ribonuclease P protein subunit p40 OS=Homo sapiens GN=RPP40 PE=1 SV=3	RPP40	14	9	0	57.74	-	-	-	-	-	-	1.08409e+06	1.7185e+06	2.42783e+06	1.76045e+06	496336	600545	1.07739e+06	130574	665973	234421	98522.2	-0.693193	0.453383	-0.00410126
sp|Q9Y485|DMXL1_HUMAN	DmX-like protein 1 OS=Homo sapiens GN=DMXL1 PE=1 SV=3	DMXL1	6	5	0	36.57	-	-	-	-	-	-	189929	197098	477089	230984	98610.7	113260	144041	34324.3	109465	46264.2	22415.1	-0.586101	0.368061	-0.00430802
sp|Q5RKV6|EXOS6_HUMAN	Exosome complex component MTR3 OS=Homo sapiens GN=EXOSC6 PE=1 SV=1	EXOSC6	20	9	9	70.49	-	-	-	-	-	-	523635	521833	1.31641e+06	699322	212233	264903	416864	70650.3	259576	94135.2	37459.4	-0.581582	0.435547	-0.00459769
sp|Q9Y4B5|MTCL1_HUMAN	Microtubule cross-linking factor 1 OS=Homo sapiens GN=MTCL1 PE=1 SV=5	MTCL1	7	5	0	40.26	-	-	-	-	-	-	169587	222552	468739	250321	110277	137568	182033	46661.5	144464	52382.1	22447	-0.588858	0.30742	-0.00488199
sp|P35251|RFC1_HUMAN	Replication factor C subunit 1 OS=Homo sapiens GN=RFC1 PE=1 SV=4	RFC1	13	10	0	58.99	-	-	-	-	-	-	312421	408637	713517	418271	136514	163456	243667	35396.7	149408	52768.8	22459.7	-0.685584	0.446991	-0.00509528
sp|Q14232|EI2BA_HUMAN	Translation initiation factor eIF-2B subunit alpha OS=Homo sapiens GN=EIF2B1 PE=1 SV=1	EIF2B1	7	5	2	52.18	-	-	-	-	-	-	280236	266104	536334	359264	117668	146198	517335	87336.8	193860	65745.3	25088.2	-0.605086	0.536526	-0.00549449
sp|Q7Z3K6|MIER3_HUMAN	Mesoderm induction early response protein 3 OS=Homo sapiens GN=MIER3 PE=1 SV=2	MIER3	1	1	0	41.3	-	-	-	-	-	-	27364.6	22393.4	56826.7	37862.8	14074.5	15609.4	44523.8	13240.3	21144.5	13152.9	5094.45	-0.484423	0.542861	-0.00586223
sp|Q14019|COTL1_HUMAN	Coactosin-like protein OS=Homo sapiens GN=COTL1 PE=1 SV=3	COTL1	10	6	2	43.96	-	-	-	-	-	-	236225	446167	809699	259800	125686	155355	5.65698e+06	87964	247603	87832.8	45862.3	-0.712556	0.685275	-0.00628679
sp|Q15293|RCN1_HUMAN	Reticulocalbin-1 OS=Homo sapiens GN=RCN1 PE=1 SV=1	RCN1	13	7	1	54.24	-	-	-	-	-	-	203629	192985	507697	305263	97305.1	134576	975571	44159.7	208410	122153	51634.6	-0.523061	0.676887	-0.00645228
tr|M0QY96|M0QY96_HUMAN	Heterogeneous nuclear ribonucleoprotein M (Fragment) OS=Homo sapiens GN=HNRNPM PE=1 SV=1	HNRNPM	11	6	0	68.09	-	-	-	-	-	-	467075	632172	906881	655643	179141	231773	716570	55411.4	247459	134570	62990.7	-0.718812	0.640157	-0.00657939
sp|O00629|IMA3_HUMAN	Importin subunit alpha-3 OS=Homo sapiens GN=KPNA4 PE=1 SV=1	KPNA4	10	6	1	59.17	-	-	-	-	-	-	658920	763862	1.55128e+06	846077	298310	339990	656437	108825	312216	158246	71841.9	-0.640252	0.561739	-0.00684721
tr|D6RE02|D6RE02_HUMAN	Matrin-3 (Fragment) OS=Homo sapiens GN=MATR3 PE=1 SV=3	MATR3	10	4	0	61.38	-	-	-	-	-	-	224213	158714	779937	305075	86950.2	119918	155510	19058.3	75245.5	34428.3	17880.2	-0.476398	0.559117	-0.00790618
sp|Q7Z6Z7|HUWE1_HUMAN	E3 ubiquitin-protein ligase HUWE1 OS=Homo sapiens GN=HUWE1 PE=1 SV=3	HUWE1	58	46	0	69.86	-	-	O	-	-	-	732980	872697	1.6374e+06	1.05517e+06	354571	442940	2.69427e+06	154839	570817	497066	206108	-0.626505	0.716477	-0.00792604
sp|P49721|PSB2_HUMAN	Proteasome subunit beta type-2 OS=Homo sapiens GN=PSMB2 PE=1 SV=1	PSMB2	24	9	4	49.51	-	-	-	-	-	-	491688	628850	1.16333e+06	779459	225645	336319	4.70063e+06	123484	395164	832777	369844	-0.627309	0.775382	-0.00797733
sp|Q6NZY4|ZCHC8_HUMAN	Zinc finger CCHC domain-containing protein 8 OS=Homo sapiens GN=ZCCHC8 PE=1 SV=2	ZCCHC8	23	13	2	64.75	-	-	-	-	-	O	480071	461543	1.19955e+06	674585	239316	270509	689623	71383.6	413859	138868	50659.8	-0.534456	0.460754	-0.00836318
sp|Q9Y2X7|GIT1_HUMAN	ARF GTPase-activating protein GIT1 OS=Homo sapiens GN=GIT1 PE=1 SV=2	GIT1	6	5	0	54.9	-	-	-	-	-	-	590472	422161	1.83776e+06	716908	250703	290965	358253	47886	256268	79953.3	30263.1	-0.488366	0.378159	-0.00836823
sp|Q9C0C2|TB182_HUMAN	182 kDa tankyrase-1-binding protein OS=Homo sapiens GN=TNKS1BP1 PE=1 SV=4	TNKS1BP1	116	54	18	78.61	-	-	-	-	-	-	1.18486e+06	877693	4.36692e+06	1.48298e+06	589170	706511	649007	96290.4	502461	137959	58156.8	-0.467152	0.322717	-0.00905945
sp|O60583|CCNT2_HUMAN	Cyclin-T2 OS=Homo sapiens GN=CCNT2 PE=1 SV=2	CCNT2	1	1	0	41.42	-	-	-	-	-	-	111757	175788	293770	194010	53731	73387.6	108704	28177.6	63820.6	36092	8078.59	-0.653363	0.49207	-0.00939344
sp|Q75QN2|INT8_HUMAN	Integrator complex subunit 8 OS=Homo sapiens GN=INTS8 PE=1 SV=1	INTS8	5	5	0	41.85	-	-	-	-	-	-	196394	268123	386729	276507	105848	116323	285115	67413	138839	75900.2	22379.2	-0.691837	0.534253	-0.00943649
sp|Q96RU3|FNBP1_HUMAN	Formin-binding protein 1 OS=Homo sapiens GN=FNBP1 PE=1 SV=2	FNBP1	3	3	0	39.42	-	-	-	-	O	-	242988	175869	707425	314359	80423.4	114867	141410	26616.7	87631.3	44940	7880.51	-0.509269	0.484365	-0.00947273
sp|Q9BVI4|NOC4L_HUMAN	Nucleolar complex protein 4 homolog OS=Homo sapiens GN=NOC4L PE=1 SV=1	NOC4L	2	1	1	45.19	-	-	-	-	-	-	158342	161614	365429	221118	69998.3	85459.2	178666	38874.7	105849	32623.6	14127.3	-0.580027	0.405606	-0.0095494
sp|O75419|CDC45_HUMAN	Cell division control protein 45 homolog OS=Homo sapiens GN=CDC45 PE=1 SV=1	CDC45	9	8	0	43.64	-	-	-	-	-	-	601700	497740	1.51378e+06	744800	279075	342527	519696	122754	387069	159998	61159.1	-0.526204	0.367978	-0.00999409
sp|Q9NXR7|BRE_HUMAN	BRCA1-A complex subunit BRE OS=Homo sapiens GN=BRE PE=1 SV=2	BRE	1	1	0	45.13	-	-	-	-	O	-	131904	144887	323638	204756	62740.4	67784	461373	19511.7	121913	63736.1	26143.9	-0.556675	0.660326	-0.010002
sp|A6H8Y1|BDP1_HUMAN	Transcription factor TFIIIB component B'' homolog OS=Homo sapiens GN=BDP1 PE=1 SV=3	BDP1	3	3	0	27.67	-	-	-	-	-	-	20039.8	21533.8	51833.6	25444.9	11458.2	16742.8	18974.4	5599.41	15338.5	5506.4	3515.19	-0.579121	0.281994	-0.0106925
sp|Q6KC79|NIPBL_HUMAN	Nipped-B-like protein OS=Homo sapiens GN=NIPBL PE=1 SV=2	NIPBL	21	16	0	39.44	-	-	O	-	-	-	419162	437790	1.0541e+06	551205	216515	254113	414739	101000	285131	100555	39443.5	-0.57412	0.363614	-0.0107418
sp|Q8WYP5|ELYS_HUMAN	Protein ELYS OS=Homo sapiens GN=AHCTF1 PE=1 SV=3	AHCTF1	6	5	0	45.36	-	-	-	-	-	-	140408	117985	394405	178451	63525.4	81817	145518	25960.7	79119.8	43020.4	9983.59	-0.519665	0.535248	-0.0108798
sp|Q8TEQ6|GEMI5_HUMAN	Gem-associated protein 5 OS=Homo sapiens GN=GEMIN5 PE=1 SV=3	GEMIN5	65	31	31	61.73	-	-	-	-	-	-	1.52276e+06	1.54443e+06	3.65484e+06	1.94572e+06	664111	806687	1.75316e+06	150174	992339	328024	134531	-0.596535	0.483545	-0.0109921
sp|P42695|CNDD3_HUMAN	Condensin-2 complex subunit D3 OS=Homo sapiens GN=NCAPD3 PE=1 SV=2	NCAPD3	39	26	1	54.23	-	-	-	-	-	-	1.22255e+06	1.12221e+06	3.3684e+06	1.51699e+06	557744	668300	910900	162679	668853	177541	81213.5	-0.546945	0.327668	-0.0113255
tr|A0JP02|A0JP02_HUMAN	PLEKHA5 protein OS=Homo sapiens GN=PLEKHA5 PE=1 SV=1	PLEKHA5	7	7	0	44.65	-	-	-	-	-	-	263305	307990	722596	362503	127866	146366	200524	51515.2	134161	48110.4	13699.2	-0.595355	0.366195	-0.0119196
sp|Q86XA9|HTR5A_HUMAN	HEAT repeat-containing protein 5A OS=Homo sapiens GN=HEATR5A PE=1 SV=2	HEATR5A	6	6	0	44.32	-	-	-	-	-	-	266156	267330	771696	367692	114965	164927	206580	40431.2	137840	54512.3	21991.9	-0.556723	0.41743	-0.0119491
sp|Q9P287|BCCIP_HUMAN	BRCA2 and CDKN1A-interacting protein OS=Homo sapiens GN=BCCIP PE=1 SV=1	BCCIP	9	8	3	43.58	-	-	-	-	-	-	948578	706607	2.33574e+06	1.21153e+06	232946	362747	1.26516e+06	85010.9	325075	200439	74595.5	-0.549368	0.670059	-0.0123901
tr|E9PCH4|E9PCH4_HUMAN	Uncharacterized protein OS=Homo sapiens PE=4 SV=1	NA	12	10	0	38.15	-	-	-	-	-	-	885563	914747	2.95772e+06	1.19716e+06	461670	556820	618602	135751	430903	146328	59224.7	-0.528996	0.36433	-0.0128194
sp|P25787|PSA2_HUMAN	Proteasome subunit alpha type-2 OS=Homo sapiens GN=PSMA2 PE=1 SV=2	PSMA2	42	11	4	58.58	-	-	-	-	-	-	1.06071e+06	1.33995e+06	2.45711e+06	1.59376e+06	476825	664845	1.0968e+07	287250	901075	1.85486e+06	840117	-0.642141	0.770972	-0.0128512
sp|P49770|EI2BB_HUMAN	Translation initiation factor eIF-2B subunit beta OS=Homo sapiens GN=EIF2B2 PE=1 SV=3	EIF2B2	11	8	2	51.29	-	-	-	-	-	-	486644	503171	902222	640871	195364	251384	502492	85645.3	378980	108931	34181.6	-0.639309	0.328603	-0.0129083
sp|Q92600|RCD1_HUMAN	Cell differentiation protein RCD1 homolog OS=Homo sapiens GN=RQCD1 PE=1 SV=1	RQCD1	21	9	0	60.55	-	-	-	-	-	-	630014	490501	2.17772e+06	818104	319866	344743	398938	104871	291293	112765	50524	-0.471911	0.351161	-0.0129522
sp|P46782|RS5_HUMAN	40S ribosomal protein S5 OS=Homo sapiens GN=RPS5 PE=1 SV=4	RPS5	19	4	0	47.07	-	-	-	-	-	-	852475	1.2942e+06	2.37635e+06	2.02517e+06	472696	803814	2.21409e+06	496476	877312	463162	441441	-0.498608	0.582668	-0.0130482
sp|P46939|UTRO_HUMAN	Utrophin OS=Homo sapiens GN=UTRN PE=1 SV=2	UTRN	17	14	0	47.37	-	-	-	-	-	-	418897	462182	1.05291e+06	571784	223863	278092	627302	92644.5	336064	148247	50280.6	-0.583357	0.51588	-0.0132241
sp|Q96KG9|NTKL_HUMAN	N-terminal kinase-like protein OS=Homo sapiens GN=SCYL1 PE=1 SV=1	SCYL1	31	17	0	60.56	-	-	-	O	-	-	811562	659370	2.69384e+06	1.17359e+06	325349	445849	526003	135826	348649	147661	44445	-0.49249	0.399927	-0.0135607
sp|Q969H8|CS010_HUMAN	UPF0556 protein C19orf10 OS=Homo sapiens GN=C19orf10 PE=1 SV=1	C19orf10	2	1	0	51.8	-	-	-	-	-	-	29804.4	49992.6	80487.6	37143.3	16372.8	18861.7	618177	43910.4	23138.2	10357.8	7339.88	-0.728516	0.667693	-0.013751
sp|Q8WUM0|NU133_HUMAN	Nuclear pore complex protein Nup133 OS=Homo sapiens GN=NUP133 PE=1 SV=2	NUP133	4	3	3	33.66	-	-	-	-	-	-	187187	208265	411896	245907	98156.8	111493	396561	54371.3	139006	88135.4	35648.8	-0.616213	0.640325	-0.0142065
sp|Q8N9N2-2|ASCC1_HUMAN	Isoform 2 of Activating signal cointegrator 1 complex subunit 1 OS=Homo sapiens GN=ASCC1	ASCC1	4	3	1	51.24	-	-	-	-	-	-	125925	131602	344222	188966	60062.8	70392.3	157001	37730.8	73914.9	41841.6	16817	-0.543513	0.550955	-0.0147898
sp|Q8IZD2|KMT2E_HUMAN	Histone-lysine N-methyltransferase 2E OS=Homo sapiens GN=KMT2E PE=1 SV=1	KMT2E	3	2	0	45.14	-	-	-	-	-	-	33613.2	38623.8	89144.1	46456.2	18668.8	28764.8	29162.9	8346.78	27922.4	13582.7	4286.77	-0.588217	0.27402	-0.0149052
sp|Q63HN8|RN213_HUMAN	E3 ubiquitin-protein ligase RNF213 OS=Homo sapiens GN=RNF213 PE=1 SV=3	RNF213	214	134	0	64.89	-	-	-	-	-	-	1.61616e+06	1.30691e+06	5.14686e+06	2.12871e+06	761091	915551	1.34676e+06	205163	957114	285214	105769	-0.490939	0.36619	-0.0149129
sp|P25789|PSA4_HUMAN	Proteasome subunit alpha type-4 OS=Homo sapiens GN=PSMA4 PE=1 SV=1	PSMA4	51	13	0	52.32	-	-	-	-	-	-	1.02781e+06	1.2443e+06	2.21753e+06	1.48342e+06	554135	724885	1.42511e+07	357777	1.10553e+06	2.67737e+06	1.33752e+06	-0.630269	0.786157	-0.0149993
sp|P49756|RBM25_HUMAN	RNA-binding protein 25 OS=Homo sapiens GN=RBM25 PE=1 SV=3	RBM25	38	21	12	56.24	-	-	-	-	-	O	2.41055e+06	1.71504e+06	6.91184e+06	3.0055e+06	983604	1.22844e+06	1.93494e+06	176850	1.50798e+06	297154	153464	-0.49299	0.307886	-0.0151031
sp|Q93074|MED12_HUMAN	Mediator of RNA polymerase II transcription subunit 12 OS=Homo sapiens GN=MED12 PE=1 SV=4	MED12	13	13	0	53.62	-	-	-	-	O	-	449569	463037	1.28643e+06	587809	226547	262396	416159	86592.5	254137	100626	38195.2	-0.555117	0.438914	-0.0151351
sp|O00505|IMA4_HUMAN	Importin subunit alpha-4 OS=Homo sapiens GN=KPNA3 PE=1 SV=2	KPNA3	22	8	3	65.2	-	-	O	-	-	-	804663	805631	2.35729e+06	1.03479e+06	371766	437545	879820	99038.1	383909	220556	82606.7	-0.555964	0.612964	-0.0151609
sp|O43395|PRPF3_HUMAN	U4/U6 small nuclear ribonucleoprotein Prp3 OS=Homo sapiens GN=PRPF3 PE=1 SV=2	PRPF3	47	23	15	53.3	-	-	-	-	-	O	1.24467e+06	1.97656e+06	3.31337e+06	2.11173e+06	495197	752680	857200	115768	637246	182935	69199.3	-0.676353	0.350597	-0.0152162
sp|Q96IK1|BOD1_HUMAN	Biorientation of chromosomes in cell division protein 1 OS=Homo sapiens GN=BOD1 PE=1 SV=2	BOD1	4	1	0	38.56	-	-	-	-	-	-	239996	174262	816489	286747	111672	128143	134294	28100.8	101581	33501	10342.5	-0.478791	0.330133	-0.0156977
sp|O00257|CBX4_HUMAN	E3 SUMO-protein ligase CBX4 OS=Homo sapiens GN=CBX4 PE=1 SV=3	CBX4	4	4	3	49.94	-	-	O	-	-	-	302388	314478	844240	401621	113839	144880	218680	34462.6	109133	36826.7	17250.9	-0.586937	0.49119	-0.0158842
sp|Q5VYS8|TUT7_HUMAN	Terminal uridylyltransferase 7 OS=Homo sapiens GN=ZCCHC6 PE=1 SV=1	ZCCHC6	4	4	0	38.01	-	-	-	-	-	-	127284	175634	336639	199131	70105	83748	153374	32790.7	95270.3	33031.1	12733.4	-0.619127	0.408862	-0.0159981
sp|Q969X6|CIR1A_HUMAN	Cirhin OS=Homo sapiens GN=CIRH1A PE=1 SV=1	CIRH1A	4	4	0	42.45	-	-	-	-	-	-	222975	346850	526971	303423	100683	120794	171692	23349.1	88539.5	40677	17004.7	-0.734251	0.538999	-0.0160098
tr|V9GYT7|V9GYT7_HUMAN	PC4 and SFRS1-interacting protein (Fragment) OS=Homo sapiens GN=PSIP1 PE=4 SV=1	PSIP1	4	2	2	63	-	-	-	-	-	-	165880	175843	429226	213473	67253.9	103364	175264	18289	88045.3	34463.6	21000.7	-0.611221	0.535434	-0.0160308
sp|Q9Y2X7-3|GIT1_HUMAN	Isoform 3 of ARF GTPase-activating protein GIT1 OS=Homo sapiens GN=GIT1	GIT1	7	6	1	54.9	-	-	-	-	-	-	538888	433483	1.64541e+06	667476	234051	278462	384364	53474	269408	89097.4	30892.7	-0.509181	0.391636	-0.0162183
tr|Q96RR5|Q96RR5_HUMAN	Hepatocellular carcinoma-associated antigen 90 OS=Homo sapiens GN=HCA90 PE=1 SV=1	HCA90	12	11	0	46.78	-	-	-	-	-	-	491975	624712	1.15989e+06	579277	196967	234594	248610	38684	153092	62291.7	27188.2	-0.700312	0.466052	-0.0162399
tr|I3L0S0|I3L0S0_HUMAN	Protein disulfide-isomerase (Fragment) OS=Homo sapiens GN=P4HB PE=1 SV=1	P4HB	11	7	0	61.56	-	-	-	-	-	-	282041	305560	673747	479942	114708	177141	1.6811e+06	41296.4	236879	469946	215788	-0.547102	0.821383	-0.0172853
sp|Q6PL24|TMED8_HUMAN	Protein TMED8 OS=Homo sapiens GN=TMED8 PE=1 SV=1	TMED8	1	1	1	51.48	-	-	-	-	-	-	85297.5	54426.3	191523	108285	39377.2	34458.3	342722	18103.4	95004.2	38728	10947	-0.44781	0.629145	-0.0178599
sp|Q6PIJ6|FBX38_HUMAN	F-box only protein 38 OS=Homo sapiens GN=FBXO38 PE=1 SV=3	FBXO38	22	13	0	48.73	-	-	-	-	-	-	645660	608514	1.92043e+06	871670	321619	382317	601576	131152	406396	140060	54876.2	-0.522451	0.37815	-0.017981
sp|Q14966|ZN638_HUMAN	Zinc finger protein 638 OS=Homo sapiens GN=ZNF638 PE=1 SV=2	ZNF638	14	13	0	44.04	-	-	-	-	-	-	436810	390998	1.37725e+06	595877	188472	237536	345164	46636.6	230433	75614.1	29246.9	-0.518341	0.410733	-0.0181356
sp|Q9BR76|COR1B_HUMAN	Coronin-1B OS=Homo sapiens GN=CORO1B PE=1 SV=1	CORO1B	24	10	7	55.35	-	-	-	-	-	-	1.638e+06	888826	4.29221e+06	1.96871e+06	466256	674533	1.38672e+06	133860	797989	267262	118496	-0.48227	0.477439	-0.0182788
tr|J3KS29|J3KS29_HUMAN	Nuclear receptor corepressor 1 (Fragment) OS=Homo sapiens GN=NCOR1 PE=1 SV=1	NCOR1	4	2	0	38.21	-	-	-	-	-	-	129635	155159	332932	167644	71446.3	83452.6	131900	13543.6	108928	27900.9	9346.25	-0.615037	0.303525	-0.0197286
sp|P61163|ACTZ_HUMAN	Alpha-centractin OS=Homo sapiens GN=ACTR1A PE=1 SV=1	ACTR1A	13	7	0	54.07	-	-	-	-	-	-	424229	443403	874562	514765	180314	224512	1.59459e+06	83065.3	320034	204889	112860	-0.649999	0.685631	-0.0198545
sp|O75496|GEMI_HUMAN	Geminin OS=Homo sapiens GN=GMNN PE=1 SV=1	GMNN	3	3	0	48.72	-	-	-	-	-	-	166020	110874	529379	196373	64330.6	77797.7	84705.2	19613.1	59279.5	20288	10972.1	-0.486494	0.361543	-0.0201682
sp|P25490|TYY1_HUMAN	Transcriptional repressor protein YY1 OS=Homo sapiens GN=YY1 PE=1 SV=2	YY1	42	12	1	69.07	-	O	O	-	-	-	3.22697e+06	2.07893e+06	8.57209e+06	3.50446e+06	824864	1.21345e+06	1.05806e+06	211751	715131	262299	147460	-0.534966	0.401873	-0.0204747
tr|A8MXP9|A8MXP9_HUMAN	Matrin-3 OS=Homo sapiens GN=MATR3 PE=1 SV=1	MATR3	72	26	0	61.53	-	-	-	-	-	-	2.91052e+06	2.11845e+06	1.0151e+07	3.97413e+06	1.11955e+06	1.52871e+06	2.29574e+06	287979	1.20828e+06	497115	242682	-0.481079	0.522001	-0.0206829
sp|Q71UM5|RS27L_HUMAN	40S ribosomal protein S27-like OS=Homo sapiens GN=RPS27L PE=1 SV=3	RPS27L	5	3	0	42.84	-	-	-	-	-	-	344690	395044	1.00182e+06	625703	118355	170369	994439	45333.7	217102	191764	97811.2	-0.545957	0.725594	-0.0209475
sp|P43243|MATR3_HUMAN	Matrin-3 OS=Homo sapiens GN=MATR3 PE=1 SV=2	MATR3	71	25	0	61.53	-	-	-	-	-	O	2.90289e+06	2.12552e+06	1.01046e+07	3.96091e+06	1.11777e+06	1.52538e+06	2.29994e+06	289351	1.21055e+06	499178	242289	-0.482182	0.522139	-0.0209946
sp|Q08379|GOGA2_HUMAN	Golgin subfamily A member 2 OS=Homo sapiens GN=GOLGA2 PE=1 SV=3	GOLGA2	2	2	0	37.47	-	-	-	-	-	-	426148	493412	1.13954e+06	531933	176045	240366	323672	21455.7	215183	49446.1	16831.4	-0.633797	0.395395	-0.0212579
sp|P19387|RPB3_HUMAN	DNA-directed RNA polymerase II subunit RPB3 OS=Homo sapiens GN=POLR2C PE=1 SV=2	POLR2C	9	5	3	47.59	-	-	-	-	-	-	108215	154884	250073	175226	50971.6	65524.3	223403	20311.2	80477.5	76446.5	21498.1	-0.656025	0.72849	-0.0212806
sp|O75592|MYCB2_HUMAN	E3 ubiquitin-protein ligase MYCBP2 OS=Homo sapiens GN=MYCBP2 PE=1 SV=3	MYCBP2	2	2	0	51.75	-	-	-	-	-	-	164341	158427	376582	198849	78855	92709.8	212167	46951.2	112211	47213.7	10933	-0.58673	0.474317	-0.0213183
sp|Q9HCS7|SYF1_HUMAN	Pre-mRNA-splicing factor SYF1 OS=Homo sapiens GN=XAB2 PE=1 SV=2	XAB2	56	31	31	62.48	-	-	-	-	-	O	1.07231e+06	888122	3.26073e+06	1.39187e+06	487342	599295	1.16136e+06	133999	671426	238394	107831	-0.505355	0.47766	-0.0218032
sp|Q9BTC0|DIDO1_HUMAN	Death-inducer obliterator 1 OS=Homo sapiens GN=DIDO1 PE=1 SV=5	DIDO1	162	62	17	65.74	-	-	-	-	-	-	2.78108e+06	3.52285e+06	8.89879e+06	3.8014e+06	1.41016e+06	1.70102e+06	1.69497e+06	303461	1.30716e+06	385602	165644	-0.592576	0.321054	-0.0218494
sp|P00387|NB5R3_HUMAN	NADH-cytochrome b5 reductase 3 OS=Homo sapiens GN=CYB5R3 PE=1 SV=3	CYB5R3	4	3	0	46.49	-	-	-	-	-	-	250390	227335	409295	309005	113823	121687	746585	86823.2	248857	80337.9	38878	-0.592915	0.571486	-0.0223784
sp|Q96DT5|DYH11_HUMAN	Dynein heavy chain 11, axonemal OS=Homo sapiens GN=DNAH11 PE=1 SV=3	DNAH11	3	2	0	22.94	-	-	-	-	-	-	110853	92199.4	329624	150602	53225.8	62337.8	122863	22973.3	75251.9	34064	11439.9	-0.494145	0.471173	-0.0224533
sp|Q14938|NFIX_HUMAN	Nuclear factor 1 X-type OS=Homo sapiens GN=NFIX PE=1 SV=2	NFIX	14	7	0	41.73	-	-	-	-	-	-	392411	544226	1.09481e+06	578130	195505	239841	331390	53318.2	251672	73137.2	14730	-0.63652	0.329414	-0.0226186
sp|P08237|PFKAM_HUMAN	ATP-dependent 6-phosphofructokinase, muscle type OS=Homo sapiens GN=PFKM PE=1 SV=2	PFKM	47	26	0	55.36	-	-	-	-	-	-	1.52666e+06	1.87797e+06	3.61619e+06	1.80447e+06	678837	764504	1.5365e+06	224451	656777	289506	131224	-0.678154	0.561494	-0.022674
sp|Q15554|TERF2_HUMAN	Telomeric repeat-binding factor 2 OS=Homo sapiens GN=TERF2 PE=1 SV=3	TERF2	13	9	2	67.6	-	-	-	-	-	-	448053	347398	1.43823e+06	527569	184353	225183	218786	54222.6	165167	55688.1	20849.3	-0.508762	0.317735	-0.0229209
sp|P99999|CYC_HUMAN	Cytochrome c OS=Homo sapiens GN=CYCS PE=1 SV=2	CYCS	41	11	0	53.46	-	-	-	-	-	-	9.4193e+06	1.57547e+06	2.26187e+06	940028	425294	468511	816881	474383	573746	217589	76176.3	-0.335138	0.165914	-0.0231654
sp|O95619|YETS4_HUMAN	YEATS domain-containing protein 4 OS=Homo sapiens GN=YEATS4 PE=1 SV=1	YEATS4	8	6	1	50.04	-	-	O	-	-	-	574507	769587	1.36342e+06	739330	240164	288918	421475	62525.7	256932	71322.7	33459.4	-0.698115	0.415261	-0.0235034
sp|O75330|HMMR_HUMAN	Hyaluronan mediated motility receptor OS=Homo sapiens GN=HMMR PE=1 SV=2	HMMR	7	6	0	42.5	-	-	-	-	-	-	625271	802469	1.64409e+06	754672	326608	343661	484222	113227	304650	103589	34714.2	-0.647998	0.390795	-0.0237201
sp|P25786|PSA1_HUMAN	Proteasome subunit alpha type-1 OS=Homo sapiens GN=PSMA1 PE=1 SV=1	PSMA1	70	16	0	49.87	-	-	-	-	-	-	1.18641e+06	1.76737e+06	3.03575e+06	1.61546e+06	593167	745686	1.30346e+07	301761	961011	2.24369e+06	1.15094e+06	-0.698626	0.777951	-0.023903
sp|P60866|RS20_HUMAN	40S ribosomal protein S20 OS=Homo sapiens GN=RPS20 PE=1 SV=1	RPS20	8	2	0	42.31	-	-	-	-	-	-	189850	417728	603063	429932	104120	174650	349469	43140	142364	81226.8	57292.9	-0.660266	0.628507	-0.0239632
sp|Q719H9|KCTD1_HUMAN	BTB/POZ domain-containing protein KCTD1 OS=Homo sapiens GN=KCTD1 PE=1 SV=1	KCTD1	6	3	0	43.63	-	-	-	-	-	-	212064	295884	553211	335232	95142	120053	162087	39165.9	135466	35582.6	10213.6	-0.640874	0.239043	-0.024928
sp|Q92560|BAP1_HUMAN	Ubiquitin carboxyl-terminal hydrolase BAP1 OS=Homo sapiens GN=BAP1 PE=1 SV=2	BAP1	9	8	1	41.56	-	-	O	-	O	-	705144	1.08622e+06	1.75835e+06	909005	347390	386944	433419	73284.2	324234	91682.3	33770.8	-0.720986	0.33124	-0.0253088
sp|A5YKK6|CNOT1_HUMAN	CCR4-NOT transcription complex subunit 1 OS=Homo sapiens GN=CNOT1 PE=1 SV=2	CNOT1	183	84	0	70.26	-	-	-	-	-	-	2.1745e+06	1.94896e+06	7.56349e+06	2.66615e+06	1.01106e+06	1.23765e+06	1.2769e+06	226303	906615	289722	103671	-0.515229	0.365633	-0.0253612
sp|Q14201|BTG3_HUMAN	Protein BTG3 OS=Homo sapiens GN=BTG3 PE=1 SV=3	BTG3	3	2	0	39.25	-	-	-	-	-	-	191586	216741	566379	248094	82515.2	97326.3	160820	29503.2	68178.9	29404.2	13620.8	-0.594362	0.54387	-0.0255442
sp|Q9Y295|DRG1_HUMAN	Developmentally-regulated GTP-binding protein 1 OS=Homo sapiens GN=DRG1 PE=1 SV=1	DRG1	46	16	12	67.69	-	-	-	-	-	-	1.45882e+06	1.33265e+06	3.93154e+06	1.90498e+06	459429	680876	806167	154392	597333	210372	75910.8	-0.573687	0.358649	-0.026226
sp|P26583|HMGB2_HUMAN	High mobility group protein B2 OS=Homo sapiens GN=HMGB2 PE=1 SV=2	HMGB2	10	5	3	57.21	-	-	O	-	-	-	995119	338763	1.49978e+06	744217	101245	145156	222172	43171.8	188429	69193	22899	-0.535604	0.307577	-0.0265772
sp|P61254|RL26_HUMAN	60S ribosomal protein L26 OS=Homo sapiens GN=RPL26 PE=1 SV=1	RPL26	5	4	0	29.54	-	-	-	-	-	-	269810	492940	769142	539575	192447	226744	790593	99391.4	305036	209631	85734.2	-0.609212	0.655513	-0.0267562
sp|P07951|TPM2_HUMAN	Tropomyosin beta chain OS=Homo sapiens GN=TPM2 PE=1 SV=1	TPM2	48	15	0	63.1	-	-	-	-	-	-	1.90428e+06	958562	5.15848e+06	2.32908e+06	487443	797956	1.35486e+06	107845	1.05162e+06	200077	86050.8	-0.474597	0.310791	-0.0273012
sp|Q9HAS0|NJMU_HUMAN	Protein Njmu-R1 OS=Homo sapiens GN=C17orf75 PE=1 SV=2	C17orf75	6	6	0	56.53	-	-	-	-	-	-	413486	336889	1.00194e+06	479980	177420	217548	438955	43937.5	313942	76916.6	36613.9	-0.546525	0.362373	-0.0273174
sp|P19447|ERCC3_HUMAN	TFIIH basal transcription factor complex helicase XPB subunit OS=Homo sapiens GN=ERCC3 PE=1 SV=1	ERCC3	7	5	3	40.63	-	-	-	-	O	-	282365	260847	774479	357462	127289	149006	197365	37219.9	192184	41740.3	11532.1	-0.54677	0.169896	-0.0273665
sp|Q13428|TCOF_HUMAN	Treacle protein OS=Homo sapiens GN=TCOF1 PE=1 SV=3	TCOF1	29	14	0	48.56	-	-	-	-	-	-	562960	545204	1.86713e+06	748930	343000	372088	1.03034e+06	94378.8	471675	181533	102597	-0.495043	0.554655	-0.0274652
sp|O00287|RFXAP_HUMAN	Regulatory factor X-associated protein OS=Homo sapiens GN=RFXAP PE=1 SV=1	RFXAP	2	2	2	45.9	-	-	-	-	-	-	159115	122864	655419	211186	76874.5	77593.3	70369.4	11811.7	59961.6	15698.3	8181.4	-0.465833	0.265971	-0.0277045
sp|P13984|T2FB_HUMAN	General transcription factor IIF subunit 2 OS=Homo sapiens GN=GTF2F2 PE=1 SV=2	GTF2F2	24	12	12	54.61	-	-	-	-	-	-	1.75946e+06	1.52485e+06	5.08791e+06	2.17296e+06	554472	757460	1.12208e+06	124409	571022	212088	98756.3	-0.559125	0.518574	-0.028072
sp|Q9H7L9|SDS3_HUMAN	Sin3 histone deacetylase corepressor complex component SDS3 OS=Homo sapiens GN=SUDS3 PE=1 SV=2	SUDS3	12	4	4	60.48	-	-	O	-	-	-	558805	678853	1.32666e+06	655068	248404	268819	384583	72080.2	264653	80263	32994.4	-0.672628	0.366297	-0.0280783
sp|Q04917|1433F_HUMAN	14-3-3 protein eta OS=Homo sapiens GN=YWHAH PE=1 SV=4	YWHAH	20	9	2	47.85	-	-	-	-	-	-	2.1459e+06	2.71593e+06	7.01697e+06	3.54645e+06	885473	1.30964e+06	1.65381e+07	394677	1.74392e+06	3.54368e+06	1.01363e+06	-0.577208	0.787744	-0.0286916
sp|Q96Q15|SMG1_HUMAN	Serine/threonine-protein kinase SMG1 OS=Homo sapiens GN=SMG1 PE=1 SV=3	SMG1	19	19	0	52.88	-	-	O	O	-	-	403391	380911	1.18713e+06	550823	184004	232699	433202	73507.3	268305	92504.8	35085.7	-0.532608	0.428588	-0.0287149
sp|Q15024|EXOS7_HUMAN	Exosome complex component RRP42 OS=Homo sapiens GN=EXOSC7 PE=1 SV=3	EXOSC7	8	6	6	47.78	-	-	-	-	-	-	327950	280519	770089	386224	107305	143164	277574	39873.7	164279	53559.9	14380.9	-0.587982	0.442599	-0.0287529
sp|Q96T76|MMS19_HUMAN	MMS19 nucleotide excision repair protein homolog OS=Homo sapiens GN=MMS19 PE=1 SV=2	MMS19	10	10	0	51.34	-	-	-	-	-	-	241633	249867	620866	348590	108962	133322	533151	42045.2	192983	132599	43170.2	-0.56255	0.668935	-0.0288979
sp|O94864|ST65G_HUMAN	STAGA complex 65 subunit gamma OS=Homo sapiens GN=SUPT7L PE=1 SV=1	SUPT7L	2	2	0	61.23	-	-	O	-	-	-	103210	51789.5	294593	117970	46232.2	46582.8	167983	72695.8	31749	6859.72	3147.87	-0.430722	0.425174	-0.0290061
sp|Q86YD1|PTOV1_HUMAN	Prostate tumor-overexpressed gene 1 protein OS=Homo sapiens GN=PTOV1 PE=1 SV=1	PTOV1	1	1	0	46.59	-	-	-	-	-	-	135041	148018	373308	199411	63635	89971.2	224909	20866.7	118848	31235.8	18043.5	-0.567388	0.476221	-0.029443
tr|E5RIR4|E5RIR4_HUMAN	14-3-3 protein zeta/delta (Fragment) OS=Homo sapiens GN=YWHAZ PE=1 SV=1	YWHAZ	38	4	0	70.07	-	-	-	-	-	-	2.56262e+06	3.62901e+06	8.13333e+06	4.29525e+06	1.1234e+06	1.7325e+06	1.91403e+07	516253	2.1828e+06	3.90574e+06	1.22088e+06	-0.60971	0.778129	-0.0296894
sp|Q15427|SF3B4_HUMAN	Splicing factor 3B subunit 4 OS=Homo sapiens GN=SF3B4 PE=1 SV=1	SF3B4	19	7	2	66.78	-	-	-	-	-	O	1.25365e+06	1.60774e+06	3.43823e+06	1.55992e+06	626330	702389	1.07677e+06	134456	668031	220100	116196	-0.640296	0.443465	-0.0297861
sp|Q14669|TRIPC_HUMAN	E3 ubiquitin-protein ligase TRIP12 OS=Homo sapiens GN=TRIP12 PE=1 SV=1	TRIP12	12	10	0	42.28	-	-	-	-	-	-	253430	256778	784385	355163	101111	135201	173530	36153.4	121056	45307.4	17243.2	-0.553765	0.385228	-0.0301928
sp|P49720|PSB3_HUMAN	Proteasome subunit beta type-3 OS=Homo sapiens GN=PSMB3 PE=1 SV=2	PSMB3	26	10	4	58.55	-	-	-	-	-	-	630078	915761	1.62715e+06	920451	305832	388117	8.77811e+06	307958	759195	1.55409e+06	593855	-0.674002	0.770458	-0.0302073
sp|P39687|AN32A_HUMAN	Acidic leucine-rich nuclear phosphoprotein 32 family member A OS=Homo sapiens GN=ANP32A PE=1 SV=1	ANP32A	10	5	1	52.56	-	-	-	-	-	-	741285	1.01387e+06	1.77815e+06	1.83761e+06	281364	417780	3.9848e+06	210202	726825	2.39618e+06	640056	-0.447641	0.936652	-0.030251
sp|Q99698|LYST_HUMAN	Lysosomal-trafficking regulator OS=Homo sapiens GN=LYST PE=1 SV=3	LYST	2	2	1	17.52	-	-	-	-	-	-	706388	5.65654e+06	1.68986e+06	2.78835e+06	1.14652e+06	1.21719e+06	2.31711e+06	207591	896641	1.03081e+06	530049	-0.494802	0.803361	-0.0307437
sp|Q9NVW2|RNF12_HUMAN	E3 ubiquitin-protein ligase RLIM OS=Homo sapiens GN=RLIM PE=1 SV=3	RLIM	1	1	0	42.61	-	-	O	-	-	-	264637	396806	669085	397181	124346	155083	230133	64593.5	138076	51904.1	28871.2	-0.68327	0.404828	-0.0308549
tr|J3KQ96|J3KQ96_HUMAN	Treacle protein (Fragment) OS=Homo sapiens GN=TCOF1 PE=1 SV=1	TCOF1	27	13	0	48.56	-	-	-	-	-	-	566639	550664	1.84937e+06	739481	339754	366618	1.03176e+06	95403.8	471299	182045	104241	-0.501813	0.555419	-0.0311674
sp|Q9Y6J9|TAF6L_HUMAN	TAF6-like RNA polymerase II p300/CBP-associated factor-associated factor 65 kDa subunit 6L OS=Homo sapiens GN=TAF6L PE=1 SV=1	TAF6L	13	8	6	38.55	-	-	O	-	-	-	236424	231003	671286	295433	107486	129192	208467	40140.6	136915	48474	16497.2	-0.559789	0.402507	-0.0313174
tr|H0YIM7|H0YIM7_HUMAN	Kinesin-like protein KIF21A (Fragment) OS=Homo sapiens GN=KIF21A PE=1 SV=1	KIF21A	4	3	0	27.76	-	-	-	-	-	-	365203	464557	883708	481457	165464	219317	307687	52104.9	241081	56451.3	29787.9	-0.670435	0.289832	-0.0315778
sp|Q9NZN8|CNOT2_HUMAN	CCR4-NOT transcription complex subunit 2 OS=Homo sapiens GN=CNOT2 PE=1 SV=1	CNOT2	25	14	0	48.6	-	-	-	-	-	-	585806	453067	1.95016e+06	653913	265815	327588	312911	86567.6	246796	90178.3	45026.9	-0.501285	0.303033	-0.0316488
sp|Q9UEE9|CFDP1_HUMAN	Craniofacial development protein 1 OS=Homo sapiens GN=CFDP1 PE=1 SV=1	CFDP1	4	4	1	43.2	-	-	-	-	-	-	414830	292290	1.05084e+06	532708	97578	151011	664297	45720	190433	96064.8	28873.2	-0.535309	0.64123	-0.0317514
sp|Q99590|SCAFB_HUMAN	Protein SCAF11 OS=Homo sapiens GN=SCAF11 PE=1 SV=2	SCAF11	4	4	0	53.85	-	-	-	-	-	-	103710	110142	293207	135444	45805.7	65204.5	120515	11344.9	67820.6	23974.3	12277.1	-0.584379	0.493893	-0.0319462
sp|Q14155-1|ARHG7_HUMAN	Isoform 1 of Rho guanine nucleotide exchange factor 7 OS=Homo sapiens GN=ARHGEF7	ARHGEF7	26	16	0	60.05	-	-	-	-	-	-	1.05996e+06	934187	3.46477e+06	1.25716e+06	467004	541387	639772	102468	483318	131144	43357.1	-0.525951	0.325116	-0.032042
sp|P63104|1433Z_HUMAN	14-3-3 protein zeta/delta OS=Homo sapiens GN=YWHAZ PE=1 SV=1	YWHAZ	84	15	0	70.07	-	-	-	-	-	-	2.93043e+06	4.22869e+06	9.18377e+06	4.81127e+06	1.31456e+06	1.8752e+06	2.76673e+07	831706	2.88338e+06	5.5869e+06	1.56024e+06	-0.618491	0.778585	-0.0320757
sp|Q9HAU0|PKHA5_HUMAN	Pleckstrin homology domain-containing family A member 5 OS=Homo sapiens GN=PLEKHA5 PE=1 SV=1	PLEKHA5	8	8	0	44.65	-	-	-	-	-	-	308078	397738	834218	415583	147993	169421	243849	60666.1	166845	56864.2	16428.9	-0.63575	0.354208	-0.0323032
sp|P49761|CLK3_HUMAN	Dual specificity protein kinase CLK3 OS=Homo sapiens GN=CLK3 PE=1 SV=3	CLK3	3	3	0	30.47	-	-	-	O	-	-	253674	305918	777449	376616	145978	155672	322531	36625.4	213596	70984.1	43062.6	-0.554523	0.429042	-0.0325731
sp|P67870|CSK2B_HUMAN	Casein kinase II subunit beta OS=Homo sapiens GN=CSNK2B PE=1 SV=1	CSNK2B	3	3	0	49.84	-	-	-	-	-	-	117099	119638	229322	176792	37311.8	59255.6	212665	39719.4	86204.6	37471.8	9504.85	-0.596526	0.542889	-0.0325844
sp|P62258|1433E_HUMAN	14-3-3 protein epsilon OS=Homo sapiens GN=YWHAE PE=1 SV=1	YWHAE	109	25	0	55.56	-	-	-	-	O	-	2.51831e+06	3.52591e+06	8.0382e+06	4.18799e+06	1.07993e+06	1.52807e+06	1.91328e+07	508074	2.20783e+06	3.83455e+06	1.12435e+06	-0.605897	0.774828	-0.0328463
sp|Q9Y2K7|KDM2A_HUMAN	Lysine-specific demethylase 2A OS=Homo sapiens GN=KDM2A PE=1 SV=3	KDM2A	15	11	0	45.35	-	-	O	-	-	-	356257	391777	902921	452232	154459	181772	284966	61594.8	197775	80762.6	26700.8	-0.615439	0.398377	-0.032953
sp|P49454|CENPF_HUMAN	Centromere protein F OS=Homo sapiens GN=CENPF PE=1 SV=2	CENPF	9	9	9	59.84	-	-	-	-	-	-	278554	270533	642828	310720	121698	153374	244248	42901.3	183136	58577.7	21307.5	-0.616802	0.345177	-0.0334458
sp|Q15003|CND2_HUMAN	Condensin complex subunit 2 OS=Homo sapiens GN=NCAPH PE=1 SV=3	NCAPH	110	32	0	68.99	-	-	O	-	-	-	5.45858e+06	3.918e+06	2.07242e+07	6.2371e+06	2.28302e+06	2.85069e+06	2.56854e+06	440222	1.76244e+06	527687	219815	-0.484598	0.37282	-0.0342137
sp|Q8TF01|PNISR_HUMAN	Arginine/serine-rich protein PNISR OS=Homo sapiens GN=PNISR PE=1 SV=2	PNISR	2	2	1	22.11	-	-	-	-	-	-	83499.1	123489	266504	131526	60565.3	80359.2	173066	20197.8	102029	35270.6	12057.4	-0.580591	0.464616	-0.0343939
sp|O00571|DDX3X_HUMAN	ATP-dependent RNA helicase DDX3X OS=Homo sapiens GN=DDX3X PE=1 SV=3	DDX3X	31	18	0	63.04	-	-	-	-	O	O	873276	897262	2.81239e+06	1.3123e+06	308082	469628	720339	66740.8	486991	110907	35647.1	-0.551525	0.377775	-0.0345326
sp|P61981|1433G_HUMAN	14-3-3 protein gamma OS=Homo sapiens GN=YWHAG PE=1 SV=2	YWHAG	34	11	7	49.39	-	-	-	-	-	-	2.30165e+06	2.63362e+06	7.4786e+06	3.65518e+06	920622	1.35948e+06	1.49412e+07	417748	1.96397e+06	2.96502e+06	912323	-0.559725	0.767306	-0.0345384
sp|O43818|U3IP2_HUMAN	U3 small nucleolar RNA-interacting protein 2 OS=Homo sapiens GN=RRP9 PE=1 SV=1	RRP9	1	1	1	44.27	-	-	-	-	-	-	61075.7	157835	297987	184266	26484.9	57888	36300.7	4282.86	38023.8	12101.8	8031.42	-0.60397	0.213881	-0.0346657
sp|Q9Y4E6|WDR7_HUMAN	WD repeat-containing protein 7 OS=Homo sapiens GN=WDR7 PE=1 SV=2	WDR7	3	3	0	32.48	-	-	-	-	-	-	124974	139452	357753	159037	58057.5	62311.1	102686	22049.2	58308.4	29629.6	13370.3	-0.589492	0.509372	-0.0353714
tr|K7EPF6|K7EPF6_HUMAN	6-phosphogluconate dehydrogenase, decarboxylating (Fragment) OS=Homo sapiens GN=PGD PE=1 SV=1	PGD	26	10	1	56.11	-	-	-	-	-	-	455226	855013	1.39208e+06	595968	233491	315850	7.70651e+06	295659	877379	207617	96508.3	-0.735591	0.656076	-0.0354121
sp|Q03111|ENL_HUMAN	Protein ENL OS=Homo sapiens GN=MLLT1 PE=1 SV=2	MLLT1	5	3	3	36.76	-	-	-	-	O	-	295785	403080	1.01667e+06	422713	151840	170495	183890	47927.6	126725	46159.4	12393.5	-0.592498	0.356241	-0.0354216
sp|Q14697|GANAB_HUMAN	Neutral alpha-glucosidase AB OS=Homo sapiens GN=GANAB PE=1 SV=3	GANAB	32	20	0	54.23	-	-	-	-	-	-	422982	558506	1.13323e+06	735072	180665	274588	1.89349e+06	88156.9	391881	462383	172144	-0.59925	0.76207	-0.0356037
sp|Q9UBT6|POLK_HUMAN	DNA polymerase kappa OS=Homo sapiens GN=POLK PE=1 SV=1	POLK	6	5	0	39.09	-	-	-	-	-	-	169588	274461	423904	219244	80655.9	91739.6	98142.7	23281.7	63030.1	28969.6	13945.2	-0.739175	0.445911	-0.0357226
sp|Q9BPX3|CND3_HUMAN	Condensin complex subunit 3 OS=Homo sapiens GN=NCAPG PE=1 SV=1	NCAPG	148	42	23	59.6	-	-	O	-	-	-	2.80029e+06	1.96977e+06	1.07136e+07	3.29217e+06	1.17935e+06	1.50226e+06	1.54078e+06	288627	1.00188e+06	360900	142367	-0.478416	0.412659	-0.0359168
sp|O95678|K2C75_HUMAN	Keratin, type II cytoskeletal 75 OS=Homo sapiens GN=KRT75 PE=1 SV=2	KRT75	14	4	0	56.04	-	-	-	-	-	-	1.34545e+06	1.07761e+06	1.99449e+06	1.15598e+06	1.00108e+06	3.81337e+06	2.03305e+06	1.09482e+06	3.0007e+06	1.58294e+06	763123	-0.0587912	-0.0495808	-0.036051
tr|C9JV57|C9JV57_HUMAN	Basic leucine zipper and W2 domain-containing protein 1 (Fragment) OS=Homo sapiens GN=BZW1 PE=1 SV=1	BZW1	6	2	0	41.4	-	-	-	-	-	-	1.81754e+06	864398	6.02277e+06	2.0023e+06	480058	688266	732424	132092	456388	132879	65367.4	-0.471864	0.400454	-0.0361688
sp|Q14527|HLTF_HUMAN	Helicase-like transcription factor OS=Homo sapiens GN=HLTF PE=1 SV=2	HLTF	43	28	5	58.85	-	-	O	-	-	-	763412	1.07424e+06	2.0263e+06	1.00891e+06	349202	420751	526346	109476	352537	136343	62499.3	-0.679111	0.408318	-0.0363353
sp|Q9NVI1|FANCI_HUMAN	Fanconi anemia group I protein OS=Homo sapiens GN=FANCI PE=1 SV=4	FANCI	141	59	2	67.56	-	-	-	-	-	-	2.90089e+06	1.84223e+06	1.08621e+07	3.93224e+06	1.04139e+06	1.4766e+06	2.01008e+06	283957	1.40054e+06	391292	136224	-0.46398	0.369507	-0.0364357
sp|Q13227|GPS2_HUMAN	G protein pathway suppressor 2 OS=Homo sapiens GN=GPS2 PE=1 SV=3	GPS2	7	4	0	34.02	-	-	-	-	O	-	268168	250705	960314	349788	140090	162096	200980	51287.9	153719	49868.5	20885	-0.502767	0.30323	-0.0368056
sp|P31947|1433S_HUMAN	14-3-3 protein sigma OS=Homo sapiens GN=SFN PE=1 SV=1	SFN	44	9	0	45.44	-	-	-	-	-	-	3.34402e+06	4.47135e+06	1.09067e+07	5.38362e+06	1.40812e+06	2.11863e+06	2.60589e+07	766938	3.067e+06	5.17445e+06	1.53758e+06	-0.597963	0.772073	-0.0368414
sp|P60510|PP4C_HUMAN	Serine/threonine-protein phosphatase 4 catalytic subunit OS=Homo sapiens GN=PPP4C PE=1 SV=1	PPP4C	13	7	1	43.23	-	-	O	-	-	-	294812	430776	800769	464706	146374	187108	1.05819e+06	60805.9	228876	235112	94567.8	-0.645689	0.740703	-0.0369175
sp|Q9H568|ACTL8_HUMAN	Actin-like protein 8 OS=Homo sapiens GN=ACTL8 PE=2 SV=1	ACTL8	17	9	9	73.47	-	-	-	-	-	-	490597	363175	1.51257e+06	581194	204405	233613	586389	50491.8	302031	88520.4	31694.6	-0.500325	0.493176	-0.0376777
tr|H0YDS9|H0YDS9_HUMAN	Nuclear autoantigenic sperm protein (Fragment) OS=Homo sapiens GN=NASP PE=1 SV=1	NASP	21	8	0	56.81	-	-	-	-	-	-	369746	422468	954865	489811	151304	201151	3.79489e+06	107591	539948	425536	172244	-0.625098	0.706613	-0.0378368
sp|Q9UNP9|PPIE_HUMAN	Peptidyl-prolyl cis-trans isomerase E OS=Homo sapiens GN=PPIE PE=1 SV=1	PPIE	18	10	0	56.8	-	-	-	-	-	O	1.27907e+06	730773	3.9446e+06	1.71029e+06	507760	678264	1.66327e+06	104606	1.14924e+06	262050	126103	-0.444362	0.382896	-0.0380391
sp|Q9UM13|APC10_HUMAN	Anaphase-promoting complex subunit 10 OS=Homo sapiens GN=ANAPC10 PE=1 SV=1	ANAPC10	3	3	2	39.68	-	-	-	-	-	-	279247	361242	608714	356215	123453	152457	254403	38150	191789	56232.9	20920.5	-0.705558	0.34139	-0.038072
sp|P28074|PSB5_HUMAN	Proteasome subunit beta type-5 OS=Homo sapiens GN=PSMB5 PE=1 SV=3	PSMB5	45	12	0	66.35	-	-	-	-	-	-	951779	1.60248e+06	2.71635e+06	1.32138e+06	432265	568941	9.71765e+06	267502	735935	1.7073e+06	815586	-0.716737	0.777666	-0.0382207
sp|Q9Y3C7|MED31_HUMAN	Mediator of RNA polymerase II transcription subunit 31 OS=Homo sapiens GN=MED31 PE=1 SV=1	MED31	1	1	0	51.64	-	-	-	-	-	-	111969	125243	393463	157880	60229.2	75798	125444	17982.4	80463.1	19321.6	8741.17	-0.535005	0.383324	-0.0383011
sp|Q6DKJ4|NXN_HUMAN	Nucleoredoxin OS=Homo sapiens GN=NXN PE=1 SV=2	NXN	1	1	0	46.71	-	-	-	-	-	-	108863	108466	337491	162124	30701.9	39230.4	717476	16627.5	80114	130406	29267.5	-0.55862	0.763481	-0.0383889
tr|E9PD43|E9PD43_HUMAN	Negative elongation factor E (Fragment) OS=Homo sapiens GN=NELFE PE=1 SV=1	NELFE	38	14	1	63.31	-	-	-	-	-	-	1.51664e+06	2.45497e+06	4.29994e+06	2.08117e+06	649301	866827	746978	121397	518493	163908	70025.6	-0.711045	0.380491	-0.038394
sp|P00441|SODC_HUMAN	Superoxide dismutase [Cu-Zn] OS=Homo sapiens GN=SOD1 PE=1 SV=2	SOD1	3	2	1	53.85	-	-	-	-	-	-	102896	163912	298179	123070	43978.4	55827.3	1.04953e+06	27377.6	123854	37273.3	21164.1	-0.716874	0.665145	-0.0384526
sp|Q15911|ZFHX3_HUMAN	Zinc finger homeobox protein 3 OS=Homo sapiens GN=ZFHX3 PE=1 SV=2	ZFHX3	10	10	2	40.13	-	-	-	-	O	-	262326	312273	686999	322800	136101	159928	263762	54714.4	177118	66245.2	22635.8	-0.624828	0.397624	-0.0387174
sp|Q9ULR0|ISY1_HUMAN	Pre-mRNA-splicing factor ISY1 homolog OS=Homo sapiens GN=ISY1 PE=1 SV=3	ISY1	13	9	0	61.53	-	-	-	-	-	O	632889	479120	1.96878e+06	773618	248197	328269	669320	67381.4	360541	122098	67887.3	-0.507221	0.497982	-0.038746
sp|Q9BRJ7|SDOS_HUMAN	Protein syndesmos OS=Homo sapiens GN=NUDT16L1 PE=1 SV=1	NUDT16L1	8	4	0	46.45	-	-	-	-	-	-	339128	381462	723521	421661	140220	159856	442230	65307.2	215722	86569.5	34884.6	-0.66213	0.522648	-0.0389445
sp|Q5VT25|MRCKA_HUMAN	Serine/threonine-protein kinase MRCK alpha OS=Homo sapiens GN=CDC42BPA PE=1 SV=1	CDC42BPA	9	8	0	49.37	-	-	-	O	-	-	476432	486838	1.46579e+06	692749	213136	273863	473968	62341.7	363408	100601	34423.6	-0.540272	0.333869	-0.0391626
sp|O00148|DX39A_HUMAN	ATP-dependent RNA helicase DDX39A OS=Homo sapiens GN=DDX39A PE=1 SV=2	DDX39A	131	26	4	61.69	-	-	-	-	-	O	4.64802e+06	2.34705e+06	1.45349e+07	5.20848e+06	1.24355e+06	1.68274e+06	2.66182e+06	386770	1.55955e+06	487263	171454	-0.47856	0.441402	-0.0393663
sp|P61353|RL27_HUMAN	60S ribosomal protein L27 OS=Homo sapiens GN=RPL27 PE=1 SV=2	RPL27	3	3	0	29.89	-	-	-	-	-	-	124234	154410	380777	219408	69433.6	94627.1	250030	30245.1	123729	56038.2	50224.4	-0.534736	0.565192	-0.0395047
sp|Q7Z6B7|SRGP1_HUMAN	SLIT-ROBO Rho GTPase-activating protein 1 OS=Homo sapiens GN=SRGAP1 PE=1 SV=1	SRGAP1	9	9	1	49.39	-	-	-	-	-	-	270387	225234	850650	354020	106887	141884	234261	44514.3	145243	64962.6	22829.8	-0.516579	0.464773	-0.0397765
sp|Q58WW2|DCAF6_HUMAN	DDB1- and CUL4-associated factor 6 OS=Homo sapiens GN=DCAF6 PE=1 SV=1	DCAF6	7	5	0	61.87	-	-	-	-	-	-	153591	133037	504035	236827	71224.7	100442	507749	13900.2	168474	88020.7	38226.1	-0.482861	0.652075	-0.0400988
sp|Q9BZK7|TBL1R_HUMAN	F-box-like/WD repeat-containing protein TBL1XR1 OS=Homo sapiens GN=TBL1XR1 PE=1 SV=1	TBL1XR1	29	14	8	72.33	-	-	O	-	O	-	2.17999e+06	1.32852e+06	7.29238e+06	2.53764e+06	938057	1.1621e+06	1.68278e+06	211173	1.49404e+06	248706	112509	-0.461859	0.218748	-0.0404307
tr|C9J885|C9J885_HUMAN	Integrator complex subunit 6 (Fragment) OS=Homo sapiens GN=INTS6 PE=4 SV=1	INTS6	2	2	0	40.4	-	-	-	-	-	-	116495	150044	303637	165305	53421.8	67914.6	132141	18604.2	83569.1	31688.7	9669.23	-0.639709	0.446884	-0.0408775
sp|O75376|NCOR1_HUMAN	Nuclear receptor corepressor 1 OS=Homo sapiens GN=NCOR1 PE=1 SV=2	NCOR1	26	21	0	47.76	-	-	O	-	O	-	624214	642333	1.84017e+06	752946	291053	350342	526331	73428.4	383192	108518	49035.8	-0.571114	0.356565	-0.0408907
sp|Q14493|SLBP_HUMAN	Histone RNA hairpin-binding protein OS=Homo sapiens GN=SLBP PE=1 SV=1	SLBP	4	3	0	32.57	-	-	-	-	-	-	310331	322171	1.03977e+06	493711	116711	157809	227133	44504.7	179768	55312.9	19496.4	-0.534249	0.307395	-0.0411622
sp|Q12907|LMAN2_HUMAN	Vesicular integral-membrane protein VIP36 OS=Homo sapiens GN=LMAN2 PE=1 SV=1	LMAN2	5	4	0	46.5	-	-	-	-	-	-	167737	159553	296716	174220	63794	74825.6	517681	35888.1	140307	51639.1	22645.8	-0.686618	0.619368	-0.0412598
sp|Q99436|PSB7_HUMAN	Proteasome subunit beta type-7 OS=Homo sapiens GN=PSMB7 PE=1 SV=1	PSMB7	34	11	8	53.11	-	-	-	-	-	-	727969	1.28836e+06	2.07658e+06	1.01709e+06	352442	458205	7.24085e+06	256104	693228	1.14026e+06	459749	-0.728	0.754484	-0.0415329
sp|Q8N335|GPD1L_HUMAN	Glycerol-3-phosphate dehydrogenase 1-like protein OS=Homo sapiens GN=GPD1L PE=1 SV=1	GPD1L	3	3	0	42.09	-	-	-	-	-	-	218072	330810	523725	231624	85025.9	104904	1.88591e+06	110936	181812	84031.9	35355.6	-0.770876	0.668145	-0.0416844
sp|Q14186|TFDP1_HUMAN	Transcription factor Dp-1 OS=Homo sapiens GN=TFDP1 PE=1 SV=1	TFDP1	2	2	0	45.56	-	O	-	-	-	-	309684	244993	754786	305599	119383	138216	159529	37478.9	136927	54442.3	52977.1	-0.571071	0.312022	-0.0422378
sp|P48556|PSMD8_HUMAN	26S proteasome non-ATPase regulatory subunit 8 OS=Homo sapiens GN=PSMD8 PE=1 SV=2	PSMD8	20	11	0	44.38	-	-	-	-	-	-	695548	1.18761e+06	2.16132e+06	913113	336302	395074	7.5276e+06	174934	740626	899075	457868	-0.699245	0.733082	-0.0423544
sp|P49917|DNLI4_HUMAN	DNA ligase 4 OS=Homo sapiens GN=LIG4 PE=1 SV=2	LIG4	17	14	14	57.15	-	-	-	-	-	-	586387	494022	1.95851e+06	777300	253656	331918	507927	94579.3	363874	108390	50033	-0.504518	0.349867	-0.0427444
sp|Q8N5C6|SRBD1_HUMAN	S1 RNA-binding domain-containing protein 1 OS=Homo sapiens GN=SRBD1 PE=1 SV=2	SRBD1	11	11	4	55.35	-	-	-	-	-	-	234685	350380	614589	350941	112778	143929	199506	50317.3	154675	54527.4	17473.9	-0.675916	0.311287	-0.0430352
tr|H3BN35|H3BN35_HUMAN	Fanconi anemia group I protein (Fragment) OS=Homo sapiens GN=FANCI PE=1 SV=1	FANCI	11	7	0	53.96	-	-	-	-	-	-	1.41751e+06	872096	5.99412e+06	2.05889e+06	485046	635345	1.04825e+06	98843.1	636037	157540	56895.2	-0.453023	0.424521	-0.0435315
sp|Q96JI7|SPTCS_HUMAN	Spatacsin OS=Homo sapiens GN=SPG11 PE=1 SV=3	SPG11	5	5	0	58.43	-	-	-	-	-	-	82608.4	72982.1	230750	108247	44705.5	53154.4	102857	25068.4	76969.9	35056.3	5355.71	-0.504626	0.373253	-0.04373
sp|P27348|1433T_HUMAN	14-3-3 protein theta OS=Homo sapiens GN=YWHAQ PE=1 SV=1	YWHAQ	54	10	4	66.24	-	-	-	-	-	-	2.11063e+06	2.89925e+06	7.27239e+06	3.26061e+06	897846	1.28259e+06	1.69511e+07	410406	2.08313e+06	3.05639e+06	929144	-0.602209	0.759996	-0.0437689
sp|O94927|HAUS5_HUMAN	HAUS augmin-like complex subunit 5 OS=Homo sapiens GN=HAUS5 PE=1 SV=2	HAUS5	5	4	2	40.19	-	-	-	-	-	-	236635	237847	819391	294087	112784	121774	131149	44801.4	95136.9	41695.1	18420.3	-0.535536	0.339535	-0.0439195
sp|Q9H147|TDIF1_HUMAN	Deoxynucleotidyltransferase terminal-interacting protein 1 OS=Homo sapiens GN=DNTTIP1 PE=1 SV=2	DNTTIP1	6	5	0	49.91	-	-	-	-	-	-	478762	560284	1.35857e+06	604670	173944	225370	287820	47753.2	180859	64986	21835.5	-0.629507	0.430829	-0.0441433
sp|Q9Y3A5|SBDS_HUMAN	Ribosome maturation protein SBDS OS=Homo sapiens GN=SBDS PE=1 SV=4	SBDS	15	10	0	49.32	-	-	-	-	O	-	2.93257e+06	722001	938482	368501	144498	181535	365816	84335.3	249727	83205.9	31760.8	-0.417853	0.362709	-0.0444332
tr|H3BNB1|H3BNB1_HUMAN	CCR4-NOT transcription complex subunit 1 (Fragment) OS=Homo sapiens GN=CNOT1 PE=1 SV=1	CNOT1	14	7	0	43.81	-	-	-	-	-	-	830544	971509	2.61466e+06	953150	349861	467712	412181	77643.9	292115	94579.2	31263.9	-0.611007	0.362738	-0.0444594
sp|Q9Y446|PKP3_HUMAN	Plakophilin-3 OS=Homo sapiens GN=PKP3 PE=1 SV=1	PKP3	4	4	0	39.37	-	-	-	-	-	-	75393.8	80320.9	177485	100886	34198.2	42731.8	91973.5	19761.2	58438.1	24314.9	8611.21	-0.603346	0.432348	-0.0444799
sp|Q5THK1|PR14L_HUMAN	Protein PRR14L OS=Homo sapiens GN=PRR14L PE=1 SV=1	PRR14L	9	7	0	41.24	-	-	-	-	-	-	125592	125146	323692	159859	67936.3	77212.4	182225	44375.5	97282.5	45261.5	23241.5	-0.55417	0.492541	-0.0447275
sp|P28066|PSA5_HUMAN	Proteasome subunit alpha type-5 OS=Homo sapiens GN=PSMA5 PE=1 SV=3	PSMA5	43	12	4	63.3	-	-	-	-	-	-	446977	682172	1.22403e+06	562020	210291	264525	5.54205e+06	180490	570869	835254	411565	-0.706985	0.749678	-0.0448137
sp|Q8WXF7|ATLA1_HUMAN	Atlastin-1 OS=Homo sapiens GN=ATL1 PE=1 SV=1	ATL1	2	1	0	43.78	-	-	-	-	-	-	367841	394544	1.07636e+06	509307	142908	218441	897135	47674.2	268433	108329	58917.8	-0.583582	0.626399	-0.0459985
sp|Q13200|PSMD2_HUMAN	26S proteasome non-ATPase regulatory subunit 2 OS=Homo sapiens GN=PSMD2 PE=1 SV=3	PSMD2	86	38	0	54.87	-	-	-	-	-	-	969022	1.26194e+06	3.03891e+06	1.24786e+06	452875	562122	7.54314e+06	269054	828432	1.19314e+06	598705	-0.620279	0.75139	-0.0463542
sp|O95239|KIF4A_HUMAN	Chromosome-associated kinesin KIF4A OS=Homo sapiens GN=KIF4A PE=1 SV=3	KIF4A	58	34	0	62.32	-	-	-	-	-	-	928711	805988	3.86395e+06	1.20306e+06	397895	511302	474148	97540.6	335571	122738	43781.2	-0.496036	0.376266	-0.0464311
sp|O14602|IF1AY_HUMAN	Eukaryotic translation initiation factor 1A, Y-chromosomal OS=Homo sapiens GN=EIF1AY PE=1 SV=4	EIF1AY	2	1	0	50.84	-	-	-	-	-	-	160873	182897	457574	258604	50361.5	82595.7	1.10631e+06	38196.8	222822	54686.3	21216.1	-0.586405	0.631789	-0.0469656
sp|Q16531|DDB1_HUMAN	DNA damage-binding protein 1 OS=Homo sapiens GN=DDB1 PE=1 SV=1	DDB1	366	69	0	73.45	-	-	O	-	-	-	1.23846e+07	1.1558e+07	4.30067e+07	1.72872e+07	5.53235e+06	7.09347e+06	1.33725e+07	1.03367e+06	8.97133e+06	3.06812e+06	1.13282e+06	-0.5132	0.436799	-0.0470026
tr|Q5JXR6|Q5JXR6_HUMAN	NFX1-type zinc finger-containing protein 1 OS=Homo sapiens GN=ZNFX1 PE=4 SV=1	ZNFX1	5	5	1	37.33	-	-	-	-	-	-	151366	143292	438561	204842	68427.3	83971.5	213975	20767.8	125045	39976.4	20230.2	-0.536765	0.467825	-0.047247
sp|Q63ZY3|KANK2_HUMAN	KN motif and ankyrin repeat domain-containing protein 2 OS=Homo sapiens GN=KANK2 PE=1 SV=1	KANK2	3	3	0	38.56	-	-	-	-	-	-	283490	289211	907539	349421	131816	209077	517899	58835	165347	129738	58435.7	-0.557844	0.691648	-0.0477746
sp|Q5VVJ2|MYSM1_HUMAN	Histone H2A deubiquitinase MYSM1 OS=Homo sapiens GN=MYSM1 PE=1 SV=1	MYSM1	2	2	1	29.54	-	-	O	-	-	-	67458	46019.9	297921	77700.2	34862.6	36326.5	73179	13617.6	22244.7	24015.3	7528.13	-0.451595	0.724397	-0.0479482
sp|P23258|TBG1_HUMAN	Tubulin gamma-1 chain OS=Homo sapiens GN=TUBG1 PE=1 SV=2	TUBG1	28	20	2	66.01	-	-	-	-	-	-	983180	915995	3.06857e+06	1.15767e+06	423795	484306	851752	149034	497597	175449	61647.3	-0.546594	0.446423	-0.0482079
sp|Q9P2N5|RBM27_HUMAN	RNA-binding protein 27 OS=Homo sapiens GN=RBM27 PE=1 SV=2	RBM27	6	4	0	50.69	-	-	-	-	-	-	506281	511875	1.49989e+06	636546	194685	274719	322719	52528.4	275917	77741.7	40861.1	-0.579453	0.276803	-0.0484159
sp|Q7L1Q6|BZW1_HUMAN	Basic leucine zipper and W2 domain-containing protein 1 OS=Homo sapiens GN=BZW1 PE=1 SV=1	BZW1	60	20	0	56.13	-	-	-	-	-	-	1.91778e+06	1.23057e+06	6.32999e+06	2.12563e+06	551766	759179	853956	157975	569020	199130	84065.1	-0.506294	0.401368	-0.0489918
sp|Q9UBU7|DBF4A_HUMAN	Protein DBF4 homolog A OS=Homo sapiens GN=DBF4 PE=1 SV=1	DBF4	1	1	1	53.34	-	-	-	-	-	-	131182	192797	406072	166379	67165.5	78353.3	95172.7	12430.2	64610.8	22514.3	11939.9	-0.653233	0.419642	-0.0490053
sp|Q92974|ARHG2_HUMAN	Rho guanine nucleotide exchange factor 2 OS=Homo sapiens GN=ARHGEF2 PE=1 SV=4	ARHGEF2	17	12	0	53.8	-	-	-	-	-	-	448604	537209	1.37117e+06	610808	211987	248756	452701	56759.9	300414	93457.2	36061.3	-0.590002	0.409064	-0.0491366
sp|Q86TB9|PATL1_HUMAN	Protein PAT1 homolog 1 OS=Homo sapiens GN=PATL1 PE=1 SV=2	PATL1	11	10	0	60.78	-	-	-	-	-	-	585791	531625	2.06162e+06	800155	202264	275960	330963	53140.1	253878	66471.8	35163.7	-0.528437	0.316512	-0.0491394
sp|P28070|PSB4_HUMAN	Proteasome subunit beta type-4 OS=Homo sapiens GN=PSMB4 PE=1 SV=4	PSMB4	33	12	12	81.82	-	-	-	-	-	-	369364	551885	939434	493175	198671	237685	2.55388e+06	149503	349194	513729	231857	-0.697221	0.762329	-0.0491449
tr|Q05GC8|Q05GC8_HUMAN	Breast cancer anti-estrogen resistance 2 OS=Homo sapiens GN=BCAR2 PE=1 SV=1	BCAR2	8	7	0	50.23	-	-	-	-	-	-	225514	258471	599346	276055	96890.8	128607	207339	43234.4	126505	51103.7	17809.9	-0.631119	0.441426	-0.0493933
sp|P35269|T2FA_HUMAN	General transcription factor IIF subunit 1 OS=Homo sapiens GN=GTF2F1 PE=1 SV=2	GTF2F1	38	20	0	64.93	-	-	-	-	-	-	755423	568013	2.46319e+06	867410	240420	342652	480598	62211.6	280386	94045.3	47117.9	-0.52476	0.462434	-0.0495829
sp|Q5F1R6|DJC21_HUMAN	DnaJ homolog subfamily C member 21 OS=Homo sapiens GN=DNAJC21 PE=1 SV=2	DNAJC21	3	2	0	37.66	-	-	-	-	-	-	93849.9	105509	241201	129411	43259.5	46981.4	86374.5	22299.4	66576.7	30073.1	8903.22	-0.594927	0.360749	-0.0495914
sp|P84077|ARF1_HUMAN	ADP-ribosylation factor 1 OS=Homo sapiens GN=ARF1 PE=1 SV=2	ARF1	18	9	0	48.26	-	-	-	-	-	-	253364	448648	885267	290736	113549	139065	2.99632e+06	113807	303214	137393	60765.7	-0.69666	0.674926	-0.0495972
sp|Q6PIW4|FIGL1_HUMAN	Fidgetin-like protein 1 OS=Homo sapiens GN=FIGNL1 PE=1 SV=2	FIGNL1	9	8	0	44.53	-	-	-	-	-	-	693533	612127	2.47113e+06	798890	306285	332473	494224	65373	319179	89772.6	31335.2	-0.519074	0.401884	-0.0499115
sp|O43143|DHX15_HUMAN	Putative pre-mRNA-splicing factor ATP-dependent RNA helicase DHX15 OS=Homo sapiens GN=DHX15 PE=1 SV=2	DHX15	72	33	31	59.75	-	-	-	-	-	O	1.01027e+06	1.00771e+06	3.67168e+06	1.3944e+06	441698	545037	809817	116207	562714	181428	81373.2	-0.525951	0.391565	-0.0500866
sp|Q8NHQ8|RASF8_HUMAN	Ras association domain-containing protein 8 OS=Homo sapiens GN=RASSF8 PE=1 SV=2	RASSF8	1	1	0	55.51	-	-	-	-	-	-	118732	144838	294102	145648	54266.7	68537.8	128909	10366.1	89491.9	25256.2	13362.9	-0.661419	0.399457	-0.051326
sp|Q14324|MYPC2_HUMAN	Myosin-binding protein C, fast-type OS=Homo sapiens GN=MYBPC2 PE=1 SV=2	MYBPC2	3	3	3	17.87	-	-	-	-	-	-	130635	271954	398885	278757	81126.2	130432	405048	34760.9	150604	123090	56071.3	-0.657216	0.708514	-0.0513577
sp|P78527|PRKDC_HUMAN	DNA-dependent protein kinase catalytic subunit OS=Homo sapiens GN=PRKDC PE=1 SV=3	PRKDC	1241	249	6	71.86	-	-	O	O	-	-	9.91385e+06	8.73665e+06	3.94141e+07	1.36999e+07	4.20306e+06	5.56714e+06	6.10879e+06	867533	5.73844e+06	1.18382e+06	460778	-0.497024	0.202847	-0.05141
sp|O43237|DC1L2_HUMAN	Cytoplasmic dynein 1 light intermediate chain 2 OS=Homo sapiens GN=DYNC1LI2 PE=1 SV=1	DYNC1LI2	34	15	0	61.01	-	-	-	-	-	-	2.04952e+06	1.71478e+06	8.54686e+06	2.42345e+06	973118	1.11495e+06	1.21769e+06	217100	862705	268234	118195	-0.48837	0.363645	-0.0514774
sp|P27708|PYR1_HUMAN	CAD protein OS=Homo sapiens GN=CAD PE=1 SV=3	CAD	83	50	0	74.64	-	-	-	-	-	-	2.00419e+06	1.93925e+06	5.39482e+06	2.52787e+06	902973	1.13194e+06	5.85705e+06	278816	1.91742e+06	849179	407469	-0.564802	0.628702	-0.0515465
sp|P23528|COF1_HUMAN	Cofilin-1 OS=Homo sapiens GN=CFL1 PE=1 SV=3	CFL1	41	8	0	68.1	-	-	O	-	-	-	296877	575959	962772	328484	147823	163542	5.22208e+06	551592	347142	128165	60054.8	-0.735352	0.647176	-0.0516767
sp|Q03001|DYST_HUMAN	Dystonin OS=Homo sapiens GN=DST PE=1 SV=4	DST	44	37	0	52.83	-	-	-	-	-	-	607174	627266	1.78902e+06	784767	287892	339793	672725	127705	422683	149201	57050.3	-0.560649	0.418985	-0.0516845
sp|Q9UIV1|CNOT7_HUMAN	CCR4-NOT transcription complex subunit 7 OS=Homo sapiens GN=CNOT7 PE=1 SV=3	CNOT7	10	5	2	53.71	-	-	-	-	-	-	353303	302151	1.31247e+06	431200	163540	197282	254054	40251.7	200358	59919.1	26212.9	-0.500897	0.322673	-0.051709
sp|Q8IYU8|MICU2_HUMAN	Calcium uptake protein 2, mitochondrial OS=Homo sapiens GN=MICU2 PE=1 SV=2	MICU2	1	1	1	59.15	-	-	-	-	-	-	202514	273506	493750	212258	88602.5	97579.5	110051	26291.1	75544.2	30157.2	8361.37	-0.72002	0.385081	-0.0517298
sp|P31946|1433B_HUMAN	14-3-3 protein beta/alpha OS=Homo sapiens GN=YWHAB PE=1 SV=3	YWHAB	55	10	0	65.68	-	-	-	-	-	-	2.5196e+06	3.87971e+06	8.1699e+06	4.06895e+06	1.06387e+06	1.56646e+06	1.56829e+07	487634	2.33504e+06	2.92179e+06	932862	-0.640824	0.751624	-0.0517833
sp|P53350|PLK1_HUMAN	Serine/threonine-protein kinase PLK1 OS=Homo sapiens GN=PLK1 PE=1 SV=1	PLK1	8	6	4	44.9	-	-	-	O	-	-	241329	284419	638339	309526	111227	135449	273714	47945.4	165161	67450.7	18261.7	-0.624732	0.45811	-0.0525639
sp|Q13769|THOC5_HUMAN	THO complex subunit 5 homolog OS=Homo sapiens GN=THOC5 PE=1 SV=2	THOC5	3	3	1	28.55	-	-	-	-	-	O	80484.4	93274.2	209834	100731	49485.8	48256.2	77039.2	22626.2	68721.7	24492	16523.5	-0.584304	0.235777	-0.0527262
sp|P36871|PGM1_HUMAN	Phosphoglucomutase-1 OS=Homo sapiens GN=PGM1 PE=1 SV=3	PGM1	5	4	0	48.83	-	-	-	-	-	-	122735	188819	428695	162738	63401.3	80373.7	1.68285e+06	193056	147289	50755.7	23715.3	-0.635877	0.638774	-0.0529151
sp|P16435|NCPR_HUMAN	NADPH--cytochrome P450 reductase OS=Homo sapiens GN=POR PE=1 SV=2	POR	16	13	0	43.21	-	-	-	-	-	-	661864	763021	1.40978e+06	734969	309514	338056	1.44121e+06	153104	467390	262757	122786	-0.68648	0.638774	-0.0530596
sp|Q9H3C7|GGNB2_HUMAN	Gametogenetin-binding protein 2 OS=Homo sapiens GN=GGNBP2 PE=1 SV=1	GGNBP2	3	3	0	39.78	-	-	-	-	-	-	382522	407401	1.31077e+06	517318	147353	211100	257231	41243.9	192635	52295.7	20111.5	-0.561437	0.329523	-0.0532838
sp|Q9Y5B0|CTDP1_HUMAN	RNA polymerase II subunit A C-terminal domain phosphatase OS=Homo sapiens GN=CTDP1 PE=1 SV=3	CTDP1	3	2	0	34.88	-	-	-	-	-	-	64339	75350.5	204140	90132.4	29974.9	40028.8	141977	8193.52	51220.4	22574.9	10085.2	-0.577302	0.614636	-0.0535762
sp|P15121|ALDR_HUMAN	Aldose reductase OS=Homo sapiens GN=AKR1B1 PE=1 SV=3	AKR1B1	7	6	1	42.57	-	-	-	-	-	-	225502	412555	720159	251243	100795	134739	2.43243e+06	110215	272282	97924	50777	-0.735718	0.664014	-0.0542894
sp|Q9UPT8|ZC3H4_HUMAN	Zinc finger CCCH domain-containing protein 4 OS=Homo sapiens GN=ZC3H4 PE=1 SV=3	ZC3H4	4	3	0	66.47	-	-	-	-	-	-	88349.9	113336	302334	148768	46408.3	58797.5	120419	13075.5	88931.5	22404.2	10121.3	-0.549793	0.348791	-0.0544319
sp|Q7KZ85|SPT6H_HUMAN	Transcription elongation factor SPT6 OS=Homo sapiens GN=SUPT6H PE=1 SV=2	SUPT6H	18	13	6	52.42	-	-	O	-	-	-	204161	319746	557406	386631	108683	145815	477135	66501.5	205368	183293	56004.7	-0.608598	0.701158	-0.054643
sp|Q14209|E2F2_HUMAN	Transcription factor E2F2 OS=Homo sapiens GN=E2F2 PE=1 SV=1	E2F2	1	1	0	44.17	-	O	-	-	-	-	416356	367560	1.31982e+06	494798	130000	175228	189207	34961.1	146453	53322.4	18967.5	-0.556782	0.349879	-0.0547096
sp|P40925|MDHC_HUMAN	Malate dehydrogenase, cytoplasmic OS=Homo sapiens GN=MDH1 PE=1 SV=4	MDH1	19	12	0	46.37	-	-	-	-	-	-	258952	471465	876992	331707	124377	165156	2.44891e+06	162490	263143	108815	41315.7	-0.703293	0.660278	-0.0547821
tr|E9PEB9|E9PEB9_HUMAN	Dystonin OS=Homo sapiens GN=DST PE=1 SV=3	DST	45	38	0	52.83	-	-	-	-	-	-	608846	630854	1.78409e+06	778899	286354	337557	681479	126142	428270	148746	57225.8	-0.564577	0.418522	-0.0548573
sp|Q9UKN8|TF3C4_HUMAN	General transcription factor 3C polypeptide 4 OS=Homo sapiens GN=GTF3C4 PE=1 SV=2	GTF3C4	96	41	38	59.85	-	-	O	-	-	-	2.6725e+06	2.1867e+06	9.73854e+06	3.24022e+06	1.0861e+06	1.32601e+06	2.12413e+06	213557	1.3921e+06	442521	188274	-0.506155	0.427059	-0.0550129
sp|Q70CQ2|UBP34_HUMAN	Ubiquitin carboxyl-terminal hydrolase 34 OS=Homo sapiens GN=USP34 PE=1 SV=2	USP34	9	9	0	50.99	-	-	-	-	-	-	348077	394416	991701	463709	176183	198700	626865	95850.8	252308	127091	59847	-0.580566	0.587712	-0.0552303
sp|P62263|RS14_HUMAN	40S ribosomal protein S14 OS=Homo sapiens GN=RPS14 PE=1 SV=3	RPS14	19	7	1	54.97	-	-	-	-	-	-	526937	799558	1.65045e+06	1.04573e+06	269135	390784	1.18138e+06	94564	644243	204102	121595	-0.576446	0.494234	-0.0553446
sp|Q9ULV3|CIZ1_HUMAN	Cip1-interacting zinc finger protein OS=Homo sapiens GN=CIZ1 PE=1 SV=2	CIZ1	12	9	0	52.01	-	-	-	-	-	-	388844	345778	1.66522e+06	481276	149628	193638	165220	26158.8	104459	33224	14222.4	-0.508354	0.416101	-0.0553791
sp|Q9Y496|KIF3A_HUMAN	Kinesin-like protein KIF3A OS=Homo sapiens GN=KIF3A PE=1 SV=4	KIF3A	9	9	0	64.2	-	-	-	-	-	-	213244	187414	638722	244565	74027.8	95556.1	148752	23484.1	95509.9	28959.1	13672.8	-0.560214	0.40532	-0.0557637
sp|P07099|HYEP_HUMAN	Epoxide hydrolase 1 OS=Homo sapiens GN=EPHX1 PE=1 SV=1	EPHX1	3	3	2	33.32	-	-	-	-	-	-	129296	122425	298064	156485	55808.7	63652.9	375471	52197.8	100736	44214.5	23483.1	-0.589665	0.608668	-0.0558963
sp|P49321|NASP_HUMAN	Nuclear autoantigenic sperm protein OS=Homo sapiens GN=NASP PE=1 SV=2	NASP	91	38	0	63.94	-	-	O	-	-	-	856566	1.10247e+06	2.62132e+06	1.12862e+06	373952	502296	7.38622e+06	182803	1.24144e+06	928943	385041	-0.625992	0.705783	-0.0559946
sp|O14965|AURKA_HUMAN	Aurora kinase A OS=Homo sapiens GN=AURKA PE=1 SV=2	AURKA	7	6	1	43.44	-	-	-	O	-	-	310154	397389	794696	349780	124166	156549	238560	24156	150680	40504.2	15061	-0.691356	0.417174	-0.0560131
sp|Q8IWX8|CHERP_HUMAN	Calcium homeostasis endoplasmic reticulum protein OS=Homo sapiens GN=CHERP PE=1 SV=3	CHERP	8	6	0	67.8	-	-	-	-	-	O	369116	406057	954670	485847	171728	201963	478824	65489.4	310175	93166.8	40846.8	-0.598635	0.409173	-0.0560904
sp|O00193|SMAP_HUMAN	Small acidic protein OS=Homo sapiens GN=SMAP PE=1 SV=1	SMAP	3	3	0	33.95	-	-	-	-	-	-	117822	140494	270250	147426	39254.8	57458.4	693171	48665.3	114135	81145.1	20103	-0.690698	0.683069	-0.056236
tr|F8WBG8|F8WBG8_HUMAN	Drebrin-like protein OS=Homo sapiens GN=DBNL PE=1 SV=1	DBNL	6	4	0	52.43	-	-	-	-	-	-	126316	141791	344207	227341	58926.9	81165.2	921797	38866.6	212613	245658	76518.1	-0.520674	0.763865	-0.0562479
sp|Q15021|CND1_HUMAN	Condensin complex subunit 1 OS=Homo sapiens GN=NCAPD2 PE=1 SV=3	NCAPD2	241	72	26	69.97	-	-	O	-	-	-	3.28669e+06	2.72543e+06	1.29883e+07	4.04131e+06	1.46524e+06	1.79722e+06	2.38672e+06	477869	1.65966e+06	532281	184060	-0.493423	0.363404	-0.0568472
sp|O15066|KIF3B_HUMAN	Kinesin-like protein KIF3B OS=Homo sapiens GN=KIF3B PE=1 SV=1	KIF3B	7	6	3	49.38	-	-	-	-	-	-	405741	349433	1.25043e+06	472503	154413	185989	283871	73369.2	187699	69938.8	23853.9	-0.542503	0.377785	-0.0569403
sp|P25054|APC_HUMAN	Adenomatous polyposis coli protein OS=Homo sapiens GN=APC PE=1 SV=2	APC	8	6	0	49.29	-	-	-	-	O	-	171761	197697	466885	198564	80784.3	96361.9	146521	37790.6	98362.2	46685.1	11238.4	-0.624701	0.417312	-0.0571982
sp|P42025|ACTY_HUMAN	Beta-centractin OS=Homo sapiens GN=ACTR1B PE=1 SV=1	ACTR1B	8	4	1	54.07	-	-	-	-	-	-	417599	492112	869502	499752	171269	216721	1.34969e+06	108094	337161	199339	103394	-0.701996	0.664836	-0.0572189
sp|Q9NVX0|HAUS2_HUMAN	HAUS augmin-like complex subunit 2 OS=Homo sapiens GN=HAUS2 PE=1 SV=1	HAUS2	5	5	0	41.64	-	-	-	-	-	-	339217	380428	1.19485e+06	451164	138347	197905	220083	47989.4	155238	62339.2	24824.9	-0.5679	0.391029	-0.0573457
sp|Q8IYH5|ZZZ3_HUMAN	ZZ-type zinc finger-containing protein 3 OS=Homo sapiens GN=ZZZ3 PE=1 SV=1	ZZZ3	6	4	0	44.85	-	-	O	-	-	-	186829	233513	531671	237979	95891	111029	177735	35370.9	134864	37066.3	17813.1	-0.618865	0.309582	-0.0573866
sp|Q9BVQ7|SPA5L_HUMAN	Spermatogenesis-associated protein 5-like protein 1 OS=Homo sapiens GN=SPATA5L1 PE=1 SV=2	SPATA5L1	15	11	0	53.38	-	-	-	-	-	-	498955	609352	1.48449e+06	612505	245532	261421	453059	96710	268508	117261	53787.5	-0.609071	0.466772	-0.0575788
sp|P36402-10|TCF7_HUMAN	Isoform 5S of Transcription factor 7 OS=Homo sapiens GN=TCF7	TCF7	1	1	0	40.55	-	-	-	-	-	-	627369	658230	1.77438e+06	871736	224429	391057	1.60379e+06	24978.6	606711	205596	87017.1	-0.590141	0.593986	-0.0576366
sp|Q14204|DYHC1_HUMAN	Cytoplasmic dynein 1 heavy chain 1 OS=Homo sapiens GN=DYNC1H1 PE=1 SV=5	DYNC1H1	1107	308	294	70.91	-	-	-	-	-	-	4.77793e+06	4.31693e+06	2.09307e+07	5.84735e+06	2.22703e+06	2.70645e+06	2.7581e+06	518902	1.97752e+06	629834	225519	-0.496091	0.356533	-0.0579218
sp|Q8IZ69|TRM2A_HUMAN	tRNA (uracil-5-)-methyltransferase homolog A OS=Homo sapiens GN=TRMT2A PE=1 SV=2	TRMT2A	17	11	0	53.97	-	-	-	-	-	-	759056	1.09769e+06	1.83928e+06	1.02586e+06	352839	432133	873003	108162	553915	205844	80467.1	-0.705165	0.451923	-0.0579352
sp|Q9UNA4|POLI_HUMAN	DNA polymerase iota OS=Homo sapiens GN=POLI PE=1 SV=3	POLI	4	3	0	38.58	-	-	-	-	-	-	81489.5	109463	222810	113352	42570.8	48927	124991	19713.6	60134.9	47791.8	10330.7	-0.634486	0.648507	-0.057993
tr|F8VZI0|F8VZI0_HUMAN	ATP-dependent 6-phosphofructokinase, muscle type (Fragment) OS=Homo sapiens GN=PFKM PE=1 SV=3	PFKM	10	5	0	46.62	-	-	-	-	-	-	1.4031e+06	1.83149e+06	3.24956e+06	1.66726e+06	596279	703180	1.5048e+06	222285	801851	280685	138314	-0.709121	0.485407	-0.0581129
sp|Q10471|GALT2_HUMAN	Polypeptide N-acetylgalactosaminyltransferase 2 OS=Homo sapiens GN=GALNT2 PE=1 SV=1	GALNT2	1	1	1	41.7	-	-	-	-	-	-	147057	139606	459149	186914	71020	74124	455996	19289.6	145266	44997	25516.3	-0.529496	0.60232	-0.0583378
sp|Q147X3|NAA30_HUMAN	N-alpha-acetyltransferase 30 OS=Homo sapiens GN=NAA30 PE=1 SV=1	NAA30	6	4	0	48.23	-	-	-	-	-	-	441215	324146	1.60416e+06	537436	137810	206926	273486	40638.1	173600	59633	27115.2	-0.506812	0.431082	-0.0584332
sp|Q5H9R7|PP6R3_HUMAN	Serine/threonine-protein phosphatase 6 regulatory subunit 3 OS=Homo sapiens GN=PPP6R3 PE=1 SV=2	PPP6R3	19	13	0	51.58	-	-	O	-	-	-	354449	423210	892503	464517	157763	206628	1.42892e+06	105820	325177	241355	98288.5	-0.640777	0.69176	-0.0585147
sp|P29590-12|PML_HUMAN	Isoform PML-12 of Protein PML OS=Homo sapiens GN=PML	PML	3	3	0	36.53	-	-	-	-	-	-	750595	436034	2.41242e+06	945936	317342	429473	819728	39457.9	808368	111009	52918.8	-0.448619	0.18565	-0.0589893
sp|Q5SVZ6|ZMYM1_HUMAN	Zinc finger MYM-type protein 1 OS=Homo sapiens GN=ZMYM1 PE=2 SV=1	ZMYM1	18	10	0	52.54	-	-	-	-	-	-	555399	845378	1.69134e+06	772812	279102	340900	479473	74198.6	361439	109789	33473.5	-0.658931	0.343146	-0.0590068
sp|Q99460|PSMD1_HUMAN	26S proteasome non-ATPase regulatory subunit 1 OS=Homo sapiens GN=PSMD1 PE=1 SV=2	PSMD1	80	35	0	59.79	-	-	-	-	-	-	1.16475e+06	1.57606e+06	3.67181e+06	1.58884e+06	563724	702570	9.00559e+06	340486	1.40028e+06	1.53349e+06	646059	-0.620511	0.738624	-0.0592648
sp|Q93009|UBP7_HUMAN	Ubiquitin carboxyl-terminal hydrolase 7 OS=Homo sapiens GN=USP7 PE=1 SV=2	USP7	147	56	0	62.99	-	-	O	-	-	-	3.61983e+06	2.46675e+06	1.42932e+07	4.62155e+06	1.47654e+06	1.92967e+06	3.56682e+06	337926	2.38132e+06	657774	243703	-0.468056	0.403257	-0.0593097
sp|O75151|PHF2_HUMAN	Lysine-specific demethylase PHF2 OS=Homo sapiens GN=PHF2 PE=1 SV=4	PHF2	2	2	1	44.71	-	-	O	-	-	-	46496.3	80777.9	122472	66405	28116.9	35502.5	60672.7	17070.3	34856.7	14285.7	4425.6	-0.723342	0.423262	-0.059556
tr|H0Y400|H0Y400_HUMAN	Spliceosome RNA helicase DDX39B (Fragment) OS=Homo sapiens GN=DDX39B PE=1 SV=1	DDX39B	46	8	0	61.69	-	-	-	-	-	-	3.41538e+06	1.92841e+06	1.03214e+07	3.53805e+06	842304	1.13661e+06	2.00577e+06	318676	1.1447e+06	413655	128472	-0.508242	0.46232	-0.0595741
sp|Q7Z392|TPC11_HUMAN	Trafficking protein particle complex subunit 11 OS=Homo sapiens GN=TRAPPC11 PE=1 SV=2	TRAPPC11	2	2	0	48.17	-	-	-	-	-	-	159314	128977	359739	183468	76984.5	87449.8	681826	35540.9	224067	67649.9	48809	-0.536715	0.595129	-0.0596389
sp|Q9HC35|EMAL4_HUMAN	Echinoderm microtubule-associated protein-like 4 OS=Homo sapiens GN=EML4 PE=1 SV=3	EML4	48	20	0	61.46	-	-	-	-	-	-	1.44147e+06	1.20721e+06	5.07094e+06	1.76362e+06	528522	717462	986028	149711	716515	217044	87766.9	-0.521113	0.36067	-0.0597445
sp|P60174|TPIS_HUMAN	Triosephosphate isomerase OS=Homo sapiens GN=TPI1 PE=1 SV=3	TPI1	35	12	0	60.81	-	-	-	-	-	-	482365	810477	1.45044e+06	649350	265573	317339	6.05248e+06	889081	545733	179884	100368	-0.691511	0.623168	-0.059818
sp|P18615|NELFE_HUMAN	Negative elongation factor E OS=Homo sapiens GN=NELFE PE=1 SV=3	NELFE	80	28	0	71.35	-	-	-	-	-	-	1.97187e+06	3.31624e+06	5.69384e+06	2.67535e+06	855507	1.11179e+06	1.166e+06	221332	801175	281922	104189	-0.718479	0.387849	-0.0598214
sp|Q9P2E3|ZNFX1_HUMAN	NFX1-type zinc finger-containing protein 1 OS=Homo sapiens GN=ZNFX1 PE=1 SV=2	ZNFX1	4	4	0	37.33	-	-	-	-	-	-	157181	173037	451921	198348	71461.2	85071.4	172849	21956	115800	28193.8	14461.7	-0.590658	0.376575	-0.0601658
sp|P25788|PSA3_HUMAN	Proteasome subunit alpha type-3 OS=Homo sapiens GN=PSMA3 PE=1 SV=2	PSMA3	41	11	0	57.14	-	-	-	-	-	-	778756	1.45883e+06	2.22551e+06	1.02876e+06	354165	452056	7.9823e+06	267107	822221	1.39614e+06	719237	-0.754216	0.766364	-0.0602262
sp|P37802|TAGL2_HUMAN	Transgelin-2 OS=Homo sapiens GN=TAGLN2 PE=1 SV=3	TAGLN2	36	13	0	59.22	-	-	-	-	-	-	273864	480631	852719	311656	138433	161296	2.9996e+06	179510	402103	152295	62277.1	-0.717578	0.655785	-0.0602306
sp|Q96I25|SPF45_HUMAN	Splicing factor 45 OS=Homo sapiens GN=RBM17 PE=1 SV=1	RBM17	3	2	0	45.29	-	-	-	-	-	O	172096	250728	467748	238173	76126.5	90013.6	160162	26523.3	99813.8	45640.7	13165.8	-0.677899	0.474793	-0.0602865
tr|D6RHC4|D6RHC4_HUMAN	Ankyrin repeat and KH domain-containing protein 1 (Fragment) OS=Homo sapiens GN=ANKHD1 PE=1 SV=1	ANKHD1	11	6	1	52.29	-	-	-	-	-	-	298877	389677	1.08511e+06	415654	151259	176243	286565	25192.4	196928	58604.9	25274.2	-0.576433	0.405798	-0.0604636
sp|P11055|MYH3_HUMAN	Myosin-3 OS=Homo sapiens GN=MYH3 PE=1 SV=3	MYH3	2	2	2	23.79	-	-	-	-	-	-	17632.4	30612.1	48674.5	44940.5	10698.2	9215.24	50597.7	9897.85	22128.5	33037.5	6235.98	-0.482098	0.808983	-0.0607279
sp|Q13426|XRCC4_HUMAN	DNA repair protein XRCC4 OS=Homo sapiens GN=XRCC4 PE=1 SV=2	XRCC4	10	7	0	57.9	-	-	-	-	-	-	760302	720129	2.28906e+06	898161	281717	364885	690195	87823.3	401350	129766	63124.7	-0.569353	0.45873	-0.0609655
sp|P55265|DSRAD_HUMAN	Double-stranded RNA-specific adenosine deaminase OS=Homo sapiens GN=ADAR PE=1 SV=4	ADAR	12	10	0	47.23	-	-	-	-	-	-	500776	791277	1.32829e+06	835797	249766	324880	769004	89105.5	511337	138773	54770.3	-0.661956	0.394671	-0.0615842
sp|Q14687|GSE1_HUMAN	Genetic suppressor element 1 OS=Homo sapiens GN=GSE1 PE=1 SV=3	GSE1	28	20	1	51.39	-	-	-	-	-	-	504852	525457	1.84343e+06	603005	233762	274313	371667	71133.5	250051	78761.9	31501.3	-0.54381	0.378033	-0.0618689
sp|Q96Q89|KI20B_HUMAN	Kinesin-like protein KIF20B OS=Homo sapiens GN=KIF20B PE=1 SV=3	KIF20B	4	3	0	22.63	-	-	-	-	-	-	145259	210456	398315	185211	106524	108271	139499	62212.8	113372	61665.4	47872.7	-0.628692	0.318126	-0.0625696
sp|Q8TE73|DYH5_HUMAN	Dynein heavy chain 5, axonemal OS=Homo sapiens GN=DNAH5 PE=1 SV=3	DNAH5	3	3	3	19.3	-	-	-	-	-	-	513026	849711	1.55058e+06	624854	233496	330639	374598	35831.6	209618	73204	33069.7	-0.71647	0.491598	-0.062579
sp|Q9P2B4|CT2NL_HUMAN	CTTNBP2 N-terminal-like protein OS=Homo sapiens GN=CTTNBP2NL PE=1 SV=2	CTTNBP2NL	29	18	9	50.9	-	-	-	-	-	-	910767	1.92307e+06	2.13388e+06	1.17892e+06	469358	547055	664480	91854.8	436188	129553	57962.3	-0.817004	0.402582	-0.062655
sp|P62195|PRS8_HUMAN	26S protease regulatory subunit 8 OS=Homo sapiens GN=PSMC5 PE=1 SV=1	PSMC5	69	26	0	57.59	-	-	-	-	-	-	593097	820896	1.80599e+06	745669	259315	324588	4.71345e+06	175217	691271	627062	313054	-0.653237	0.718025	-0.0627478
sp|Q3KQU3|MA7D1_HUMAN	MAP7 domain-containing protein 1 OS=Homo sapiens GN=MAP7D1 PE=1 SV=1	MAP7D1	1	1	0	44.55	-	-	-	-	-	-	27030.9	31411.7	86384.6	37402.6	13964.3	17803.3	45937.6	8699.65	18442	11995.9	5540.89	-0.565169	0.621235	-0.0630646
sp|Q9BUR4|WAP53_HUMAN	Telomerase Cajal body protein 1 OS=Homo sapiens GN=WRAP53 PE=1 SV=1	WRAP53	15	10	0	70.36	-	-	O	-	-	-	237061	385549	652964	391621	129415	160749	597592	64772.5	215671	162557	62983.7	-0.660978	0.681065	-0.0631183
sp|Q9UGU5|HMGX4_HUMAN	HMG domain-containing protein 4 OS=Homo sapiens GN=HMGXB4 PE=1 SV=2	HMGXB4	1	1	0	40.1	-	-	O	-	-	-	103450	144680	255371	159062	44847.5	60030.3	95913.2	24209.5	84509.3	30625.8	7667.52	-0.663357	0.259519	-0.0634001
sp|Q9Y5S9|RBM8A_HUMAN	RNA-binding protein 8A OS=Homo sapiens GN=RBM8A PE=1 SV=1	RBM8A	2	1	0	55.26	-	-	-	-	-	O	327215	150786	994757	390811	74624.1	122705	852679	30771.3	249868	89189.3	25058.4	-0.470164	0.619893	-0.063441
sp|P20618|PSB1_HUMAN	Proteasome subunit beta type-1 OS=Homo sapiens GN=PSMB1 PE=1 SV=2	PSMB1	34	10	10	46.21	-	-	-	-	-	-	1.02011e+06	1.67861e+06	2.98407e+06	1.39483e+06	484030	595557	6.74471e+06	230504	989584	1.14164e+06	579150	-0.700421	0.744687	-0.0637235
tr|F8WFE4|F8WFE4_HUMAN	DNA-binding protein RFX5 OS=Homo sapiens GN=RFX5 PE=1 SV=1	RFX5	5	1	0	35.74	-	-	-	-	-	-	353054	380072	1.62556e+06	460457	163364	195952	209407	13749.6	144546	38943.4	25585.2	-0.516786	0.403012	-0.0640528
tr|F8W1N5|F8W1N5_HUMAN	Nascent polypeptide-associated complex subunit alpha, muscle-specific form (Fragment) OS=Homo sapiens GN=NACA PE=1 SV=1	NACA	7	4	0	53.91	-	-	-	-	-	-	1.02591e+06	698823	3.57592e+06	1.04589e+06	345018	386274	481050	96844.5	348382	122691	40413.2	-0.507005	0.362233	-0.0642219
sp|Q9P2E9|RRBP1_HUMAN	Ribosome-binding protein 1 OS=Homo sapiens GN=RRBP1 PE=1 SV=4	RRBP1	433	67	0	70.18	-	-	-	-	-	-	3.95149e+06	3.63295e+06	1.76008e+07	4.96991e+06	1.79772e+06	2.30595e+06	2.19751e+06	350944	1.93174e+06	469678	236585	-0.497677	0.245418	-0.0643759
sp|P63172|DYLT1_HUMAN	Dynein light chain Tctex-type 1 OS=Homo sapiens GN=DYNLT1 PE=1 SV=1	DYNLT1	2	2	0	61.56	-	-	-	-	-	-	142151	173503	601487	172077	68605.2	80211.4	81061.1	13619.7	48133.6	13429	7568.13	-0.553053	0.417434	-0.064633
tr|B4DIP2|B4DIP2_HUMAN	Protein LAP2 OS=Homo sapiens GN=ERBB2IP PE=1 SV=1	ERBB2IP	3	2	0	38.12	-	-	-	-	-	-	80587.3	75925.5	241904	102601	30779.3	36946	148003	10579.8	56210.3	22204.9	9634.85	-0.555168	0.5909	-0.064781
sp|P35998|PRS7_HUMAN	26S protease regulatory subunit 7 OS=Homo sapiens GN=PSMC2 PE=1 SV=3	PSMC2	55	22	2	50.44	-	-	-	-	-	-	416160	637349	1.40167e+06	518853	190834	238371	3.50975e+06	112581	445827	540201	245471	-0.657188	0.741768	-0.0649292
sp|Q8N954|GPT11_HUMAN	G patch domain-containing protein 11 OS=Homo sapiens GN=GPATCH11 PE=1 SV=3	GPATCH11	3	3	2	38.45	-	-	-	-	-	-	298878	277666	697485	357193	94452.8	123491	267025	88390.1	138465	52500.6	21455.3	-0.612385	0.410435	-0.0650096
sp|Q92466|DDB2_HUMAN	DNA damage-binding protein 2 OS=Homo sapiens GN=DDB2 PE=1 SV=1	DDB2	72	18	0	64.97	-	-	O	-	-	-	7.19045e+06	6.74431e+06	2.66356e+07	1.03401e+07	2.70617e+06	3.69323e+06	5.1739e+06	559559	5.04476e+06	855987	332415	-0.518434	0.181717	-0.0650462
sp|Q00169|PIPNA_HUMAN	Phosphatidylinositol transfer protein alpha isoform OS=Homo sapiens GN=PITPNA PE=1 SV=2	PITPNA	4	3	0	61.17	-	-	-	-	-	-	33320	48072.8	86324.2	34386.4	15577	19432.9	199807	9927.13	36952.3	15357.2	6075.86	-0.727376	0.654309	-0.065153
sp|Q9P2E9-2|RRBP1_HUMAN	Isoform 1 of Ribosome-binding protein 1 OS=Homo sapiens GN=RRBP1	RRBP1	430	67	0	70.18	-	-	-	-	-	-	3.94408e+06	3.65105e+06	1.7587e+07	4.95687e+06	1.79318e+06	2.30122e+06	2.20026e+06	349256	1.93956e+06	470202	237373	-0.498773	0.244168	-0.0652737
sp|P52209|6PGD_HUMAN	6-phosphogluconate dehydrogenase, decarboxylating OS=Homo sapiens GN=PGD PE=1 SV=3	PGD	45	18	0	56.11	-	-	-	-	-	-	466446	900320	1.54606e+06	572326	239179	293996	5.83808e+06	330823	880580	227845	94209.5	-0.723216	0.64091	-0.0654505
sp|Q76L83|ASXL2_HUMAN	Putative Polycomb group protein ASXL2 OS=Homo sapiens GN=ASXL2 PE=1 SV=1	ASXL2	3	3	0	40.83	-	-	O	-	O	-	113474	153647	325462	145980	56798.2	70112.5	133895	26503.1	75156.5	29537.2	10560.2	-0.646718	0.464416	-0.0656362
sp|O75164|KDM4A_HUMAN	Lysine-specific demethylase 4A OS=Homo sapiens GN=KDM4A PE=1 SV=2	KDM4A	5	5	2	47.47	-	-	O	-	-	-	153529	142630	439700	204258	59173	84809.4	278404	32147	123342	43891.6	18096.4	-0.55298	0.538025	-0.0657198
sp|Q14697-2|GANAB_HUMAN	Isoform 2 of Neutral alpha-glucosidase AB OS=Homo sapiens GN=GANAB	GANAB	33	21	0	54.23	-	-	-	-	-	-	445507	658318	1.22891e+06	710040	181862	272269	1.74059e+06	93866.9	392242	413976	151200	-0.662263	0.746706	-0.0658294
sp|Q6BDS2|URFB1_HUMAN	UHRF1-binding protein 1 OS=Homo sapiens GN=UHRF1BP1 PE=1 SV=1	UHRF1BP1	12	9	3	45.22	-	-	-	-	-	-	519395	536527	1.74795e+06	675882	236783	297506	516648	91802.5	360656	114013	40232.7	-0.54646	0.370106	-0.0659116
sp|Q9BX63|FANCJ_HUMAN	Fanconi anemia group J protein OS=Homo sapiens GN=BRIP1 PE=1 SV=1	BRIP1	10	7	0	48.11	-	-	O	-	O	-	312679	345151	1.17947e+06	404583	145668	193299	252243	37585.6	195671	50692.3	20988.8	-0.546148	0.314051	-0.0659539
sp|Q9NQT5|EXOS3_HUMAN	Exosome complex component RRP40 OS=Homo sapiens GN=EXOSC3 PE=1 SV=3	EXOSC3	20	10	5	43.72	-	-	-	-	-	-	511633	562345	1.35796e+06	635743	210031	240887	450422	105012	312932	113510	36842.9	-0.614174	0.367779	-0.0659867
sp|Q96NB3|ZN830_HUMAN	Zinc finger protein 830 OS=Homo sapiens GN=ZNF830 PE=1 SV=2	ZNF830	26	9	5	44.4	-	-	-	-	-	O	448218	486829	1.47866e+06	595897	214963	280497	437314	91333.2	331742	128860	40360.6	-0.555108	0.358209	-0.0659878
sp|Q969R5|LMBL2_HUMAN	Lethal(3)malignant brain tumor-like protein 2 OS=Homo sapiens GN=L3MBTL2 PE=1 SV=1	L3MBTL2	2	2	0	34.84	-	-	O	-	-	-	149515	308881	371768	187973	94965.5	102343	140888	17316.6	107262	27500.4	16438.4	-0.791838	0.333929	-0.0660791
sp|Q9Y5S2|MRCKB_HUMAN	Serine/threonine-protein kinase MRCK beta OS=Homo sapiens GN=CDC42BPB PE=1 SV=2	CDC42BPB	37	27	12	51.47	-	-	-	O	-	-	871679	971242	3.02332e+06	1.13261e+06	410417	506385	720708	147691	551213	194416	73141.9	-0.55793	0.340615	-0.0662399
sp|Q01082|SPTB2_HUMAN	Spectrin beta chain, non-erythrocytic 1 OS=Homo sapiens GN=SPTBN1 PE=1 SV=2	SPTBN1	886	185	0	83.27	-	-	-	-	-	-	1.05116e+07	1.08422e+07	3.50057e+07	1.19494e+07	4.4628e+06	5.71053e+06	8.53533e+06	953480	5.98929e+06	1.39609e+06	571356	-0.567817	0.359077	-0.0662783
sp|Q13107|UBP4_HUMAN	Ubiquitin carboxyl-terminal hydrolase 4 OS=Homo sapiens GN=USP4 PE=1 SV=3	USP4	3	3	0	40.7	-	-	-	-	-	-	129713	155589	271538	170855	74493	80988.2	562385	58880.5	164865	120830	52997.5	-0.642889	0.681687	-0.0662999
sp|P30291|WEE1_HUMAN	Wee1-like protein kinase OS=Homo sapiens GN=WEE1 PE=1 SV=2	WEE1	2	1	0	53.81	-	-	-	O	-	-	150036	180283	401621	186176	63847.5	78614.2	127138	38009.5	82614.6	37983.5	8907.98	-0.640875	0.399326	-0.0665423
sp|P12004|PCNA_HUMAN	Proliferating cell nuclear antigen OS=Homo sapiens GN=PCNA PE=1 SV=1	PCNA	178	21	21	70.72	-	-	O	-	-	-	2.70363e+06	4.14843e+06	7.83372e+06	5.73826e+06	1.31625e+06	1.97355e+06	2.18005e+07	977999	2.80678e+06	1.37018e+07	4.37976e+06	-0.564489	0.963087	-0.0665677
sp|Q969X5|ERGI1_HUMAN	Endoplasmic reticulum-Golgi intermediate compartment protein 1 OS=Homo sapiens GN=ERGIC1 PE=1 SV=1	ERGIC1	2	2	0	50.25	-	-	-	-	-	-	116428	156604	359205	141302	96628	74522.1	368185	100022	94453.7	51422.3	19529.6	-0.550125	0.564731	-0.0666161
sp|P04114|APOB_HUMAN	Apolipoprotein B-100 OS=Homo sapiens GN=APOB PE=1 SV=2	APOB	2	2	1	20.19	-	-	-	-	-	-	137538	346435	373413	202359	60160.4	65584.8	2.03042e+06	108029	198285	217584	153737	-0.802334	0.71708	-0.0666965
sp|Q86UK0|ABCAC_HUMAN	ATP-binding cassette sub-family A member 12 OS=Homo sapiens GN=ABCA12 PE=1 SV=3	ABCA12	4	3	0	22.38	-	-	-	-	-	-	251755	260159	868008	292253	119562	119748	163298	50045.4	122204	51975.7	15338.2	-0.548283	0.334152	-0.0668838
sp|P62191|PRS4_HUMAN	26S protease regulatory subunit 4 OS=Homo sapiens GN=PSMC1 PE=1 SV=1	PSMC1	70	31	3	61.08	-	-	-	-	-	-	676787	991291	2.13737e+06	849333	302875	387095	4.78862e+06	182058	705381	689166	317581	-0.661111	0.724518	-0.0671167
sp|P51858|HDGF_HUMAN	Hepatoma-derived growth factor OS=Homo sapiens GN=HDGF PE=1 SV=1	HDGF	109	24	2	70.03	-	-	-	-	-	-	4.67728e+06	1.7451e+06	1.21284e+07	3.70947e+06	661909	1.00541e+06	1.0079e+06	186967	895645	250940	110441	-0.511591	0.246947	-0.0672014
sp|Q13813|SPTN1_HUMAN	Spectrin alpha chain, non-erythrocytic 1 OS=Homo sapiens GN=SPTAN1 PE=1 SV=3	SPTAN1	1026	201	0	73.6	-	-	-	-	-	-	1.36377e+07	1.35182e+07	4.59997e+07	1.54236e+07	5.83176e+06	7.31268e+06	1.15858e+07	1.18045e+06	8.19655e+06	1.75057e+06	698005	-0.556165	0.351031	-0.0672489
sp|P61201|CSN2_HUMAN	COP9 signalosome complex subunit 2 OS=Homo sapiens GN=COPS2 PE=1 SV=1	COPS2	85	33	0	66.47	-	-	-	-	-	-	2.41223e+06	1.81758e+06	8.92252e+06	3.02087e+06	931615	1.22453e+06	3.34021e+06	262649	1.57004e+06	593555	263501	-0.492384	0.548794	-0.0674014
sp|Q13813-3|SPTN1_HUMAN	Isoform 3 of Spectrin alpha chain, non-erythrocytic 1 OS=Homo sapiens GN=SPTAN1	SPTAN1	1020	199	2	73.6	-	-	-	-	-	-	1.36446e+07	1.35458e+07	4.60838e+07	1.5435e+07	5.82414e+06	7.30885e+06	1.16225e+07	1.1753e+06	8.21525e+06	1.74966e+06	695336	-0.556458	0.351418	-0.0677627
sp|Q13813-2|SPTN1_HUMAN	Isoform 2 of Spectrin alpha chain, non-erythrocytic 1 OS=Homo sapiens GN=SPTAN1	SPTAN1	1018	201	1	73.6	-	-	-	-	-	-	1.34002e+07	1.33295e+07	4.52272e+07	1.51712e+07	5.73882e+06	7.19684e+06	1.14477e+07	1.17499e+06	8.10174e+06	1.74246e+06	691536	-0.556659	0.351226	-0.0678255
sp|O14818|PSA7_HUMAN	Proteasome subunit alpha type-7 OS=Homo sapiens GN=PSMA7 PE=1 SV=1	PSMA7	99	15	0	68.28	-	-	-	-	-	-	2.89303e+06	4.41062e+06	7.71415e+06	3.55682e+06	1.14815e+06	1.55043e+06	1.92808e+07	562520	2.72721e+06	3.6042e+06	1.66567e+06	-0.728459	0.759508	-0.0680548
sp|Q96S38|KS6C1_HUMAN	Ribosomal protein S6 kinase delta-1 OS=Homo sapiens GN=RPS6KC1 PE=1 SV=2	RPS6KC1	2	2	0	38.93	-	-	-	O	-	-	290061	268545	1.16826e+06	383351	114253	140874	216691	25736.8	148266	34414.6	25239.7	-0.513544	0.369196	-0.0681369
sp|P28072|PSB6_HUMAN	Proteasome subunit beta type-6 OS=Homo sapiens GN=PSMB6 PE=1 SV=4	PSMB6	23	7	4	61.75	-	-	-	-	-	-	436694	1.01868e+06	1.31916e+06	532225	204336	269381	4.3942e+06	158921	373669	693545	347181	-0.801451	0.760293	-0.0682931
sp|O60907|TBL1X_HUMAN	F-box-like/WD repeat-containing protein TBL1X OS=Homo sapiens GN=TBL1X PE=1 SV=3	TBL1X	19	11	0	48.69	-	-	-	-	-	-	2.04199e+06	1.51678e+06	7.2453e+06	2.31018e+06	882875	1.05409e+06	1.66288e+06	216471	1.48686e+06	239796	89629.7	-0.492344	0.210873	-0.0683074
sp|Q9H2U1|DHX36_HUMAN	ATP-dependent RNA helicase DHX36 OS=Homo sapiens GN=DHX36 PE=1 SV=2	DHX36	22	15	0	50.79	-	-	-	-	-	-	294327	471989	925339	516511	138284	201787	414338	62938.9	234462	124734	59658.4	-0.635101	0.547352	-0.0685734
tr|M0R0R9|M0R0R9_HUMAN	General transcription factor IIF subunit 1 (Fragment) OS=Homo sapiens GN=GTF2F1 PE=1 SV=1	GTF2F1	26	15	1	64.93	-	-	-	-	-	-	417405	361271	1.36102e+06	473478	133553	190893	295748	36867.3	179407	61572.1	31087	-0.553028	0.456177	-0.0685983
sp|P08651|NFIC_HUMAN	Nuclear factor 1 C-type OS=Homo sapiens GN=NFIC PE=1 SV=2	NFIC	36	13	0	50.59	-	O	-	-	-	-	1.6509e+06	2.52313e+06	5.53551e+06	2.23214e+06	676982	884566	925535	111922	697611	158483	74889.6	-0.65669	0.323858	-0.0686046
sp|Q01082-2|SPTB2_HUMAN	Isoform Short of Spectrin beta chain, non-erythrocytic 1 OS=Homo sapiens GN=SPTBN1	SPTBN1	820	174	0	83.27	-	-	-	-	-	-	1.04256e+07	1.07867e+07	3.48888e+07	1.18356e+07	4.42354e+06	5.65623e+06	8.5607e+06	965952	6.02573e+06	1.41955e+06	574770	-0.567931	0.358448	-0.0686208
sp|Q8NG31|CASC5_HUMAN	Protein CASC5 OS=Homo sapiens GN=CASC5 PE=1 SV=3	CASC5	12	11	0	61.32	-	-	O	-	O	-	382661	418680	1.20409e+06	456174	169721	210194	408709	52160.8	243348	79288.8	32545.2	-0.583428	0.45081	-0.0688377
sp|Q8N4C6-6|NIN_HUMAN	Isoform 6 of Ninein OS=Homo sapiens GN=NIN	NIN	5	2	1	47.7	-	-	-	-	-	-	847350	735208	3.51139e+06	1.10186e+06	382966	548032	565883	112900	597778	157901	41034.8	-0.492274	0.14778	-0.0688404
sp|Q01082-3|SPTB2_HUMAN	Isoform 2 of Spectrin beta chain, non-erythrocytic 1 OS=Homo sapiens GN=SPTBN1	SPTBN1	817	174	1	83.27	-	-	-	-	-	-	1.04148e+07	1.0801e+07	3.48707e+07	1.18086e+07	4.41486e+06	5.64348e+06	8.55396e+06	973577	6.00969e+06	1.42248e+06	574922	-0.568589	0.359281	-0.0691909
sp|Q8IWI9|MGAP_HUMAN	MAX gene-associated protein OS=Homo sapiens GN=MGA PE=1 SV=3	MGA	8	8	0	51.38	-	-	O	-	O	-	319621	341311	896134	388604	140491	174694	297748	56406.9	229342	73603.2	28752	-0.595542	0.329084	-0.0692382
sp|Q9HCD5|NCOA5_HUMAN	Nuclear receptor coactivator 5 OS=Homo sapiens GN=NCOA5 PE=1 SV=2	NCOA5	1	1	1	43.45	-	-	-	-	-	-	166502	265709	311395	206845	68274.4	91672.5	169850	7668.72	128993	29426.3	16226.4	-0.821735	0.351607	-0.0695532
sp|Q92574|TSC1_HUMAN	Hamartin OS=Homo sapiens GN=TSC1 PE=1 SV=2	TSC1	1	1	0	42.67	-	-	-	-	O	-	81029.3	72409.7	293614	97863.3	40035.7	49075	86550.1	13478.1	61907.1	19322.3	8487.35	-0.506255	0.370306	-0.0698363
sp|Q9UKS6|PACN3_HUMAN	Protein kinase C and casein kinase substrate in neurons protein 3 OS=Homo sapiens GN=PACSIN3 PE=1 SV=2	PACSIN3	23	12	2	43.48	-	-	-	-	-	-	781697	1.0594e+06	2.44087e+06	1.02379e+06	312450	399730	510831	91810.8	361590	112385	68723.6	-0.642159	0.366604	-0.0698662
sp|P17098|ZNF8_HUMAN	Zinc finger protein 8 OS=Homo sapiens GN=ZNF8 PE=1 SV=2	ZNF8	5	4	4	37	-	-	-	-	-	-	317922	263958	1.15112e+06	416135	158457	186972	382373	43595.9	311318	74028.3	21690.9	-0.483152	0.296299	-0.069881
sp|O60306|AQR_HUMAN	Intron-binding protein aquarius OS=Homo sapiens GN=AQR PE=1 SV=4	AQR	120	55	30	73.26	-	-	-	-	-	O	1.1597e+06	1.08688e+06	3.84088e+06	1.54326e+06	517684	654304	1.39369e+06	173114	986833	293660	106738	-0.52465	0.378964	-0.0700524
sp|P18887|XRCC1_HUMAN	DNA repair protein XRCC1 OS=Homo sapiens GN=XRCC1 PE=1 SV=2	XRCC1	22	13	0	62.12	-	-	-	-	-	-	1.27468e+06	986917	4.33079e+06	1.40419e+06	329415	490329	594513	110156	356858	122280	52993.2	-0.540913	0.431912	-0.0700769
sp|Q9UL03|INT6_HUMAN	Integrator complex subunit 6 OS=Homo sapiens GN=INTS6 PE=1 SV=1	INTS6	3	3	0	40.4	-	-	-	-	-	-	108064	156993	253102	136061	51214.6	56632.4	104509	20786.1	73563.9	30493.6	8239.53	-0.722663	0.40161	-0.0700795
sp|O00268|TAF4_HUMAN	Transcription initiation factor TFIID subunit 4 OS=Homo sapiens GN=TAF4 PE=1 SV=2	TAF4	14	13	10	52.32	-	-	O	-	-	-	497368	830337	1.27625e+06	660438	255800	303835	553095	110182	316493	147555	47183.2	-0.736684	0.488674	-0.0702257
sp|Q16658|FSCN1_HUMAN	Fascin OS=Homo sapiens GN=FSCN1 PE=1 SV=3	FSCN1	56	17	13	55.09	-	-	-	-	-	-	461580	907230	1.60887e+06	505708	220511	245815	3.91196e+06	187924	467721	146647	69751.7	-0.722301	0.657508	-0.0702789
sp|Q92945|FUBP2_HUMAN	Far upstream element-binding protein 2 OS=Homo sapiens GN=KHSRP PE=1 SV=4	KHSRP	103	30	0	67.4	-	-	-	-	-	-	1.52879e+06	2.27304e+06	3.87987e+06	1.49782e+06	565285	683220	1.25498e+07	528359	2.08677e+06	556458	285461	-0.757106	0.643354	-0.0703549
sp|Q96BF6|NACC2_HUMAN	Nucleus accumbens-associated protein 2 OS=Homo sapiens GN=NACC2 PE=1 SV=1	NACC2	11	7	7	52.61	-	-	-	-	-	-	405115	414147	1.39788e+06	489730	158659	209972	288211	52706.4	202032	61592.6	29633.7	-0.561031	0.363543	-0.0705348
sp|Q9UNS2|CSN3_HUMAN	COP9 signalosome complex subunit 3 OS=Homo sapiens GN=COPS3 PE=1 SV=3	COPS3	46	18	0	67.27	-	-	-	-	-	-	1.95044e+06	1.57914e+06	6.8988e+06	2.42166e+06	775547	996430	2.75755e+06	197494	1.39279e+06	478301	217052	-0.506533	0.523662	-0.0706699
sp|O75175|CNOT3_HUMAN	CCR4-NOT transcription complex subunit 3 OS=Homo sapiens GN=CNOT3 PE=1 SV=1	CNOT3	46	18	0	67.02	-	-	-	-	-	-	1.49816e+06	1.24188e+06	6.08392e+06	1.60822e+06	612386	702827	767782	128017	606280	161806	63029	-0.507035	0.302066	-0.070677
sp|Q9BW19|KIFC1_HUMAN	Kinesin-like protein KIFC1 OS=Homo sapiens GN=KIFC1 PE=1 SV=2	KIFC1	33	19	12	66.59	-	-	-	-	-	-	641534	1.02939e+06	1.73334e+06	801404	291026	342734	482214	77278.8	322102	112497	47302.7	-0.726288	0.410802	-0.0707456
sp|Q9Y6G9|DC1L1_HUMAN	Cytoplasmic dynein 1 light intermediate chain 1 OS=Homo sapiens GN=DYNC1LI1 PE=1 SV=3	DYNC1LI1	74	28	1	63.77	-	-	-	-	-	-	2.25157e+06	2.10396e+06	9.07472e+06	2.53945e+06	1.01843e+06	1.17391e+06	1.54721e+06	251639	1.08254e+06	320949	133972	-0.516924	0.367943	-0.0708527
sp|Q5VW36|FOCAD_HUMAN	Focadhesin OS=Homo sapiens GN=FOCAD PE=1 SV=1	FOCAD	19	17	7	48.83	-	-	-	-	-	-	460269	476138	1.58767e+06	597185	172979	227004	345343	68041.6	231252	85055.8	37388.2	-0.559034	0.403416	-0.0709834
sp|O94874|UFL1_HUMAN	E3 UFM1-protein ligase 1 OS=Homo sapiens GN=UFL1 PE=1 SV=2	UFL1	8	8	0	55	-	-	-	-	-	-	384580	394769	1.14967e+06	468178	155995	202056	402201	79609	224932	92250.3	39592.5	-0.580677	0.475301	-0.0709838
sp|O00712|NFIB_HUMAN	Nuclear factor 1 B-type OS=Homo sapiens GN=NFIB PE=1 SV=2	NFIB	27	11	0	55.14	-	-	-	-	O	-	896966	1.45477e+06	2.59319e+06	1.22428e+06	376445	488939	622061	84038.4	470062	120266	53320.3	-0.707346	0.329986	-0.0710126
sp|Q92766|RREB1_HUMAN	Ras-responsive element-binding protein 1 OS=Homo sapiens GN=RREB1 PE=1 SV=3	RREB1	15	11	0	54.41	-	O	-	-	-	-	657531	673860	2.36598e+06	822766	271403	364579	573096	89015.7	379884	113138	39970.1	-0.548749	0.390367	-0.0710646
sp|Q9Y618|NCOR2_HUMAN	Nuclear receptor corepressor 2 OS=Homo sapiens GN=NCOR2 PE=1 SV=2	NCOR2	132	68	0	57.16	-	-	O	-	-	-	865909	994312	3.24537e+06	1.06912e+06	388274	490960	628930	114694	434146	148910	60880.1	-0.562723	0.386297	-0.0712365
sp|Q2VIQ3|KIF4B_HUMAN	Chromosome-associated kinesin KIF4B OS=Homo sapiens GN=KIF4B PE=2 SV=2	KIF4B	23	14	2	56.03	-	-	-	-	-	-	737201	762409	3.30326e+06	939591	285774	392580	357963	70431.2	240405	88838.7	30203.2	-0.526407	0.400233	-0.0720021
sp|O95347|SMC2_HUMAN	Structural maintenance of chromosomes protein 2 OS=Homo sapiens GN=SMC2 PE=1 SV=2	SMC2	406	87	3	67.33	-	-	O	-	-	-	4.49511e+06	6.16248e+06	1.61155e+07	5.21002e+06	1.89702e+06	2.40608e+06	1.99354e+06	339489	1.46644e+06	435118	172284	-0.623986	0.344697	-0.072041
sp|Q68DK7|MSL1_HUMAN	Male-specific lethal 1 homolog OS=Homo sapiens GN=MSL1 PE=1 SV=3	MSL1	2	2	0	46.02	-	-	O	-	-	-	312308	350534	755839	399131	136568	159870	670882	75877.2	271304	113190	46581.2	-0.628567	0.573339	-0.0720651
sp|Q9NW82|WDR70_HUMAN	WD repeat-containing protein 70 OS=Homo sapiens GN=WDR70 PE=1 SV=1	WDR70	35	24	13	55.42	-	-	-	-	-	O	867563	718977	3.38295e+06	1.0461e+06	331174	411606	702091	120595	404621	160013	62274.1	-0.507633	0.471149	-0.0721076
sp|Q8NEM2|SHCBP_HUMAN	SHC SH2 domain-binding protein 1 OS=Homo sapiens GN=SHCBP1 PE=1 SV=3	SHCBP1	10	6	6	42.8	-	-	-	-	-	-	140938	155082	410828	189667	68095.7	83931.4	404208	36348.8	122057	109788	42633.9	-0.573355	0.721399	-0.0721078
sp|O15357|SHIP2_HUMAN	Phosphatidylinositol 3,4,5-trisphosphate 5-phosphatase 2 OS=Homo sapiens GN=INPPL1 PE=1 SV=2	INPPL1	34	23	2	51.16	-	-	-	-	O	-	551835	792464	1.74291e+06	740390	249205	325132	462204	93253.2	310294	113741	39816.7	-0.646986	0.397034	-0.0721149
sp|P28062|PSB8_HUMAN	Proteasome subunit beta type-8 OS=Homo sapiens GN=PSMB8 PE=1 SV=3	PSMB8	5	3	0	41.35	-	-	-	-	-	-	263729	407426	875083	337015	123294	152482	2.769e+06	69047.1	489108	371929	153400	-0.659388	0.707705	-0.0726755
sp|P61604|CH10_HUMAN	10 kDa heat shock protein, mitochondrial OS=Homo sapiens GN=HSPE1 PE=1 SV=2	HSPE1	7	7	0	40.29	-	-	-	-	-	-	236151	472368	745905	282406	108576	129367	2.83448e+06	327434	254574	109205	72210.1	-0.752256	0.644388	-0.0729098
sp|Q14978|NOLC1_HUMAN	Nucleolar and coiled-body phosphoprotein 1 OS=Homo sapiens GN=NOLC1 PE=1 SV=2	NOLC1	9	5	0	32.8	-	-	-	-	-	-	622629	814068	2.4764e+06	827549	399552	505727	934675	129350	526354	205468	143703	-0.544637	0.498129	-0.0729615
sp|Q9NTW7|ZF64B_HUMAN	Zinc finger protein 64 homolog, isoforms 3 and 4 OS=Homo sapiens GN=ZFP64 PE=2 SV=3	ZFP64	1	1	0	53.33	-	-	-	-	-	-	204838	353095	588191	307392	95314.2	112492	190730	47462.6	112892	44145.7	16407.8	-0.702266	0.425884	-0.0730048
sp|O00712-5|NFIB_HUMAN	Isoform 5 of Nuclear factor 1 B-type OS=Homo sapiens GN=NFIB	NFIB	29	13	0	55.14	-	-	-	-	-	-	900299	1.49458e+06	2.63309e+06	1.23197e+06	379130	487779	623455	84142.1	462576	118029	51972.6	-0.710794	0.337325	-0.0734984
sp|Q92615|LAR4B_HUMAN	La-related protein 4B OS=Homo sapiens GN=LARP4B PE=1 SV=3	LARP4B	7	5	3	42.58	-	-	-	-	-	-	185798	262284	700020	310532	79393.4	116701	181782	32917	128903	39017.2	18456.1	-0.583449	0.358704	-0.0735835
sp|Q13838|DX39B_HUMAN	Spliceosome RNA helicase DDX39B OS=Homo sapiens GN=DDX39B PE=1 SV=1	DDX39B	130	30	0	61.69	-	-	-	-	-	O	4.75217e+06	2.59516e+06	1.42491e+07	4.67889e+06	1.0487e+06	1.40385e+06	2.82439e+06	407566	1.66058e+06	571088	175425	-0.514032	0.452675	-0.0737068
sp|Q13526|PIN1_HUMAN	Peptidyl-prolyl cis-trans isomerase NIMA-interacting 1 OS=Homo sapiens GN=PIN1 PE=1 SV=1	PIN1	2	2	0	50.27	-	-	-	-	-	-	281557	350905	918892	277758	102073	191571	2.56936e+06	171295	403556	119687	43891.6	-0.647787	0.639339	-0.0737199
sp|Q8IX18|DHX40_HUMAN	Probable ATP-dependent RNA helicase DHX40 OS=Homo sapiens GN=DHX40 PE=1 SV=2	DHX40	15	11	0	56.79	-	-	-	-	-	-	1.05661e+06	780352	4.36326e+06	1.29124e+06	372665	512837	690451	72372.3	580760	115476	40242.4	-0.490368	0.267697	-0.0738139
sp|Q12857|NFIA_HUMAN	Nuclear factor 1 A-type OS=Homo sapiens GN=NFIA PE=1 SV=2	NFIA	20	10	0	53.3	-	-	-	-	-	-	259190	482920	834313	403148	130703	162352	254742	29794.7	174813	48070.6	20359	-0.693493	0.38462	-0.0738915
sp|Q8NB91|FANCB_HUMAN	Fanconi anemia group B protein OS=Homo sapiens GN=FANCB PE=1 SV=1	FANCB	11	10	0	49.77	-	-	-	-	-	-	386621	378008	1.15503e+06	476677	183572	206211	468346	74593.8	324145	94823.7	42400	-0.549235	0.372232	-0.0739531
sp|Q12965|MYO1E_HUMAN	Unconventional myosin-Ie OS=Homo sapiens GN=MYO1E PE=1 SV=2	MYO1E	6	5	1	43.24	-	-	-	-	-	-	139355	150134	384804	166634	72222.6	76076.8	202462	36722.7	118516	34558.5	15415.7	-0.58219	0.41917	-0.07438
tr|F8W651|F8W651_HUMAN	Coatomer subunit zeta-1 OS=Homo sapiens GN=COPZ1 PE=1 SV=1	COPZ1	1	1	0	56.43	-	-	-	-	-	-	165538	203631	355264	214551	56822.8	101099	612328	41333.9	157279	130048	47367	-0.718261	0.708832	-0.0746772
tr|F5H8D7|F5H8D7_HUMAN	DNA repair protein XRCC1 OS=Homo sapiens GN=XRCC1 PE=4 SV=2	XRCC1	24	14	1	62.12	-	-	-	-	-	-	1.1514e+06	914942	3.93097e+06	1.26801e+06	324318	468121	624606	123804	390020	138173	56328.5	-0.540578	0.418502	-0.0747094
sp|Q9Y5N6|ORC6_HUMAN	Origin recognition complex subunit 6 OS=Homo sapiens GN=ORC6 PE=1 SV=1	ORC6	7	5	0	43.38	-	-	-	-	-	-	494888	658427	1.6035e+06	634938	183951	258130	330683	50526.5	216568	71944.8	35052.6	-0.637717	0.414451	-0.0749724
sp|Q96LI5|CNO6L_HUMAN	CCR4-NOT transcription complex subunit 6-like OS=Homo sapiens GN=CNOT6L PE=1 SV=2	CNOT6L	13	10	0	51.34	-	-	-	-	-	-	580974	616426	2.19441e+06	673981	270807	309099	422038	58588.9	336583	92599.4	35583.9	-0.544887	0.313707	-0.0751591
sp|O60293|ZC3H1_HUMAN	Zinc finger C3H1 domain-containing protein OS=Homo sapiens GN=ZFC3H1 PE=1 SV=3	ZFC3H1	13	11	0	46.96	-	-	-	-	-	-	393991	454019	1.2614e+06	553486	202271	237452	445757	108555	334625	130761	40218.4	-0.559246	0.347218	-0.0751824
sp|Q13356|PPIL2_HUMAN	Peptidyl-prolyl cis-trans isomerase-like 2 OS=Homo sapiens GN=PPIL2 PE=1 SV=1	PPIL2	13	7	1	48.49	-	-	-	-	-	O	449386	560860	1.24493e+06	544591	166177	214171	350186	57598.3	225722	75954.4	34218.7	-0.658979	0.416008	-0.0752087
sp|Q7Z569|BRAP_HUMAN	BRCA1-associated protein OS=Homo sapiens GN=BRAP PE=1 SV=2	BRAP	7	5	0	43.48	-	-	-	-	-	-	240956	364679	840170	316414	132073	132030	215096	46395.8	130985	62994	22414.5	-0.621534	0.474244	-0.0753674
sp|O43896|KIF1C_HUMAN	Kinesin-like protein KIF1C OS=Homo sapiens GN=KIF1C PE=1 SV=3	KIF1C	11	9	4	52.62	-	-	-	-	-	-	558868	719787	1.84666e+06	739937	235104	311250	472880	63996.9	333333	93817.2	53976.1	-0.612226	0.372227	-0.075394
sp|Q9Y281|COF2_HUMAN	Cofilin-2 OS=Homo sapiens GN=CFL2 PE=1 SV=1	CFL2	21	6	0	53.35	-	-	-	-	-	-	222818	427521	711114	252233	98828	111329	2.32407e+06	208312	263909	104492	39272.7	-0.741887	0.648702	-0.075403
sp|Q6VEQ5|WASH2_HUMAN	WAS protein family homolog 2 OS=Homo sapiens GN=WASH2P PE=2 SV=2	WASH2P	4	3	0	51.02	-	-	-	-	-	-	370318	393704	726525	449370	159588	191747	559522	70321.7	380354	86648.8	42996.8	-0.662784	0.364319	-0.0754264
sp|Q8TAA3|PSA7L_HUMAN	Proteasome subunit alpha type-7-like OS=Homo sapiens GN=PSMA8 PE=1 SV=3	PSMA8	19	5	0	60.05	-	-	-	-	-	-	771983	1.20663e+06	1.9207e+06	924553	326244	402039	4.51e+06	260765	611379	862607	445825	-0.751716	0.75788	-0.075509
tr|H0Y314|H0Y314_HUMAN	Microtubule-actin cross-linking factor 1, isoforms 1/2/3/5 (Fragment) OS=Homo sapiens GN=MACF1 PE=1 SV=1	MACF1	11	9	0	36.87	-	-	-	-	-	-	220423	265798	666217	283298	103905	122136	244453	49447.1	153540	58772.6	20045.2	-0.602695	0.425726	-0.075654
tr|K7EKH0|K7EKH0_HUMAN	Nuclear factor 1 X-type (Fragment) OS=Homo sapiens GN=NFIX PE=4 SV=1	NFIX	16	5	0	45.43	-	-	-	-	-	-	911279	1.49868e+06	2.63617e+06	1.21589e+06	372181	486752	572489	91485.6	431843	117218	57149.6	-0.71635	0.328161	-0.0757683
sp|P18085|ARF4_HUMAN	ADP-ribosylation factor 4 OS=Homo sapiens GN=ARF4 PE=1 SV=3	ARF4	12	8	0	44.12	-	-	-	-	-	-	219095	370363	688998	249739	98600.4	125355	1.85327e+06	109709	279027	125512	61701.8	-0.713692	0.661347	-0.0757751
sp|Q00688|FKBP3_HUMAN	Peptidyl-prolyl cis-trans isomerase FKBP3 OS=Homo sapiens GN=FKBP3 PE=1 SV=1	FKBP3	5	4	4	46.44	-	-	-	-	-	-	709117	177553	285226	75077.5	35803.5	38367.8	89863.2	25872.6	70740.9	28136.2	9146.01	-0.458217	0.310725	-0.0757951
sp|P55199|ELL_HUMAN	RNA polymerase II elongation factor ELL OS=Homo sapiens GN=ELL PE=1 SV=1	ELL	7	5	0	49.98	-	-	-	-	O	-	303677	283369	1.22079e+06	390358	130094	163166	221575	59586.9	170329	61773.6	15429.7	-0.511787	0.309712	-0.0759211
sp|Q9UKB1|FBW1B_HUMAN	F-box/WD repeat-containing protein 11 OS=Homo sapiens GN=FBXW11 PE=1 SV=1	FBXW11	1	1	0	42.53	-	-	-	-	-	-	72397.3	108397	188002	97864.4	32335.3	35592.7	99726.8	12180.8	49372.3	16549.2	7100.93	-0.697637	0.505827	-0.0763556
sp|Q9UBB9|TFP11_HUMAN	Tuftelin-interacting protein 11 OS=Homo sapiens GN=TFIP11 PE=1 SV=1	TFIP11	4	4	3	30.79	-	-	-	-	-	O	233334	269270	623990	310437	114559	138030	313306	61860.1	211231	71104.5	29707.1	-0.602586	0.385206	-0.0766443
sp|Q9UHF7|TRPS1_HUMAN	Zinc finger transcription factor Trps1 OS=Homo sapiens GN=TRPS1 PE=1 SV=2	TRPS1	41	21	0	65.95	-	-	-	-	-	-	835426	1.51317e+06	2.30092e+06	1.04965e+06	382771	471212	571571	76024.6	397854	102813	49351.3	-0.7586	0.365841	-0.0766536
sp|Q12802|AKP13_HUMAN	A-kinase anchor protein 13 OS=Homo sapiens GN=AKAP13 PE=1 SV=2	AKAP13	9	8	0	41.82	-	-	-	-	-	-	164234	202812	381061	197991	76139.7	91448.3	219354	42097.8	128899	43974.8	16374.5	-0.681462	0.432896	-0.0767155
sp|Q96SY0|VWA9_HUMAN	von Willebrand factor A domain-containing protein 9 OS=Homo sapiens GN=VWA9 PE=1 SV=2	VWA9	24	14	0	60.34	-	-	-	-	-	-	1.09298e+06	744261	4.31212e+06	1.16351e+06	408406	466469	697105	91110.7	547611	129133	58502.8	-0.487735	0.305732	-0.076841
sp|P16403|H12_HUMAN	Histone H1.2 OS=Homo sapiens GN=HIST1H1C PE=1 SV=2	HIST1H1C	6	4	0	49.41	-	-	O	-	-	-	34650.3	50658.9	103444	49783.1	18311	23703.5	147860	13512.9	34993.4	24805.4	11913.8	-0.643012	0.682206	-0.076867
sp|O43422|P52K_HUMAN	52 kDa repressor of the inhibitor of the protein kinase OS=Homo sapiens GN=PRKRIR PE=1 SV=2	PRKRIR	6	5	4	58.04	-	-	-	-	-	-	146276	171729	437433	195253	70817.2	81790.6	176722	43051.3	105054	50176.4	17666.2	-0.588228	0.465918	-0.0768847
sp|Q96JB1|DYH8_HUMAN	Dynein heavy chain 8, axonemal OS=Homo sapiens GN=DNAH8 PE=1 SV=2	DNAH8	4	3	0	22.63	-	-	-	-	-	-	173867	179762	354221	164522	42615	65092.3	120000	10268.3	66578.9	20508.9	9269.73	-0.731401	0.481114	-0.0769868
sp|Q8N680|ZBTB2_HUMAN	Zinc finger and BTB domain-containing protein 2 OS=Homo sapiens GN=ZBTB2 PE=1 SV=1	ZBTB2	2	2	2	41.2	-	-	-	-	-	-	65541.5	85828	171988	77490.5	31930.6	40392.4	75172.5	15200.9	47058.5	12179.6	7988.97	-0.672938	0.376635	-0.0774465
sp|P50750|CDK9_HUMAN	Cyclin-dependent kinase 9 OS=Homo sapiens GN=CDK9 PE=1 SV=3	CDK9	18	8	0	42.53	-	-	O	O	-	-	830399	1.69644e+06	2.24869e+06	1.33103e+06	356356	452452	727086	92432.7	490477	154250	51438.9	-0.755059	0.402848	-0.0777332
sp|Q6GYQ0|RGPA1_HUMAN	Ral GTPase-activating protein subunit alpha-1 OS=Homo sapiens GN=RALGAPA1 PE=1 SV=1	RALGAPA1	22	17	0	54.6	-	-	-	-	-	-	1.64924e+06	1.971e+06	4.88036e+06	1.9818e+06	715886	909396	1.55223e+06	258127	1.09438e+06	325946	111994	-0.621679	0.362628	-0.0778611
sp|Q658Y4|F91A1_HUMAN	Protein FAM91A1 OS=Homo sapiens GN=FAM91A1 PE=1 SV=3	FAM91A1	18	10	2	50.91	-	-	-	-	-	-	761232	799536	2.25194e+06	936471	355136	409947	918800	161898	592742	229977	79925.4	-0.572783	0.431365	-0.0782461
sp|Q8NB90|SPAT5_HUMAN	Spermatogenesis-associated protein 5 OS=Homo sapiens GN=SPATA5 PE=1 SV=3	SPATA5	26	15	3	71.67	-	-	-	-	-	-	572980	663260	1.77923e+06	668283	243347	273255	459126	89012.5	306670	118225	41528.2	-0.604897	0.411269	-0.078268
sp|Q8NI27|THOC2_HUMAN	THO complex subunit 2 OS=Homo sapiens GN=THOC2 PE=1 SV=2	THOC2	17	11	5	57.04	-	-	-	-	-	O	659849	833689	1.67634e+06	838032	277299	333268	654031	77176.3	525911	119210	46342	-0.664883	0.295868	-0.0783284
sp|O15523|DDX3Y_HUMAN	ATP-dependent RNA helicase DDX3Y OS=Homo sapiens GN=DDX3Y PE=1 SV=2	DDX3Y	18	11	0	63.04	-	-	-	-	-	-	513925	621335	1.7318e+06	735526	181540	278661	503377	51918.5	347918	75674.1	23160.2	-0.594512	0.360479	-0.0784955
sp|Q5JSZ5|PRC2B_HUMAN	Protein PRRC2B OS=Homo sapiens GN=PRRC2B PE=1 SV=2	PRRC2B	6	6	0	42.75	-	-	-	-	-	-	165434	245817	520803	245048	82045.6	102828	192127	34873.8	134099	35171.2	13378.4	-0.635796	0.343917	-0.0785357
sp|P62330|ARF6_HUMAN	ADP-ribosylation factor 6 OS=Homo sapiens GN=ARF6 PE=1 SV=2	ARF6	1	1	1	40.06	-	-	-	-	-	-	377186	272556	408510	205661	86603.2	76471.3	172282	49476.5	101732	60389.1	22964	-0.754676	0.503278	-0.0786005
sp|Q3V6T2|GRDN_HUMAN	Girdin OS=Homo sapiens GN=CCDC88A PE=1 SV=2	CCDC88A	7	5	0	47.32	-	-	-	-	-	-	178570	240622	676301	224631	100162	109076	180980	28333.9	119607	38532.9	18718.5	-0.577255	0.404963	-0.0787737
sp|O15344|TRI18_HUMAN	E3 ubiquitin-protein ligase Midline-1 OS=Homo sapiens GN=MID1 PE=1 SV=1	MID1	5	5	1	44.16	-	-	-	-	-	-	234573	315112	770805	301635	91685.5	119421	151772	25924.8	113557	39024.8	11844.2	-0.632687	0.358196	-0.0788236
sp|Q9NTJ3|SMC4_HUMAN	Structural maintenance of chromosomes protein 4 OS=Homo sapiens GN=SMC4 PE=1 SV=2	SMC4	346	97	0	70.2	-	-	O	-	-	-	5.09994e+06	7.23419e+06	1.88829e+07	6.12756e+06	2.16947e+06	2.75773e+06	2.699e+06	447000	1.86739e+06	546253	223872	-0.62275	0.368891	-0.079135
sp|P43686|PRS6B_HUMAN	26S protease regulatory subunit 6B OS=Homo sapiens GN=PSMC4 PE=1 SV=2	PSMC4	34	14	1	62.86	-	-	-	-	-	-	564944	810135	1.95189e+06	720092	250562	323540	4.58683e+06	170454	759303	634096	327565	-0.633263	0.713641	-0.0792399
sp|O60921|HUS1_HUMAN	Checkpoint protein HUS1 OS=Homo sapiens GN=HUS1 PE=1 SV=1	HUS1	8	3	0	46.74	-	-	-	-	-	-	228845	366407	729137	308411	100694	121239	303983	28532.8	112550	65733	21877	-0.676526	0.635609	-0.0792644
sp|O00311|CDC7_HUMAN	Cell division cycle 7-related protein kinase OS=Homo sapiens GN=CDC7 PE=1 SV=1	CDC7	4	4	3	39.02	-	-	-	O	-	-	221201	295900	671071	286877	93950.8	109396	186177	37859.8	126093	52348.4	11256.4	-0.639402	0.410816	-0.0793703
tr|C9JVD8|C9JVD8_HUMAN	Structural maintenance of chromosomes protein 4 (Fragment) OS=Homo sapiens GN=SMC4 PE=1 SV=1	SMC4	27	9	0	64.43	-	-	-	-	-	-	1.31185e+06	1.7286e+06	4.80077e+06	1.48303e+06	576408	656081	719570	153165	479688	120052	46177.8	-0.606856	0.341251	-0.079375
sp|Q01664|TFAP4_HUMAN	Transcription factor AP-4 OS=Homo sapiens GN=TFAP4 PE=1 SV=2	TFAP4	5	5	2	48.14	-	O	-	-	-	-	315966	337935	922568	350961	171369	183515	293813	101327	209331	92609.8	61954.5	-0.574183	0.355583	-0.0795531
sp|O60524|NEMF_HUMAN	Nuclear export mediator factor NEMF OS=Homo sapiens GN=NEMF PE=1 SV=4	NEMF	18	13	0	64.03	-	-	-	-	-	-	624983	607670	2.20244e+06	784938	209308	295468	444518	85927.4	301889	105651	46089.6	-0.553956	0.391397	-0.0797339
sp|Q9H1D9|RPC6_HUMAN	DNA-directed RNA polymerase III subunit RPC6 OS=Homo sapiens GN=POLR3F PE=1 SV=1	POLR3F	7	4	4	32.66	-	-	-	-	-	-	239025	360216	570209	310857	100396	131529	341468	57967.7	135147	97728.6	31227.5	-0.7401	0.643749	-0.0797668
sp|Q8IUF8|MINA_HUMAN	Bifunctional lysine-specific demethylase and histidyl-hydroxylase MINA OS=Homo sapiens GN=MINA PE=1 SV=1	MINA	10	7	0	43.83	-	-	-	-	-	-	551872	969230	1.58273e+06	694229	282158	292492	376565	67373.3	306087	89479.6	34191.8	-0.724658	0.29633	-0.0800393
sp|O75340|PDCD6_HUMAN	Programmed cell death protein 6 OS=Homo sapiens GN=PDCD6 PE=1 SV=1	PDCD6	7	6	0	57.25	-	-	-	-	-	-	121852	239757	476442	145111	53658.5	69030.4	1.11662e+06	51784.1	150369	44596.5	22810.5	-0.69561	0.653298	-0.0801697
sp|O15083|ERC2_HUMAN	ERC protein 2 OS=Homo sapiens GN=ERC2 PE=1 SV=3	ERC2	3	3	0	40.06	-	-	-	-	-	-	55013.8	67658.4	223683	78578.9	31649	37033.6	50179.7	14680.3	44389.2	16412.7	5331.43	-0.53136	0.243238	-0.0802953
sp|P14649|MYL6B_HUMAN	Myosin light chain 6B OS=Homo sapiens GN=MYL6B PE=1 SV=1	MYL6B	5	1	0	62.3	-	-	-	-	-	-	431495	365155	1.60037e+06	607588	126793	197008	487415	22270.2	313219	51948.9	23729.8	-0.516909	0.39051	-0.0803768
tr|H0YEN2|H0YEN2_HUMAN	Serine/threonine-protein phosphatase 6 regulatory subunit 3 (Fragment) OS=Homo sapiens GN=PPP6R3 PE=1 SV=1	PPP6R3	10	7	0	51.58	-	-	-	-	-	-	306303	405795	828620	406445	134108	182473	1.05016e+06	70124	295865	178609	72477.7	-0.66154	0.665994	-0.0803912
sp|Q03933|HSF2_HUMAN	Heat shock factor protein 2 OS=Homo sapiens GN=HSF2 PE=1 SV=1	HSF2	3	3	0	39.08	-	O	-	-	-	-	195338	187959	609264	212586	90898.8	97235.6	223179	42203.9	120723	50574.8	28800	-0.554269	0.496027	-0.0804866
sp|Q03933-2|HSF2_HUMAN	Isoform 2 of Heat shock factor protein 2 OS=Homo sapiens GN=HSF2	HSF2	4	4	0	39.08	-	-	-	-	-	-	195338	187959	609264	212586	90898.8	97235.6	223179	42203.9	120723	50574.8	28800	-0.554269	0.496027	-0.0804866
tr|E7EU80|E7EU80_HUMAN	Rho guanine nucleotide exchange factor 7 OS=Homo sapiens GN=ARHGEF7 PE=1 SV=1	ARHGEF7	4	2	0	39.8	-	-	-	-	-	-	323643	376103	1.07607e+06	376108	153649	171448	235624	37890.6	225293	39925.6	17220.9	-0.584361	0.172087	-0.0806436
sp|Q9Y5X2|SNX8_HUMAN	Sorting nexin-8 OS=Homo sapiens GN=SNX8 PE=1 SV=1	SNX8	21	13	6	50.8	-	-	-	-	-	-	452170	500753	1.23317e+06	537847	198105	218383	394177	79452.7	332425	102035	31967.6	-0.611758	0.275975	-0.0809858
sp|O95777|LSM8_HUMAN	U6 snRNA-associated Sm-like protein LSm8 OS=Homo sapiens GN=LSM8 PE=1 SV=3	LSM8	6	3	0	43.12	-	-	-	-	-	O	279313	358652	763352	389220	118419	159232	387823	82185.8	199680	120915	20514	-0.641005	0.549839	-0.0810905
sp|Q9UEG4|ZN629_HUMAN	Zinc finger protein 629 OS=Homo sapiens GN=ZNF629 PE=1 SV=2	ZNF629	4	3	3	30.95	-	-	-	-	-	-	126171	162183	453212	156638	60715.9	65652.3	108821	21691	68980.3	24168.4	9269.98	-0.588976	0.410715	-0.0811415
sp|Q9NYB9|ABI2_HUMAN	Abl interactor 2 OS=Homo sapiens GN=ABI2 PE=1 SV=1	ABI2	6	3	0	47.73	-	-	-	-	-	-	373171	410888	1.4858e+06	439489	160701	193005	285267	35796.4	185974	53055.1	22931.4	-0.550807	0.40469	-0.0812422
sp|Q6P2H3|CEP85_HUMAN	Centrosomal protein of 85 kDa OS=Homo sapiens GN=CEP85 PE=1 SV=1	CEP85	3	3	0	57.98	-	-	-	-	-	-	28587.9	29462	97218.5	40089.5	13833.7	19793.2	28704.2	5264.84	27972.9	9480.48	4743.19	-0.531305	0.23395	-0.0817029
sp|P49585|PCY1A_HUMAN	Choline-phosphate cytidylyltransferase A OS=Homo sapiens GN=PCYT1A PE=1 SV=2	PCYT1A	2	2	0	48.32	-	-	-	-	-	-	201079	134876	826915	236425	53391.4	71742.6	119470	25239.8	61472.4	18367.2	12194.8	-0.495452	0.448142	-0.0819264
sp|P11473|VDR_HUMAN	Vitamin D3 receptor OS=Homo sapiens GN=VDR PE=1 SV=1	VDR	3	2	0	33	-	O	-	-	-	-	47718.4	57715.5	208519	53802.5	23078.5	21163.8	21297.7	5278.77	12913.3	6518.43	6293.98	-0.548677	0.502384	-0.0820675
sp|P09234|RU1C_HUMAN	U1 small nuclear ribonucleoprotein C OS=Homo sapiens GN=SNRPC PE=1 SV=1	SNRPC	1	1	0	40.8	-	-	-	-	-	O	382970	471971	918380	487361	114385	162934	790954	47664.2	250633	102356	50220.3	-0.69054	0.619263	-0.0821104
sp|Q96AE4|FUBP1_HUMAN	Far upstream element-binding protein 1 OS=Homo sapiens GN=FUBP1 PE=1 SV=3	FUBP1	50	18	1	56.81	-	-	-	-	O	-	901952	1.17777e+06	1.78662e+06	651389	240572	304303	5.31492e+06	247555	859446	225100	100982	-0.823672	0.642139	-0.082244
sp|O75398|DEAF1_HUMAN	Deformed epidermal autoregulatory factor 1 homolog OS=Homo sapiens GN=DEAF1 PE=1 SV=1	DEAF1	5	3	0	41.88	-	-	-	-	-	-	170357	172913	515874	193726	70251.6	91676.7	155823	30898.2	110327	32869.3	16020.1	-0.582319	0.349423	-0.0823499
sp|Q13535|ATR_HUMAN	Serine/threonine-protein kinase ATR OS=Homo sapiens GN=ATR PE=1 SV=3	ATR	8	7	0	47.79	-	-	O	O	-	-	197588	260738	599473	235015	101587	120086	220319	31507.6	154859	48125.9	15756.9	-0.631363	0.379347	-0.083061
sp|P35222|CTNB1_HUMAN	Catenin beta-1 OS=Homo sapiens GN=CTNNB1 PE=1 SV=1	CTNNB1	8	7	0	55.83	-	-	-	-	O	-	363824	403227	1.254e+06	435615	153775	181636	346367	56572.6	208581	61522	30033.1	-0.573923	0.420701	-0.0833259
sp|P0CB38|PAB4L_HUMAN	Polyadenylate-binding protein 4-like OS=Homo sapiens GN=PABPC4L PE=2 SV=1	PABPC4L	6	4	2	44.23	-	-	-	-	-	-	461593	1.29316e+06	1.45455e+06	931092	220898	332503	545443	29705.2	284368	141840	81527	-0.759702	0.584958	-0.0833426
sp|Q3B7J2|GFOD2_HUMAN	Glucose-fructose oxidoreductase domain-containing protein 2 OS=Homo sapiens GN=GFOD2 PE=2 SV=1	GFOD2	3	3	0	44.76	-	-	-	-	-	-	89083.5	96321.4	234801	108450	42754.2	48789.3	86016.5	28462.2	68475.7	32035.3	8671.43	-0.599729	0.319026	-0.0836904
sp|Q96KR1|ZFR_HUMAN	Zinc finger RNA-binding protein OS=Homo sapiens GN=ZFR PE=1 SV=2	ZFR	33	20	17	59.72	-	-	-	-	-	-	578547	553981	2.30224e+06	994425	233475	342089	738616	59801.2	669147	122562	54724.9	-0.489104	0.235331	-0.0837296
sp|O00743|PPP6_HUMAN	Serine/threonine-protein phosphatase 6 catalytic subunit OS=Homo sapiens GN=PPP6C PE=1 SV=1	PPP6C	2	2	0	32.46	-	-	O	-	O	-	68701.8	65748	124629	94076.8	30590.3	46159.7	385177	23990.2	134826	61063.4	40531.6	-0.590989	0.624265	-0.0837435
sp|Q13112|CAF1B_HUMAN	Chromatin assembly factor 1 subunit B OS=Homo sapiens GN=CHAF1B PE=1 SV=1	CHAF1B	40	16	16	55.78	-	-	O	-	-	-	1.14524e+06	1.80547e+06	3.38229e+06	1.36356e+06	453361	566110	604020	99909.2	448312	131662	62533.5	-0.711938	0.343105	-0.0837526
sp|Q53EZ4|CEP55_HUMAN	Centrosomal protein of 55 kDa OS=Homo sapiens GN=CEP55 PE=1 SV=3	CEP55	2	2	1	33.05	-	-	-	-	-	-	87731.3	114799	240762	131050	45863.1	54786.7	153045	52076.9	65595.9	32593.1	13715.3	-0.610662	0.482655	-0.0837627
sp|Q8WVV9|HNRLL_HUMAN	Heterogeneous nuclear ribonucleoprotein L-like OS=Homo sapiens GN=HNRNPLL PE=1 SV=1	HNRNPLL	29	14	0	56.55	-	-	-	-	-	-	1.06632e+06	1.29212e+06	3.99672e+06	1.37677e+06	446218	547078	711009	114384	591765	142569	90921.3	-0.575756	0.270314	-0.0837825
sp|O75970|MPDZ_HUMAN	Multiple PDZ domain protein OS=Homo sapiens GN=MPDZ PE=1 SV=2	MPDZ	9	9	0	53.08	-	-	-	-	-	-	243996	259148	940757	300436	116224	141848	219794	37505.9	171215	62357	16544.6	-0.536549	0.350875	-0.0839602
sp|Q7Z7G8|VP13B_HUMAN	Vacuolar protein sorting-associated protein 13B OS=Homo sapiens GN=VPS13B PE=1 SV=2	VPS13B	2	2	0	17.58	-	-	-	-	-	-	431830	850658	2.57951e+06	1.05034e+06	439627	514242	648868	75928.4	738670	407279	304097	-0.482969	0.298452	-0.0845192
sp|Q9NVH2|INT7_HUMAN	Integrator complex subunit 7 OS=Homo sapiens GN=INTS7 PE=1 SV=1	INTS7	5	5	0	43.47	-	-	-	-	-	-	159519	195294	449115	194466	85588.1	91133.1	174594	31444.7	149235	37520.6	13745.4	-0.613199	0.252748	-0.0845851
sp|Q9NYB0|TE2IP_HUMAN	Telomeric repeat-binding factor 2-interacting protein 1 OS=Homo sapiens GN=TERF2IP PE=1 SV=1	TERF2IP	10	9	8	62.95	-	-	-	-	-	-	453106	417292	1.508e+06	520455	184392	224096	511831	54668.3	326520	86187	34806.4	-0.543862	0.410002	-0.0846242
sp|Q9UGJ1|GCP4_HUMAN	Gamma-tubulin complex component 4 OS=Homo sapiens GN=TUBGCP4 PE=1 SV=1	TUBGCP4	20	11	0	47.53	-	-	-	-	-	-	252563	274359	733681	308363	97985.1	114587	269146	58610.4	145630	71126.7	18339.9	-0.601736	0.499019	-0.0847195
sp|O43396|TXNL1_HUMAN	Thioredoxin-like protein 1 OS=Homo sapiens GN=TXNL1 PE=1 SV=3	TXNL1	21	13	0	66.43	-	-	-	-	-	-	275104	414842	801388	313064	111451	131947	2.21093e+06	92251.4	452369	212560	48912.3	-0.703959	0.659093	-0.0848429
sp|P11474|ERR1_HUMAN	Steroid hormone receptor ERR1 OS=Homo sapiens GN=ESRRA PE=1 SV=3	ESRRA	12	10	0	55.66	-	O	-	-	-	-	498534	468492	1.72596e+06	586976	168531	234431	324992	78085.2	244063	87784	26145.4	-0.554848	0.332812	-0.0849438
sp|Q9Y2X3|NOP58_HUMAN	Nucleolar protein 58 OS=Homo sapiens GN=NOP58 PE=1 SV=1	NOP58	7	6	4	44.23	-	-	-	-	-	-	272134	318118	1.16843e+06	363689	126900	146633	254362	38744.8	163280	50945.6	19573.9	-0.537449	0.409843	-0.0850173
sp|Q9UFF9|CNOT8_HUMAN	CCR4-NOT transcription complex subunit 8 OS=Homo sapiens GN=CNOT8 PE=1 SV=1	CNOT8	3	3	0	49.46	-	-	-	-	-	-	348887	411294	1.22806e+06	424878	177982	171298	270115	81797.2	206962	117899	28830.5	-0.565221	0.399526	-0.0850422
sp|Q9HC98|NEK6_HUMAN	Serine/threonine-protein kinase Nek6 OS=Homo sapiens GN=NEK6 PE=1 SV=2	NEK6	3	3	0	32.98	-	-	-	O	-	-	154226	230634	479205	247116	68618.6	98819.5	190025	51174.3	116836	37782	15059.8	-0.637462	0.374327	-0.0852005
sp|O75044|SRGP2_HUMAN	SLIT-ROBO Rho GTPase-activating protein 2 OS=Homo sapiens GN=SRGAP2 PE=1 SV=2	SRGAP2	5	5	0	35.68	-	-	-	-	-	-	196508	195469	855252	253116	87017.1	109520	181408	41592.2	105543	46706.4	18735.2	-0.512926	0.464429	-0.0853945
sp|Q86YV9|HPS6_HUMAN	Hermansky-Pudlak syndrome 6 protein OS=Homo sapiens GN=HPS6 PE=1 SV=1	HPS6	7	5	5	53.95	-	-	-	-	-	-	123609	146537	372814	151741	59254.8	72631.3	123707	20857.8	103843	31657.4	8781.54	-0.603577	0.291182	-0.0855447
sp|O15131|IMA6_HUMAN	Importin subunit alpha-6 OS=Homo sapiens GN=KPNA5 PE=1 SV=2	KPNA5	10	6	0	53.03	-	-	-	-	-	-	464402	588496	1.72969e+06	628837	218621	243112	695755	61970.3	298950	185748	77359.7	-0.573058	0.639422	-0.0856741
tr|K7ER69|K7ER69_HUMAN	Interleukin enhancer-binding factor 3 (Fragment) OS=Homo sapiens GN=ILF3 PE=1 SV=1	ILF3	76	15	0	61.44	-	-	-	-	-	-	4.3103e+06	2.31752e+06	2.05023e+07	5.47133e+06	1.51161e+06	1.85276e+06	3.67677e+06	321183	2.94153e+06	590414	203551	-0.447275	0.298441	-0.0858485
sp|P48382|RFX5_HUMAN	DNA-binding protein RFX5 OS=Homo sapiens GN=RFX5 PE=1 SV=1	RFX5	44	25	0	67.55	-	O	-	-	-	-	970419	1.16406e+06	3.96164e+06	1.18351e+06	422094	511493	689800	106028	472139	160320	59345.9	-0.561991	0.399023	-0.0859723
sp|Q13948-9|CASP_HUMAN	Isoform 9 of Protein CASP OS=Homo sapiens GN=CUX1	CUX1	62	24	0	65.91	-	-	-	-	-	-	1.8006e+06	2.04499e+06	7.82474e+06	2.16366e+06	783426	1.02225e+06	1.19842e+06	206788	857699	290130	102076	-0.543575	0.373387	-0.0861327
sp|Q9UQ35|SRRM2_HUMAN	Serine/arginine repetitive matrix protein 2 OS=Homo sapiens GN=SRRM2 PE=1 SV=2	SRRM2	31	17	6	55.19	-	-	-	-	-	O	758144	819667	2.06477e+06	960970	401361	464356	1.47372e+06	114752	933040	240526	122906	-0.576887	0.422852	-0.0861632
sp|O15379|HDAC3_HUMAN	Histone deacetylase 3 OS=Homo sapiens GN=HDAC3 PE=1 SV=2	HDAC3	12	10	0	60.09	-	-	O	-	-	-	537400	689985	1.6272e+06	675119	249777	328149	552405	91576.7	418409	127871	44702.7	-0.628595	0.338188	-0.0862053
sp|Q99996|AKAP9_HUMAN	A-kinase anchor protein 9 OS=Homo sapiens GN=AKAP9 PE=1 SV=3	AKAP9	5	5	0	45.36	-	-	-	-	-	-	107947	126963	232798	122487	46695.8	57677.6	134922	31848.1	75213.1	39545.9	12638.5	-0.700156	0.503672	-0.0862096
sp|Q13948-10|CASP_HUMAN	Isoform 10 of Protein CASP OS=Homo sapiens GN=CUX1	CUX1	64	23	0	65.91	-	-	-	-	-	-	1.56746e+06	1.7874e+06	6.6546e+06	1.86504e+06	691225	891568	1.04353e+06	187494	778861	249049	88750.7	-0.547166	0.34505	-0.0863095
sp|Q86T24|KAISO_HUMAN	Transcriptional regulator Kaiso OS=Homo sapiens GN=ZBTB33 PE=1 SV=2	ZBTB33	6	4	4	43.41	-	-	-	-	-	-	218728	171656	637499	298222	118381	141046	641212	46193.4	356854	97273.9	43787.8	-0.46523	0.471217	-0.0863344
sp|Q9H1E3|NUCKS_HUMAN	Nuclear ubiquitous casein and cyclin-dependent kinase substrate 1 OS=Homo sapiens GN=NUCKS1 PE=1 SV=1	NUCKS1	29	11	5	48.85	-	-	-	-	-	-	376940	233842	1.29165e+06	360699	103832	136467	188543	36561	142891	47908	28718	-0.512024	0.345312	-0.0863509
sp|Q96FV9|THOC1_HUMAN	THO complex subunit 1 OS=Homo sapiens GN=THOC1 PE=1 SV=1	THOC1	9	6	0	50.07	-	-	-	-	-	O	279668	291696	635609	346243	129212	148574	350285	45046.9	314764	68094.2	25717.7	-0.614885	0.234893	-0.0867165
sp|P54819|KAD2_HUMAN	Adenylate kinase 2, mitochondrial OS=Homo sapiens GN=AK2 PE=1 SV=2	AK2	3	3	0	33.07	-	-	-	-	-	-	235984	302519	578822	184716	60053	77642.4	1.4686e+06	116710	169519	71052.7	30322.9	-0.753002	0.654735	-0.0869408
tr|G3V213|G3V213_HUMAN	Adenylate kinase 2, isoform CRA_a OS=Homo sapiens GN=AK2 PE=1 SV=1	AK2	2	2	0	33.07	-	-	-	-	-	-	235984	302519	578822	184716	60053	77642.4	1.4686e+06	116710	169519	71052.7	30322.9	-0.753002	0.654735	-0.0869408
sp|Q969F9|HPS3_HUMAN	Hermansky-Pudlak syndrome 3 protein OS=Homo sapiens GN=HPS3 PE=1 SV=1	HPS3	9	8	0	46.77	-	-	-	-	-	-	392242	470438	1.18699e+06	456349	153153	181728	312756	64567.8	201072	90512.4	23257	-0.627324	0.443751	-0.0877985
sp|Q7Z4H7|HAUS6_HUMAN	HAUS augmin-like complex subunit 6 OS=Homo sapiens GN=HAUS6 PE=1 SV=2	HAUS6	18	12	0	61.88	-	-	-	-	-	-	403898	547104	1.43123e+06	488189	196640	220455	305431	49610	254239	64393.5	26139.6	-0.607396	0.274039	-0.0880801
sp|P30041|PRDX6_HUMAN	Peroxiredoxin-6 OS=Homo sapiens GN=PRDX6 PE=1 SV=3	PRDX6	13	6	6	41.4	-	-	-	-	-	-	290035	576204	938798	355776	151345	180710	5.71704e+06	974044	647893	237340	62572	-0.735697	0.609705	-0.0884134
sp|P62266|RS23_HUMAN	40S ribosomal protein S23 OS=Homo sapiens GN=RPS23 PE=1 SV=3	RPS23	10	4	1	50.94	-	-	-	-	-	-	779067	1.23851e+06	2.82649e+06	1.23649e+06	269234	346921	1.43788e+06	61452.9	394540	201612	128000	-0.637522	0.660306	-0.0884413
sp|Q9BXP5|SRRT_HUMAN	Serrate RNA effector molecule homolog OS=Homo sapiens GN=SRRT PE=1 SV=1	SRRT	111	29	0	64.85	-	-	O	-	-	O	1.87042e+06	1.14319e+06	7.91758e+06	2.29838e+06	635373	827743	1.74996e+06	198868	1.27767e+06	312842	120360	-0.467259	0.347344	-0.0884424
sp|P39880|CUX1_HUMAN	Homeobox protein cut-like 1 OS=Homo sapiens GN=CUX1 PE=1 SV=3	CUX1	136	55	0	70.44	-	O	-	-	O	-	1.94791e+06	2.2309e+06	8.69019e+06	2.36003e+06	864717	1.09542e+06	1.25547e+06	238263	934736	318189	122867	-0.539647	0.352342	-0.0884438
sp|Q9UKL0|RCOR1_HUMAN	REST corepressor 1 OS=Homo sapiens GN=RCOR1 PE=1 SV=1	RCOR1	60	23	0	54.96	-	-	O	-	-	-	1.72679e+06	1.58877e+06	7.5218e+06	1.843e+06	727582	835898	997513	178263	806925	218149	86702.7	-0.514824	0.287908	-0.0886217
sp|Q68CZ6|HAUS3_HUMAN	HAUS augmin-like complex subunit 3 OS=Homo sapiens GN=HAUS3 PE=1 SV=1	HAUS3	14	9	1	56.43	-	-	-	-	-	-	390353	450889	1.45527e+06	441993	168456	191224	302028	44931.2	200451	62142.9	25277.8	-0.573214	0.399375	-0.0887312
sp|P62312|LSM6_HUMAN	U6 snRNA-associated Sm-like protein LSm6 OS=Homo sapiens GN=LSM6 PE=1 SV=1	LSM6	2	2	2	35.55	-	-	-	-	-	O	359716	366143	820395	419323	123360	152902	294548	64676.3	250672	67893.2	32840.3	-0.644101	0.247013	-0.088981
sp|Q9NS91|RAD18_HUMAN	E3 ubiquitin-protein ligase RAD18 OS=Homo sapiens GN=RAD18 PE=1 SV=2	RAD18	30	17	7	59.13	-	-	-	-	-	-	1.00876e+06	971961	4.62294e+06	1.1309e+06	366144	462073	456632	80343.1	333945	104214	35601.3	-0.523512	0.350807	-0.0890305
sp|Q8TEL6|TP4AP_HUMAN	Short transient receptor potential channel 4-associated protein OS=Homo sapiens GN=TRPC4AP PE=1 SV=2	TRPC4AP	12	12	0	44.06	-	-	-	-	-	-	326694	423717	1.15331e+06	483677	142771	183660	380989	69622	240907	79755.4	37305.1	-0.584733	0.412326	-0.0891318
tr|K7EKJ9|K7EKJ9_HUMAN	Interleukin enhancer-binding factor 3 (Fragment) OS=Homo sapiens GN=ILF3 PE=1 SV=1	ILF3	99	19	1	61.44	-	-	-	-	-	-	4.30309e+06	2.48048e+06	2.02807e+07	5.44864e+06	1.5153e+06	1.87499e+06	3.83346e+06	345876	3.03118e+06	625512	207413	-0.453621	0.30494	-0.0892882
sp|Q92620|PRP16_HUMAN	Pre-mRNA-splicing factor ATP-dependent RNA helicase PRP16 OS=Homo sapiens GN=DHX38 PE=1 SV=2	DHX38	57	30	13	55.32	-	-	-	-	-	O	767890	688473	2.62702e+06	985943	260224	367221	942655	116292	525130	195573	74033.1	-0.537751	0.489741	-0.089332
tr|F8W031|F8W031_HUMAN	Uncharacterized protein (Fragment) OS=Homo sapiens PE=4 SV=1	NA	3	3	0	43.07	-	-	-	-	-	-	187356	224599	545046	277323	69925.2	111392	1.67793e+06	35673.1	541602	84810.3	21382.3	-0.608503	0.569562	-0.0893499
sp|O15020|SPTN2_HUMAN	Spectrin beta chain, non-erythrocytic 2 OS=Homo sapiens GN=SPTBN2 PE=1 SV=3	SPTBN2	106	52	0	63.31	-	-	-	-	-	-	3.69007e+06	4.22415e+06	1.26449e+07	4.52306e+06	1.69406e+06	2.07264e+06	3.83016e+06	462306	2.96327e+06	691353	239010	-0.574655	0.314363	-0.089672
sp|P10244|MYBB_HUMAN	Myb-related protein B OS=Homo sapiens GN=MYBL2 PE=1 SV=1	MYBL2	17	14	2	49.4	-	-	-	-	-	-	685459	790309	2.71502e+06	834687	316702	378527	653239	132172	388347	142067	56127.7	-0.553581	0.436266	-0.0897116
sp|Q9NPQ8|RIC8A_HUMAN	Synembryn-A OS=Homo sapiens GN=RIC8A PE=1 SV=3	RIC8A	1	1	0	50.02	-	-	-	-	-	-	136267	112136	526166	205105	39837.9	69063.7	232695	16882.2	113017	38619.4	16589.1	-0.502053	0.530999	-0.0897143
sp|Q15059|BRD3_HUMAN	Bromodomain-containing protein 3 OS=Homo sapiens GN=BRD3 PE=1 SV=1	BRD3	31	17	3	59.6	-	-	-	-	-	-	586406	692614	3.312e+06	851076	290169	359438	416022	90272.8	313765	110075	35632.7	-0.501649	0.33841	-0.0898036
sp|Q9BT40|INP5K_HUMAN	Inositol polyphosphate 5-phosphatase K OS=Homo sapiens GN=INPP5K PE=1 SV=3	INPP5K	2	2	0	41.54	-	-	-	-	-	-	42255.7	45596.3	91762.3	46340	17166.6	15766.8	72871.5	13153.2	27745.4	14586.2	4276.8	-0.661232	0.581522	-0.08988
sp|P60981|DEST_HUMAN	Destrin OS=Homo sapiens GN=DSTN PE=1 SV=3	DSTN	9	5	0	41.01	-	-	-	-	-	-	187653	533544	656629	205288	98234.4	111312	2.78376e+06	322832	287468	79211.2	41337.1	-0.797846	0.630554	-0.0899157
sp|Q96DY7|MTBP_HUMAN	Mdm2-binding protein OS=Homo sapiens GN=MTBP PE=1 SV=1	MTBP	5	4	4	36.91	-	-	-	-	-	-	90645.2	117013	279458	128739	47099.7	61496.1	105970	20834.9	92642	26323.6	11778.5	-0.599068	0.251692	-0.0899367
sp|Q9NZT2|OGFR_HUMAN	Opioid growth factor receptor OS=Homo sapiens GN=OGFR PE=1 SV=3	OGFR	11	8	0	48.09	-	-	-	-	-	-	379509	426002	987065	492109	157431	212671	664537	83971.4	332572	132430	71378.6	-0.621736	0.528808	-0.0902189
sp|Q6P1K8|T2H2L_HUMAN	General transcription factor IIH subunit 2-like protein OS=Homo sapiens GN=GTF2H2C PE=1 SV=1	GTF2H2C	6	3	0	46.09	-	-	-	-	-	-	328837	335328	1.09199e+06	425600	164403	204399	307304	72967.5	316307	113349	31210.4	-0.536702	0.191284	-0.0902511
sp|P07355|ANXA2_HUMAN	Annexin A2 OS=Homo sapiens GN=ANXA2 PE=1 SV=2	ANXA2	18	12	0	43.99	-	-	-	-	-	-	971634	662032	1.24004e+06	455851	236767	265036	986625	115884	344755	145329	66939.6	-0.739616	0.591616	-0.0906633
sp|Q96AE4-2|FUBP1_HUMAN	Isoform 2 of Far upstream element-binding protein 1 OS=Homo sapiens GN=FUBP1	FUBP1	55	18	0	56.81	-	-	-	-	-	-	900102	1.1958e+06	1.9134e+06	703322	266912	334116	4.58558e+06	227912	839852	210101	97656.3	-0.801454	0.633194	-0.0907867
sp|Q86VS8|HOOK3_HUMAN	Protein Hook homolog 3 OS=Homo sapiens GN=HOOK3 PE=1 SV=2	HOOK3	17	10	5	53.03	-	-	-	-	-	-	450621	408939	1.6231e+06	506286	186675	239127	447010	70937.9	301227	92522.8	42756.2	-0.532007	0.389542	-0.0908072
sp|Q02880|TOP2B_HUMAN	DNA topoisomerase 2-beta OS=Homo sapiens GN=TOP2B PE=1 SV=3	TOP2B	6	4	0	38.44	-	-	-	-	-	-	313425	403116	728295	402995	130487	163617	318330	53084.3	272937	73374.2	26993.8	-0.691106	0.265815	-0.0908079
sp|Q15363|TMED2_HUMAN	Transmembrane emp24 domain-containing protein 2 OS=Homo sapiens GN=TMED2 PE=1 SV=1	TMED2	3	3	0	30.9	-	-	-	-	-	-	62699.6	96401.5	144412	84643.4	28375.3	33752.3	207615	37830.6	46116.6	17860.3	13587.2	-0.737157	0.591197	-0.0911889
tr|K7EPD6|K7EPD6_HUMAN	ELKS/Rab6-interacting/CAST family member 1 (Fragment) OS=Homo sapiens GN=ERC1 PE=1 SV=1	ERC1	4	4	0	54.97	-	-	-	-	-	-	70427.2	67534.6	345946	89781.3	38237.6	47693.3	66253.3	20707.8	49146	24900	4512.44	-0.481933	0.36924	-0.0912421
sp|P61923|COPZ1_HUMAN	Coatomer subunit zeta-1 OS=Homo sapiens GN=COPZ1 PE=1 SV=1	COPZ1	8	3	0	56.43	-	-	-	-	-	-	342396	597954	922123	553053	158157	200895	1.34998e+06	102056	369987	307759	91522.1	-0.705932	0.705378	-0.0917758
sp|P20585|MSH3_HUMAN	DNA mismatch repair protein Msh3 OS=Homo sapiens GN=MSH3 PE=1 SV=4	MSH3	107	44	44	62.02	-	-	-	-	-	-	1.15027e+06	1.47926e+06	4.66762e+06	1.43711e+06	490766	621345	780278	149150	562039	194259	71323.6	-0.578251	0.366713	-0.0918039
sp|Q96I24|FUBP3_HUMAN	Far upstream element-binding protein 3 OS=Homo sapiens GN=FUBP3 PE=1 SV=2	FUBP3	24	15	10	52.41	-	-	-	-	-	-	658154	887818	1.52264e+06	728600	250040	284980	840612	115891	357976	136927	60057.1	-0.735578	0.545425	-0.091993
sp|Q96HA7|TONSL_HUMAN	Tonsoku-like protein OS=Homo sapiens GN=TONSL PE=1 SV=2	TONSL	8	7	0	45.7	-	-	-	-	-	-	184398	272661	527794	239300	92975.2	131447	203738	38943.5	155894	56994.4	22100.5	-0.680595	0.353423	-0.0920325
sp|Q6P4R8|NFRKB_HUMAN	Nuclear factor related to kappa-B-binding protein OS=Homo sapiens GN=NFRKB PE=1 SV=2	NFRKB	17	14	0	49.14	-	-	O	-	-	-	354363	490414	1.05094e+06	444823	164426	192421	346360	87107.2	224363	82965.6	34473.4	-0.653332	0.389031	-0.0924602
sp|Q16875|F263_HUMAN	6-phosphofructo-2-kinase/fructose-2,6-bisphosphatase 3 OS=Homo sapiens GN=PFKFB3 PE=1 SV=1	PFKFB3	8	7	0	48.6	-	-	-	-	-	-	439088	744982	1.16595e+06	542470	172823	220098	304744	51045.1	207520	57004.4	28787.8	-0.758504	0.36735	-0.0925617
sp|Q96JG6|CC132_HUMAN	Coiled-coil domain-containing protein 132 OS=Homo sapiens GN=CCDC132 PE=1 SV=3	CCDC132	17	14	0	56.21	-	-	-	-	-	-	651241	608665	2.37482e+06	758974	273135	332022	634702	125379	429861	148708	53066.7	-0.531986	0.386355	-0.09271
sp|O75962|TRIO_HUMAN	Triple functional domain protein OS=Homo sapiens GN=TRIO PE=1 SV=2	TRIO	18	15	0	47.37	-	-	-	O	-	-	219954	279787	713317	274425	106170	123902	206354	61046.7	143543	63054	19206.8	-0.606149	0.373072	-0.0928717
sp|Q9C0G0|ZN407_HUMAN	Zinc finger protein 407 OS=Homo sapiens GN=ZNF407 PE=1 SV=2	ZNF407	8	7	0	58.38	-	-	-	-	-	-	320176	487739	974458	434633	149645	207304	341756	59220.9	250161	69784	26853.7	-0.672553	0.336689	-0.0929112
sp|P11388|TOP2A_HUMAN	DNA topoisomerase 2-alpha OS=Homo sapiens GN=TOP2A PE=1 SV=3	TOP2A	9	7	0	38.95	-	-	O	-	-	-	373171	473238	912653	480797	159376	200245	396271	57460.6	341930	87035.3	34802.9	-0.672888	0.265608	-0.0931322
sp|Q96R06|SPAG5_HUMAN	Sperm-associated antigen 5 OS=Homo sapiens GN=SPAG5 PE=1 SV=2	SPAG5	18	14	3	53.25	-	-	-	-	-	-	408990	475220	1.08256e+06	515190	203907	234794	538626	89449.7	422078	116651	39509.1	-0.613645	0.30957	-0.0932176
sp|Q9P2K3|RCOR3_HUMAN	REST corepressor 3 OS=Homo sapiens GN=RCOR3 PE=1 SV=2	RCOR3	32	15	0	58.45	-	-	-	-	-	-	1.26068e+06	1.07053e+06	5.5543e+06	1.34163e+06	470021	548763	726128	124906	556004	140261	47707.5	-0.509653	0.305379	-0.0933622
sp|P52732|KIF11_HUMAN	Kinesin-like protein KIF11 OS=Homo sapiens GN=KIF11 PE=1 SV=2	KIF11	30	21	21	58.72	-	-	-	-	-	-	436320	445900	1.68244e+06	525827	194404	232737	396162	58297.2	322023	82815.8	29630.1	-0.535573	0.292818	-0.0934038
sp|Q9P2K3-2|RCOR3_HUMAN	Isoform 2 of REST corepressor 3 OS=Homo sapiens GN=RCOR3	RCOR3	26	13	0	58.45	-	-	-	-	-	-	1.11956e+06	935574	4.92211e+06	1.18383e+06	411302	483888	672411	107330	497698	125917	40462.9	-0.5088	0.325142	-0.0938957
sp|O00487|PSDE_HUMAN	26S proteasome non-ATPase regulatory subunit 14 OS=Homo sapiens GN=PSMD14 PE=1 SV=1	PSMD14	33	15	12	49.81	-	-	-	-	-	-	712983	885876	3.14242e+06	851039	323485	355524	5.62919e+06	159673	976233	738261	403663	-0.555562	0.708133	-0.0939577
sp|Q9NQ89|CL004_HUMAN	Uncharacterized protein C12orf4 OS=Homo sapiens GN=C12orf4 PE=2 SV=1	C12orf4	3	3	2	45.04	-	-	-	-	-	-	320142	406895	1.29218e+06	370939	136935	164427	229827	40936.8	138273	43816.9	22085.6	-0.580966	0.424593	-0.0941235
sp|Q96CW5|GCP3_HUMAN	Gamma-tubulin complex component 3 OS=Homo sapiens GN=TUBGCP3 PE=1 SV=2	TUBGCP3	28	20	1	55.91	-	-	-	-	-	-	573161	644487	2.10733e+06	664289	253369	285493	492875	106802	326946	118742	42516	-0.565744	0.392924	-0.0943152
sp|P51149|RAB7A_HUMAN	Ras-related protein Rab-7a OS=Homo sapiens GN=RAB7A PE=1 SV=1	RAB7A	12	7	0	53.87	-	-	-	-	-	-	287920	343708	660995	338825	129513	144206	1.0696e+06	104424	333202	134739	58515.2	-0.674152	0.605245	-0.094371
sp|Q9HBM6|TAF9B_HUMAN	Transcription initiation factor TFIID subunit 9B OS=Homo sapiens GN=TAF9B PE=1 SV=1	TAF9B	4	4	1	44.68	-	-	-	-	-	-	221969	287019	630208	277683	78471.2	91916.3	268872	41026	113430	51971.1	20384.8	-0.658966	0.564461	-0.0944317
sp|O43172|PRP4_HUMAN	U4/U6 small nuclear ribonucleoprotein Prp4 OS=Homo sapiens GN=PRPF4 PE=1 SV=2	PRPF4	37	14	0	57.62	-	-	-	-	-	O	1.03477e+06	2.14644e+06	3.16804e+06	1.75524e+06	442242	631591	922722	115813	757377	201345	75916.3	-0.731895	0.301991	-0.0945273
sp|O43172-2|PRP4_HUMAN	Isoform 2 of U4/U6 small nuclear ribonucleoprotein Prp4 OS=Homo sapiens GN=PRPF4	PRPF4	38	15	1	57.62	-	-	-	-	-	-	1.02979e+06	2.14545e+06	3.14346e+06	1.74073e+06	440861	628298	927473	116900	744134	202864	77867.3	-0.734267	0.315213	-0.0947471
sp|Q5VUA4|ZN318_HUMAN	Zinc finger protein 318 OS=Homo sapiens GN=ZNF318 PE=1 SV=2	ZNF318	11	10	7	48.85	-	-	-	-	-	-	394840	549922	1.09442e+06	479837	175411	214788	418945	60544.4	290656	83759.1	30334.5	-0.680788	0.374016	-0.0947473
sp|O75925|PIAS1_HUMAN	E3 SUMO-protein ligase PIAS1 OS=Homo sapiens GN=PIAS1 PE=1 SV=2	PIAS1	5	4	0	45.79	-	-	O	-	-	-	242352	357040	1.02186e+06	277822	112704	118187	143699	9810.76	99940.2	21091.4	13000.4	-0.600287	0.372077	-0.0949697
sp|Q92878|RAD50_HUMAN	DNA repair protein RAD50 OS=Homo sapiens GN=RAD50 PE=1 SV=1	RAD50	181	71	0	61.19	-	-	-	-	-	-	2.23101e+06	2.62414e+06	1.07482e+07	2.75832e+06	1.00106e+06	1.29689e+06	1.51479e+06	225348	1.20327e+06	296272	126227	-0.533099	0.297787	-0.095187
sp|O15516|CLOCK_HUMAN	Circadian locomoter output cycles protein kaput OS=Homo sapiens GN=CLOCK PE=1 SV=1	CLOCK	2	1	1	42.16	-	-	O	-	-	-	38281.1	42904	117173	45044.8	15263.5	21303.8	43232.4	9517.36	22319.6	14318.5	4245.74	-0.607174	0.570221	-0.0952857
sp|O75362|ZN217_HUMAN	Zinc finger protein 217 OS=Homo sapiens GN=ZNF217 PE=1 SV=1	ZNF217	29	18	16	72.69	-	-	-	-	-	-	758425	849289	3.39753e+06	916267	337514	409255	620794	97575.8	415526	138271	58990.6	-0.534665	0.403799	-0.0953862
sp|P49841|GSK3B_HUMAN	Glycogen synthase kinase-3 beta OS=Homo sapiens GN=GSK3B PE=1 SV=2	GSK3B	25	10	0	68.63	-	-	O	O	-	-	1.11799e+06	1.43289e+06	2.52013e+06	938030	334637	406043	554416	88972.8	286919	90245.4	39090.7	-0.767332	0.471602	-0.0954575
sp|P15822|ZEP1_HUMAN	Zinc finger protein 40 OS=Homo sapiens GN=HIVEP1 PE=1 SV=3	HIVEP1	13	12	0	49.33	-	-	-	-	-	-	395890	543229	1.19432e+06	492014	186242	217898	451657	84105.9	280595	104602	34271.2	-0.646924	0.431303	-0.0956653
sp|Q3B7T1|EDRF1_HUMAN	Erythroid differentiation-related factor 1 OS=Homo sapiens GN=EDRF1 PE=1 SV=1	EDRF1	4	3	0	44.66	-	-	-	-	-	-	92579.2	83090.5	315600	115574	34848.3	54409.6	122991	17243.5	75989.2	26569.7	9852.19	-0.535539	0.443595	-0.0957232
sp|P62937|PPIA_HUMAN	Peptidyl-prolyl cis-trans isomerase A OS=Homo sapiens GN=PPIA PE=1 SV=2	PPIA	69	15	0	60.64	-	-	-	-	-	-	1.33463e+06	3.05795e+06	4.64161e+06	1.55632e+06	687085	803289	1.61314e+07	2.68479e+06	1.45928e+06	483366	240167	-0.756547	0.613798	-0.0958332
sp|Q9UKJ3|GPTC8_HUMAN	G patch domain-containing protein 8 OS=Homo sapiens GN=GPATCH8 PE=1 SV=2	GPATCH8	3	3	0	33.04	-	-	-	-	-	-	174938	274655	668449	231907	70931.9	92822.1	159216	15692.8	81829.9	27761.2	10415.2	-0.637668	0.506411	-0.0960783
sp|O14744|ANM5_HUMAN	Protein arginine N-methyltransferase 5 OS=Homo sapiens GN=PRMT5 PE=1 SV=4	PRMT5	22	15	0	44.24	-	-	O	-	-	O	805071	913941	2.36475e+06	1.17548e+06	388013	477251	2.86352e+06	128733	1.20424e+06	459422	229221	-0.567184	0.582265	-0.0962448
sp|Q969S3|ZN622_HUMAN	Zinc finger protein 622 OS=Homo sapiens GN=ZNF622 PE=1 SV=1	ZNF622	3	2	2	33.82	-	-	-	-	-	-	138050	127154	417720	191581	50807	72344.4	125635	51913	99108.6	87440.8	7164	-0.540968	0.455983	-0.0970173
sp|P08195|4F2_HUMAN	4F2 cell-surface antigen heavy chain OS=Homo sapiens GN=SLC3A2 PE=1 SV=3	SLC3A2	1	1	0	46.81	-	-	-	-	-	-	74198.8	107983	189222	73975	45729	39971.7	185013	10257.6	81299.9	19140.3	12899.6	-0.694094	0.526106	-0.0974481
sp|Q6PJG2|EMSA1_HUMAN	ELM2 and SANT domain-containing protein 1 OS=Homo sapiens GN=ELMSAN1 PE=1 SV=2	ELMSAN1	14	9	4	45.53	-	-	-	-	-	-	344923	496708	1.12691e+06	446758	151422	182568	300594	55279.2	223832	70189	23416.3	-0.644132	0.340649	-0.0974774
sp|P40692|MLH1_HUMAN	DNA mismatch repair protein Mlh1 OS=Homo sapiens GN=MLH1 PE=1 SV=1	MLH1	91	37	0	66.07	-	-	O	-	O	-	1.53064e+06	1.78431e+06	6.64426e+06	1.81787e+06	619726	782405	1.04765e+06	202383	679609	267478	102921	-0.553819	0.426186	-0.0975043
sp|Q9H9F9|ARP5_HUMAN	Actin-related protein 5 OS=Homo sapiens GN=ACTR5 PE=1 SV=2	ACTR5	11	8	8	73	-	-	O	-	-	-	288773	300862	1.04709e+06	340700	109543	131571	248978	35768.6	177740	48501.6	17194.3	-0.561096	0.35622	-0.0975209
sp|Q9GZR1|SENP6_HUMAN	Sentrin-specific protease 6 OS=Homo sapiens GN=SENP6 PE=1 SV=2	SENP6	16	10	0	47.18	-	-	O	-	-	-	332777	337167	1.34616e+06	390628	137026	164834	263832	48639.4	200703	65779	19273.3	-0.535755	0.337724	-0.0975883
sp|O75334|LIPA2_HUMAN	Liprin-alpha-2 OS=Homo sapiens GN=PPFIA2 PE=1 SV=2	PPFIA2	13	6	0	51.17	-	-	-	-	-	-	303632	298013	1.31448e+06	392856	140015	190257	312162	50926.5	253637	71531.4	30001.7	-0.508161	0.298863	-0.0979135
tr|H0YHK3|H0YHK3_HUMAN	Liprin-alpha-2 OS=Homo sapiens GN=PPFIA2 PE=4 SV=2	PPFIA2	13	6	0	51.17	-	-	-	-	-	-	303632	298013	1.31448e+06	392856	140015	190257	312162	50926.5	253637	71531.4	30001.7	-0.508161	0.298863	-0.0979135
sp|Q9P2K8|E2AK4_HUMAN	Eukaryotic translation initiation factor 2-alpha kinase 4 OS=Homo sapiens GN=EIF2AK4 PE=1 SV=3	EIF2AK4	16	14	0	52.67	-	-	-	O	-	-	274909	306618	1.08119e+06	333997	129579	151197	274549	56725.2	186112	67121.3	24699.7	-0.545823	0.389209	-0.098013
sp|Q8WUM4|PDC6I_HUMAN	Programmed cell death 6-interacting protein OS=Homo sapiens GN=PDCD6IP PE=1 SV=1	PDCD6IP	15	11	0	56.2	-	-	-	-	-	-	216412	388692	710240	255981	83206.2	120450	1.88988e+06	93312.5	384300	95570	46609.4	-0.727455	0.626811	-0.0982034
tr|H7C4C5|H7C4C5_HUMAN	Microtubule-associated protein (Fragment) OS=Homo sapiens GN=MAP4 PE=1 SV=1	MAP4	188	32	0	64.31	-	-	-	-	-	-	2.64932e+06	4.54152e+06	1.14807e+07	3.42823e+06	1.22775e+06	1.58093e+06	1.39131e+06	258058	1.03687e+06	314195	174235	-0.627386	0.33851	-0.0982482
sp|Q5PSV4|BRM1L_HUMAN	Breast cancer metastasis-suppressor 1-like protein OS=Homo sapiens GN=BRMS1L PE=1 SV=2	BRMS1L	4	4	0	36.26	-	-	O	-	-	-	248634	334361	550434	300047	114572	131457	299288	71214.2	196501	79718.3	25048.5	-0.722113	0.404842	-0.0987243
tr|H0Y9S9|H0Y9S9_HUMAN	Inositol hexakisphosphate and diphosphoinositol-pentakisphosphate kinase 2 (Fragment) OS=Homo sapiens GN=PPIP5K2 PE=1 SV=1	PPIP5K2	13	7	0	46.54	-	-	-	-	-	-	295482	310966	1.34211e+06	352301	121833	144766	186190	38010.1	148605	52774.7	21804.4	-0.527658	0.32535	-0.098838
sp|Q8IZP0-10|ABI1_HUMAN	Isoform 10 of Abl interactor 1 OS=Homo sapiens GN=ABI1	ABI1	12	6	0	53.51	-	-	-	-	-	-	615122	758132	2.74248e+06	720513	245876	300059	356908	60827.1	244866	65016.7	34030.8	-0.562048	0.359172	-0.0989543
sp|Q8IUD2|RB6I2_HUMAN	ELKS/Rab6-interacting/CAST family member 1 OS=Homo sapiens GN=ERC1 PE=1 SV=1	ERC1	21	16	0	54.97	-	-	-	-	-	-	425515	546423	2.03013e+06	562786	214905	266687	332012	64058.3	287136	84554	34142.7	-0.538324	0.263266	-0.0989719
sp|P62841|RS15_HUMAN	40S ribosomal protein S15 OS=Homo sapiens GN=RPS15 PE=1 SV=2	RPS15	9	7	0	27.97	-	-	-	-	O	-	122986	220457	368921	234651	49615	83709.8	327963	41836.3	119567	59610.7	33380.8	-0.668464	0.608263	-0.0990026
sp|Q9BPX6|MICU1_HUMAN	Calcium uptake protein 1, mitochondrial OS=Homo sapiens GN=MICU1 PE=1 SV=1	MICU1	5	5	0	43.16	-	-	-	-	-	-	298370	554928	953711	374260	163210	174596	285681	54058.1	174947	68060.1	26402.5	-0.710798	0.443671	-0.099238
sp|Q9BVP2|GNL3_HUMAN	Guanine nucleotide-binding protein-like 3 OS=Homo sapiens GN=GNL3 PE=1 SV=2	GNL3	10	6	0	55.67	-	-	-	-	-	-	233740	250356	646009	292883	95620.2	121260	415623	66943.4	190628	89706	32249.1	-0.600875	0.551819	-0.0992569
sp|Q9NQV5|PRD11_HUMAN	PR domain-containing protein 11 OS=Homo sapiens GN=PRDM11 PE=1 SV=2	PRDM11	2	2	0	28.14	-	-	-	-	-	-	28205	33862.9	141432	43300.5	15355.7	22497.7	26454.5	7668.26	25590	10755.9	3631.02	-0.504611	0.230731	-0.0993269
sp|P52948|NUP98_HUMAN	Nuclear pore complex protein Nup98-Nup96 OS=Homo sapiens GN=NUP98 PE=1 SV=4	NUP98	9	8	0	55.81	-	-	-	-	O	-	233780	311846	689001	326629	115261	130995	502167	49067.6	249411	75802.7	39259.8	-0.62123	0.504793	-0.0997842
sp|O60825|F262_HUMAN	6-phosphofructo-2-kinase/fructose-2,6-bisphosphatase 2 OS=Homo sapiens GN=PFKFB2 PE=1 SV=2	PFKFB2	20	18	2	56.02	-	-	-	-	-	-	862108	1.48369e+06	2.43517e+06	1.06945e+06	369673	445014	612458	106659	467593	129127	60517.6	-0.740242	0.318792	-0.0998015
sp|Q9Y6D6|BIG1_HUMAN	Brefeldin A-inhibited guanine nucleotide-exchange protein 1 OS=Homo sapiens GN=ARFGEF1 PE=1 SV=2	ARFGEF1	15	12	0	49.66	-	-	-	-	-	-	539357	527443	2.45958e+06	646517	230195	279978	448280	70421.5	339253	95546.7	41576.4	-0.512735	0.332186	-0.0999089
sp|P24752|THIL_HUMAN	Acetyl-CoA acetyltransferase, mitochondrial OS=Homo sapiens GN=ACAT1 PE=1 SV=1	ACAT1	8	7	3	54.48	-	-	-	-	-	-	175586	265168	461389	185165	71731.8	79947.6	1.2155e+06	229113	138242	59131.6	18342.5	-0.737387	0.606115	-0.100234
sp|P62979|RS27A_HUMAN	Ubiquitin-40S ribosomal protein S27a OS=Homo sapiens GN=RPS27A PE=1 SV=2	RPS27A	32	3	0	47.43	-	-	-	-	-	-	1.01276e+06	1.6441e+06	3.43726e+06	1.29396e+06	443377	575367	8.84159e+06	988823	1.55215e+06	558808	218985	-0.673742	0.624535	-0.100242
sp|P52756|RBM5_HUMAN	RNA-binding protein 5 OS=Homo sapiens GN=RBM5 PE=1 SV=2	RBM5	2	2	1	35.23	-	-	-	-	-	O	126763	175275	388897	190427	57418.3	77351.6	193115	32588	123191	35010.6	12470.4	-0.624058	0.391955	-0.100447
sp|Q8N543|OGFD1_HUMAN	Prolyl 3-hydroxylase OGFOD1 OS=Homo sapiens GN=OGFOD1 PE=1 SV=1	OGFOD1	28	19	0	57.18	-	-	-	-	-	-	1.8399e+06	2.25201e+06	6.97489e+06	2.71595e+06	448039	668222	2.52423e+06	159708	832455	560366	167611	-0.589166	0.673109	-0.100514
sp|Q8WUA2|PPIL4_HUMAN	Peptidyl-prolyl cis-trans isomerase-like 4 OS=Homo sapiens GN=PPIL4 PE=1 SV=1	PPIL4	43	18	18	52.88	-	-	-	-	-	O	1.23426e+06	889881	6.26529e+06	1.39745e+06	429616	549328	804926	87761.6	662277	136863	55423.8	-0.479643	0.280011	-0.100633
sp|O43242|PSMD3_HUMAN	26S proteasome non-ATPase regulatory subunit 3 OS=Homo sapiens GN=PSMD3 PE=1 SV=2	PSMD3	90	30	11	63.41	-	-	-	-	-	-	1.04166e+06	1.30557e+06	4.58621e+06	1.31305e+06	461098	582039	6.07293e+06	173314	1.1796e+06	950681	468640	-0.556831	0.715594	-0.101401
sp|P20671|H2A1D_HUMAN	Histone H2A type 1-D OS=Homo sapiens GN=HIST1H2AD PE=1 SV=2	HIST1H2AD	3	1	0	49.82	-	-	O	-	-	-	61596.9	94872.5	206571	96756.7	38741	46684	289613	28490	72108.1	73773.3	47363.5	-0.602637	0.746141	-0.101417
sp|Q9H7Z3|NRDE2_HUMAN	Protein NRDE2 homolog OS=Homo sapiens GN=NRDE2 PE=1 SV=3	NRDE2	18	13	12	57.2	-	-	-	-	-	-	406374	470810	1.49487e+06	519175	167570	217673	429604	74456.7	280727	93671.7	37377.9	-0.570982	0.404951	-0.101532
sp|Q96RT1|LAP2_HUMAN	Protein LAP2 OS=Homo sapiens GN=ERBB2IP PE=1 SV=2	ERBB2IP	5	4	0	39.19	-	-	-	-	-	-	172910	189919	557711	202193	63798.6	79798.3	257536	23273.7	117834	39843.5	16323.6	-0.595605	0.535372	-0.10164
sp|Q96RT1-7|LAP2_HUMAN	Isoform 7 of Protein LAP2 OS=Homo sapiens GN=ERBB2IP	ERBB2IP	6	5	1	39.19	-	-	-	-	-	-	172910	189919	557711	202193	63798.6	79798.3	257536	23273.7	117834	39843.5	16323.6	-0.595605	0.535372	-0.10164
sp|Q9H1K0|RBNS5_HUMAN	Rabenosyn-5 OS=Homo sapiens GN=ZFYVE20 PE=1 SV=2	ZFYVE20	15	14	10	65.43	-	-	-	-	-	-	471979	516995	1.88112e+06	549646	169463	239817	345388	72073.5	222481	68943.6	38276.4	-0.563302	0.386246	-0.101681
sp|Q8IVH2|FOXP4_HUMAN	Forkhead box protein P4 OS=Homo sapiens GN=FOXP4 PE=1 SV=1	FOXP4	31	16	0	65.15	-	-	-	-	-	-	623226	670702	2.39786e+06	676908	228067	279572	437815	68696.8	297370	84518.9	34155.4	-0.567383	0.375643	-0.101828
sp|Q12926|ELAV2_HUMAN	ELAV-like protein 2 OS=Homo sapiens GN=ELAVL2 PE=1 SV=2	ELAVL2	1	1	0	45.92	-	-	-	-	-	-	817907	1.73735e+06	2.12565e+06	1.30312e+06	246487	470645	1.64736e+06	81216.1	516895	164755	74689.1	-0.795848	0.60233	-0.102158
sp|P60660|MYL6_HUMAN	Myosin light polypeptide 6 OS=Homo sapiens GN=MYL6 PE=1 SV=2	MYL6	19	8	0	62.3	-	-	-	-	-	-	613507	629362	2.23885e+06	798055	220558	278225	790674	51027.3	507527	80429.1	37994.9	-0.551671	0.380826	-0.102165
sp|O00471|EXOC5_HUMAN	Exocyst complex component 5 OS=Homo sapiens GN=EXOC5 PE=1 SV=1	EXOC5	26	16	3	52.66	-	-	-	-	-	-	469632	509004	1.92242e+06	518597	208568	226301	372183	79787.3	259989	90594.2	33646.7	-0.544937	0.369099	-0.102579
sp|Q2KHR2|RFX7_HUMAN	DNA-binding protein RFX7 OS=Homo sapiens GN=RFX7 PE=1 SV=1	RFX7	17	11	1	55.72	-	-	-	-	-	-	336289	446138	1.32301e+06	411035	149172	185119	282404	58312.4	191727	64268.2	24300.9	-0.589723	0.376895	-0.102906
sp|P38398|BRCA1_HUMAN	Breast cancer type 1 susceptibility protein OS=Homo sapiens GN=BRCA1 PE=1 SV=2	BRCA1	3	2	0	36.43	-	O	-	-	O	-	66090.2	104779	198324	93673.2	32427.7	39267.2	81227.8	19378.3	50250.5	22209.5	7018.81	-0.673966	0.439464	-0.102956
sp|Q5TKA1|LIN9_HUMAN	Protein lin-9 homolog OS=Homo sapiens GN=LIN9 PE=1 SV=1	LIN9	18	10	0	58.44	-	-	-	-	-	-	773629	810725	3.21857e+06	858935	317326	387233	601436	131365	407873	141998	45778	-0.542437	0.376331	-0.102997
sp|P27816|MAP4_HUMAN	Microtubule-associated protein 4 OS=Homo sapiens GN=MAP4 PE=1 SV=3	MAP4	497	107	0	67.48	-	-	-	-	-	-	3.69309e+06	5.53551e+06	1.75787e+07	4.93479e+06	1.72606e+06	2.23478e+06	2.38248e+06	367417	2.10577e+06	480546	210415	-0.575498	0.237635	-0.103073
sp|Q9H098|F107B_HUMAN	Protein FAM107B OS=Homo sapiens GN=FAM107B PE=1 SV=1	FAM107B	2	2	0	35.94	-	-	-	-	-	-	171115	266802	542897	210491	58285.3	83877.5	96225.2	14978.6	76835.1	17855.4	5678.03	-0.697049	0.28492	-0.103093
sp|O15347|HMGB3_HUMAN	High mobility group protein B3 OS=Homo sapiens GN=HMGB3 PE=1 SV=4	HMGB3	27	12	0	54.89	-	-	-	-	-	-	1.73236e+06	624838	4.88974e+06	1.17318e+06	225682	238238	430110	74885.4	390498	104663	35211.3	-0.513176	0.235054	-0.103137
sp|Q8TCU6|PREX1_HUMAN	Phosphatidylinositol 3,4,5-trisphosphate-dependent Rac exchanger 1 protein OS=Homo sapiens GN=PREX1 PE=1 SV=3	PREX1	3	3	0	42.35	-	-	-	-	-	-	91536.2	105086	317536	113893	49278.5	56652.9	94562.3	32896.9	73449.9	30804.5	13216.4	-0.556114	0.299294	-0.103254
sp|Q9NZN5|ARHGC_HUMAN	Rho guanine nucleotide exchange factor 12 OS=Homo sapiens GN=ARHGEF12 PE=1 SV=1	ARHGEF12	29	24	0	58.07	-	-	-	-	O	-	551023	677449	2.39088e+06	676091	230082	302770	435400	78807.9	297334	98099	43646.4	-0.560879	0.385437	-0.103374
sp|Q9UK59|DBR1_HUMAN	Lariat debranching enzyme OS=Homo sapiens GN=DBR1 PE=1 SV=2	DBR1	83	18	6	61.43	-	-	-	-	-	O	2.18024e+06	1.9199e+06	9.78202e+06	2.31059e+06	733866	901113	1.50362e+06	179681	942375	282055	119929	-0.51911	0.426666	-0.103491
sp|Q15084|PDIA6_HUMAN	Protein disulfide-isomerase A6 OS=Homo sapiens GN=PDIA6 PE=1 SV=1	PDIA6	35	10	0	60.54	-	-	-	-	-	-	645195	747360	1.54916e+06	812503	210052	294647	3.00057e+06	187293	859015	506665	139218	-0.668661	0.660277	-0.103576
sp|Q9ULL5|PRR12_HUMAN	Proline-rich protein 12 OS=Homo sapiens GN=PRR12 PE=1 SV=2	PRR12	1	1	0	43.94	-	-	-	-	-	-	25610	36273.8	80136.7	37438	15166.8	18415.8	34460.9	10758.2	25332.1	15885.7	3482.57	-0.606451	0.435455	-0.103581
sp|Q9GZS3|WDR61_HUMAN	WD repeat-containing protein 61 OS=Homo sapiens GN=WDR61 PE=1 SV=1	WDR61	20	10	0	56.61	-	-	-	-	-	-	619271	791273	1.80877e+06	934433	300473	369746	923793	127121	747627	220554	68771.5	-0.598086	0.31632	-0.103666
sp|Q6ZTU2|E400N_HUMAN	EP400 N-terminal-like protein OS=Homo sapiens GN=EP400NL PE=2 SV=2	EP400NL	4	4	0	48.65	-	-	-	-	-	-	210974	255085	575943	232617	103566	111252	248297	69246.9	140852	82770.6	26299	-0.637845	0.507005	-0.103739
tr|F8WEJ7|F8WEJ7_HUMAN	Transcription initiation factor TFIID subunit 6 OS=Homo sapiens GN=TAF6 PE=1 SV=1	TAF6	6	5	0	57.67	-	-	-	-	-	-	330998	543475	898586	372545	142886	161881	237773	47114.6	163568	59418.3	27588.6	-0.744896	0.391967	-0.10417
sp|Q9P0W2|HM20B_HUMAN	SWI/SNF-related matrix-associated actin-dependent regulator of chromatin subfamily E member 1-related OS=Homo sapiens GN=HMG20B PE=1 SV=1	HMG20B	17	12	0	55.48	-	-	O	-	-	-	719137	1.01255e+06	2.76554e+06	891466	338188	383227	573794	125246	426315	148519	60930.1	-0.602142	0.344772	-0.104419
sp|P17980|PRS6A_HUMAN	26S protease regulatory subunit 6A OS=Homo sapiens GN=PSMC3 PE=1 SV=3	PSMC3	83	31	0	57.56	-	-	-	-	-	-	926204	1.47347e+06	2.99018e+06	1.16261e+06	411492	504405	7.20456e+06	247477	1.66692e+06	972452	499456	-0.679552	0.680025	-0.10455
sp|P62487|RPB7_HUMAN	DNA-directed RNA polymerase II subunit RPB7 OS=Homo sapiens GN=POLR2G PE=1 SV=1	POLR2G	3	3	2	36.46	-	-	-	-	-	-	168714	265540	449681	235499	68576	76221.2	244665	32196.5	103296	95771	28884.7	-0.706741	0.713417	-0.10455
sp|Q15311|RBP1_HUMAN	RalA-binding protein 1 OS=Homo sapiens GN=RALBP1 PE=1 SV=3	RALBP1	4	3	2	45.66	-	-	-	-	-	-	157056	151847	731766	187395	60102.5	83841.3	138398	30267.7	84327.4	16993.2	12380.4	-0.516324	0.352617	-0.104569
sp|P35908|K22E_HUMAN	Keratin, type II cytoskeletal 2 epidermal OS=Homo sapiens GN=KRT2 PE=1 SV=2	KRT2	155	36	1	66.42	-	-	-	-	-	-	6.0312e+06	5.89907e+06	1.10137e+07	5.23038e+06	3.6518e+06	1.17549e+07	7.87114e+06	3.33005e+06	1.00533e+07	4.82834e+06	2.66264e+06	-0.422828	0.0523306	-0.104613
tr|J3QTR3|J3QTR3_HUMAN	Ubiquitin (Fragment) OS=Homo sapiens GN=RPS27A PE=1 SV=1	RPS27A	72	5	0	47.43	-	-	-	-	-	-	1.25975e+06	1.80731e+06	3.69121e+06	1.48406e+06	594072	748026	7.80749e+06	943800	1.64866e+06	612767	331696	-0.676678	0.616015	-0.104633
sp|P00568|KAD1_HUMAN	Adenylate kinase isoenzyme 1 OS=Homo sapiens GN=AK1 PE=1 SV=3	AK1	9	6	0	53.79	-	-	-	-	-	-	137530	225486	426601	155846	72223.4	75559.1	1.08382e+06	163959	166801	87893.1	38758.1	-0.691846	0.631296	-0.104776
sp|Q9H3R0|KDM4C_HUMAN	Lysine-specific demethylase 4C OS=Homo sapiens GN=KDM4C PE=1 SV=2	KDM4C	5	5	0	63.67	-	-	O	-	-	-	83482.8	69745.6	349803	94673.6	31356.3	39827.6	59661.6	16517.7	47234.1	19228.2	8258.71	-0.508082	0.322393	-0.104842
sp|Q96ER3|SAAL1_HUMAN	Protein SAAL1 OS=Homo sapiens GN=SAAL1 PE=1 SV=2	SAAL1	12	6	1	44.58	-	-	-	-	-	-	575479	625318	2.11986e+06	754005	163976	246473	449519	67872.9	321356	99924.8	31195.8	-0.575412	0.369286	-0.105071
tr|E9PNZ9|E9PNZ9_HUMAN	Phosphofurin acidic cluster sorting protein 1 (Fragment) OS=Homo sapiens GN=PACS1 PE=4 SV=1	PACS1	10	6	0	51.91	-	-	-	-	-	-	764588	959240	3.90023e+06	925621	329151	381623	414141	98923.7	309698	103382	41503.7	-0.540267	0.324821	-0.105108
sp|Q5T7N3|KANK4_HUMAN	KN motif and ankyrin repeat domain-containing protein 4 OS=Homo sapiens GN=KANK4 PE=2 SV=1	KANK4	14	10	8	53.23	-	-	-	-	-	-	269622	334772	1.00404e+06	342225	136918	154562	313628	46804.4	234315	69246.6	32170.9	-0.568273	0.348104	-0.105157
sp|P51957|NEK4_HUMAN	Serine/threonine-protein kinase Nek4 OS=Homo sapiens GN=NEK4 PE=1 SV=2	NEK4	2	2	0	37.91	-	-	-	O	-	-	125109	226385	336027	161400	47897.8	70992.1	118326	21931.6	61116.3	26537.7	9932.39	-0.776223	0.506854	-0.10532
sp|Q9NV70|EXOC1_HUMAN	Exocyst complex component 1 OS=Homo sapiens GN=EXOC1 PE=1 SV=4	EXOC1	38	22	0	61.2	-	-	-	-	-	-	517649	614272	2.22337e+06	578394	228494	266861	368202	80371.9	266460	103661	32248.3	-0.556314	0.372179	-0.105354
sp|Q6UXN9|WDR82_HUMAN	WD repeat-containing protein 82 OS=Homo sapiens GN=WDR82 PE=1 SV=1	WDR82	28	12	10	52.88	-	-	O	-	-	-	772022	1.38898e+06	2.15309e+06	937056	352258	413207	775909	116007	434833	146750	61032.9	-0.755099	0.464355	-0.10543
sp|Q9C0F1|CEP44_HUMAN	Centrosomal protein of 44 kDa OS=Homo sapiens GN=CEP44 PE=1 SV=2	CEP44	3	3	0	53.15	-	-	-	-	-	-	358357	235843	1.30507e+06	410306	127296	182821	241009	44594.5	317690	70935.6	36772.2	-0.487175	0.0202002	-0.105616
sp|P42345|MTOR_HUMAN	Serine/threonine-protein kinase mTOR OS=Homo sapiens GN=MTOR PE=1 SV=1	MTOR	34	27	24	55.09	-	-	-	O	O	-	446788	568514	1.41843e+06	563438	205693	249938	549995	94660.9	372773	109364	42255.7	-0.614102	0.373653	-0.105637
sp|Q96KP1|EXOC2_HUMAN	Exocyst complex component 2 OS=Homo sapiens GN=EXOC2 PE=1 SV=1	EXOC2	35	22	19	51.84	-	-	-	-	-	-	749132	991530	3.27867e+06	870264	334014	387956	510912	91882	377303	114138	42442.4	-0.572928	0.341231	-0.105639
sp|Q9UNM6|PSD13_HUMAN	26S proteasome non-ATPase regulatory subunit 13 OS=Homo sapiens GN=PSMD13 PE=1 SV=2	PSMD13	47	18	0	57.95	-	-	-	-	-	-	800153	1.14904e+06	3.4623e+06	989947	354076	448340	5.81005e+06	208958	1.06407e+06	868216	428646	-0.590467	0.713528	-0.105658
tr|M0QZM1|M0QZM1_HUMAN	Heterogeneous nuclear ribonucleoprotein M (Fragment) OS=Homo sapiens GN=HNRNPM PE=1 SV=1	HNRNPM	18	14	1	45.4	-	-	-	-	-	-	489801	810467	1.12688e+06	638218	187927	239324	746887	78977.4	339172	118457	60829.4	-0.776693	0.537191	-0.105686
sp|Q58EX7|PKHG4_HUMAN	Puratrophin-1 OS=Homo sapiens GN=PLEKHG4 PE=1 SV=1	PLEKHG4	3	3	0	31.32	-	-	-	-	-	-	70149.6	85538	287544	90230.8	32761.2	42642.9	85519.6	12543.5	54016.6	17806.3	8048.85	-0.556624	0.427123	-0.105698
tr|B5MEG9|B5MEG9_HUMAN	Microtubule-associated protein 4 (Fragment) OS=Homo sapiens GN=MAP4 PE=1 SV=4	MAP4	209	46	0	64.31	-	-	-	-	-	-	2.83177e+06	5.22918e+06	1.17142e+07	3.60907e+06	1.30259e+06	1.66794e+06	1.5235e+06	293212	1.11113e+06	352238	188315	-0.658384	0.35084	-0.105905
sp|P78406|RAE1L_HUMAN	mRNA export factor OS=Homo sapiens GN=RAE1 PE=1 SV=1	RAE1	16	10	1	59.57	-	-	-	-	-	-	972273	1.377e+06	3.04265e+06	1.162e+06	397754	474786	893518	147556	567447	166661	87055.9	-0.661937	0.402559	-0.105928
sp|Q86W42|THOC6_HUMAN	THO complex subunit 6 homolog OS=Homo sapiens GN=THOC6 PE=1 SV=1	THOC6	4	3	0	47.49	-	-	-	-	-	O	108759	119309	267706	147163	50731.5	55194.4	201635	21875.5	138250	36272.2	14809.6	-0.596095	0.382432	-0.105946
sp|Q9NTI5|PDS5B_HUMAN	Sister chromatid cohesion protein PDS5 homolog B OS=Homo sapiens GN=PDS5B PE=1 SV=1	PDS5B	68	37	0	62.64	-	-	-	-	-	-	1.1712e+06	1.28996e+06	5.32085e+06	1.38817e+06	483219	605574	911370	169482	645310	214425	89093.8	-0.536143	0.370256	-0.105987
sp|P17931|LEG3_HUMAN	Galectin-3 OS=Homo sapiens GN=LGALS3 PE=1 SV=5	LGALS3	7	5	3	38.12	-	-	-	-	-	-	315378	1.25177e+06	1.23056e+06	368021	164656	197968	4.3353e+06	282730	534491	144461	69060	-0.812659	0.646294	-0.105988
tr|F6VEM6|F6VEM6_HUMAN	Large proline-rich protein BAG6 (Fragment) OS=Homo sapiens GN=BAG6 PE=1 SV=1	BAG6	35	11	0	57.45	-	-	-	-	-	-	1.55815e+06	1.89935e+06	7.93991e+06	1.85301e+06	708043	918126	1.11314e+06	200432	813573	231566	119459	-0.533686	0.339076	-0.106
sp|Q9Y6D5|BIG2_HUMAN	Brefeldin A-inhibited guanine nucleotide-exchange protein 2 OS=Homo sapiens GN=ARFGEF2 PE=1 SV=3	ARFGEF2	33	26	16	47.52	-	-	-	-	-	-	567656	596576	2.61006e+06	684690	256905	315423	515975	93167.1	391386	117261	44097.5	-0.519476	0.328658	-0.10603
sp|P09211|GSTP1_HUMAN	Glutathione S-transferase P OS=Homo sapiens GN=GSTP1 PE=1 SV=2	GSTP1	24	7	1	49.22	-	-	-	-	-	-	631205	1.10555e+06	2.15586e+06	694637	253936	349334	5.95913e+06	232863	1.41168e+06	303385	120702	-0.710959	0.612796	-0.106226
sp|Q99755|PI51A_HUMAN	Phosphatidylinositol 4-phosphate 5-kinase type-1 alpha OS=Homo sapiens GN=PIP5K1A PE=1 SV=1	PIP5K1A	9	8	0	51.08	-	-	-	-	-	-	706608	1.21326e+06	2.14345e+06	920854	302559	371403	724146	73857.5	448614	125585	61541.1	-0.715897	0.430248	-0.106276
sp|E9PAV3|NACAM_HUMAN	Nascent polypeptide-associated complex subunit alpha, muscle-specific form OS=Homo sapiens GN=NACA PE=1 SV=1	NACA	17	9	1	61.34	-	-	-	-	O	-	882424	608004	3.21383e+06	905572	250314	321517	621629	117086	478171	143274	45892.2	-0.515073	0.318378	-0.106942
sp|O00231|PSD11_HUMAN	26S proteasome non-ATPase regulatory subunit 11 OS=Homo sapiens GN=PSMD11 PE=1 SV=3	PSMD11	67	28	0	64.14	-	-	-	-	-	-	1.00486e+06	1.30463e+06	4.14239e+06	1.23584e+06	439563	526479	6.50166e+06	273498	1.29397e+06	1.01926e+06	468300	-0.576638	0.708671	-0.107065
tr|E7EVA0|E7EVA0_HUMAN	Microtubule-associated protein OS=Homo sapiens GN=MAP4 PE=1 SV=1	MAP4	564	150	25	67.48	-	-	-	-	-	-	3.67697e+06	5.95768e+06	1.64727e+07	4.85749e+06	1.70219e+06	2.19943e+06	2.41058e+06	375492	2.06519e+06	490384	211945	-0.605496	0.256153	-0.10746
sp|P84022|SMAD3_HUMAN	Mothers against decapentaplegic homolog 3 OS=Homo sapiens GN=SMAD3 PE=1 SV=1	SMAD3	6	5	1	49.32	-	-	O	-	-	-	275438	372969	924109	337478	104474	136308	232655	50558.1	151701	42703.6	16819.8	-0.637192	0.361454	-0.107639
sp|P14923|PLAK_HUMAN	Junction plakoglobin OS=Homo sapiens GN=JUP PE=1 SV=3	JUP	3	3	2	49.58	-	-	-	-	-	O	373002	344562	1.15721e+06	471146	182142	257623	437222	89365.2	418326	190347	68796	-0.527147	0.295194	-0.107797
sp|Q9HB20|PKHA3_HUMAN	Pleckstrin homology domain-containing family A member 3 OS=Homo sapiens GN=PLEKHA3 PE=1 SV=2	PLEKHA3	2	1	1	35.82	-	-	-	-	-	-	107310	169760	449966	141254	60338.1	62916.6	112145	14463	84415.7	17927.5	11970.1	-0.595747	0.315636	-0.107863
sp|Q9Y2B5|VP9D1_HUMAN	VPS9 domain-containing protein 1 OS=Homo sapiens GN=VPS9D1 PE=2 SV=2	VPS9D1	2	2	0	14.45	-	-	-	-	-	-	91538.6	103149	273319	100119	38942.1	42149.3	63743.6	27805.9	49315.1	18588.7	12281.3	-0.610782	0.228708	-0.10802
sp|Q6P1N0-2|C2D1A_HUMAN	Isoform 2 of Coiled-coil and C2 domain-containing protein 1A OS=Homo sapiens GN=CC2D1A	CC2D1A	44	27	0	55.53	-	-	-	-	-	-	831198	851958	4.34851e+06	1.02909e+06	342127	414808	618009	110617	475636	143281	49932.3	-0.5072	0.323629	-0.108297
sp|Q9BZZ5-2|API5_HUMAN	Isoform 2 of Apoptosis inhibitor 5 OS=Homo sapiens GN=API5	API5	109	22	0	71.43	-	-	-	-	-	-	5.89469e+06	3.50744e+06	1.98732e+07	4.8132e+06	1.17335e+06	1.43817e+06	2.30349e+06	520951	1.63716e+06	569704	193337	-0.531392	0.356074	-0.108541
sp|O60341|KDM1A_HUMAN	Lysine-specific histone demethylase 1A OS=Homo sapiens GN=KDM1A PE=1 SV=2	KDM1A	131	47	0	64.77	-	-	O	-	-	-	2.17376e+06	2.50035e+06	9.54564e+06	2.40574e+06	911971	1.06339e+06	1.43545e+06	285653	1.12173e+06	361604	142814	-0.550895	0.319517	-0.108777
sp|Q13625|ASPP2_HUMAN	Apoptosis-stimulating of p53 protein 2 OS=Homo sapiens GN=TP53BP2 PE=1 SV=2	TP53BP2	5	5	0	56.25	-	-	-	-	-	-	169827	272352	536210	245336	70550.3	97840.1	185652	36530.2	125191	33929.5	13898.4	-0.677102	0.354462	-0.108837
sp|O94913|PCF11_HUMAN	Pre-mRNA cleavage complex 2 protein Pcf11 OS=Homo sapiens GN=PCF11 PE=1 SV=3	PCF11	13	9	3	54.61	-	-	-	-	-	O	294889	380676	1.20431e+06	391026	133682	166568	296350	46324	228593	63968.3	23919.2	-0.569162	0.322713	-0.108889
sp|O15061|SYNEM_HUMAN	Synemin OS=Homo sapiens GN=SYNM PE=1 SV=2	SYNM	2	2	0	21.17	-	-	-	-	-	-	157358	144406	596625	186920	67156.1	99781.8	186803	30381.3	149269	40576.8	8863.02	-0.52253	0.298839	-0.108938
sp|Q9NVM9|ASUN_HUMAN	Protein asunder homolog OS=Homo sapiens GN=ASUN PE=1 SV=2	ASUN	34	21	0	48.88	-	-	-	-	-	-	741377	813907	3.01651e+06	844796	305460	354787	574841	121806	444071	131904	44619.5	-0.552104	0.30483	-0.109249
sp|Q8NFW8|NEUA_HUMAN	N-acylneuraminate cytidylyltransferase OS=Homo sapiens GN=CMAS PE=1 SV=2	CMAS	12	7	3	59.5	-	-	-	-	-	-	502303	1.03475e+06	1.24899e+06	601621	210165	255897	352454	60265.6	227454	70836.2	20734.4	-0.819978	0.397599	-0.109593
sp|Q96A72|MGN2_HUMAN	Protein mago nashi homolog 2 OS=Homo sapiens GN=MAGOHB PE=1 SV=1	MAGOHB	6	3	0	42.79	-	-	-	-	-	-	188990	184088	562104	243349	52206.2	73836.5	590946	39018.7	186455	75626.5	23489.6	-0.584753	0.61364	-0.109739
sp|P62854|RS26_HUMAN	40S ribosomal protein S26 OS=Homo sapiens GN=RPS26 PE=1 SV=3	RPS26	10	3	1	52.78	-	-	-	-	-	-	298861	429332	948513	502677	139482	194954	906739	95564.2	370742	192777	79926.3	-0.606525	0.606921	-0.109787
sp|Q9HCH0|NCK5L_HUMAN	Nck-associated protein 5-like OS=Homo sapiens GN=NCKAP5L PE=1 SV=2	NCKAP5L	1	1	0	41.06	-	-	-	-	-	-	221062	390225	732164	276551	115056	138817	189627	36126.2	152432	43577	23755.7	-0.694003	0.294859	-0.109797
sp|Q08AM6|VAC14_HUMAN	Protein VAC14 homolog OS=Homo sapiens GN=VAC14 PE=1 SV=1	VAC14	10	9	1	48.56	-	-	-	-	-	-	537958	543087	1.34612e+06	654274	243219	280238	712182	78771.7	653407	125157	54471.8	-0.59293	0.22084	-0.109841
sp|P49790|NU153_HUMAN	Nuclear pore complex protein Nup153 OS=Homo sapiens GN=NUP153 PE=1 SV=2	NUP153	43	29	0	60.97	-	-	-	-	-	-	871370	1.08981e+06	3.85557e+06	1.02985e+06	342425	426752	722880	68613	473586	120410	46377.6	-0.566713	0.400778	-0.109885
sp|Q12906-4|ILF3_HUMAN	Isoform 4 of Interleukin enhancer-binding factor 3 OS=Homo sapiens GN=ILF3	ILF3	312	50	0	61.44	-	-	-	-	-	-	5.03298e+06	3.42259e+06	2.38544e+07	5.97716e+06	1.70816e+06	2.12644e+06	4.69337e+06	568377	3.66741e+06	824676	282460	-0.475925	0.305971	-0.110081
sp|Q96BY7|ATG2B_HUMAN	Autophagy-related protein 2 homolog B OS=Homo sapiens GN=ATG2B PE=1 SV=5	ATG2B	2	2	2	19.25	-	-	-	-	-	-	510989	507202	2.04501e+06	451294	309058	288453	379868	182945	297389	172964	105496	-0.512047	0.326224	-0.110086
sp|O95544|NADK_HUMAN	NAD kinase OS=Homo sapiens GN=NADK PE=1 SV=1	NADK	4	3	0	50.78	-	-	-	-	-	-	87278.6	59395.9	420596	92114.4	23783	34709.5	58001.6	10244.7	36496.7	14858.7	4177.94	-0.491447	0.44504	-0.110377
sp|P33992|MCM5_HUMAN	DNA replication licensing factor MCM5 OS=Homo sapiens GN=MCM5 PE=1 SV=5	MCM5	248	55	0	72.64	-	-	O	-	-	-	7.55885e+06	6.35452e+06	3.30652e+07	8.27215e+06	2.54751e+06	3.29295e+06	5.61558e+06	708562	4.56567e+06	1.01147e+06	403617	-0.513405	0.285143	-0.110407
sp|Q7L5D6|GET4_HUMAN	Golgi to ER traffic protein 4 homolog OS=Homo sapiens GN=GET4 PE=1 SV=1	GET4	22	8	0	62.94	-	-	-	-	-	-	484468	500421	2.40502e+06	593795	201527	262468	501543	90648.1	295279	87719.1	40248.4	-0.513508	0.420343	-0.110447
sp|O43572|AKA10_HUMAN	A-kinase anchor protein 10, mitochondrial OS=Homo sapiens GN=AKAP10 PE=1 SV=2	AKAP10	3	3	1	45.2	-	-	-	-	-	-	175498	215460	577058	231998	86032.3	92286.1	268365	64782.4	149650	55924	12459.3	-0.583694	0.432865	-0.11059
sp|Q12906|ILF3_HUMAN	Interleukin enhancer-binding factor 3 OS=Homo sapiens GN=ILF3 PE=1 SV=3	ILF3	311	50	0	61.44	-	-	-	-	-	O	4.99496e+06	3.45978e+06	2.35772e+07	5.93308e+06	1.70126e+06	2.12006e+06	4.69174e+06	576444	3.65182e+06	831080	284075	-0.47795	0.308176	-0.110713
sp|Q96N67|DOCK7_HUMAN	Dedicator of cytokinesis protein 7 OS=Homo sapiens GN=DOCK7 PE=1 SV=4	DOCK7	2	2	0	37.45	-	-	-	-	-	-	306526	282188	503647	221551	98552.8	98138	255316	59525	154534	61117.7	14190.1	-0.748438	0.423976	-0.110753
sp|O60671|RAD1_HUMAN	Cell cycle checkpoint protein RAD1 OS=Homo sapiens GN=RAD1 PE=1 SV=1	RAD1	2	2	0	38.94	-	-	-	-	-	-	1.25856e+06	1.69273e+06	3.89391e+06	1.57024e+06	521674	595555	2.67836e+06	195408	1.02235e+06	465583	172652	-0.642704	0.605304	-0.11096
sp|P29590|PML_HUMAN	Protein PML OS=Homo sapiens GN=PML PE=1 SV=3	PML	4	4	0	36.53	-	-	-	-	O	-	217097	198308	721805	274573	111029	135410	503649	47006	300885	81868.1	29006	-0.510488	0.439757	-0.111059
sp|P06576|ATPB_HUMAN	ATP synthase subunit beta, mitochondrial OS=Homo sapiens GN=ATP5B PE=1 SV=3	ATP5B	11	7	0	37.26	-	-	-	-	O	-	1.47844e+06	979625	4.42859e+06	1.39848e+06	385641	444431	1.3943e+06	212988	824847	207033	86194.6	-0.538399	0.410828	-0.111135
sp|Q96JC9|EAF1_HUMAN	ELL-associated factor 1 OS=Homo sapiens GN=EAF1 PE=1 SV=1	EAF1	1	1	1	41.39	-	-	-	-	-	-	207985	263507	751545	244942	106473	117631	280612	34427.7	180192	55073.2	25114.3	-0.583746	0.420639	-0.111144
sp|O43290|SNUT1_HUMAN	U4/U6.U5 tri-snRNP-associated protein 1 OS=Homo sapiens GN=SART1 PE=1 SV=1	SART1	7	7	7	45.56	-	-	-	-	-	O	194764	208146	649720	244020	87358	124177	258026	28360.6	212590	49553	20230.2	-0.563559	0.291436	-0.111161
sp|Q86VP3|PACS2_HUMAN	Phosphofurin acidic cluster sorting protein 2 OS=Homo sapiens GN=PACS2 PE=1 SV=3	PACS2	3	3	0	33.11	-	-	-	-	-	-	284107	269055	1.16363e+06	327767	121997	147534	308717	42999.2	229386	57295.2	27691.8	-0.520336	0.332873	-0.111212
sp|O95235|KI20A_HUMAN	Kinesin-like protein KIF20A OS=Homo sapiens GN=KIF20A PE=1 SV=1	KIF20A	6	5	0	53.56	-	-	-	-	-	-	177927	232774	618577	229322	68956.9	79490.6	135004	19219.8	118464	55519.1	14933.8	-0.611934	0.363421	-0.111329
sp|Q9BT78|CSN4_HUMAN	COP9 signalosome complex subunit 4 OS=Homo sapiens GN=COPS4 PE=1 SV=1	COPS4	94	26	0	69.2	-	-	-	-	-	-	2.42895e+06	2.4487e+06	9.40706e+06	2.90715e+06	929068	1.2246e+06	3.43603e+06	307071	1.88926e+06	625149	246765	-0.544464	0.489934	-0.11139
sp|P52630|STAT2_HUMAN	Signal transducer and activator of transcription 2 OS=Homo sapiens GN=STAT2 PE=1 SV=1	STAT2	2	2	0	38.7	-	O	-	-	-	-	28323.7	38457.7	87931.3	28451.4	16468.8	13371.3	28356.1	8419.99	18275.5	11507.4	2477.24	-0.625708	0.480178	-0.111568
sp|Q9H5J0|ZBTB3_HUMAN	Zinc finger and BTB domain-containing protein 3 OS=Homo sapiens GN=ZBTB3 PE=1 SV=1	ZBTB3	4	3	3	40.72	-	-	-	-	-	-	134021	135625	761538	143513	62147.3	71070	109471	13051.3	72849.2	26642.1	11074.9	-0.497573	0.436068	-0.111604
sp|Q9UBW8|CSN7A_HUMAN	COP9 signalosome complex subunit 7a OS=Homo sapiens GN=COPS7A PE=1 SV=1	COPS7A	29	11	4	53.87	-	-	-	-	-	-	884088	982061	3.16946e+06	1.0438e+06	318351	461398	1.03471e+06	116138	607099	219506	79822.1	-0.582498	0.474888	-0.111613
sp|Q12769|NU160_HUMAN	Nuclear pore complex protein Nup160 OS=Homo sapiens GN=NUP160 PE=1 SV=3	NUP160	4	4	1	49.24	-	-	-	-	-	-	96417.9	117636	241696	104150	42031.2	46775.2	274674	47023.7	70644.3	40480.8	17536.5	-0.675682	0.622235	-0.111645
sp|Q7L5N1|CSN6_HUMAN	COP9 signalosome complex subunit 6 OS=Homo sapiens GN=COPS6 PE=1 SV=1	COPS6	31	11	0	62.3	-	-	-	-	-	-	2.65379e+06	2.57391e+06	1.05608e+07	3.19634e+06	984892	1.24908e+06	3.77199e+06	389116	1.92752e+06	713601	280503	-0.534843	0.518068	-0.111794
sp|Q9H6D7|HAUS4_HUMAN	HAUS augmin-like complex subunit 4 OS=Homo sapiens GN=HAUS4 PE=1 SV=1	HAUS4	10	7	0	53.34	-	-	-	-	-	-	335246	418884	1.28878e+06	395410	144314	164536	247390	53988.7	207348	77475.7	26864.1	-0.583272	0.305791	-0.111801
sp|Q05639|EF1A2_HUMAN	Elongation factor 1-alpha 2 OS=Homo sapiens GN=EEF1A2 PE=1 SV=1	EEF1A2	304	25	13	69.31	-	-	-	-	-	-	1.21472e+07	1.30668e+07	1.77726e+07	6.73549e+06	2.40709e+06	2.90932e+06	3.25596e+06	600760	1.83672e+06	715584	353343	-0.858058	0.47227	-0.112234
sp|Q14807|KIF22_HUMAN	Kinesin-like protein KIF22 OS=Homo sapiens GN=KIF22 PE=1 SV=5	KIF22	6	6	0	64.52	-	-	-	-	-	-	213900	358609	595278	265707	88157	113137	184126	42378	122762	44041.4	13466.4	-0.740835	0.381147	-0.112251
sp|Q8IYB7|DI3L2_HUMAN	DIS3-like exonuclease 2 OS=Homo sapiens GN=DIS3L2 PE=1 SV=4	DIS3L2	4	4	0	49.09	-	-	-	-	-	-	184784	186434	601912	200031	49461.7	68319.7	121360	22641.4	81632.9	38136	11572.3	-0.598894	0.44853	-0.112371
sp|Q8IZP0-2|ABI1_HUMAN	Isoform 2 of Abl interactor 1 OS=Homo sapiens GN=ABI1	ABI1	13	7	0	53.51	-	-	-	-	-	-	609608	849394	2.74238e+06	717521	234737	294135	343962	57722.5	249950	66529.4	34428.6	-0.587467	0.337902	-0.112444
sp|Q9BZZ5|API5_HUMAN	Apoptosis inhibitor 5 OS=Homo sapiens GN=API5 PE=1 SV=3	API5	109	22	0	71.43	-	-	-	-	-	-	5.76243e+06	3.51525e+06	1.96696e+07	4.67684e+06	1.16055e+06	1.40019e+06	2.34495e+06	538996	1.65979e+06	582138	195287	-0.533166	0.357073	-0.11247
sp|Q9NS73|MBIP1_HUMAN	MAP3K12-binding inhibitory protein 1 OS=Homo sapiens GN=MBIP PE=1 SV=2	MBIP	5	3	0	47.52	-	-	O	-	-	-	161655	244559	434711	197855	86529.9	83626.7	175469	41224.1	140912	45236.2	11380.1	-0.69055	0.287761	-0.112531
sp|Q15147|PLCB4_HUMAN	1-phosphatidylinositol 4,5-bisphosphate phosphodiesterase beta-4 OS=Homo sapiens GN=PLCB4 PE=1 SV=3	PLCB4	14	14	0	51.73	-	-	-	-	-	-	364896	417322	1.8542e+06	528984	134516	187421	342079	44508.1	256561	61241.1	27879.6	-0.523315	0.327311	-0.11259
sp|P43246|MSH2_HUMAN	DNA mismatch repair protein Msh2 OS=Homo sapiens GN=MSH2 PE=1 SV=1	MSH2	338	66	0	71.55	-	-	-	-	O	-	4.62118e+06	6.64398e+06	1.87401e+07	5.43368e+06	1.87843e+06	2.3374e+06	2.96993e+06	488719	2.36587e+06	641784	211034	-0.611104	0.300552	-0.112822
sp|O15391|TYY2_HUMAN	Transcription factor YY2 OS=Homo sapiens GN=YY2 PE=2 SV=1	YY2	23	5	2	44.76	-	-	-	-	-	-	1.58846e+06	1.60589e+06	4.44666e+06	1.58942e+06	332244	540919	758939	191563	519284	202545	84127.9	-0.647552	0.380266	-0.112824
sp|O60828|PQBP1_HUMAN	Polyglutamine-binding protein 1 OS=Homo sapiens GN=PQBP1 PE=1 SV=1	PQBP1	14	5	0	66.78	-	-	-	-	-	O	233085	268731	1.18854e+06	261487	92836	117683	166552	20191.3	110117	32540.6	17045.7	-0.534436	0.407735	-0.112884
sp|Q6P1N0|C2D1A_HUMAN	Coiled-coil and C2 domain-containing protein 1A OS=Homo sapiens GN=CC2D1A PE=1 SV=1	CC2D1A	45	27	1	55.53	-	-	-	-	-	-	830664	855164	4.3732e+06	1.01534e+06	334890	407680	629440	109568	491470	143017	50116.4	-0.50904	0.314795	-0.112985
sp|O95263|PDE8B_HUMAN	High affinity cAMP-specific and IBMX-insensitive 3',5'-cyclic phosphodiesterase 8B OS=Homo sapiens GN=PDE8B PE=1 SV=2	PDE8B	5	4	0	44.8	-	-	-	-	-	-	161704	188424	590448	196984	62012.6	75564.6	153732	25827.9	107393	33101.8	13871.9	-0.581653	0.371796	-0.112996
sp|Q9BZZ5-1|API5_HUMAN	Isoform 1 of Apoptosis inhibitor 5 OS=Homo sapiens GN=API5	API5	94	19	0	71.43	-	-	-	-	-	-	5.6888e+06	3.56013e+06	1.92962e+07	4.64814e+06	1.15498e+06	1.40111e+06	2.35468e+06	542846	1.66606e+06	591939	194881	-0.536703	0.358921	-0.113
sp|P26640|SYVC_HUMAN	Valine--tRNA ligase OS=Homo sapiens GN=VARS PE=1 SV=4	VARS	203	57	35	61.11	-	-	-	-	-	-	3.46892e+06	1.03853e+07	9.56604e+06	5.81693e+06	1.7246e+06	2.27137e+06	3.86594e+06	409227	1.96663e+06	923193	371748	-0.802827	0.555826	-0.113056
sp|Q8TDY2|RBCC1_HUMAN	RB1-inducible coiled-coil protein 1 OS=Homo sapiens GN=RB1CC1 PE=1 SV=3	RB1CC1	7	7	0	56.99	-	-	-	-	-	-	123962	184566	394663	165087	65723.9	70598.5	179212	17566.4	133048	31447.3	10782	-0.639311	0.342452	-0.113152
sp|O75676|KS6A4_HUMAN	Ribosomal protein S6 kinase alpha-4 OS=Homo sapiens GN=RPS6KA4 PE=1 SV=1	RPS6KA4	8	8	0	35.97	-	-	O	O	-	-	215826	338707	667076	266908	104267	114937	204201	50405.1	142135	58447.1	21582.7	-0.679222	0.385983	-0.113239
sp|Q8IZ40|RCOR2_HUMAN	REST corepressor 2 OS=Homo sapiens GN=RCOR2 PE=1 SV=2	RCOR2	13	10	8	51.77	-	-	-	-	-	-	409438	501579	1.43333e+06	469027	193124	221998	383725	139861	249460	103532	37123.5	-0.590843	0.346955	-0.11327
sp|P55084|ECHB_HUMAN	Trifunctional enzyme subunit beta, mitochondrial OS=Homo sapiens GN=HADHB PE=1 SV=3	HADHB	1	1	0	44.78	-	-	-	-	-	-	362828	489736	1.13398e+06	453443	140507	209881	918257	27534.3	365570	110447	56465.5	-0.652555	0.572379	-0.113291
sp|P46379|BAG6_HUMAN	Large proline-rich protein BAG6 OS=Homo sapiens GN=BAG6 PE=1 SV=2	BAG6	132	43	0	60.12	-	-	-	-	-	-	1.66739e+06	2.19845e+06	8.10579e+06	1.99674e+06	740353	952815	1.32489e+06	206706	944569	279761	125660	-0.555291	0.364007	-0.113332
sp|O00151|PDLI1_HUMAN	PDZ and LIM domain protein 1 OS=Homo sapiens GN=PDLIM1 PE=1 SV=4	PDLIM1	26	12	12	61.3	-	-	-	-	-	-	228106	502961	794678	264854	114711	139041	2.59733e+06	96218.1	701288	95964.1	40855.7	-0.749388	0.585499	-0.113394
sp|Q92619|HMHA1_HUMAN	Minor histocompatibility protein HA-1 OS=Homo sapiens GN=HMHA1 PE=1 SV=2	HMHA1	4	4	0	35.82	-	-	-	-	-	-	268056	318523	1.08953e+06	325133	110635	153604	207209	43101.1	190403	43104	20193.5	-0.565843	0.193593	-0.113448
sp|Q8TF72|SHRM3_HUMAN	Protein Shroom3 OS=Homo sapiens GN=SHROOM3 PE=1 SV=2	SHROOM3	3	3	3	29.28	-	-	-	-	-	-	312853	528281	968171	349953	152813	178800	225484	43035.4	194375	65796.4	26901.7	-0.711527	0.288441	-0.114141
sp|P18074|ERCC2_HUMAN	TFIIH basal transcription factor complex helicase XPD subunit OS=Homo sapiens GN=ERCC2 PE=1 SV=1	ERCC2	16	13	0	47.48	-	-	-	-	O	-	924093	937283	3.42008e+06	1.07991e+06	329638	455113	858712	115164	689235	167773	58675.9	-0.558557	0.297404	-0.11426
sp|Q9NSG2|CA112_HUMAN	Uncharacterized protein C1orf112 OS=Homo sapiens GN=C1orf112 PE=1 SV=1	C1orf112	20	12	3	55.06	-	-	-	-	-	-	330977	401377	1.29592e+06	389006	137176	165729	341527	53452.5	215145	65694.3	26440.6	-0.576835	0.411826	-0.114303
sp|Q03001-3|DYST_HUMAN	Isoform 3 of Dystonin OS=Homo sapiens GN=DST	DST	9	8	1	43.61	-	-	-	-	-	-	234977	271759	780828	282337	101336	129657	246714	55988.4	186053	59652.3	21476.7	-0.590328	0.319672	-0.114361
sp|Q9NRW7|VPS45_HUMAN	Vacuolar protein sorting-associated protein 45 OS=Homo sapiens GN=VPS45 PE=1 SV=1	VPS45	20	15	0	54.92	-	-	-	-	-	-	637663	727744	2.4708e+06	699268	203219	276203	453299	92630.5	264584	99036.3	34791	-0.585999	0.442858	-0.114467
sp|Q9Y4E8|UBP15_HUMAN	Ubiquitin carboxyl-terminal hydrolase 15 OS=Homo sapiens GN=USP15 PE=1 SV=3	USP15	10	10	1	40.2	-	-	-	-	-	-	652665	1.09564e+06	1.65426e+06	887605	315514	378424	2.36034e+06	207109	746534	465169	167762	-0.740508	0.657709	-0.114553
sp|Q9BQA1|MEP50_HUMAN	Methylosome protein 50 OS=Homo sapiens GN=WDR77 PE=1 SV=1	WDR77	7	4	0	56.49	-	-	O	-	-	O	156665	211487	444241	231982	81988.2	90631.6	767833	36895.6	304812	107735	58086.1	-0.614831	0.582527	-0.114668
sp|O43414|ERI3_HUMAN	ERI1 exoribonuclease 3 OS=Homo sapiens GN=ERI3 PE=1 SV=2	ERI3	8	4	0	38.74	-	-	-	-	-	-	806285	1.20557e+06	2.26714e+06	836948	220660	325474	432781	44335.5	252987	67549	33358.1	-0.740317	0.443374	-0.114674
sp|Q96KB5|TOPK_HUMAN	Lymphokine-activated killer T-cell-originated protein kinase OS=Homo sapiens GN=PBK PE=1 SV=3	PBK	1	1	0	45.96	-	-	O	O	-	-	54841	69210	151959	84200.6	25754.4	22432.1	342360	20391.9	127279	55050	7506.03	-0.589048	0.600387	-0.11472
tr|C9JES8|C9JES8_HUMAN	Vigilin (Fragment) OS=Homo sapiens GN=HDLBP PE=1 SV=2	HDLBP	53	10	0	64.4	-	-	-	-	-	-	1.45332e+06	1.24231e+06	9.41996e+06	1.90348e+06	572613	755634	1.0706e+06	100610	1.04825e+06	198926	68052.5	-0.470759	0.194908	-0.114758
sp|Q0PNE2|ELP6_HUMAN	Elongator complex protein 6 OS=Homo sapiens GN=ELP6 PE=1 SV=1	ELP6	1	1	0	47.8	-	-	-	-	-	-	254723	399492	578644	322807	85891	114886	479426	48907.7	169020	98239.5	31957.3	-0.774346	0.635282	-0.115384
sp|O60870|KIN17_HUMAN	DNA/RNA-binding protein KIN17 OS=Homo sapiens GN=KIN PE=1 SV=2	KIN	4	3	0	37.24	-	-	-	-	-	O	302048	437942	913156	310024	98103.1	125806	180942	20970.8	118539	30950.4	13343	-0.703466	0.396109	-0.115597
sp|Q96DF8|DGC14_HUMAN	Protein DGCR14 OS=Homo sapiens GN=DGCR14 PE=1 SV=1	DGCR14	4	3	2	40.41	-	-	-	-	-	O	78524.5	135833	244553	116273	36855.9	50739.7	146169	20058.9	67286.8	35389.5	11476.1	-0.69394	0.578446	-0.115698
sp|Q8WXG6-2|MADD_HUMAN	Isoform 2 of MAP kinase-activating death domain protein OS=Homo sapiens GN=MADD	MADD	15	12	0	55.33	-	-	-	-	-	-	341078	406966	1.33664e+06	436024	140762	173843	367834	71823.2	246448	89934.2	25413.4	-0.567091	0.397721	-0.115794
sp|P09543|CN37_HUMAN	2',3'-cyclic-nucleotide 3'-phosphodiesterase OS=Homo sapiens GN=CNP PE=1 SV=2	CNP	7	6	0	45.28	-	-	-	-	-	-	334268	403145	844547	322184	122018	136905	340917	61347	177240	67335.5	27355.7	-0.693764	0.487186	-0.115814
sp|P25205|MCM3_HUMAN	DNA replication licensing factor MCM3 OS=Homo sapiens GN=MCM3 PE=1 SV=3	MCM3	440	56	0	68.99	-	-	-	-	-	-	4.63063e+06	3.82427e+06	1.99855e+07	5.50859e+06	1.65711e+06	2.18719e+06	4.76361e+06	776675	3.51778e+06	977780	332223	-0.503715	0.336441	-0.115878
sp|Q9HCM9|TRI39_HUMAN	E3 ubiquitin-protein ligase TRIM39 OS=Homo sapiens GN=TRIM39 PE=1 SV=2	TRIM39	1	1	0	44.36	-	-	-	-	-	-	70532.6	158235	221446	117396	36777.3	47868.4	90168.5	6415.58	68526.4	16897.4	13026.5	-0.741827	0.352099	-0.116273
sp|Q9BZJ0|CRNL1_HUMAN	Crooked neck-like protein 1 OS=Homo sapiens GN=CRNKL1 PE=1 SV=4	CRNKL1	23	13	0	46.58	-	-	-	-	-	O	569992	616917	2.04396e+06	689949	240986	298730	636382	101090	485143	146970	59593.6	-0.561819	0.338242	-0.116475
sp|Q96EK5|KBP_HUMAN	KIF1-binding protein OS=Homo sapiens GN=KIAA1279 PE=1 SV=1	KIAA1279	9	7	7	50.36	-	-	-	-	-	-	384371	562965	1.15138e+06	523798	135002	183031	1.28078e+06	115996	311328	269816	75855.4	-0.676678	0.704098	-0.116609
sp|O43663|PRC1_HUMAN	Protein regulator of cytokinesis 1 OS=Homo sapiens GN=PRC1 PE=1 SV=2	PRC1	10	8	0	53.55	-	-	-	-	-	-	459426	584817	1.56239e+06	505220	174827	224296	362380	84549.7	256187	66280.5	24828.6	-0.626613	0.312736	-0.116613
sp|Q13136|LIPA1_HUMAN	Liprin-alpha-1 OS=Homo sapiens GN=PPFIA1 PE=1 SV=1	PPFIA1	45	25	0	60.09	-	-	-	-	-	-	526528	598475	2.37629e+06	643627	234397	295406	493824	86243.8	405340	111425	42697.9	-0.535991	0.285297	-0.116696
sp|P62333|PRS10_HUMAN	26S protease regulatory subunit 10B OS=Homo sapiens GN=PSMC6 PE=1 SV=1	PSMC6	50	22	0	70.21	-	-	-	-	-	-	743078	1.27428e+06	2.29706e+06	919021	343341	423214	4.23368e+06	200402	1.01275e+06	719163	321761	-0.712878	0.696106	-0.116722
sp|Q12874|SF3A3_HUMAN	Splicing factor 3A subunit 3 OS=Homo sapiens GN=SF3A3 PE=1 SV=1	SF3A3	94	22	22	64.92	-	-	-	-	-	O	4.65275e+06	3.26652e+06	2.66214e+07	4.71072e+06	1.72522e+06	1.98303e+06	3.00844e+06	371744	2.66597e+06	617282	269213	-0.47184	0.25121	-0.116847
sp|P14618-2|KPYM_HUMAN	Isoform M1 of Pyruvate kinase PKM OS=Homo sapiens GN=PKM	PKM	217	36	0	60.45	-	-	-	-	-	-	3.62403e+06	5.0749e+06	7.88971e+06	2.57321e+06	1.02688e+06	1.18717e+06	1.7179e+07	2.23042e+06	2.22126e+06	870857	319617	-0.80934	0.628745	-0.117082
sp|Q8N1G2|CMTR1_HUMAN	Cap-specific mRNA (nucleoside-2'-O-)-methyltransferase 1 OS=Homo sapiens GN=CMTR1 PE=1 SV=1	CMTR1	31	20	10	54.45	-	-	-	-	-	-	645004	743243	3.23786e+06	799758	257370	293964	471704	91219.8	365700	119587	41642	-0.530721	0.326752	-0.117286
sp|Q13613|MTMR1_HUMAN	Myotubularin-related protein 1 OS=Homo sapiens GN=MTMR1 PE=1 SV=4	MTMR1	7	5	0	35.31	-	-	-	-	-	-	322599	423704	1.17813e+06	387401	155446	173453	438868	53832.3	267592	84754.6	36678.4	-0.594724	0.442055	-0.117293
sp|P49959|MRE11_HUMAN	Double-strand break repair protein MRE11A OS=Homo sapiens GN=MRE11A PE=1 SV=3	MRE11A	99	33	0	67.08	-	-	-	-	-	-	2.0084e+06	2.39332e+06	1.02007e+07	2.32962e+06	894487	1.08851e+06	1.48956e+06	277245	1.21666e+06	379257	143700	-0.532349	0.300591	-0.117386
tr|G3V1Y7|G3V1Y7_HUMAN	Myosin light polypeptide 6 OS=Homo sapiens GN=MYL6 PE=4 SV=1	MYL6	13	6	0	51.75	-	-	-	-	-	-	428812	481164	1.47271e+06	528818	178104	197440	618389	67064.6	393115	76193.1	34763.8	-0.574932	0.381389	-0.117574
sp|Q8WXG6|MADD_HUMAN	MAP kinase-activating death domain protein OS=Homo sapiens GN=MADD PE=1 SV=2	MADD	14	11	0	55.33	-	-	-	-	-	-	283059	339358	1.11047e+06	362714	117021	145247	313597	60222	209902	76051.5	21052.2	-0.567731	0.398123	-0.117585
sp|Q5T0N5|FBP1L_HUMAN	Formin-binding protein 1-like OS=Homo sapiens GN=FNBP1L PE=1 SV=3	FNBP1L	6	5	0	48.09	-	-	-	-	-	-	530687	665051	2.2233e+06	623944	181483	242873	353323	73082.7	236825	92665.5	38805.1	-0.584132	0.409461	-0.117611
sp|O00232|PSD12_HUMAN	26S proteasome non-ATPase regulatory subunit 12 OS=Homo sapiens GN=PSMD12 PE=1 SV=3	PSMD12	65	26	1	69.38	-	-	-	-	-	-	1.6552e+06	2.25572e+06	7.00945e+06	1.92902e+06	717483	877874	9.92415e+06	411641	2.05036e+06	1.50908e+06	713564	-0.587075	0.70204	-0.117707
sp|P63279|UBC9_HUMAN	SUMO-conjugating enzyme UBC9 OS=Homo sapiens GN=UBE2I PE=1 SV=1	UBE2I	3	2	0	46.36	-	-	O	-	-	-	839251	417993	765275	249312	71706.2	94081.3	209575	47546.4	114438	45119.9	11276.9	-0.701843	0.45445	-0.117899
sp|Q9BVC4|LST8_HUMAN	Target of rapamycin complex subunit LST8 OS=Homo sapiens GN=MLST8 PE=1 SV=1	MLST8	2	2	0	46.51	-	-	-	-	-	-	139434	161340	344622	186409	58072.2	69416.9	195200	35036.1	142244	42239.3	23501.6	-0.629879	0.3473	-0.117971
sp|Q9UKY1|ZHX1_HUMAN	Zinc fingers and homeoboxes protein 1 OS=Homo sapiens GN=ZHX1 PE=1 SV=1	ZHX1	13	7	7	50.65	-	-	-	-	-	-	305457	406989	1.30579e+06	379019	138609	161455	293055	48461.6	217463	56497.5	22846.5	-0.573055	0.325843	-0.117976
sp|Q9UNZ2|NSF1C_HUMAN	NSFL1 cofactor p47 OS=Homo sapiens GN=NSFL1C PE=1 SV=2	NSFL1C	14	8	0	51.25	-	-	-	-	-	-	289400	340000	914110	390392	121879	144314	2.08546e+06	59667.7	707691	322100	96968.2	-0.589819	0.630362	-0.118002
sp|Q9ULJ3|ZBT21_HUMAN	Zinc finger and BTB domain-containing protein 21 OS=Homo sapiens GN=ZBTB21 PE=1 SV=2	ZBTB21	17	13	1	57.64	-	-	-	-	-	-	306374	428623	1.33116e+06	367367	142724	166466	257341	58659.3	181910	57755	28923.9	-0.581556	0.346028	-0.118051
sp|Q15459|SF3A1_HUMAN	Splicing factor 3A subunit 1 OS=Homo sapiens GN=SF3A1 PE=1 SV=1	SF3A1	227	48	6	68.49	-	-	-	-	-	O	3.66247e+06	2.96115e+06	1.97611e+07	3.95675e+06	1.43409e+06	1.7136e+06	2.82892e+06	378592	2.47333e+06	538753	223657	-0.484068	0.246575	-0.118442
sp|Q86VX9|MON1A_HUMAN	Vacuolar fusion protein MON1 homolog A OS=Homo sapiens GN=MON1A PE=1 SV=2	MON1A	1	1	0	42.59	-	-	-	-	-	-	106344	143732	401702	132671	48319.5	54370.2	93535.1	23091.8	73488.2	30520.9	8425.52	-0.597063	0.338995	-0.118563
sp|P68104-2|EF1A1_HUMAN	Isoform 2 of Elongation factor 1-alpha 1 OS=Homo sapiens GN=EEF1A1	EEF1A1	413	29	1	66.56	-	-	-	-	-	-	4.05048e+07	4.55118e+07	6.89991e+07	2.40135e+07	8.11397e+06	9.97283e+06	1.1082e+07	1.87302e+06	5.94481e+06	2.20469e+06	1.06926e+06	-0.833411	0.483209	-0.118572
sp|Q9BXB5|OSB10_HUMAN	Oxysterol-binding protein-related protein 10 OS=Homo sapiens GN=OSBPL10 PE=1 SV=2	OSBPL10	16	10	0	56.66	-	-	-	-	-	-	938343	917260	3.8348e+06	982636	352037	413851	766721	141610	555790	181236	74799.2	-0.540917	0.358712	-0.118592
sp|Q96A65|EXOC4_HUMAN	Exocyst complex component 4 OS=Homo sapiens GN=EXOC4 PE=1 SV=1	EXOC4	40	25	15	63.58	-	-	-	-	-	-	479964	630055	1.92971e+06	551311	219251	241386	416891	104569	282210	106325	44438.6	-0.584038	0.378149	-0.118692
sp|Q8N2W9|PIAS4_HUMAN	E3 SUMO-protein ligase PIAS4 OS=Homo sapiens GN=PIAS4 PE=1 SV=1	PIAS4	5	5	5	42.32	-	-	O	-	-	-	287444	456446	727580	344285	97989.2	111655	320902	81452.2	104557	50230	30293.3	-0.754179	0.554729	-0.118694
tr|E5RJ79|E5RJ79_HUMAN	Protein diaphanous homolog 1 (Fragment) OS=Homo sapiens GN=DIAPH1 PE=1 SV=1	DIAPH1	3	2	0	52.24	-	-	-	-	-	-	258572	220973	1.57774e+06	292838	106635	106090	199646	64377.5	115753	37862.6	16383.8	-0.47749	0.365506	-0.118737
tr|C9JTM8|C9JTM8_HUMAN	Protein BANP (Fragment) OS=Homo sapiens GN=BANP PE=1 SV=1	BANP	3	3	0	36.3	-	-	-	-	-	-	609611	365393	2.57025e+06	723213	218983	280957	652957	47553.3	655249	95920.6	59827.3	-0.464423	0.170612	-0.118816
sp|Q8N9N2|ASCC1_HUMAN	Activating signal cointegrator 1 complex subunit 1 OS=Homo sapiens GN=ASCC1 PE=1 SV=1	ASCC1	2	2	0	33.55	-	-	-	-	-	-	99801.4	154731	264555	116969	62650.6	68720.1	133151	35367.8	86766.7	38651.8	31030.5	-0.700054	0.433869	-0.118912
sp|P82970|HMGN5_HUMAN	High mobility group nucleosome-binding domain-containing protein 5 OS=Homo sapiens GN=HMGN5 PE=1 SV=1	HMGN5	25	10	0	56.61	-	-	O	-	-	-	564774	390706	2.58845e+06	523226	164260	198524	333560	49646.2	265771	73332.8	30652.8	-0.499629	0.310687	-0.118921
sp|Q14938-3|NFIX_HUMAN	Isoform 3 of Nuclear factor 1 X-type OS=Homo sapiens GN=NFIX	NFIX	17	8	0	41.73	-	-	-	-	-	-	326877	556290	996459	455760	156334	190501	371157	61774.4	292483	85865.4	21440.9	-0.697156	0.313808	-0.118964
sp|Q9H9A5|CNO10_HUMAN	CCR4-NOT transcription complex subunit 10 OS=Homo sapiens GN=CNOT10 PE=1 SV=1	CNOT10	26	16	0	59.66	-	-	-	-	-	-	835512	1.37801e+06	3.1003e+06	935784	367703	408694	567753	115712	383641	122192	44466	-0.662114	0.371603	-0.119016
sp|P20042|IF2B_HUMAN	Eukaryotic translation initiation factor 2 subunit 2 OS=Homo sapiens GN=EIF2S2 PE=1 SV=2	EIF2S2	77	25	25	55.12	-	-	-	-	O	-	1.78289e+06	1.37487e+06	1.08352e+07	1.90174e+06	624143	707663	1.03036e+06	138514	909063	200211	74670.3	-0.477662	0.242986	-0.11927
sp|Q9BW61|DDA1_HUMAN	DET1- and DDB1-associated protein 1 OS=Homo sapiens GN=DDA1 PE=1 SV=1	DDA1	7	3	3	44.63	-	-	-	-	-	-	294917	467045	1.13538e+06	445171	110394	155451	1.08933e+06	58834.2	277254	204592	63906.1	-0.630285	0.694966	-0.119337
sp|Q9BQ70|TCF25_HUMAN	Transcription factor 25 OS=Homo sapiens GN=TCF25 PE=1 SV=1	TCF25	8	7	2	47.03	-	-	-	-	-	-	124068	177274	378077	186731	66413	77739.4	208981	50796.3	134312	52948.4	16899.8	-0.617972	0.403958	-0.119516
sp|P55036|PSMD4_HUMAN	26S proteasome non-ATPase regulatory subunit 4 OS=Homo sapiens GN=PSMD4 PE=1 SV=1	PSMD4	40	8	0	61.46	-	-	-	-	-	-	587402	647991	2.79752e+06	614748	225912	253240	3.00275e+06	106121	585681	340930	168534	-0.540142	0.682033	-0.119601
sp|Q12905|ILF2_HUMAN	Interleukin enhancer-binding factor 2 OS=Homo sapiens GN=ILF2 PE=1 SV=2	ILF2	263	27	0	70.62	-	-	-	-	-	O	3.7996e+06	2.76528e+06	1.83519e+07	4.63058e+06	1.24246e+06	1.5637e+06	3.84379e+06	560062	2.91646e+06	628093	195584	-0.482634	0.303524	-0.119626
sp|O15360|FANCA_HUMAN	Fanconi anemia group A protein OS=Homo sapiens GN=FANCA PE=1 SV=2	FANCA	2	2	0	39.33	-	-	-	-	O	-	77077.5	112203	224902	91757	39368.6	40134.9	114873	14788.3	73901.9	15384.1	6353.34	-0.667296	0.374183	-0.11972
sp|Q92576|PHF3_HUMAN	PHD finger protein 3 OS=Homo sapiens GN=PHF3 PE=1 SV=3	PHF3	56	31	0	72.22	-	-	-	-	-	-	1.22787e+06	2.14903e+06	4.85542e+06	1.51391e+06	543734	651752	814046	160283	616141	188101	73212.3	-0.657797	0.325195	-0.11983
sp|Q96DI7|SNR40_HUMAN	U5 small nuclear ribonucleoprotein 40 kDa protein OS=Homo sapiens GN=SNRNP40 PE=1 SV=1	SNRNP40	5	4	0	47.29	-	-	-	-	-	O	182525	317200	444406	236066	84225.5	98626.2	269353	32573.3	151490	57240.9	26656	-0.769939	0.49302	-0.119988
sp|Q5VIR6|VPS53_HUMAN	Vacuolar protein sorting-associated protein 53 homolog OS=Homo sapiens GN=VPS53 PE=1 SV=1	VPS53	15	11	0	53.03	-	-	-	-	-	-	756797	997610	2.87704e+06	777075	296153	347085	472262	106996	341941	122931	50306.2	-0.612924	0.356514	-0.120203
sp|Q9H4I2|ZHX3_HUMAN	Zinc fingers and homeoboxes protein 3 OS=Homo sapiens GN=ZHX3 PE=1 SV=3	ZHX3	43	22	0	58.09	-	-	-	-	-	-	495107	541843	2.43989e+06	562547	199886	242179	415233	79977.3	285215	85782.6	35100.1	-0.52864	0.363408	-0.120213
sp|O60885|BRD4_HUMAN	Bromodomain-containing protein 4 OS=Homo sapiens GN=BRD4 PE=1 SV=2	BRD4	55	29	7	52.59	-	-	O	-	O	-	747090	1.11602e+06	3.92707e+06	940139	346976	418743	577093	107701	398158	154631	57640	-0.562206	0.405407	-0.120226
sp|Q15008|PSMD6_HUMAN	26S proteasome non-ATPase regulatory subunit 6 OS=Homo sapiens GN=PSMD6 PE=1 SV=1	PSMD6	50	21	0	49.69	-	-	-	-	-	-	696884	960300	2.70458e+06	839433	313221	381418	3.72486e+06	197665	833451	635757	308761	-0.601398	0.703805	-0.120237
sp|O15014|ZN609_HUMAN	Zinc finger protein 609 OS=Homo sapiens GN=ZNF609 PE=1 SV=2	ZNF609	29	18	14	47.53	-	-	-	-	-	-	549794	932583	2.18147e+06	658329	224756	282020	315336	58732.1	246712	76841.1	32645.3	-0.655709	0.319844	-0.120263
sp|Q8WV22|NSE1_HUMAN	Non-structural maintenance of chromosomes element 1 homolog OS=Homo sapiens GN=NSMCE1 PE=1 SV=5	NSMCE1	1	1	0	43.85	-	-	-	-	-	-	158923	233641	688163	227267	79993.1	81325.5	145017	51200.2	105573	48380.4	22128.7	-0.573836	0.343739	-0.120295
sp|P16383|GCFC2_HUMAN	GC-rich sequence DNA-binding factor 2 OS=Homo sapiens GN=GCFC2 PE=1 SV=2	GCFC2	6	6	0	42.37	-	-	-	-	-	-	114838	168436	366763	134493	49650.3	55772.1	97206.5	18789.5	74826.2	20610	12006.9	-0.66415	0.30769	-0.120375
sp|Q15345|LRC41_HUMAN	Leucine-rich repeat-containing protein 41 OS=Homo sapiens GN=LRRC41 PE=1 SV=3	LRRC41	38	21	1	57.54	-	-	-	-	-	-	1.28179e+06	2.05543e+06	5.21061e+06	1.56358e+06	481937	634956	772479	134394	560758	182864	83852.6	-0.639556	0.363901	-0.120509
sp|Q96PY5|FMNL2_HUMAN	Formin-like protein 2 OS=Homo sapiens GN=FMNL2 PE=1 SV=3	FMNL2	3	3	0	34.46	-	-	-	-	-	-	68412.4	178847	213144	139038	40385.6	35908.6	117802	23032.7	65982.5	31754.6	10789.2	-0.710675	0.502717	-0.120629
sp|Q8NE71|ABCF1_HUMAN	ATP-binding cassette sub-family F member 1 OS=Homo sapiens GN=ABCF1 PE=1 SV=2	ABCF1	46	24	0	55.31	-	-	-	-	-	-	512879	654316	2.48205e+06	622344	225005	260834	422279	77508.1	311467	109649	49036.4	-0.549049	0.366143	-0.120713
sp|Q9UQR0|SCML2_HUMAN	Sex comb on midleg-like protein 2 OS=Homo sapiens GN=SCML2 PE=1 SV=1	SCML2	10	7	4	55.24	-	-	-	-	-	-	622817	968173	1.98392e+06	755267	235736	293363	475608	94807.2	344104	104033	44426.5	-0.68819	0.341519	-0.120933
sp|Q9NV56|MRGBP_HUMAN	MRG/MORF4L-binding protein OS=Homo sapiens GN=MRGBP PE=1 SV=1	MRGBP	15	3	3	57.42	-	-	O	-	-	-	519901	849231	1.79566e+06	639161	214783	289540	392984	88848.6	295094	98317.4	40540.7	-0.678672	0.329204	-0.121006
sp|A3KN83|SBNO1_HUMAN	Protein strawberry notch homolog 1 OS=Homo sapiens GN=SBNO1 PE=1 SV=1	SBNO1	95	48	1	64.76	-	-	-	-	-	-	1.51485e+06	1.37534e+06	8.42085e+06	1.69658e+06	536823	654850	1.05333e+06	242161	736375	279377	92227.3	-0.498425	0.375329	-0.121367
tr|B4DTU4|B4DTU4_HUMAN	DNA ligase OS=Homo sapiens GN=LIG1 PE=1 SV=1	LIG1	129	45	1	69.48	-	-	-	-	-	-	3.30379e+06	2.81042e+06	1.9325e+07	3.43896e+06	1.27925e+06	1.41624e+06	2.34761e+06	444819	1.69131e+06	579533	206074	-0.485916	0.365637	-0.121563
sp|A0JNW5|UH1BL_HUMAN	UHRF1-binding protein 1-like OS=Homo sapiens GN=UHRF1BP1L PE=1 SV=2	UHRF1BP1L	26	19	8	57.32	-	-	-	-	-	-	578016	809721	2.57545e+06	710461	237520	318815	487619	82362.5	350291	107893	38491.5	-0.58505	0.359289	-0.121608
sp|A3KN83-2|SBNO1_HUMAN	Isoform 2 of Protein strawberry notch homolog 1 OS=Homo sapiens GN=SBNO1	SBNO1	95	48	0	64.76	-	-	-	-	-	-	1.5118e+06	1.37656e+06	8.39309e+06	1.69256e+06	535633	654057	1.05758e+06	241786	741846	279490	92222.5	-0.498896	0.373427	-0.121774
sp|P85037|FOXK1_HUMAN	Forkhead box protein K1 OS=Homo sapiens GN=FOXK1 PE=1 SV=1	FOXK1	40	18	5	55.41	-	-	-	-	-	-	1.53218e+06	2.66125e+06	4.59575e+06	1.64861e+06	664937	780428	1.10198e+06	200664	768642	260557	118674	-0.737951	0.381837	-0.122076
sp|O14974|MYPT1_HUMAN	Protein phosphatase 1 regulatory subunit 12A OS=Homo sapiens GN=PPP1R12A PE=1 SV=1	PPP1R12A	15	12	0	52.16	-	-	-	-	-	-	463105	737401	1.67635e+06	546088	176790	225812	339668	51559.5	229896	71208.9	30975.8	-0.66575	0.391535	-0.12214
sp|O00499|BIN1_HUMAN	Myc box-dependent-interacting protein 1 OS=Homo sapiens GN=BIN1 PE=1 SV=1	BIN1	63	20	0	69.49	-	-	-	-	-	-	1.19554e+06	1.26897e+06	5.84781e+06	1.26891e+06	428853	519166	771635	170344	541721	190454	69015.6	-0.534008	0.365553	-0.12216
sp|Q9Y2D4|EXC6B_HUMAN	Exocyst complex component 6B OS=Homo sapiens GN=EXOC6B PE=1 SV=3	EXOC6B	22	17	3	58.59	-	-	-	-	-	-	554872	727423	2.52386e+06	636950	226222	280849	374936	87418.4	289453	110869	40079.3	-0.571281	0.338865	-0.122348
sp|P18858|DNLI1_HUMAN	DNA ligase 1 OS=Homo sapiens GN=LIG1 PE=1 SV=1	LIG1	129	45	0	69.48	-	-	-	-	-	-	3.3277e+06	2.80088e+06	1.96809e+07	3.44273e+06	1.2772e+06	1.42003e+06	2.33116e+06	444543	1.69744e+06	575493	203372	-0.484711	0.35919	-0.122355
sp|Q14789|GOGB1_HUMAN	Golgin subfamily B member 1 OS=Homo sapiens GN=GOLGB1 PE=1 SV=2	GOLGB1	6	5	0	28.82	-	-	-	-	-	-	248258	316174	857195	313461	120859	145480	817297	87589.3	266563	132738	62525	-0.593122	0.621877	-0.122451
sp|Q9P2I0|CPSF2_HUMAN	Cleavage and polyadenylation specificity factor subunit 2 OS=Homo sapiens GN=CPSF2 PE=1 SV=2	CPSF2	37	20	15	54.36	-	-	-	-	-	-	573161	559599	1.76305e+06	766692	259477	321608	1.02527e+06	90775.8	795962	175365	72552.6	-0.540228	0.32067	-0.122471
sp|P68104|EF1A1_HUMAN	Elongation factor 1-alpha 1 OS=Homo sapiens GN=EEF1A1 PE=1 SV=1	EEF1A1	486	31	0	66.56	-	-	-	-	-	-	3.87034e+07	4.45902e+07	6.69967e+07	2.33025e+07	7.93349e+06	9.69089e+06	1.13183e+07	1.97131e+06	6.09179e+06	2.29641e+06	1.112e+06	-0.834913	0.482728	-0.122523
sp|Q8WXE0|CSKI2_HUMAN	Caskin-2 OS=Homo sapiens GN=CASKIN2 PE=1 SV=2	CASKIN2	17	12	0	60.91	-	-	-	-	-	-	970584	1.61668e+06	3.00642e+06	1.40647e+06	354533	466510	1.03895e+06	145503	715401	199904	69293.2	-0.695647	0.374493	-0.122547
sp|Q969J2|ZKSC4_HUMAN	Zinc finger protein with KRAB and SCAN domains 4 OS=Homo sapiens GN=ZKSCAN4 PE=1 SV=1	ZKSCAN4	2	2	2	39.73	-	-	-	-	-	-	78541.6	135209	237943	107589	34539.8	56337.4	116241	7148.65	76374.2	25887.7	10987.8	-0.721349	0.449571	-0.122772
sp|P98175|RBM10_HUMAN	RNA-binding protein 10 OS=Homo sapiens GN=RBM10 PE=1 SV=3	RBM10	3	3	0	54.79	-	-	-	-	O	O	58721.1	86926.7	181574	80790.4	26342.9	35010	72123.3	10866.7	55571.2	15256.7	8819.73	-0.65876	0.325787	-0.122799
sp|O75874|IDHC_HUMAN	Isocitrate dehydrogenase [NADP] cytoplasmic OS=Homo sapiens GN=IDH1 PE=1 SV=2	IDH1	6	6	4	41.94	-	-	O	-	O	-	107712	215089	388399	127730	46948.7	50847	1.03476e+06	57389.9	257816	54527.2	21288.8	-0.716798	0.601411	-0.12304
sp|Q13098|CSN1_HUMAN	COP9 signalosome complex subunit 1 OS=Homo sapiens GN=GPS1 PE=1 SV=4	GPS1	43	17	0	52.77	-	-	-	-	-	-	2.84788e+06	3.56037e+06	1.08153e+07	3.35536e+06	1.01019e+06	1.40172e+06	3.6633e+06	271290	1.92021e+06	683180	278453	-0.599718	0.517497	-0.123198
sp|Q05086|UBE3A_HUMAN	Ubiquitin-protein ligase E3A OS=Homo sapiens GN=UBE3A PE=1 SV=4	UBE3A	15	11	0	59.13	-	-	-	-	-	-	255189	296709	790355	340661	115067	144097	599401	59720.1	299845	122951	49077	-0.587642	0.539024	-0.123428
sp|P22234|PUR6_HUMAN	Multifunctional protein ADE2 OS=Homo sapiens GN=PAICS PE=1 SV=3	PAICS	62	17	0	62.19	-	-	-	-	-	-	661608	1.33541e+06	2.11205e+06	748647	294478	350092	5.74847e+06	240948	1.58054e+06	302905	132746	-0.756861	0.592436	-0.123432
sp|Q9Y6E2|BZW2_HUMAN	Basic leucine zipper and W2 domain-containing protein 2 OS=Homo sapiens GN=BZW2 PE=1 SV=1	BZW2	107	28	0	60.92	-	-	-	-	-	-	3.97131e+06	2.81956e+06	1.95689e+07	3.35954e+06	1.06646e+06	1.13992e+06	1.77367e+06	359607	1.21785e+06	409090	181806	-0.502709	0.376557	-0.12349
sp|P41091|IF2G_HUMAN	Eukaryotic translation initiation factor 2 subunit 3 OS=Homo sapiens GN=EIF2S3 PE=1 SV=3	EIF2S3	75	16	1	66.6	-	-	-	-	-	-	2.41509e+06	1.76114e+06	1.40568e+07	2.41072e+06	822041	930882	1.56335e+06	226748	1.2797e+06	316505	117876	-0.478591	0.286035	-0.123551
sp|Q92733|PRCC_HUMAN	Proline-rich protein PRCC OS=Homo sapiens GN=PRCC PE=1 SV=1	PRCC	28	14	8	61.5	-	-	-	-	O	O	548072	488656	3.08678e+06	566357	208364	235451	434172	93767.1	263427	95106.9	39317.2	-0.494956	0.422381	-0.123656
sp|O75410|TACC1_HUMAN	Transforming acidic coiled-coil-containing protein 1 OS=Homo sapiens GN=TACC1 PE=1 SV=2	TACC1	7	6	0	43.04	-	-	-	-	-	-	208033	379059	767820	243589	114896	105410	192214	30497.6	129989	49469.9	24766.6	-0.668162	0.424548	-0.123657
sp|Q9BY42|RTF2_HUMAN	Protein RTF2 homolog OS=Homo sapiens GN=RTFDC1 PE=1 SV=3	RTFDC1	24	10	3	63.08	-	-	-	-	-	-	1.2536e+06	1.20938e+06	2.28464e+06	657619	207303	268284	204727	31527.1	151876	47573.2	23859.1	-0.781611	0.358339	-0.123707
sp|Q08211|DHX9_HUMAN	ATP-dependent RNA helicase A OS=Homo sapiens GN=DHX9 PE=1 SV=4	DHX9	41	26	19	66.68	-	-	-	-	-	O	1.17364e+06	1.18611e+06	4.92199e+06	1.50703e+06	428643	578602	1.65329e+06	167974	1.01756e+06	328250	125695	-0.532593	0.448618	-0.123718
sp|Q92905|CSN5_HUMAN	COP9 signalosome complex subunit 5 OS=Homo sapiens GN=COPS5 PE=1 SV=4	COPS5	60	23	8	64.44	-	-	-	-	-	-	1.38823e+06	1.39514e+06	5.63532e+06	1.61154e+06	490315	625036	1.98874e+06	220957	1.00442e+06	357229	123845	-0.54446	0.511086	-0.123917
sp|O43314|VIP2_HUMAN	Inositol hexakisphosphate and diphosphoinositol-pentakisphosphate kinase 2 OS=Homo sapiens GN=PPIP5K2 PE=1 SV=3	PPIP5K2	29	19	0	48.6	-	-	-	-	-	-	403302	446756	1.82456e+06	471965	154710	187423	313100	72701	243012	93493.1	33063	-0.542454	0.337785	-0.124018
sp|P02786|TFR1_HUMAN	Transferrin receptor protein 1 OS=Homo sapiens GN=TFRC PE=1 SV=2	TFRC	19	15	0	55.77	-	-	-	-	O	-	657594	674141	1.09075e+06	675936	258418	296093	1.3229e+06	79232.8	910555	126590	51364.1	-0.730867	0.346972	-0.124414
sp|P49848|TAF6_HUMAN	Transcription initiation factor TFIID subunit 6 OS=Homo sapiens GN=TAF6 PE=1 SV=1	TAF6	14	12	0	67.94	-	-	O	-	-	-	417576	780512	1.18277e+06	482488	176925	206284	331197	58003.3	215193	76166.3	29012.7	-0.768733	0.414931	-0.124421
sp|Q9Y4G8|RPGF2_HUMAN	Rap guanine nucleotide exchange factor 2 OS=Homo sapiens GN=RAPGEF2 PE=1 SV=1	RAPGEF2	6	5	2	41.21	-	-	-	-	-	-	165449	197813	725726	200899	72771.2	86988.9	159959	34992.8	124503	38707.7	10502.7	-0.550271	0.304019	-0.124476
sp|Q14161|GIT2_HUMAN	ARF GTPase-activating protein GIT2 OS=Homo sapiens GN=GIT2 PE=1 SV=2	GIT2	14	11	0	54.9	-	-	-	-	-	-	466381	710499	1.81936e+06	580293	200412	237035	373015	71083.5	299528	90080.7	37157.6	-0.625531	0.301089	-0.124774
sp|Q96CS2|HAUS1_HUMAN	HAUS augmin-like complex subunit 1 OS=Homo sapiens GN=HAUS1 PE=1 SV=1	HAUS1	2	1	0	44.43	-	-	-	-	-	-	61854.8	83685.6	274459	81102.6	24288	39905.4	53615.9	14352.9	35980.9	17614.5	11972.7	-0.57845	0.444741	-0.124927
sp|Q8IWC1|MA7D3_HUMAN	MAP7 domain-containing protein 3 OS=Homo sapiens GN=MAP7D3 PE=1 SV=2	MAP7D3	13	10	0	50.08	-	-	-	-	-	-	405684	766272	1.30476e+06	474758	161657	201401	344519	45342.3	174172	77296.4	28482	-0.741178	0.536622	-0.124956
sp|Q8N3R9|MPP5_HUMAN	MAGUK p55 subfamily member 5 OS=Homo sapiens GN=MPP5 PE=1 SV=3	MPP5	9	8	0	41.55	-	-	-	-	-	-	534451	714518	2.1108e+06	604308	197163	259058	363209	61140.6	302605	83184.1	35614.6	-0.607714	0.281868	-0.124979
sp|Q6ZRI6|CO039_HUMAN	Uncharacterized protein C15orf39 OS=Homo sapiens GN=C15orf39 PE=1 SV=3	C15orf39	6	6	0	49.44	-	-	-	-	-	-	165634	290453	572129	198352	75567.8	83196.1	169955	22791.5	99319.1	33590.6	12298	-0.689958	0.457852	-0.124995
sp|Q9NZJ0|DTL_HUMAN	Denticleless protein homolog OS=Homo sapiens GN=DTL PE=1 SV=3	DTL	22	14	0	53.14	-	-	-	-	-	-	630620	733101	2.35759e+06	775571	257454	332094	716893	89786.8	558014	147089	65670.4	-0.57318	0.325198	-0.125098
sp|P54277|PMS1_HUMAN	PMS1 protein homolog 1 OS=Homo sapiens GN=PMS1 PE=1 SV=1	PMS1	32	21	0	53.07	-	-	-	-	O	-	847112	948322	4.1115e+06	987170	294947	394301	717833	113926	465178	158740	66702.2	-0.540936	0.418074	-0.125264
sp|Q9H6R0|DHX33_HUMAN	Putative ATP-dependent RNA helicase DHX33 OS=Homo sapiens GN=DHX33 PE=1 SV=2	DHX33	3	2	0	34.06	-	-	-	-	-	-	132165	197395	405348	168813	54538.9	77728.4	167070	23418.4	106736	36855	16487.1	-0.680449	0.433035	-0.125314
sp|Q7L5Y9|MAEA_HUMAN	Macrophage erythroblast attacher OS=Homo sapiens GN=MAEA PE=1 SV=1	MAEA	5	4	0	40.8	-	-	-	-	-	-	442190	557182	1.04178e+06	553502	207974	249330	959178	65890.8	604790	154063	74622.3	-0.676392	0.426007	-0.125428
tr|E7ESC7|E7ESC7_HUMAN	Macrophage erythroblast attacher OS=Homo sapiens GN=MAEA PE=1 SV=1	MAEA	6	5	1	40.8	-	-	-	-	-	-	442190	557182	1.04178e+06	553502	207974	249330	959178	65890.8	604790	154063	74622.3	-0.676392	0.426007	-0.125428
sp|P06730|IF4E_HUMAN	Eukaryotic translation initiation factor 4E OS=Homo sapiens GN=EIF4E PE=1 SV=2	EIF4E	15	7	0	47.55	-	-	-	-	-	-	1.30988e+06	2.03644e+06	5.13742e+06	1.69686e+06	498111	671683	1.17416e+06	84063.7	911936	176060	85221.5	-0.63511	0.315299	-0.125433
sp|Q9Y478|AAKB1_HUMAN	5'-AMP-activated protein kinase subunit beta-1 OS=Homo sapiens GN=PRKAB1 PE=1 SV=4	PRKAB1	3	2	0	37.29	-	-	O	-	-	-	73758.5	95698.8	274604	82680.4	22451.2	29179.2	44241.2	9330.25	30032.5	11889.6	5674.67	-0.621903	0.407669	-0.125438
sp|P54278|PMS2_HUMAN	Mismatch repair endonuclease PMS2 OS=Homo sapiens GN=PMS2 PE=1 SV=2	PMS2	79	30	0	73.24	-	-	-	-	O	-	1.90279e+06	2.66047e+06	8.10618e+06	2.07545e+06	769841	892934	1.24187e+06	279379	916738	306474	110037	-0.59875	0.335891	-0.125521
sp|Q9NZD8|SPG21_HUMAN	Maspardin OS=Homo sapiens GN=SPG21 PE=1 SV=1	SPG21	1	1	0	53.72	-	-	-	-	-	-	149711	188816	516322	240005	77762.6	109884	540968	25563.4	284429	81056.7	44233.4	-0.556009	0.502064	-0.125593
sp|Q9H6E5|STPAP_HUMAN	Speckle targeted PIP5K1A-regulated poly(A) polymerase OS=Homo sapiens GN=TUT1 PE=1 SV=2	TUT1	12	7	0	62.08	-	-	-	-	-	-	349575	367507	1.28229e+06	437234	127966	173431	474927	67156	307396	84405.4	27448.4	-0.559749	0.393946	-0.125625
sp|O00499-10|BIN1_HUMAN	Isoform BIN1-13 of Myc box-dependent-interacting protein 1 OS=Homo sapiens GN=BIN1	BIN1	63	20	0	69.49	-	-	-	-	-	-	1.19055e+06	1.31057e+06	5.79139e+06	1.26706e+06	430500	527905	814137	167200	582554	194930	71872.5	-0.539975	0.357486	-0.125737
sp|Q86W56|PARG_HUMAN	Poly(ADP-ribose) glycohydrolase OS=Homo sapiens GN=PARG PE=1 SV=1	PARG	29	15	0	66.59	-	-	O	-	-	-	722277	711621	3.8302e+06	794520	261054	312969	543051	116229	384572	113434	43431.6	-0.512624	0.338632	-0.126005
sp|Q86XP3|DDX42_HUMAN	ATP-dependent RNA helicase DDX42 OS=Homo sapiens GN=DDX42 PE=1 SV=1	DDX42	58	29	0	60.57	-	-	-	-	-	O	988432	969776	4.36033e+06	1.25628e+06	343863	463882	1.16841e+06	131009	835948	190796	83166.2	-0.525288	0.349262	-0.126091
sp|Q15717|ELAV1_HUMAN	ELAV-like protein 1 OS=Homo sapiens GN=ELAVL1 PE=1 SV=2	ELAVL1	20	12	0	63.6	-	-	-	-	-	O	996701	1.8534e+06	2.90679e+06	1.31143e+06	371359	509888	1.50347e+06	115176	642366	222398	97185.7	-0.75675	0.556456	-0.126383
sp|Q9H6T3|RPAP3_HUMAN	RNA polymerase II-associated protein 3 OS=Homo sapiens GN=RPAP3 PE=1 SV=2	RPAP3	51	25	0	63.58	-	-	-	-	-	-	1.09663e+06	1.45769e+06	4.85553e+06	1.16296e+06	406503	508316	731403	66332	570728	127172	59671.9	-0.587655	0.319201	-0.126741
sp|P30622|CLIP1_HUMAN	CAP-Gly domain-containing linker protein 1 OS=Homo sapiens GN=CLIP1 PE=1 SV=2	CLIP1	42	31	0	58.92	-	-	-	-	-	-	756163	1.05444e+06	2.98352e+06	969676	347294	463880	950123	137427	656406	203784	91564.9	-0.596325	0.387604	-0.127021
sp|Q92973|TNPO1_HUMAN	Transportin-1 OS=Homo sapiens GN=TNPO1 PE=1 SV=2	TNPO1	36	17	0	59.45	-	-	-	-	-	-	655069	676270	2.53643e+06	899467	295908	357229	2.15958e+06	158476	838734	436451	196408	-0.52435	0.6244	-0.127069
tr|R4GMX3|R4GMX3_HUMAN	Protein COMMD3-BMI1 OS=Homo sapiens GN=COMMD3-BMI1 PE=4 SV=1	COMMD3-BMI1	9	5	0	64.46	-	-	-	-	-	-	970413	1.50102e+06	5.24966e+06	1.12803e+06	339147	370671	504275	38767.7	275486	75851	36190.3	-0.580594	0.47627	-0.127217
sp|P48426|PI42A_HUMAN	Phosphatidylinositol 5-phosphate 4-kinase type-2 alpha OS=Homo sapiens GN=PIP4K2A PE=1 SV=2	PIP4K2A	21	9	0	48.67	-	-	-	-	-	-	743654	701595	2.9877e+06	738160	246695	302265	568242	82045	457217	105997	47513.1	-0.547148	0.287276	-0.127234
sp|P41227|NAA10_HUMAN	N-alpha-acetyltransferase 10 OS=Homo sapiens GN=NAA10 PE=1 SV=1	NAA10	60	18	0	64.96	-	-	-	-	-	-	2.01821e+06	1.6848e+06	1.31143e+07	1.90938e+06	676063	689162	906879	176835	697486	232301	91062.3	-0.485842	0.333296	-0.127273
sp|Q6P1R3|MSD2_HUMAN	Myb/SANT-like DNA-binding domain-containing protein 2 OS=Homo sapiens GN=MSANTD2 PE=1 SV=1	MSANTD2	9	6	0	70.14	-	-	-	-	-	-	418764	469284	1.44662e+06	473028	174574	200281	485324	74740.4	353215	95797.5	36735.5	-0.58188	0.343797	-0.12736
sp|Q14C86|GAPD1_HUMAN	GTPase-activating protein and VPS9 domain-containing protein 1 OS=Homo sapiens GN=GAPVD1 PE=1 SV=2	GAPVD1	12	10	0	56.02	-	-	-	-	-	-	274302	311779	1.09341e+06	343262	119921	144367	329093	73887	221970	86744	33749.1	-0.551658	0.397952	-0.127373
tr|E9PS34|E9PS34_HUMAN	Nucleosome assembly protein 1-like 4 (Fragment) OS=Homo sapiens GN=NAP1L4 PE=1 SV=1	NAP1L4	9	2	0	35.12	-	-	-	-	-	-	85651.7	120508	278421	121612	42581.1	52147	227816	31048.8	93823.2	59526.9	15948	-0.617991	0.623466	-0.127476
sp|Q15527|SURF2_HUMAN	Surfeit locus protein 2 OS=Homo sapiens GN=SURF2 PE=1 SV=3	SURF2	6	2	2	44.16	-	-	-	-	-	-	127520	272919	483304	182846	37477.4	59363.5	69686	5132.96	42941.9	9913.37	4451.23	-0.729001	0.421577	-0.127542
sp|Q66K74|MAP1S_HUMAN	Microtubule-associated protein 1S OS=Homo sapiens GN=MAP1S PE=1 SV=2	MAP1S	30	17	0	54.46	-	-	-	-	-	-	762253	1.23295e+06	3.22807e+06	933431	348731	435213	628136	122758	473374	148679	70313.6	-0.621488	0.333573	-0.12756
sp|O76003|GLRX3_HUMAN	Glutaredoxin-3 OS=Homo sapiens GN=GLRX3 PE=1 SV=2	GLRX3	6	4	4	50.47	-	-	-	-	-	-	65440.4	119164	222801	84759.4	29968	40177.6	585287	33616.5	166260	76959.2	17662.6	-0.703733	0.635754	-0.127645
sp|O60231|DHX16_HUMAN	Putative pre-mRNA-splicing factor ATP-dependent RNA helicase DHX16 OS=Homo sapiens GN=DHX16 PE=1 SV=2	DHX16	110	46	11	57.87	-	-	-	-	-	O	1.2994e+06	1.47071e+06	7.191e+06	1.52315e+06	493902	603771	983523	185516	724417	216752	89595.2	-0.52248	0.337515	-0.127656
sp|P30622-2|CLIP1_HUMAN	Isoform 3 of CAP-Gly domain-containing linker protein 1 OS=Homo sapiens GN=CLIP1	CLIP1	44	32	0	58.92	-	-	-	-	-	-	751560	1.06877e+06	2.96137e+06	964575	350441	462303	945315	137633	654000	202166	92942.8	-0.600213	0.386268	-0.127724
sp|Q9BXJ9|NAA15_HUMAN	N-alpha-acetyltransferase 15, NatA auxiliary subunit OS=Homo sapiens GN=NAA15 PE=1 SV=1	NAA15	255	52	21	70.4	-	-	-	-	-	-	3.58311e+06	3.0753e+06	2.18078e+07	3.47544e+06	1.22989e+06	1.29269e+06	2.05885e+06	380140	1.48281e+06	487651	181340	-0.491474	0.36166	-0.127823
sp|O15085|ARHGB_HUMAN	Rho guanine nucleotide exchange factor 11 OS=Homo sapiens GN=ARHGEF11 PE=1 SV=1	ARHGEF11	6	6	0	40.17	-	-	-	-	-	-	148269	197623	677022	183635	74379	89504.3	143990	44706.7	108851	46136.7	15029	-0.556262	0.328708	-0.127896
sp|Q00341|VIGLN_HUMAN	Vigilin OS=Homo sapiens GN=HDLBP PE=1 SV=2	HDLBP	350	77	3	72.44	-	-	-	-	-	-	3.87643e+06	4.07675e+06	2.24037e+07	4.83204e+06	1.53314e+06	1.96893e+06	3.21787e+06	457920	2.9166e+06	684850	251232	-0.503699	0.233703	-0.127939
sp|Q9H1H9|KI13A_HUMAN	Kinesin-like protein KIF13A OS=Homo sapiens GN=KIF13A PE=1 SV=2	KIF13A	9	9	0	44.53	-	-	-	-	-	-	202206	276425	772816	259060	98664.9	118504	238277	64298.6	157347	77591.2	24506.5	-0.591345	0.429954	-0.127954
sp|Q13416|ORC2_HUMAN	Origin recognition complex subunit 2 OS=Homo sapiens GN=ORC2 PE=1 SV=2	ORC2	59	23	18	52.81	-	-	O	-	-	-	1.76039e+06	2.49387e+06	8.53948e+06	1.98484e+06	704483	870199	1.13216e+06	227993	832583	286490	116065	-0.57794	0.354309	-0.127959
sp|Q9Y450|HBS1L_HUMAN	HBS1-like protein OS=Homo sapiens GN=HBS1L PE=1 SV=1	HBS1L	31	19	0	66.1	-	-	-	-	-	-	1.01304e+06	1.4899e+06	4.24051e+06	1.0999e+06	350643	446474	574448	87874.1	405477	117135	51520.8	-0.622623	0.365561	-0.128005
sp|Q6VY07|PACS1_HUMAN	Phosphofurin acidic cluster sorting protein 1 OS=Homo sapiens GN=PACS1 PE=1 SV=2	PACS1	45	25	0	54.51	-	-	-	-	-	-	1.48668e+06	2.01775e+06	7.43975e+06	1.6317e+06	570238	726728	842910	185955	658815	228484	86788.5	-0.56815	0.321548	-0.128307
sp|Q16630|CPSF6_HUMAN	Cleavage and polyadenylation specificity factor subunit 6 OS=Homo sapiens GN=CPSF6 PE=1 SV=2	CPSF6	41	15	0	71.49	-	-	-	-	-	-	1.63541e+06	1.37012e+06	8.66081e+06	1.79763e+06	589520	737626	1.36882e+06	169675	1.2168e+06	270716	112446	-0.49292	0.245106	-0.128475
sp|Q9NXV6|CARF_HUMAN	CDKN2A-interacting protein OS=Homo sapiens GN=CDKN2AIP PE=1 SV=3	CDKN2AIP	82	23	18	71.85	-	-	-	-	-	-	903416	1.6229e+06	3.01734e+06	1.02826e+06	317087	416290	483068	77506.3	346886	111443	55238.5	-0.725573	0.372384	-0.128619
sp|Q7Z4Q2|HEAT3_HUMAN	HEAT repeat-containing protein 3 OS=Homo sapiens GN=HEATR3 PE=1 SV=2	HEATR3	33	19	2	58.99	-	-	-	-	-	-	591631	708921	2.04754e+06	789772	240911	294512	1.74469e+06	139908	596584	517782	145461	-0.584318	0.711855	-0.128647
sp|P49674|KC1E_HUMAN	Casein kinase I isoform epsilon OS=Homo sapiens GN=CSNK1E PE=1 SV=1	CSNK1E	8	6	0	42.57	-	-	-	O	-	-	340277	608159	920795	399401	148536	184969	391385	62491.4	213898	78276.5	41897.4	-0.769872	0.481903	-0.129033
sp|O75935|DCTN3_HUMAN	Dynactin subunit 3 OS=Homo sapiens GN=DCTN3 PE=1 SV=1	DCTN3	3	3	0	25.81	-	-	-	-	-	-	217050	237672	665078	278600	87237.4	122730	843044	103040	281010	119884	47165	-0.589472	0.594143	-0.129081
tr|I3L2J0|I3L2J0_HUMAN	Protein capicua homolog OS=Homo sapiens GN=CIC PE=1 SV=1	CIC	67	34	11	75.46	-	-	-	-	-	-	743904	1.25531e+06	3.33923e+06	886500	355517	417601	588272	124129	420462	142712	57320.3	-0.617677	0.358484	-0.129094
sp|Q99497|PARK7_HUMAN	Protein DJ-1 OS=Homo sapiens GN=PARK7 PE=1 SV=2	PARK7	13	9	0	46.57	-	-	-	-	-	-	475013	749417	1.55248e+06	575412	239016	249121	3.36312e+06	693065	597743	162656	85550	-0.664325	0.56923	-0.129205
sp|Q5VZE5|NAA35_HUMAN	N-alpha-acetyltransferase 35, NatC auxiliary subunit OS=Homo sapiens GN=NAA35 PE=1 SV=1	NAA35	20	17	12	45.61	-	-	-	-	-	-	717727	805585	2.89527e+06	822541	261856	328450	654012	143570	457233	149372	61279.2	-0.565453	0.356783	-0.129223
sp|Q2KHR3|QSER1_HUMAN	Glutamine and serine-rich protein 1 OS=Homo sapiens GN=QSER1 PE=1 SV=3	QSER1	40	27	0	61.31	-	-	-	-	-	-	677068	1.2326e+06	2.79816e+06	811789	298153	364498	526222	88991.5	333336	104089	47438.7	-0.659979	0.408811	-0.129233
sp|Q27J81|INF2_HUMAN	Inverted formin-2 OS=Homo sapiens GN=INF2 PE=1 SV=2	INF2	17	11	0	55.49	-	-	-	-	-	-	380636	526016	1.81698e+06	456457	159560	193241	323310	61140.6	232866	71682.2	23951.7	-0.570053	0.348745	-0.129251
sp|P02533|K1C14_HUMAN	Keratin, type I cytoskeletal 14 OS=Homo sapiens GN=KRT14 PE=1 SV=4	KRT14	34	16	0	57.91	-	-	-	-	-	-	3.48962e+06	3.79748e+06	6.53119e+06	3.98746e+06	2.60889e+06	6.23474e+06	5.84146e+06	2.16658e+06	7.16118e+06	3.48493e+06	1.76891e+06	-0.442188	0.107916	-0.129424
sp|P37837|TALDO_HUMAN	Transaldolase OS=Homo sapiens GN=TALDO1 PE=1 SV=2	TALDO1	17	11	3	54.44	-	-	-	-	-	-	292780	509703	955014	350193	137155	176864	3.28034e+06	104659	1.18274e+06	131529	52377	-0.706612	0.536491	-0.129432
sp|P29144|TPP2_HUMAN	Tripeptidyl-peptidase 2 OS=Homo sapiens GN=TPP2 PE=1 SV=4	TPP2	85	41	1	63	-	-	-	-	-	-	1.72533e+06	1.59148e+06	5.3474e+06	2.16251e+06	693702	897609	4.76486e+06	316965	2.40761e+06	758550	300449	-0.545374	0.513785	-0.129643
sp|Q9H0H0|INT2_HUMAN	Integrator complex subunit 2 OS=Homo sapiens GN=INTS2 PE=1 SV=2	INTS2	6	5	0	39.38	-	-	-	-	-	-	274754	508498	748645	334682	128260	152678	280791	48382	189726	78106.8	33146.4	-0.768516	0.431859	-0.129672
sp|Q9H0G5|NSRP1_HUMAN	Nuclear speckle splicing regulatory protein 1 OS=Homo sapiens GN=NSRP1 PE=1 SV=1	NSRP1	26	11	0	52.2	-	-	-	-	-	O	640880	849039	2.91061e+06	703483	238232	316627	396925	97945.8	314077	97919.4	45506.4	-0.5813	0.287352	-0.130216
sp|O00443|P3C2A_HUMAN	Phosphatidylinositol 4-phosphate 3-kinase C2 domain-containing subunit alpha OS=Homo sapiens GN=PIK3C2A PE=1 SV=2	PIK3C2A	3	3	3	32.03	-	-	-	-	-	-	154245	278363	437436	189261	77904.8	89459.9	200878	24613.7	132061	38820.6	19229	-0.744351	0.408001	-0.130232
sp|Q96BD5|PF21A_HUMAN	PHD finger protein 21A OS=Homo sapiens GN=PHF21A PE=1 SV=1	PHF21A	25	16	0	60.22	-	-	O	-	-	-	450125	564083	2.37191e+06	467418	183876	207718	326672	56499.1	220980	64318.3	30671.1	-0.545027	0.374637	-0.130252
sp|P54253|ATX1_HUMAN	Ataxin-1 OS=Homo sapiens GN=ATXN1 PE=1 SV=2	ATXN1	12	8	8	45.07	-	-	-	-	-	-	258947	411086	997699	308377	114938	134136	226324	48200	157770	47527.4	23234.5	-0.639822	0.350188	-0.130283
sp|O60645|EXOC3_HUMAN	Exocyst complex component 3 OS=Homo sapiens GN=EXOC3 PE=1 SV=2	EXOC3	29	21	0	57.25	-	-	-	-	-	-	586869	747901	2.55416e+06	645782	263085	303435	523465	105307	407409	118198	47545.4	-0.568414	0.304277	-0.130401
sp|Q9UHL9|GT2D1_HUMAN	General transcription factor II-I repeat domain-containing protein 1 OS=Homo sapiens GN=GTF2IRD1 PE=1 SV=1	GTF2IRD1	5	5	0	30.8	-	-	-	-	-	-	183960	275242	607063	254632	95471.6	110316	338910	53941.7	195358	72989.1	25194	-0.632133	0.465623	-0.130483
sp|Q13472|TOP3A_HUMAN	DNA topoisomerase 3-alpha OS=Homo sapiens GN=TOP3A PE=1 SV=1	TOP3A	7	6	0	50.92	-	-	O	-	-	-	365696	425908	1.45397e+06	400617	167586	178479	341802	85459.2	265213	95335.1	43292.7	-0.561767	0.318884	-0.130553
sp|Q96BD5-2|PF21A_HUMAN	Isoform 2 of PHD finger protein 21A OS=Homo sapiens GN=PHF21A	PHF21A	26	17	0	60.22	-	-	-	-	-	-	449895	565455	2.38009e+06	471838	182361	208309	324365	56287.5	222612	64804	30263.5	-0.545074	0.368851	-0.130558
sp|Q9UPN4|CP131_HUMAN	Centrosomal protein of 131 kDa OS=Homo sapiens GN=CEP131 PE=1 SV=3	CEP131	2	2	0	25.62	-	-	-	-	-	-	432208	573082	976299	478290	350760	285865	494018	296848	393787	262095	205881	-0.624448	0.311038	-0.130778
sp|Q9UKZ1|CNO11_HUMAN	CCR4-NOT transcription complex subunit 11 OS=Homo sapiens GN=CNOT11 PE=1 SV=1	CNOT11	25	13	10	49.38	-	-	-	-	-	-	585038	910298	2.07842e+06	627791	249596	275424	511470	88247	322236	98544.3	43780.6	-0.661382	0.40594	-0.130894
sp|P78347|GTF2I_HUMAN	General transcription factor II-I OS=Homo sapiens GN=GTF2I PE=1 SV=2	GTF2I	355	59	0	68.01	-	O	-	-	-	-	5.87406e+06	8.79836e+06	2.83008e+07	6.65619e+06	2.44764e+06	2.98959e+06	3.80165e+06	579838	3.27195e+06	778799	302168	-0.588	0.255438	-0.131019
sp|Q12851|M4K2_HUMAN	Mitogen-activated protein kinase kinase kinase kinase 2 OS=Homo sapiens GN=MAP4K2 PE=1 SV=2	MAP4K2	8	5	0	49.02	-	-	-	O	-	-	191390	225220	753898	207933	91871.3	92912	179158	55840.9	132391	47048.1	25929.4	-0.561768	0.306824	-0.131044
sp|O75145|LIPA3_HUMAN	Liprin-alpha-3 OS=Homo sapiens GN=PPFIA3 PE=1 SV=3	PPFIA3	6	4	0	42.26	-	-	-	-	-	-	88853.7	92404.5	344735	105099	44589.1	55150.5	95373.1	25137.4	86244.2	29682	19099.7	-0.530015	0.237275	-0.131095
sp|Q8N2M8|CLASR_HUMAN	CLK4-associating serine/arginine rich protein OS=Homo sapiens GN=CLASRP PE=1 SV=4	CLASRP	2	2	0	39.53	-	-	-	-	-	-	137801	218224	497511	174750	68222.9	71275	148038	32442.7	102236	63343.7	10901.2	-0.639456	0.486809	-0.131264
sp|Q9BQG0|MBB1A_HUMAN	Myb-binding protein 1A OS=Homo sapiens GN=MYBBP1A PE=1 SV=2	MYBBP1A	21	15	0	48.53	-	-	-	-	-	-	241049	371850	833246	382251	114997	159067	467956	72691.8	272658	99934.4	44358	-0.62351	0.464262	-0.131382
sp|Q96SI9|STRBP_HUMAN	Spermatid perinuclear RNA-binding protein OS=Homo sapiens GN=STRBP PE=1 SV=1	STRBP	103	20	0	59.14	-	-	-	-	-	-	1.11655e+06	915948	5.02226e+06	1.34991e+06	397654	514298	1.37808e+06	240660	979190	294216	85319.6	-0.498538	0.356112	-0.131388
sp|Q8TD16|BICD2_HUMAN	Protein bicaudal D homolog 2 OS=Homo sapiens GN=BICD2 PE=1 SV=1	BICD2	25	18	0	57.04	-	-	-	-	-	-	396119	394109	1.88984e+06	455064	158547	202106	402749	59672.4	334898	82288.1	29187.3	-0.517447	0.27665	-0.131479
sp|P14618|KPYM_HUMAN	Pyruvate kinase PKM OS=Homo sapiens GN=PKM PE=1 SV=4	PKM	294	38	0	60.45	-	-	-	-	-	-	3.49593e+06	5.0612e+06	8.0036e+06	2.59789e+06	1.03655e+06	1.19752e+06	1.56238e+07	2.1325e+06	2.37495e+06	947852	314833	-0.80044	0.62257	-0.131592
sp|Q92796|DLG3_HUMAN	Disks large homolog 3 OS=Homo sapiens GN=DLG3 PE=1 SV=2	DLG3	3	1	0	42.36	-	-	-	-	-	-	65386.3	116352	213950	80677.4	31127.6	39930.1	72516.3	12967.7	47456.4	15885.1	7063.19	-0.708488	0.403687	-0.131658
sp|Q8IYD1|ERF3B_HUMAN	Eukaryotic peptide chain release factor GTP-binding subunit ERF3B OS=Homo sapiens GN=GSPT2 PE=1 SV=2	GSPT2	34	18	2	49.16	-	-	-	-	-	-	1.77187e+06	1.53576e+06	9.89671e+06	1.64651e+06	608498	586700	1.23168e+06	193623	812108	278049	104062	-0.500356	0.41212	-0.1317
sp|Q9H8X2|IPPK_HUMAN	Inositol-pentakisphosphate 2-kinase OS=Homo sapiens GN=IPPK PE=1 SV=1	IPPK	5	5	4	31.79	-	-	-	-	-	-	232906	360321	698032	285123	119813	132530	285367	53615.8	214628	63470.4	30575	-0.679296	0.328769	-0.131959
sp|Q96MG7|MAGG1_HUMAN	Melanoma-associated antigen G1 OS=Homo sapiens GN=NDNL2 PE=1 SV=1	NDNL2	3	3	3	38.38	-	-	-	-	-	-	255574	330736	989618	311366	82522.1	114730	260859	33519.1	157697	53385.3	23583.1	-0.605919	0.452077	-0.132091
sp|Q16527|CSRP2_HUMAN	Cysteine and glycine-rich protein 2 OS=Homo sapiens GN=CSRP2 PE=1 SV=3	CSRP2	5	3	0	87.84	-	-	-	-	-	-	546115	416255	848821	261610	98271.1	120748	178918	36358.1	142809	45291.6	26240.8	-0.751895	0.308937	-0.132237
sp|P54920|SNAA_HUMAN	Alpha-soluble NSF attachment protein OS=Homo sapiens GN=NAPA PE=1 SV=3	NAPA	2	2	0	41.41	-	-	-	-	-	-	122040	145236	419831	162183	61498.3	72798.9	367561	25099.2	182379	52555.4	26326.4	-0.566735	0.509788	-0.132335
sp|Q8WUI4|HDAC7_HUMAN	Histone deacetylase 7 OS=Homo sapiens GN=HDAC7 PE=1 SV=2	HDAC7	5	5	0	32.85	-	-	O	-	-	-	97608.8	180111	362493	112722	58113.4	59575.9	109107	19230.6	77776.8	28250.2	9174.67	-0.66776	0.384429	-0.132449
sp|Q9Y6I4|UBP3_HUMAN	Ubiquitin carboxyl-terminal hydrolase 3 OS=Homo sapiens GN=USP3 PE=1 SV=2	USP3	24	13	0	59.05	-	-	O	-	-	-	1.23511e+06	2.28705e+06	3.39527e+06	1.24452e+06	412353	533527	560314	87743.7	420281	132329	47918	-0.795701	0.350808	-0.132644
sp|Q96QC0|PP1RA_HUMAN	Serine/threonine-protein phosphatase 1 regulatory subunit 10 OS=Homo sapiens GN=PPP1R10 PE=1 SV=1	PPP1R10	57	27	27	52.09	-	-	O	-	-	-	1.1742e+06	2.14324e+06	4.43784e+06	1.39623e+06	483289	580430	717117	138751	571811	187741	80683.8	-0.68603	0.3171	-0.132671
sp|Q9UJU6|DBNL_HUMAN	Drebrin-like protein OS=Homo sapiens GN=DBNL PE=1 SV=1	DBNL	13	8	0	52.43	-	-	-	-	-	-	276535	418968	790618	392216	109915	141458	1.25527e+06	81968.1	393044	319328	83742.9	-0.68386	0.703025	-0.132833
sp|P29966|MARCS_HUMAN	Myristoylated alanine-rich C-kinase substrate OS=Homo sapiens GN=MARCKS PE=1 SV=4	MARCKS	11	6	0	61.47	-	-	-	-	-	-	700589	835233	5.76964e+06	749261	303750	266320	432166	58071.8	247451	86181.6	43369.4	-0.490011	0.471412	-0.133289
sp|Q6ZTU2-5|E400N_HUMAN	Isoform 4 of EP400 N-terminal-like protein OS=Homo sapiens GN=EP400NL	EP400NL	5	5	0	48.65	-	-	-	-	-	-	203793	307979	630415	260506	94583.9	110484	264748	46900.3	175520	66840.7	27910.1	-0.668333	0.421068	-0.133347
sp|P49356|FNTB_HUMAN	Protein farnesyltransferase subunit beta OS=Homo sapiens GN=FNTB PE=1 SV=1	FNTB	1	1	1	43.3	-	-	-	-	-	-	43656.5	46085.6	136371	56940.7	12719.8	21063.9	151312	9764.57	50182.8	24875.1	13612.6	-0.595776	0.636853	-0.133385
sp|Q9NQX3|GEPH_HUMAN	Gephyrin OS=Homo sapiens GN=GPHN PE=1 SV=1	GPHN	1	1	0	41.4	-	-	-	-	O	-	100073	143951	363167	131507	44261.4	46832.3	458007	32795.6	127197	67073.9	32955.3	-0.616854	0.650955	-0.133499
sp|Q9Y2W2|WBP11_HUMAN	WW domain-binding protein 11 OS=Homo sapiens GN=WBP11 PE=1 SV=1	WBP11	14	10	9	51.99	-	-	-	-	-	O	214101	283794	1.02695e+06	251839	93189	105952	189071	32421.2	150007	43095.8	17727.3	-0.559522	0.308165	-0.133502
sp|Q8N684|CPSF7_HUMAN	Cleavage and polyadenylation specificity factor subunit 7 OS=Homo sapiens GN=CPSF7 PE=1 SV=1	CPSF7	40	13	0	66.78	-	-	-	-	-	-	1.40087e+06	1.53955e+06	7.76781e+06	1.55362e+06	526307	653745	963288	130487	931277	202300	84146.7	-0.520945	0.196737	-0.133937
sp|Q8NB16|MLKL_HUMAN	Mixed lineage kinase domain-like protein OS=Homo sapiens GN=MLKL PE=1 SV=1	MLKL	20	14	2	51.72	-	-	-	O	-	-	1.0868e+06	1.30838e+06	2.12167e+06	727896	271444	310380	450864	101415	283531	108872	43915.8	-0.805126	0.417624	-0.133967
sp|Q5VIR6-4|VPS53_HUMAN	Isoform 4 of Vacuolar protein sorting-associated protein 53 homolog OS=Homo sapiens GN=VPS53	VPS53	23	16	5	53.03	-	-	-	-	-	-	680835	899021	2.6164e+06	726252	272032	315558	611663	116908	416934	129578	48064.5	-0.607673	0.370803	-0.134002
sp|Q9H3Q1|BORG4_HUMAN	Cdc42 effector protein 4 OS=Homo sapiens GN=CDC42EP4 PE=1 SV=1	CDC42EP4	2	2	0	45.05	-	-	-	-	-	-	54126.5	88022.9	336623	84121.9	33789.8	29897.2	74007.5	18451.9	51283.7	15317.3	4026.67	-0.524655	0.32914	-0.134148
sp|O14787|TNPO2_HUMAN	Transportin-2 OS=Homo sapiens GN=TNPO2 PE=1 SV=3	TNPO2	12	6	0	59.45	-	-	-	-	-	-	327016	380140	1.2665e+06	454742	154202	192782	1.04042e+06	73835.2	415948	236711	120642	-0.54563	0.639106	-0.134192
sp|P48730|KC1D_HUMAN	Casein kinase I isoform delta OS=Homo sapiens GN=CSNK1D PE=1 SV=2	CSNK1D	7	5	0	42.57	-	-	-	O	-	-	342999	637741	941253	410418	147932	180125	382528	59248.7	214891	76683.9	42661	-0.773831	0.473379	-0.13425
sp|Q16401|PSMD5_HUMAN	26S proteasome non-ATPase regulatory subunit 5 OS=Homo sapiens GN=PSMD5 PE=1 SV=3	PSMD5	27	16	0	81.24	-	-	-	-	-	-	545050	1.03657e+06	1.82257e+06	664581	243799	307097	3.22837e+06	191892	717458	583835	253896	-0.725038	0.708681	-0.134462
sp|O95453|PARN_HUMAN	Poly(A)-specific ribonuclease PARN OS=Homo sapiens GN=PARN PE=1 SV=1	PARN	35	19	0	62.77	-	-	-	-	-	-	1.03145e+06	1.07297e+06	5.05176e+06	1.25268e+06	388544	506575	1.0245e+06	162457	853390	202097	80147.6	-0.521977	0.267372	-0.134469
sp|Q9BSJ2|GCP2_HUMAN	Gamma-tubulin complex component 2 OS=Homo sapiens GN=TUBGCP2 PE=1 SV=2	TUBGCP2	32	23	0	49.88	-	-	-	-	-	-	751500	1.37203e+06	2.92445e+06	834299	317992	357006	480443	88306.4	329062	107060	46529.9	-0.679886	0.380682	-0.134588
sp|Q14181|DPOA2_HUMAN	DNA polymerase alpha subunit B OS=Homo sapiens GN=POLA2 PE=1 SV=2	POLA2	10	6	1	56.84	-	-	-	-	-	-	171860	211309	532009	220959	83286.5	97695.5	240635	56193.2	184259	57487.4	17263.4	-0.60146	0.304868	-0.134813
tr|Q0PRL4|Q0PRL4_HUMAN	Forkhead box P2 variant 3 OS=Homo sapiens GN=FOXP2 PE=2 SV=1	FOXP2	2	2	0	32.89	-	-	-	-	-	-	79507.8	89011.9	256958	94268.7	31424.3	34216.5	92021.4	16098.8	69073.5	18754.4	9729.96	-0.591685	0.323972	-0.134919
sp|O60942|MCE1_HUMAN	mRNA-capping enzyme OS=Homo sapiens GN=RNGTT PE=1 SV=1	RNGTT	19	15	0	52.16	-	-	-	-	-	-	1.13884e+06	1.7895e+06	3.30359e+06	1.3268e+06	447804	548861	1.16643e+06	196535	756528	246509	104322	-0.717645	0.406591	-0.135121
sp|Q8TAF3|WDR48_HUMAN	WD repeat-containing protein 48 OS=Homo sapiens GN=WDR48 PE=1 SV=1	WDR48	41	22	0	69.98	-	-	-	-	-	-	795952	1.02534e+06	3.75257e+06	870354	316455	379623	649103	114504	486116	131256	55002.5	-0.565654	0.322189	-0.135201
sp|P02538|K2C6A_HUMAN	Keratin, type II cytoskeletal 6A OS=Homo sapiens GN=KRT6A PE=1 SV=3	KRT6A	42	15	0	57.87	-	-	-	-	-	-	3.16443e+06	4.35261e+06	7.71195e+06	3.50518e+06	1.98107e+06	4.92221e+06	4.81023e+06	1.51561e+06	4.88479e+06	2.22175e+06	903795	-0.668095	0.215477	-0.135271
sp|Q92888|ARHG1_HUMAN	Rho guanine nucleotide exchange factor 1 OS=Homo sapiens GN=ARHGEF1 PE=1 SV=2	ARHGEF1	41	22	0	53.78	-	-	-	-	-	-	346620	377359	1.85481e+06	388360	140709	174071	326465	66652.2	237727	77807.4	27972.9	-0.519125	0.347518	-0.135363
sp|Q01970|PLCB3_HUMAN	1-phosphatidylinositol 4,5-bisphosphate phosphodiesterase beta-3 OS=Homo sapiens GN=PLCB3 PE=1 SV=2	PLCB3	98	44	3	65.01	-	-	-	-	-	-	1.88327e+06	2.35787e+06	1.07524e+07	2.17455e+06	719790	846445	1.40358e+06	292249	995355	340011	127965	-0.534098	0.363159	-0.135453
sp|Q15014|MO4L2_HUMAN	Mortality factor 4-like protein 2 OS=Homo sapiens GN=MORF4L2 PE=1 SV=1	MORF4L2	25	10	2	70.5	-	-	O	-	-	-	599895	1.2189e+06	2.16629e+06	716342	236199	308006	331815	67366.6	249480	80586.4	30781.6	-0.729779	0.333713	-0.135502
sp|P17275|JUNB_HUMAN	Transcription factor jun-B OS=Homo sapiens GN=JUNB PE=1 SV=1	JUNB	2	2	2	58.52	-	O	-	-	-	-	113200	203989	466254	171721	66387.6	77022.7	263210	12914.1	146540	50732.3	25231.8	-0.620685	0.508958	-0.135801
sp|Q96HW7|INT4_HUMAN	Integrator complex subunit 4 OS=Homo sapiens GN=INTS4 PE=1 SV=2	INTS4	6	6	0	48.98	-	-	-	-	-	-	71562.2	100707	211339	106431	37809.8	43606.1	169635	27517.6	95990.7	35353.1	11545.1	-0.621571	0.466561	-0.135807
sp|Q14974|IMB1_HUMAN	Importin subunit beta-1 OS=Homo sapiens GN=KPNB1 PE=1 SV=2	KPNB1	122	35	0	61.97	-	-	-	-	-	-	3.36573e+06	5.9431e+06	1.18662e+07	4.48367e+06	1.69456e+06	2.02019e+06	6.13118e+06	462172	3.13982e+06	1.32567e+06	642016	-0.674086	0.549664	-0.135898
sp|Q96FV2|SCRN2_HUMAN	Secernin-2 OS=Homo sapiens GN=SCRN2 PE=1 SV=3	SCRN2	1	1	0	40.64	-	-	-	-	-	-	126576	196038	440749	178728	60991.6	79977.8	203577	27338.9	141186	30335.2	15615.6	-0.637461	0.347186	-0.136026
sp|Q9NX05|F120C_HUMAN	Constitutive coactivator of PPAR-gamma-like protein 2 OS=Homo sapiens GN=FAM120C PE=2 SV=3	FAM120C	3	3	0	27.77	-	-	-	-	-	-	115525	160971	319241	137957	40127.5	53154.8	125134	25388.5	77396.6	32951.5	9997.53	-0.699205	0.447944	-0.136071
sp|Q86UV5-5|UBP48_HUMAN	Isoform 5 of Ubiquitin carboxyl-terminal hydrolase 48 OS=Homo sapiens GN=USP48	USP48	93	19	1	57.84	-	-	-	-	-	-	1.92643e+06	2.07667e+06	1.30272e+07	1.96279e+06	701941	774801	1.24251e+06	199408	853572	273020	108689	-0.503193	0.386307	-0.136412
sp|Q8NFZ0|FBX18_HUMAN	F-box only protein 18 OS=Homo sapiens GN=FBXO18 PE=1 SV=2	FBXO18	3	3	0	41.27	-	-	-	-	-	-	85254.4	118063	315744	94511.9	31779.4	38215.8	83977	13556.5	49989.7	19551.9	6935.12	-0.628849	0.463478	-0.136455
sp|Q6ZS30|NBEL1_HUMAN	Neurobeachin-like protein 1 OS=Homo sapiens GN=NBEAL1 PE=2 SV=3	NBEAL1	12	10	0	57.76	-	-	-	-	-	-	314936	353712	1.51919e+06	394081	132904	160024	351113	85430.5	247716	74674.3	38876.6	-0.527632	0.331587	-0.136457
sp|O00712-6|NFIB_HUMAN	Isoform 6 of Nuclear factor 1 B-type OS=Homo sapiens GN=NFIB	NFIB	6	5	0	37.97	-	-	-	-	-	-	238989	460222	744083	316433	95677.7	128561	217567	27391.8	169441	38839.1	18163.5	-0.746162	0.308557	-0.136592
sp|O60684|IMA7_HUMAN	Importin subunit alpha-7 OS=Homo sapiens GN=KPNA6 PE=1 SV=1	KPNA6	16	9	0	53.03	-	-	-	-	-	-	268985	371773	968787	345233	118395	149470	462650	50235.4	241179	147944	44791.8	-0.613735	0.598999	-0.136605
sp|O94782|UBP1_HUMAN	Ubiquitin carboxyl-terminal hydrolase 1 OS=Homo sapiens GN=USP1 PE=1 SV=1	USP1	38	24	21	61.22	-	-	-	-	-	-	757422	1.01447e+06	3.90455e+06	833296	280714	358184	533802	105798	377728	125052	52803.5	-0.562685	0.364559	-0.13695
sp|Q15428|SF3A2_HUMAN	Splicing factor 3A subunit 2 OS=Homo sapiens GN=SF3A2 PE=1 SV=2	SF3A2	69	16	10	68.57	-	-	-	-	-	O	1.17424e+06	1.30139e+06	6.92721e+06	1.29757e+06	474291	515530	1.00164e+06	148197	787811	192359	79008.5	-0.512135	0.301357	-0.137078
sp|Q96RU2|UBP28_HUMAN	Ubiquitin carboxyl-terminal hydrolase 28 OS=Homo sapiens GN=USP28 PE=1 SV=1	USP28	15	9	0	53.56	-	-	-	-	-	-	123141	120568	314746	152916	58608.9	67164.8	739282	34105.9	334572	119922	44029.9	-0.570367	0.558697	-0.137081
sp|P40926|MDHM_HUMAN	Malate dehydrogenase, mitochondrial OS=Homo sapiens GN=MDH2 PE=1 SV=3	MDH2	4	4	0	45.69	-	-	-	-	-	-	532404	200483	298613	111436	48639.4	50025.3	210361	73045.5	113725	47550.5	15036.2	-0.564459	0.405026	-0.137143
sp|Q06547|GABP1_HUMAN	GA-binding protein subunit beta-1 OS=Homo sapiens GN=GABPB1 PE=1 SV=2	GABPB1	6	3	0	41.96	-	O	-	-	-	-	319684	321086	1.59633e+06	316286	115729	144931	205143	59771.4	173899	62617.6	33371.5	-0.525871	0.261482	-0.137204
sp|Q9NWV8|BABA1_HUMAN	BRISC and BRCA1-A complex member 1 OS=Homo sapiens GN=BABAM1 PE=1 SV=1	BABAM1	3	3	0	41.78	-	-	-	-	-	-	73081.2	113416	177270	112076	31173.9	44905.2	121684	18177.6	89273.2	31520	11323.9	-0.709593	0.380928	-0.137504
tr|M0QXG9|M0QXG9_HUMAN	Uncharacterized protein OS=Homo sapiens PE=4 SV=1	NA	3	3	0	36.92	-	-	-	-	-	-	73081.2	113416	177270	112076	31173.9	44905.2	121684	18177.6	89273.2	31520	11323.9	-0.709593	0.380928	-0.137504
sp|P82979|SARNP_HUMAN	SAP domain-containing ribonucleoprotein OS=Homo sapiens GN=SARNP PE=1 SV=3	SARNP	50	12	0	65.67	-	-	-	-	-	-	2.85679e+06	1.84989e+06	2.32899e+07	2.07207e+06	1.00943e+06	658862	1.30031e+06	169358	958472	252186	92200.6	-0.459429	0.344702	-0.137675
sp|Q9Y2X0|MED16_HUMAN	Mediator of RNA polymerase II transcription subunit 16 OS=Homo sapiens GN=MED16 PE=1 SV=2	MED16	2	2	0	28.88	-	-	-	-	-	-	324064	419457	905784	333090	136336	130845	413213	77440.9	222360	110058	27411.1	-0.669142	0.515618	-0.137686
sp|Q15154|PCM1_HUMAN	Pericentriolar material 1 protein OS=Homo sapiens GN=PCM1 PE=1 SV=4	PCM1	4	4	0	33.97	-	-	-	-	-	-	129508	182021	460848	140126	48866.8	61953.3	211448	27192.7	69993	49725.3	19023.5	-0.643353	0.664388	-0.137759
sp|Q9Y6V7|DDX49_HUMAN	Probable ATP-dependent RNA helicase DDX49 OS=Homo sapiens GN=DDX49 PE=1 SV=1	DDX49	22	11	5	56.66	-	-	-	-	-	-	977573	1.99204e+06	3.27346e+06	1.40736e+06	426854	560169	1.02065e+06	158132	750667	200793	83091.7	-0.729993	0.337833	-0.137998
sp|Q14241|ELOA1_HUMAN	Transcription elongation factor B polypeptide 3 OS=Homo sapiens GN=TCEB3 PE=1 SV=2	TCEB3	12	8	8	44.29	-	-	-	-	-	-	577719	1.09464e+06	2.20508e+06	702050	233711	290649	395482	62151.3	300278	91106	42044.6	-0.693611	0.341862	-0.138026
tr|C9J8U3|C9J8U3_HUMAN	Aprataxin (Fragment) OS=Homo sapiens GN=APTX PE=1 SV=1	APTX	3	3	1	31.68	-	-	-	-	-	-	54196.3	93060	177466	73290.4	34943.6	32876	100881	21187.4	55814.5	20332.7	14092	-0.653216	0.46008	-0.13828
sp|P45973|CBX5_HUMAN	Chromobox protein homolog 5 OS=Homo sapiens GN=CBX5 PE=1 SV=1	CBX5	10	6	5	52.78	-	-	O	-	-	-	585870	967749	2.39398e+06	700072	167546	269395	308505	39629.7	249242	57366.9	26503.9	-0.660016	0.291586	-0.138307
tr|X6R5W5|X6R5W5_HUMAN	DENN domain-containing protein 4C (Fragment) OS=Homo sapiens GN=DENND4C PE=1 SV=1	DENND4C	12	10	0	54.4	-	-	-	-	-	-	394922	579888	2.07297e+06	438504	152652	178883	285884	43679.2	196044	54013.3	20761.8	-0.573795	0.369513	-0.138345
sp|P15170-2|ERF3A_HUMAN	Isoform 2 of Eukaryotic peptide chain release factor GTP-binding subunit ERF3A OS=Homo sapiens GN=GSPT1	GSPT1	82	32	0	63.27	-	-	-	-	-	-	1.84981e+06	1.60639e+06	1.00922e+07	1.63949e+06	590691	611368	1.2108e+06	250250	844524	291008	100875	-0.507207	0.370668	-0.138736
sp|Q8NFH3|NUP43_HUMAN	Nucleoporin Nup43 OS=Homo sapiens GN=NUP43 PE=1 SV=1	NUP43	2	2	2	46.05	-	-	-	-	-	-	142988	139792	433596	251757	63238.5	86079.4	996670	171791	349713	142356	45135	-0.489929	0.560678	-0.138746
sp|Q0JRZ9|FCHO2_HUMAN	FCH domain only protein 2 OS=Homo sapiens GN=FCHO2 PE=1 SV=2	FCHO2	4	4	0	44.41	-	-	-	-	-	-	68727.4	98012.1	306058	88890.9	39393.7	41574.5	110059	31124.4	58998.8	22822.8	10686.4	-0.560225	0.43496	-0.138807
sp|Q8WUI4-10|HDAC7_HUMAN	Isoform 10 of Histone deacetylase 7 OS=Homo sapiens GN=HDAC7	HDAC7	4	4	0	32.85	-	-	-	-	-	-	87690.7	171806	328160	94762.3	53927.2	51651.1	93256.3	17282.9	63867.3	23506.3	9766.84	-0.681381	0.400128	-0.138828
tr|C9K0F7|C9K0F7_HUMAN	Quinone oxidoreductase-like protein 1 (Fragment) OS=Homo sapiens GN=CRYZL1 PE=1 SV=1	CRYZL1	3	3	0	42.35	-	-	-	-	-	-	421844	661413	1.68293e+06	554177	156498	219095	315474	41040	325318	64079.9	32335.1	-0.634237	0.156683	-0.139117
sp|Q9UPN9-2|TRI33_HUMAN	Isoform Beta of E3 ubiquitin-protein ligase TRIM33 OS=Homo sapiens GN=TRIM33	TRIM33	23	13	1	57.19	-	-	-	-	-	-	504429	567986	2.0832e+06	567251	196115	241155	495262	74518.9	422204	89673.2	44485.1	-0.559889	0.248996	-0.139119
sp|P09972|ALDOC_HUMAN	Fructose-bisphosphate aldolase C OS=Homo sapiens GN=ALDOC PE=1 SV=2	ALDOC	58	21	0	59.34	-	-	-	-	-	-	863031	1.46957e+06	3.04206e+06	1.01039e+06	394369	432871	7.16331e+06	909208	1.79985e+06	315218	115679	-0.678116	0.564618	-0.139393
sp|Q86UV5-8|UBP48_HUMAN	Isoform 8 of Ubiquitin carboxyl-terminal hydrolase 48 OS=Homo sapiens GN=USP48	USP48	214	47	1	74.54	-	-	-	-	-	-	1.80771e+06	1.96143e+06	1.14349e+07	1.82247e+06	667282	714604	1.26503e+06	238296	889971	291887	111250	-0.509697	0.36871	-0.139591
sp|Q9GZS1|RPA49_HUMAN	DNA-directed RNA polymerase I subunit RPA49 OS=Homo sapiens GN=POLR1E PE=1 SV=2	POLR1E	7	4	0	48.08	-	-	-	-	-	-	483467	1.10496e+06	1.35105e+06	596283	217876	270793	490326	49944.1	290690	103754	49733.5	-0.811405	0.477028	-0.13963
sp|Q86V97|KBTB6_HUMAN	Kelch repeat and BTB domain-containing protein 6 OS=Homo sapiens GN=KBTBD6 PE=1 SV=1	KBTBD6	5	5	2	54.96	-	-	-	-	-	-	136543	194847	444370	165113	59513.2	72074.8	320558	30498.5	132501	56964.9	21044.5	-0.650206	0.579659	-0.139637
sp|O75794|CD123_HUMAN	Cell division cycle protein 123 homolog OS=Homo sapiens GN=CDC123 PE=1 SV=1	CDC123	6	5	0	41.89	-	-	-	-	-	-	466419	566847	1.52518e+06	507261	147759	205722	643836	68684	328499	92944.7	38911.1	-0.635126	0.485074	-0.139709
tr|H0YAS8|H0YAS8_HUMAN	Clusterin beta chain (Fragment) OS=Homo sapiens GN=CLU PE=4 SV=1	CLU	3	2	0	45.42	-	-	-	-	-	-	158790	202667	435306	177356	63455.2	81924	466241	35542.8	192774	55036.8	22471.7	-0.674632	0.543088	-0.13972
sp|Q9NQW6|ANLN_HUMAN	Actin-binding protein anillin OS=Homo sapiens GN=ANLN PE=1 SV=2	ANLN	30	18	1	53.23	-	-	-	-	-	-	871219	1.17371e+06	4.73591e+06	899045	295731	370287	533459	98718.1	340129	112855	46578.6	-0.561698	0.407521	-0.139755
sp|O43913|ORC5_HUMAN	Origin recognition complex subunit 5 OS=Homo sapiens GN=ORC5 PE=1 SV=1	ORC5	42	17	4	56.05	-	-	-	-	-	-	1.46378e+06	2.26756e+06	7.23911e+06	1.60666e+06	540043	640323	905079	157348	628306	192279	83600.2	-0.597107	0.370874	-0.139755
tr|E9PLV4|E9PLV4_HUMAN	PHD finger protein 21A (Fragment) OS=Homo sapiens GN=PHF21A PE=4 SV=3	PHF21A	2	1	0	41.81	-	-	-	-	-	-	171669	297883	1.01407e+06	169964	65970.4	80200.1	56735.7	8999.48	43689.3	9544.01	4208	-0.588958	0.294016	-0.139829
sp|P63208|SKP1_HUMAN	S-phase kinase-associated protein 1 OS=Homo sapiens GN=SKP1 PE=1 SV=2	SKP1	13	6	0	59.73	-	-	O	-	-	-	342446	439269	1.50243e+06	442233	115110	166795	723463	47748.5	289749	106143	42220.1	-0.576502	0.576161	-0.139891
tr|C9JF98|C9JF98_HUMAN	Basic leucine zipper and W2 domain-containing protein 2 (Fragment) OS=Homo sapiens GN=BZW2 PE=1 SV=3	BZW2	33	11	0	51.61	-	-	-	-	-	-	3.21463e+06	2.74396e+06	1.9119e+07	2.51661e+06	923884	856453	1.36213e+06	325992	938304	289829	140627	-0.504608	0.345623	-0.139973
sp|P17028|ZNF24_HUMAN	Zinc finger protein 24 OS=Homo sapiens GN=ZNF24 PE=1 SV=4	ZNF24	9	4	2	48.7	-	-	-	-	-	-	284483	367483	861853	344677	162656	161781	350016	97147.5	283828	106706	82859.1	-0.606902	0.302118	-0.140109
sp|O94842|TOX4_HUMAN	TOX high mobility group box family member 4 OS=Homo sapiens GN=TOX4 PE=1 SV=1	TOX4	24	12	0	68.83	-	-	O	-	-	-	862540	1.28908e+06	3.99317e+06	950499	329951	397735	640908	108553	456169	129467	51322.5	-0.600259	0.352041	-0.14019
sp|Q9GZS1-2|RPA49_HUMAN	Isoform 2 of DNA-directed RNA polymerase I subunit RPA49 OS=Homo sapiens GN=POLR1E	POLR1E	10	5	1	48.08	-	-	-	-	-	-	506450	1.15444e+06	1.37856e+06	604141	231170	275834	436818	64204.4	278660	108325	53525	-0.816441	0.452292	-0.140235
sp|Q9NPJ3|ACO13_HUMAN	Acyl-coenzyme A thioesterase 13 OS=Homo sapiens GN=ACOT13 PE=1 SV=1	ACOT13	4	4	0	45.08	-	-	-	-	-	-	486002	257526	356490	127572	53244.6	56228.4	166862	38202.9	102547	51095.4	15921.7	-0.69038	0.471343	-0.140269
sp|Q92841|DDX17_HUMAN	Probable ATP-dependent RNA helicase DDX17 OS=Homo sapiens GN=DDX17 PE=1 SV=2	DDX17	72	29	0	59.96	-	-	-	-	-	O	1.66514e+06	3.23382e+06	4.4917e+06	2.05978e+06	592748	770035	1.77841e+06	194699	970648	310633	121420	-0.79252	0.479979	-0.14034
sp|Q9UBD5|ORC3_HUMAN	Origin recognition complex subunit 3 OS=Homo sapiens GN=ORC3 PE=1 SV=1	ORC3	62	26	0	67.49	-	-	-	-	-	-	2.65694e+06	3.94856e+06	1.42488e+07	2.8316e+06	1.03341e+06	1.17426e+06	1.66606e+06	301922	1.20695e+06	368522	129773	-0.573592	0.349213	-0.140388
sp|Q86UV5|UBP48_HUMAN	Ubiquitin carboxyl-terminal hydrolase 48 OS=Homo sapiens GN=USP48 PE=1 SV=1	USP48	224	48	0	74.54	-	-	-	-	-	-	1.81812e+06	1.99192e+06	1.15596e+07	1.82932e+06	668352	712673	1.26247e+06	236051	895426	290805	108441	-0.510582	0.364532	-0.140442
sp|P15170|ERF3A_HUMAN	Eukaryotic peptide chain release factor GTP-binding subunit ERF3A OS=Homo sapiens GN=GSPT1 PE=1 SV=1	GSPT1	77	30	0	63.27	-	-	-	-	-	-	1.8167e+06	1.6024e+06	9.86653e+06	1.61146e+06	585219	607225	1.21135e+06	252192	865139	294134	104313	-0.509007	0.35916	-0.140467
sp|Q86VN1|VPS36_HUMAN	Vacuolar protein-sorting-associated protein 36 OS=Homo sapiens GN=VPS36 PE=1 SV=1	VPS36	35	17	1	57.93	-	-	-	-	-	-	705845	694502	4.01241e+06	668636	265630	255808	504611	131520	352658	135066	58108.6	-0.508728	0.36567	-0.140707
sp|Q6P1X5|TAF2_HUMAN	Transcription initiation factor TFIID subunit 2 OS=Homo sapiens GN=TAF2 PE=1 SV=3	TAF2	7	7	4	46.03	-	-	O	-	-	-	219096	385177	644684	272771	99020.3	122874	263452	42153.1	180220	59703.4	18563.4	-0.734289	0.391217	-0.140882
sp|O14795|UN13B_HUMAN	Protein unc-13 homolog B OS=Homo sapiens GN=UNC13B PE=1 SV=2	UNC13B	20	14	0	71.57	-	-	-	-	-	-	222801	274970	860661	264437	88018.7	113520	246004	51526.7	176089	59352.7	21748.6	-0.586177	0.356605	-0.140917
sp|P56524|HDAC4_HUMAN	Histone deacetylase 4 OS=Homo sapiens GN=HDAC4 PE=1 SV=3	HDAC4	15	12	0	63.86	-	-	O	-	-	-	412716	696097	1.67657e+06	513284	188987	214226	381997	92820.3	273155	93157.8	35952	-0.638467	0.343508	-0.140951
sp|Q15388|TOM20_HUMAN	Mitochondrial import receptor subunit TOM20 homolog OS=Homo sapiens GN=TOMM20 PE=1 SV=1	TOMM20	1	1	1	49.81	-	-	-	-	-	-	31131.3	60720.4	110948	39283.3	14000.2	20473.4	34051.2	5664.15	20458.7	10005.9	3499.8	-0.716801	0.501656	-0.140996
sp|Q9NQT8|KI13B_HUMAN	Kinesin-like protein KIF13B OS=Homo sapiens GN=KIF13B PE=1 SV=2	KIF13B	3	3	1	40.14	-	-	-	-	-	-	274709	433815	862090	314634	142408	150196	255247	99218.6	183990	90699.6	43402.4	-0.677823	0.347491	-0.141166
sp|Q9UBD5-2|ORC3_HUMAN	Isoform 2 of Origin recognition complex subunit 3 OS=Homo sapiens GN=ORC3	ORC3	61	26	1	67.49	-	-	-	-	-	-	2.67263e+06	3.96496e+06	1.43877e+07	2.84304e+06	1.02746e+06	1.17445e+06	1.66785e+06	297900	1.2225e+06	365115	128567	-0.573283	0.342563	-0.141291
sp|Q8N556|AFAP1_HUMAN	Actin filament-associated protein 1 OS=Homo sapiens GN=AFAP1 PE=1 SV=2	AFAP1	5	5	0	54.56	-	-	-	-	-	-	379767	612018	1.53962e+06	485180	173797	199916	327640	105088	254226	107861	40790.9	-0.625631	0.315451	-0.141475
sp|Q9NRS6|SNX15_HUMAN	Sorting nexin-15 OS=Homo sapiens GN=SNX15 PE=1 SV=1	SNX15	1	1	1	40.02	-	-	-	-	-	-	134296	146467	756316	131526	44063.1	69415.2	112433	15957.3	70052	23803.8	15357.4	-0.528927	0.442743	-0.141564
sp|Q13561|DCTN2_HUMAN	Dynactin subunit 2 OS=Homo sapiens GN=DCTN2 PE=1 SV=4	DCTN2	27	13	0	58.67	-	-	-	-	-	-	721477	870156	2.14616e+06	766309	305011	360487	3.18195e+06	259008	1.0236e+06	504331	206306	-0.636121	0.629281	-0.141745
sp|Q9UPN9|TRI33_HUMAN	E3 ubiquitin-protein ligase TRIM33 OS=Homo sapiens GN=TRIM33 PE=1 SV=3	TRIM33	22	12	0	57.19	-	-	O	-	-	-	503603	568976	2.09189e+06	563261	194872	238290	496232	76010.2	427516	89611.5	43933.2	-0.560245	0.241461	-0.142109
sp|Q96L50|LLR1_HUMAN	Leucine-rich repeat protein 1 OS=Homo sapiens GN=LRR1 PE=1 SV=2	LRR1	1	1	1	42.57	-	-	-	-	-	-	88788.3	140925	259795	122034	48688.6	47036.6	106239	29970.5	97652.7	28386.5	6536.91	-0.667295	0.1891	-0.142214
sp|P78549|NTH_HUMAN	Endonuclease III-like protein 1 OS=Homo sapiens GN=NTHL1 PE=1 SV=2	NTHL1	1	1	0	41.26	-	-	-	-	-	-	103535	184058	265733	137990	45401.4	68857.6	108950	29228.2	88423.6	39462.7	11026.3	-0.77693	0.331865	-0.142288
tr|K7EIG1|K7EIG1_HUMAN	Clustered mitochondria protein homolog (Fragment) OS=Homo sapiens GN=CLUH PE=1 SV=2	CLUH	147	56	0	64.21	-	-	-	-	-	-	1.34808e+06	1.50943e+06	7.99216e+06	1.45949e+06	553363	641338	1.14204e+06	180756	1.0051e+06	232071	95460	-0.513098	0.239072	-0.142314
sp|Q8IUR7|ARMC8_HUMAN	Armadillo repeat-containing protein 8 OS=Homo sapiens GN=ARMC8 PE=1 SV=2	ARMC8	16	15	0	48.09	-	-	-	-	-	-	331817	359249	864213	416666	152597	178616	735937	59880.7	498297	126980	60502.3	-0.602048	0.39543	-0.142378
sp|Q5VW32|BROX_HUMAN	BRO1 domain-containing protein BROX OS=Homo sapiens GN=BROX PE=1 SV=1	BROX	1	1	0	46.85	-	-	-	-	-	-	51257.9	101693	180262	78472.3	30666.6	29971.5	303916	53452.4	78596.5	24823.2	10523.6	-0.675122	0.567437	-0.142397
sp|O43809|CPSF5_HUMAN	Cleavage and polyadenylation specificity factor subunit 5 OS=Homo sapiens GN=NUDT21 PE=1 SV=1	NUDT21	45	14	6	48.99	-	-	-	-	-	-	2.29874e+06	2.15118e+06	1.35502e+07	2.51526e+06	782153	961130	1.86093e+06	252058	1.73253e+06	358431	124043	-0.499748	0.210293	-0.142399
sp|P30154|2AAB_HUMAN	Serine/threonine-protein phosphatase 2A 65 kDa regulatory subunit A beta isoform OS=Homo sapiens GN=PPP2R1B PE=1 SV=3	PPP2R1B	12	6	0	55.05	-	-	O	-	-	-	1.87966e+06	2.42999e+06	5.92709e+06	2.31092e+06	750192	990641	3.13094e+06	378126	1.82191e+06	673999	235489	-0.634919	0.477013	-0.142428
sp|P05198|IF2A_HUMAN	Eukaryotic translation initiation factor 2 subunit 1 OS=Homo sapiens GN=EIF2S1 PE=1 SV=3	EIF2S1	89	26	7	73.08	-	-	-	-	-	-	1.80417e+06	1.9495e+06	1.06037e+07	1.91018e+06	642051	738213	1.31798e+06	183459	1.16749e+06	277881	94689.4	-0.516492	0.247386	-0.142455
sp|P52294|IMA5_HUMAN	Importin subunit alpha-5 OS=Homo sapiens GN=KPNA1 PE=1 SV=3	KPNA1	12	7	0	53.03	-	-	-	-	-	-	411269	597476	1.45144e+06	512487	200107	223342	623988	126166	337348	201888	66811.6	-0.624663	0.555822	-0.142495
sp|Q9ULM6|CNOT6_HUMAN	CCR4-NOT transcription complex subunit 6 OS=Homo sapiens GN=CNOT6 PE=1 SV=2	CNOT6	14	11	5	50.77	-	-	-	-	-	-	368585	524173	1.30958e+06	411215	157391	188880	409376	70863.7	277697	84844.7	38481.9	-0.636576	0.379928	-0.142562
tr|H0YIT0|H0YIT0_HUMAN	Metastasis-associated protein MTA1 (Fragment) OS=Homo sapiens GN=MTA1 PE=4 SV=1	MTA1	4	1	0	49.33	-	-	-	-	-	-	140188	233347	423320	165729	68829.3	71903	175412	45805.4	101399	40720.1	12700.8	-0.70461	0.428551	-0.142605
sp|Q9NYZ3|GTSE1_HUMAN	G2 and S phase-expressed protein 1 OS=Homo sapiens GN=GTSE1 PE=1 SV=3	GTSE1	6	5	5	41.17	-	-	-	-	-	-	361778	563738	1.15722e+06	407383	130853	178156	302688	38803.9	246747	61027.1	24088.2	-0.698903	0.295271	-0.142619
sp|Q9BTE7|DCNL5_HUMAN	DCN1-like protein 5 OS=Homo sapiens GN=DCUN1D5 PE=1 SV=1	DCUN1D5	28	11	0	55.65	-	-	-	-	-	-	791170	824861	5.13389e+06	758766	261963	265358	468832	79039.2	355613	104151	34484.3	-0.508166	0.329948	-0.142723
sp|Q96F07-2|CYFP2_HUMAN	Isoform 2 of Cytoplasmic FMR1-interacting protein 2 OS=Homo sapiens GN=CYFIP2	CYFIP2	56	24	0	56.13	-	-	-	-	-	-	797117	1.53409e+06	3.50016e+06	970822	320167	416303	550287	101969	383557	134677	44963.5	-0.664207	0.383296	-0.142729
sp|Q14691|PSF1_HUMAN	DNA replication complex GINS protein PSF1 OS=Homo sapiens GN=GINS1 PE=1 SV=1	GINS1	4	4	4	39.21	-	-	-	-	-	-	119141	150417	435454	155149	42821.5	65525	427567	20495.9	168915	49695.8	16323.5	-0.601414	0.562621	-0.142741
sp|Q9H2J4|PDCL3_HUMAN	Phosducin-like protein 3 OS=Homo sapiens GN=PDCL3 PE=1 SV=1	PDCL3	10	8	5	39.53	-	-	-	-	-	-	287128	415593	1.08145e+06	365450	113308	134570	1.9019e+06	89260.2	618825	176268	65224.4	-0.622817	0.589856	-0.142784
sp|Q96G01|BICD1_HUMAN	Protein bicaudal D homolog 1 OS=Homo sapiens GN=BICD1 PE=1 SV=3	BICD1	15	11	0	58.26	-	-	-	-	-	-	359887	500273	1.82105e+06	430295	140999	182847	314846	63915.2	244486	69280.5	18907.6	-0.566172	0.299159	-0.142785
sp|P83731|RL24_HUMAN	60S ribosomal protein L24 OS=Homo sapiens GN=RPL24 PE=1 SV=1	RPL24	3	3	0	35.32	-	-	-	-	-	-	274438	403788	778203	340605	113727	145595	600964	79915.1	243851	110096	54888.9	-0.6954	0.578597	-0.142789
sp|Q96F07|CYFP2_HUMAN	Cytoplasmic FMR1-interacting protein 2 OS=Homo sapiens GN=CYFIP2 PE=1 SV=2	CYFIP2	53	23	0	56.13	-	-	-	-	-	-	765235	1.46544e+06	3.3908e+06	932929	309558	398499	534870	99722.4	373268	131498	42223.6	-0.660314	0.382529	-0.142796
sp|Q8N3D4|EH1L1_HUMAN	EH domain-binding protein 1-like protein 1 OS=Homo sapiens GN=EHBP1L1 PE=1 SV=2	EHBP1L1	52	34	14	67.44	-	-	-	-	-	-	438217	680989	2.21168e+06	532809	195352	239870	397816	77957	307965	102584	30984.3	-0.580725	0.328183	-0.142948
sp|Q9BT25|HAUS8_HUMAN	HAUS augmin-like complex subunit 8 OS=Homo sapiens GN=HAUS8 PE=1 SV=3	HAUS8	7	5	0	43.52	-	-	-	-	-	-	134181	210612	497547	169982	59965.9	76492	143488	27118.1	113874	34615.5	13332.9	-0.642247	0.308086	-0.142966
sp|O60610|DIAP1_HUMAN	Protein diaphanous homolog 1 OS=Homo sapiens GN=DIAPH1 PE=1 SV=2	DIAPH1	60	31	0	60.56	-	-	-	-	O	-	743263	897195	4.83428e+06	775054	327590	339107	648477	149856	430621	160932	55756.4	-0.511319	0.390411	-0.142984
sp|Q6ZVD8|PHLP2_HUMAN	PH domain leucine-rich repeat-containing protein phosphatase 2 OS=Homo sapiens GN=PHLPP2 PE=1 SV=3	PHLPP2	1	1	0	46.54	-	-	-	-	-	-	90296.7	111454	314764	113892	45691.5	48946.3	106751	35372	89297.5	33774.2	8649.81	-0.577689	0.250795	-0.142992
sp|Q8N1B4|VPS52_HUMAN	Vacuolar protein sorting-associated protein 52 homolog OS=Homo sapiens GN=VPS52 PE=1 SV=1	VPS52	17	16	0	42.56	-	-	-	-	-	-	565039	641020	2.04319e+06	596747	229394	270020	672894	166493	410041	150584	54364.5	-0.583863	0.407099	-0.143123
sp|Q9H5N1|RABE2_HUMAN	Rab GTPase-binding effector protein 2 OS=Homo sapiens GN=RABEP2 PE=1 SV=2	RABEP2	4	4	0	46.59	-	-	-	-	-	-	143706	160595	604919	167395	61644.5	89346.5	181381	29864.7	145547	44988.2	14921.5	-0.548462	0.315679	-0.143285
sp|Q9Y520|PRC2C_HUMAN	Protein PRRC2C OS=Homo sapiens GN=PRRC2C PE=1 SV=4	PRRC2C	87	49	0	59.69	-	-	-	-	-	-	815194	1.47825e+06	2.71193e+06	1.0509e+06	298359	420916	648622	83195.5	569663	127967	59297.8	-0.719701	0.250273	-0.143464
sp|Q86W92|LIPB1_HUMAN	Liprin-beta-1 OS=Homo sapiens GN=PPFIBP1 PE=1 SV=2	PPFIBP1	32	24	0	62.05	-	-	-	-	-	-	512242	836549	2.11405e+06	600166	206290	249928	444951	87953.8	299309	105733	36925.3	-0.638596	0.3919	-0.143578
sp|O75152|ZC11A_HUMAN	Zinc finger CCCH domain-containing protein 11A OS=Homo sapiens GN=ZC3H11A PE=1 SV=3	ZC3H11A	5	5	2	58.58	-	-	-	-	-	-	133194	222961	516415	183792	65456.3	79906.7	134332	30728	126518	39544.3	12648.9	-0.635659	0.214915	-0.14367
tr|H0YDG7|H0YDG7_HUMAN	Serine/threonine-protein phosphatase 2A 65 kDa regulatory subunit A beta isoform (Fragment) OS=Homo sapiens GN=PPP2R1B PE=1 SV=1	PPP2R1B	6	3	1	52.25	-	-	-	-	-	-	719016	915384	2.63368e+06	947435	345452	414923	1.78272e+06	78478.5	985759	381053	164053	-0.579322	0.526441	-0.143971
tr|D6RED7|D6RED7_HUMAN	40S ribosomal protein S3a (Fragment) OS=Homo sapiens GN=RPS3A PE=1 SV=1	RPS3A	36	5	0	45.82	-	-	-	-	-	-	1.40051e+06	1.5921e+06	3.61613e+06	2.04917e+06	661044	911144	2.63989e+06	693606	1.83856e+06	886973	186336	-0.590208	0.405184	-0.144054
sp|Q4J6C6|PPCEL_HUMAN	Prolyl endopeptidase-like OS=Homo sapiens GN=PREPL PE=1 SV=1	PREPL	6	5	0	46.36	-	-	-	-	-	-	310144	378072	1.16825e+06	342566	106615	117671	1.92982e+06	56590.7	617741	222962	66252.1	-0.598758	0.614279	-0.144106
tr|I3L2B0|I3L2B0_HUMAN	Clustered mitochondria protein homolog (Fragment) OS=Homo sapiens GN=CLUH PE=1 SV=2	CLUH	145	50	1	64.21	-	-	-	-	-	-	1.34288e+06	1.5249e+06	7.85941e+06	1.45532e+06	544567	643715	1.17602e+06	183227	1.02425e+06	230971	92506.5	-0.51689	0.242455	-0.144236
sp|Q9C091|GRB1L_HUMAN	GREB1-like protein OS=Homo sapiens GN=GREB1L PE=2 SV=2	GREB1L	4	4	0	40.89	-	-	-	-	-	-	176582	224294	689657	208663	75672.6	88602.2	196133	42716.3	151982	44661.2	13852.8	-0.584812	0.298763	-0.144269
sp|Q96RK0|CIC_HUMAN	Protein capicua homolog OS=Homo sapiens GN=CIC PE=1 SV=2	CIC	50	23	1	75.46	-	-	-	-	O	-	735452	1.36893e+06	3.27425e+06	847686	345906	405895	562237	135199	408415	149754	56511.3	-0.645965	0.351353	-0.144491
sp|Q96Q05|TPPC9_HUMAN	Trafficking protein particle complex subunit 9 OS=Homo sapiens GN=TRAPPC9 PE=1 SV=2	TRAPPC9	2	2	0	42.77	-	-	-	-	-	-	124315	169450	436998	140324	50123.5	55794	181506	22375.6	98542.8	28214.4	12879.6	-0.629116	0.463993	-0.144553
sp|Q9BZH6|WDR11_HUMAN	WD repeat-containing protein 11 OS=Homo sapiens GN=WDR11 PE=1 SV=1	WDR11	35	16	13	62.88	-	-	-	-	-	-	1.83295e+06	2.68218e+06	5.9473e+06	2.39693e+06	875478	933901	5.37368e+06	986477	1.98483e+06	387003	169517	-0.64016	0.491264	-0.144637
sp|Q9UH62|ARMX3_HUMAN	Armadillo repeat-containing X-linked protein 3 OS=Homo sapiens GN=ARMCX3 PE=1 SV=1	ARMCX3	6	5	5	44.66	-	-	-	-	-	-	107972	138604	355456	160344	46565.6	63975.2	349413	24917.4	175901	57683.7	19855.3	-0.595037	0.51646	-0.144643
sp|Q9Y6X8|ZHX2_HUMAN	Zinc fingers and homeoboxes protein 2 OS=Homo sapiens GN=ZHX2 PE=1 SV=1	ZHX2	16	13	9	54.55	-	-	-	-	-	-	589209	849458	2.94712e+06	668149	251976	291673	555472	106379	383049	125980	52667.7	-0.572121	0.376044	-0.144686
sp|Q9Y2W1|TR150_HUMAN	Thyroid hormone receptor-associated protein 3 OS=Homo sapiens GN=THRAP3 PE=1 SV=2	THRAP3	4	4	3	36.85	-	-	-	-	-	O	245407	575886	1.06934e+06	371733	135813	170115	318795	26636.5	227843	56606.3	33995.2	-0.687616	0.372207	-0.144743
sp|Q5T8P6|RBM26_HUMAN	RNA-binding protein 26 OS=Homo sapiens GN=RBM26 PE=1 SV=3	RBM26	52	28	0	51.85	-	-	-	-	-	-	1.18495e+06	1.93633e+06	4.94117e+06	1.34415e+06	406310	556404	840106	116713	604547	169035	82144	-0.647168	0.360307	-0.14482
sp|Q5T8P6-2|RBM26_HUMAN	Isoform 2 of RNA-binding protein 26 OS=Homo sapiens GN=RBM26	RBM26	55	29	0	51.85	-	-	-	-	-	-	1.18495e+06	1.93633e+06	4.94117e+06	1.34415e+06	406310	556404	840106	116713	604547	169035	82144	-0.647168	0.360307	-0.14482
sp|Q9ULU4-10|PKCB1_HUMAN	Isoform 10 of Protein kinase C-binding protein 1 OS=Homo sapiens GN=ZMYND8	ZMYND8	18	16	0	62.14	-	-	-	-	-	-	507026	669227	2.11841e+06	524756	186998	214084	448358	83828.3	287344	102881	41236.6	-0.597327	0.416754	-0.144875
sp|Q16513|PKN2_HUMAN	Serine/threonine-protein kinase N2 OS=Homo sapiens GN=PKN2 PE=1 SV=1	PKN2	92	48	0	72.66	-	-	-	O	-	-	895516	1.21682e+06	5.23132e+06	935892	350810	389185	676475	149602	432326	156957	61032.1	-0.546018	0.404025	-0.145012
sp|P0CW18|PRS56_HUMAN	Serine protease 56 OS=Homo sapiens GN=PRSS56 PE=1 SV=1	PRSS56	1	1	0	41.73	-	-	-	-	-	-	169440	259222	450245	191993	79981.1	75626.6	458109	84700.2	144210	61546.4	22310.1	-0.715232	0.571313	-0.145171
sp|Q9UID3|VPS51_HUMAN	Vacuolar protein sorting-associated protein 51 homolog OS=Homo sapiens GN=VPS51 PE=1 SV=2	VPS51	7	7	0	44.42	-	-	-	-	-	-	331011	398200	964326	314519	106122	132614	274154	69760.8	173217	74406.1	25642.9	-0.666983	0.421265	-0.145265
sp|O43813|LANC1_HUMAN	LanC-like protein 1 OS=Homo sapiens GN=LANCL1 PE=1 SV=1	LANCL1	4	2	0	46.26	-	-	-	-	-	-	285235	459277	779900	293127	104432	132400	330768	39343.5	180113	38848.5	19140	-0.756671	0.437615	-0.145284
sp|Q07866|KLC1_HUMAN	Kinesin light chain 1 OS=Homo sapiens GN=KLC1 PE=1 SV=2	KLC1	34	19	0	58.64	-	-	-	-	-	-	797600	950958	3.31423e+06	906966	347306	425255	874698	106626	810795	174686	71492.2	-0.562612	0.222368	-0.145544
tr|A0A087WTI9|A0A087WTI9_HUMAN	Leucine-rich repeat-containing protein 41 (Fragment) OS=Homo sapiens GN=LRRC41 PE=4 SV=1	LRRC41	7	5	1	55.01	-	-	-	-	-	-	929523	1.70943e+06	4.75543e+06	1.11047e+06	313042	382309	457185	83500.7	325213	84957.6	29360.2	-0.626816	0.334995	-0.145633
tr|A6NGQ3|A6NGQ3_HUMAN	Obscurin OS=Homo sapiens GN=OBSCN PE=4 SV=4	OBSCN	3	3	0	16.7	-	-	-	-	-	-	103894	137012	293191	121481	47679.5	47752.4	177738	22095.9	111577	30140.4	12123.3	-0.654149	0.411108	-0.145835
sp|Q92793|CBP_HUMAN	CREB-binding protein OS=Homo sapiens GN=CREBBP PE=1 SV=3	CREBBP	63	37	2	53.11	-	-	O	-	O	-	1.21357e+06	3.09095e+06	4.15474e+06	1.48134e+06	547000	669325	705639	127331	518954	149495	71642.3	-0.787641	0.337496	-0.145853
sp|P48739|PIPNB_HUMAN	Phosphatidylinositol transfer protein beta isoform OS=Homo sapiens GN=PITPNB PE=1 SV=2	PITPNB	1	1	0	48.61	-	-	-	-	-	-	46101.8	87156.8	152948	54783.5	23614.3	26208.2	159886	14067.3	52385.5	14360.6	6264.94	-0.715773	0.571963	-0.145879
sp|P41743|KPCI_HUMAN	Protein kinase C iota type OS=Homo sapiens GN=PRKCI PE=1 SV=2	PRKCI	6	3	3	55.44	-	-	-	O	-	-	130248	159411	578443	160436	48952.6	67171	167759	22955.1	115515	33216.4	11990.4	-0.562521	0.379773	-0.146068
sp|Q96RS6|NUDC1_HUMAN	NudC domain-containing protein 1 OS=Homo sapiens GN=NUDCD1 PE=1 SV=2	NUDCD1	19	12	0	57.68	-	-	-	-	-	-	1.0571e+06	1.05704e+06	5.48032e+06	1.0519e+06	305025	398690	1.02611e+06	91641.6	651222	170039	57513.6	-0.530593	0.416379	-0.146083
sp|Q16831|UPP1_HUMAN	Uridine phosphorylase 1 OS=Homo sapiens GN=UPP1 PE=1 SV=1	UPP1	4	4	2	35.75	-	-	-	-	-	-	115811	177211	348105	122630	56078.5	57540.5	184872	32324.2	86214.6	39077	16478.1	-0.69011	0.539545	-0.146126
sp|Q9NR28|DBLOH_HUMAN	Diablo homolog, mitochondrial OS=Homo sapiens GN=DIABLO PE=1 SV=1	DIABLO	1	1	0	46.35	-	-	-	-	-	-	108084	175424	283647	110862	35308	41498.1	553987	20883.6	157971	71897.7	31116.9	-0.770652	0.644437	-0.146311
sp|Q9ULK4|MED23_HUMAN	Mediator of RNA polymerase II transcription subunit 23 OS=Homo sapiens GN=MED23 PE=1 SV=2	MED23	6	5	0	30.22	-	-	-	-	O	-	140598	239831	512317	166936	66291.8	73868	140817	37909.3	87969.3	40645.3	21023.6	-0.667853	0.441401	-0.146568
sp|Q8IVF2|AHNK2_HUMAN	Protein AHNAK2 OS=Homo sapiens GN=AHNAK2 PE=1 SV=2	AHNAK2	71	42	0	46.49	-	-	-	-	-	-	741186	1.87529e+06	2.59544e+06	884213	381465	438198	513974	92109.1	392452	127143	45105.3	-0.775151	0.338003	-0.146654
sp|O75153|CLU_HUMAN	Clustered mitochondria protein homolog OS=Homo sapiens GN=CLUH PE=1 SV=2	CLUH	153	59	2	64.21	-	-	-	-	-	-	1.33184e+06	1.52802e+06	7.81484e+06	1.42299e+06	535946	629333	1.16725e+06	188373	1.01305e+06	238720	95391.5	-0.518866	0.246541	-0.146926
sp|O60749|SNX2_HUMAN	Sorting nexin-2 OS=Homo sapiens GN=SNX2 PE=1 SV=2	SNX2	52	20	0	66.79	-	-	-	-	-	-	992812	1.00989e+06	6.50737e+06	913015	336275	365302	653075	96355.9	524228	151192	60238.2	-0.504914	0.313818	-0.147044
sp|Q07866-7|KLC1_HUMAN	Isoform P of Kinesin light chain 1 OS=Homo sapiens GN=KLC1	KLC1	36	21	2	58.64	-	-	-	-	-	-	786402	934090	3.2623e+06	900028	343137	421047	885668	108801	820330	177291	72818	-0.561576	0.222669	-0.147215
sp|Q9NRN9|METL5_HUMAN	Methyltransferase-like protein 5 OS=Homo sapiens GN=METTL5 PE=1 SV=1	METTL5	6	6	0	50.04	-	-	-	-	-	-	881572	1.03234e+06	6.68422e+06	722538	340855	217020	285905	83853.9	263853	99396.7	43432.2	-0.503882	0.228681	-0.147276
tr|A2A274|A2A274_HUMAN	Aconitate hydratase, mitochondrial OS=Homo sapiens GN=ACO2 PE=1 SV=1	ACO2	4	3	3	30.35	-	-	-	-	-	-	207664	341171	628486	250151	100003	118409	800342	147866	216963	64873.9	30003.9	-0.70436	0.556264	-0.147374
sp|Q15796|SMAD2_HUMAN	Mothers against decapentaplegic homolog 2 OS=Homo sapiens GN=SMAD2 PE=1 SV=1	SMAD2	9	6	0	49.32	-	O	O	-	O	-	227504	379412	913521	269711	82728.3	103517	174131	31990.8	130771	33940.1	13994.3	-0.654537	0.312613	-0.147377
sp|Q9UPR3|SMG5_HUMAN	Protein SMG5 OS=Homo sapiens GN=SMG5 PE=1 SV=3	SMG5	4	4	4	33.6	-	-	-	-	-	-	139269	157491	357595	156853	54181.8	84712.3	190337	39549.3	133179	71519.8	16901.6	-0.659825	0.455741	-0.147539
sp|Q86XZ4|SPAS2_HUMAN	Spermatogenesis-associated serine-rich protein 2 OS=Homo sapiens GN=SPATS2 PE=1 SV=1	SPATS2	9	7	1	48.04	-	-	-	-	-	-	258704	503146	858517	313700	102105	138045	275332	42143.7	153536	44517.2	20980.6	-0.740936	0.44579	-0.147604
sp|Q9NS86|LANC2_HUMAN	LanC-like protein 2 OS=Homo sapiens GN=LANCL2 PE=1 SV=1	LANCL2	15	7	7	48.99	-	-	-	-	-	-	575422	870908	1.63417e+06	698705	233838	286332	1.04856e+06	60377.2	655451	92959.4	31149.9	-0.705771	0.385799	-0.147612
sp|P61964|WDR5_HUMAN	WD repeat-containing protein 5 OS=Homo sapiens GN=WDR5 PE=1 SV=1	WDR5	32	11	4	64.1	-	-	O	-	-	-	1.87505e+06	3.84458e+06	5.97642e+06	2.04433e+06	771353	868465	1.15741e+06	203511	894165	254668	129925	-0.76441	0.317863	-0.147669
tr|G3XAN1|G3XAN1_HUMAN	Integrator complex subunit 9 OS=Homo sapiens GN=INTS9 PE=4 SV=1	INTS9	6	5	1	45.19	-	-	-	-	-	-	333574	539656	923899	373112	147962	170105	392395	63256.4	267646	75332	39152.8	-0.734908	0.372934	-0.147779
sp|P42285|SK2L2_HUMAN	Superkiller viralicidic activity 2-like 2 OS=Homo sapiens GN=SKIV2L2 PE=1 SV=3	SKIV2L2	194	56	46	61.68	-	-	-	-	-	O	2.08678e+06	3.01048e+06	8.73627e+06	2.43149e+06	684847	908755	1.8105e+06	265317	1.28936e+06	400435	136388	-0.617111	0.373072	-0.148041
sp|Q14674|ESPL1_HUMAN	Separin OS=Homo sapiens GN=ESPL1 PE=1 SV=3	ESPL1	15	13	3	49.81	-	-	-	-	-	-	329075	576740	1.18041e+06	402093	148871	169841	359581	55798.2	258318	67310.5	27947.4	-0.680193	0.344005	-0.148069
sp|P54687|BCAT1_HUMAN	Branched-chain-amino-acid aminotransferase, cytosolic OS=Homo sapiens GN=BCAT1 PE=1 SV=3	BCAT1	5	4	0	35.72	-	-	-	-	-	-	107392	389927	390068	158069	42173	58850.3	1.06545e+06	43568.8	200289	189625	56753.3	-0.817355	0.725101	-0.148087
sp|Q6IA86|ELP2_HUMAN	Elongator complex protein 2 OS=Homo sapiens GN=ELP2 PE=1 SV=2	ELP2	6	6	0	47.94	-	-	O	-	-	-	317702	404755	945126	379281	133514	156895	671255	54026.6	363212	129647	49164.5	-0.640502	0.507035	-0.148267
sp|Q9UHB6|LIMA1_HUMAN	LIM domain and actin-binding protein 1 OS=Homo sapiens GN=LIMA1 PE=1 SV=1	LIMA1	10	8	0	54.05	-	-	-	-	-	-	373915	424493	1.65728e+06	407808	135950	173999	408772	52723	300993	91473.9	37372.2	-0.556762	0.365465	-0.148495
sp|O75530|EED_HUMAN	Polycomb protein EED OS=Homo sapiens GN=EED PE=1 SV=2	EED	20	12	0	48.03	-	-	O	-	-	-	598381	1.21173e+06	1.81669e+06	696955	232680	290724	418875	107226	282534	122272	39977.1	-0.775474	0.401044	-0.148623
sp|Q5VT52|RPRD2_HUMAN	Regulation of nuclear pre-mRNA domain-containing protein 2 OS=Homo sapiens GN=RPRD2 PE=1 SV=1	RPRD2	43	29	0	71.86	-	-	-	-	-	-	610578	975873	2.93577e+06	721395	240977	308343	571897	105923	373707	118109	47028.4	-0.603319	0.391546	-0.148718
sp|Q00403|TF2B_HUMAN	Transcription initiation factor IIB OS=Homo sapiens GN=GTF2B PE=1 SV=1	GTF2B	3	3	1	37.33	-	-	-	-	-	-	139396	255942	419130	181510	58412.8	71694.9	354774	47041.8	118091	53646.4	14013.7	-0.738529	0.593759	-0.148918
sp|Q9UG63|ABCF2_HUMAN	ATP-binding cassette sub-family F member 2 OS=Homo sapiens GN=ABCF2 PE=1 SV=2	ABCF2	13	10	0	57.88	-	-	-	-	-	-	316344	485171	1.37187e+06	402035	123425	158393	317686	40662.6	259568	62778.1	25108.3	-0.610543	0.291765	-0.149019
sp|Q9Y2G9|SBNO2_HUMAN	Protein strawberry notch homolog 2 OS=Homo sapiens GN=SBNO2 PE=2 SV=3	SBNO2	17	12	0	44.98	-	-	-	-	-	-	834685	901249	4.10038e+06	1.00004e+06	333961	425681	947934	254257	688977	295540	92693.2	-0.52489	0.366918	-0.149247
sp|O95825|QORL1_HUMAN	Quinone oxidoreductase-like protein 1 OS=Homo sapiens GN=CRYZL1 PE=1 SV=2	CRYZL1	11	8	0	59.64	-	-	-	-	-	-	704848	1.10253e+06	2.94071e+06	823901	324357	375414	606558	111285	593832	144833	56815.9	-0.617626	0.182371	-0.149285
sp|Q9C0D5|TANC1_HUMAN	Protein TANC1 OS=Homo sapiens GN=TANC1 PE=1 SV=3	TANC1	4	4	0	37.86	-	-	-	-	-	-	237303	408149	837671	296529	114412	142364	279407	37674.6	226107	56546	28478	-0.675762	0.298086	-0.149442
sp|O95067|CCNB2_HUMAN	G2/mitotic-specific cyclin-B2 OS=Homo sapiens GN=CCNB2 PE=1 SV=1	CCNB2	6	5	0	54.66	-	-	-	-	-	-	211859	422004	568777	212323	76573.8	89371.3	125285	19903.5	89403.9	25172.3	9895.69	-0.811773	0.354511	-0.149685
sp|Q7L576|CYFP1_HUMAN	Cytoplasmic FMR1-interacting protein 1 OS=Homo sapiens GN=CYFIP1 PE=1 SV=1	CYFIP1	90	38	2	56.13	-	-	-	-	-	-	1.06296e+06	2.13552e+06	4.90761e+06	1.30188e+06	422567	553346	739557	140132	510604	180832	64748.5	-0.663217	0.387025	-0.149793
sp|O95248|MTMR5_HUMAN	Myotubularin-related protein 5 OS=Homo sapiens GN=SBF1 PE=1 SV=3	SBF1	15	13	0	49.7	-	-	-	-	-	-	350381	542759	1.19119e+06	441523	165499	195047	469702	103875	315699	97434.7	41817.8	-0.653755	0.362155	-0.149824
sp|Q86W92-2|LIPB1_HUMAN	Isoform 2 of Liprin-beta-1 OS=Homo sapiens GN=PPFIBP1	PPFIBP1	32	24	0	62.05	-	-	-	-	-	-	624416	1.06431e+06	2.62874e+06	728505	250589	301997	549417	107062	367550	130158	46080.9	-0.645	0.395624	-0.14999
sp|Q9P217|ZSWM5_HUMAN	Zinc finger SWIM domain-containing protein 5 OS=Homo sapiens GN=ZSWIM5 PE=2 SV=2	ZSWIM5	2	2	1	39.43	-	-	-	-	-	-	41447.1	59385.3	132590	45883.4	14551.4	19623.7	47495.8	9280.64	25494.7	9508.57	5144.24	-0.677702	0.473971	-0.150002
sp|Q9H0B6|KLC2_HUMAN	Kinesin light chain 2 OS=Homo sapiens GN=KLC2 PE=1 SV=1	KLC2	15	12	0	55.24	-	-	-	-	-	-	578426	797582	2.22713e+06	605610	225394	288816	540036	95505.4	406056	128465	52360.9	-0.621374	0.342707	-0.150007
sp|O15164|TIF1A_HUMAN	Transcription intermediary factor 1-alpha OS=Homo sapiens GN=TRIM24 PE=1 SV=3	TRIM24	5	3	0	61.29	-	-	O	-	O	-	229490	233002	789975	253376	93934	122777	301717	55757.5	236106	81211.6	23667.8	-0.564474	0.333736	-0.150008
sp|O75116|ROCK2_HUMAN	Rho-associated protein kinase 2 OS=Homo sapiens GN=ROCK2 PE=1 SV=4	ROCK2	325	94	0	63.38	-	-	-	O	-	-	1.36351e+06	2.10924e+06	8.01958e+06	1.40504e+06	546327	644246	870125	146185	724674	181071	74344.9	-0.566123	0.269697	-0.150077
sp|P32519|ELF1_HUMAN	ETS-related transcription factor Elf-1 OS=Homo sapiens GN=ELF1 PE=1 SV=2	ELF1	21	12	0	45.13	-	O	-	-	-	-	378829	525374	1.87366e+06	405307	155569	183189	373144	79892.2	242077	75552.2	31285.2	-0.571145	0.379249	-0.150121
sp|Q9H0D6|XRN2_HUMAN	5'-3' exoribonuclease 2 OS=Homo sapiens GN=XRN2 PE=1 SV=1	XRN2	92	47	1	63.86	-	-	-	-	-	-	2.50145e+06	4.31691e+06	1.07829e+07	3.36391e+06	1.0019e+06	1.30179e+06	2.35908e+06	317025	2.03854e+06	471354	190333	-0.635238	0.258218	-0.150134
sp|Q9NZN4|EHD2_HUMAN	EH domain-containing protein 2 OS=Homo sapiens GN=EHD2 PE=1 SV=2	EHD2	165	43	7	63.81	-	-	-	-	-	-	2.53952e+06	2.91626e+06	1.42053e+07	2.26144e+06	815621	879748	1.63657e+06	375178	1.05065e+06	397968	134764	-0.539351	0.404451	-0.150145
sp|P61978-2|HNRPK_HUMAN	Isoform 2 of Heterogeneous nuclear ribonucleoprotein K OS=Homo sapiens GN=HNRNPK	HNRNPK	572	36	0	77.43	-	-	-	-	-	-	7.93687e+06	9.50315e+06	4.40126e+07	7.75065e+06	2.61089e+06	2.79082e+06	5.18359e+06	918869	4.11292e+06	1.0255e+06	435215	-0.542844	0.28715	-0.150149
[truncated: 2,339 more rows]
